# Supplementary material for: OpenStructure: an integrated software framework for computational structural biology
Source: Acta Crystallogr D Biol Crystallogr. 2013 Apr 19;69(Pt 5):701–9. doi: 10.1107/S0907444913007051 (PMC3640466; doi:10.1107/S0907444913007051)
Supplement: Supplementary file 1 [file d-69-00701-sup1.zip]

Archive with 19 entries (15 files):
- Fig-4/data/
- Fig-4/data/crosslinks-12.txt
- Fig-4/data/urease.pdb
- Fig-4/string-of-beads.py
- Fig-2/correlate.py
- Fig-2/data/
- Fig-2/data/loop-candidates.pdb
- Fig-2/data/sdh-complete.pdb
- Fig-3a/data/
- Fig-3a/data/server11.pdb
- Fig-3a/data/server7.pdb
- Fig-3a/data/server8.pdb
- Fig-3a/data/target.pdb
- Fig-3a/model-target-comparison.py
- Fig-3b/convert.sh
- Fig-3b/data/
- Fig-3b/data/structure-with-ligand.pdb
- Fig-3b/data/structure-without-ligand.pdb
- Fig-3b/transfer-ligand.py
