# Supplementary material for: OpenStructure: an integrated software framework for computational structural biology
Source: Acta Crystallogr D Biol Crystallogr. 2013 Apr 19;69(Pt 5):701–9. doi: 10.1107/S0907444913007051 (PMC3640466; doi:10.1107/S0907444913007051)
Supplement: Supplementary file 1 [file d-69-00701-sup1.zip › Fig-4/data/crosslinks-12.txt]

1	combined.pdb	LYS-161-N-NZ	LYS-164-N-NZ	3	8.4	8.4	-	-	-
2	combined.pdb	LYS-161-P-NZ	LYS-164-P-NZ	3	8.4	8.4	-	-	-
3	combined.pdb	LYS-161-W-NZ	LYS-164-W-NZ	3	8.4	8.4	-	-	-
4	combined.pdb	LYS-161-M-NZ	LYS-164-M-NZ	3	8.4	9.1	-	-	-
5	combined.pdb	LYS-161-Q-NZ	LYS-164-Q-NZ	3	8.4	9.1	-	-	-
6	combined.pdb	LYS-161-R-NZ	LYS-164-R-NZ	3	8.4	9.1	-	-	-
7	combined.pdb	LYS-161-T-NZ	LYS-164-T-NZ	3	8.4	9.1	-	-	-
8	combined.pdb	LYS-161-U-NZ	LYS-164-U-NZ	3	8.4	9.1	-	-	-
9	combined.pdb	LYS-161-X-NZ	LYS-164-X-NZ	3	8.4	9.1	-	-	-
10	combined.pdb	LYS-93-N-NZ	LYS-148-N-NZ	55	8.8	9.3	-	-	-
11	combined.pdb	LYS-93-P-NZ	LYS-148-P-NZ	55	8.8	9.3	-	-	-
12	combined.pdb	LYS-93-W-NZ	LYS-148-W-NZ	55	8.8	9.3	-	-	-
13	combined.pdb	LYS-487-A-NZ	LYS-487-I-NZ	4552	9.1	9.4	-	-	-
14	combined.pdb	LYS-487-E-NZ	LYS-487-F-NZ	569	9.1	9.4	-	-	-
15	combined.pdb	LYS-487-C-NZ	LYS-487-H-NZ	2845	9.1	9.7	-	-	-
16	combined.pdb	LYS-487-G-NZ	LYS-487-I-NZ	1138	9.1	9.7	-	-	-
17	combined.pdb	LYS-161-O-NZ	LYS-164-O-NZ	3	8.4	9.8	-	-	-
18	combined.pdb	LYS-161-S-NZ	LYS-164-S-NZ	3	8.4	9.8	-	-	-
19	combined.pdb	LYS-161-V-NZ	LYS-164-V-NZ	3	8.4	9.8	-	-	-
20	combined.pdb	LYS-487-A-NZ	LYS-487-G-NZ	3414	9.1	9.8	-	-	-
21	combined.pdb	LYS-487-E-NZ	LYS-487-J-NZ	2845	9.1	9.8	-	-	-
22	combined.pdb	LYS-93-R-NZ	LYS-148-R-NZ	55	8.8	10.0	-	-	-
23	combined.pdb	LYS-93-T-NZ	LYS-148-T-NZ	55	8.8	10.0	-	-	-
24	combined.pdb	LYS-93-U-NZ	LYS-148-U-NZ	55	8.8	10.0	-	-	-
25	combined.pdb	LYS-487-B-NZ	LYS-487-D-NZ	1138	9.1	10.1	-	-	-
26	combined.pdb	LYS-487-D-NZ	LYS-487-K-NZ	3983	9.1	10.1	-	-	-
27	combined.pdb	LYS-57-R-NZ	LYS-59-R-NZ	2	9.0	10.3	-	-	-
28	combined.pdb	LYS-57-T-NZ	LYS-59-T-NZ	2	9.0	10.3	-	-	-
29	combined.pdb	LYS-57-U-NZ	LYS-59-U-NZ	2	9.0	10.3	-	-	-
30	combined.pdb	LYS-57-O-NZ	LYS-59-O-NZ	2	9.0	10.4	-	-	-
31	combined.pdb	LYS-57-S-NZ	LYS-59-S-NZ	2	9.0	10.4	-	-	-
32	combined.pdb	LYS-57-V-NZ	LYS-59-V-NZ	2	9.0	10.4	-	-	-
33	combined.pdb	LYS-487-B-NZ	LYS-487-K-NZ	5121	9.1	10.4	-	-	-
34	combined.pdb	LYS-93-O-NZ	LYS-148-O-NZ	55	8.8	10.6	-	-	-
35	combined.pdb	LYS-93-S-NZ	LYS-148-S-NZ	55	8.8	10.6	-	-	-
36	combined.pdb	LYS-93-V-NZ	LYS-148-V-NZ	55	8.8	10.6	-	-	-
37	combined.pdb	LYS-93-M-NZ	LYS-148-M-NZ	55	8.8	10.7	-	-	-
38	combined.pdb	LYS-93-Q-NZ	LYS-148-Q-NZ	55	8.8	10.7	-	-	-
39	combined.pdb	LYS-93-X-NZ	LYS-148-X-NZ	55	8.8	10.7	-	-	-
40	combined.pdb	LYS-487-C-NZ	LYS-487-L-NZ	5121	9.1	10.7	-	-	-
41	combined.pdb	LYS-487-F-NZ	LYS-487-J-NZ	2276	9.1	10.8	-	-	-
42	combined.pdb	LYS-57-N-NZ	LYS-59-N-NZ	2	9.0	11.0	-	-	-
43	combined.pdb	LYS-57-P-NZ	LYS-59-P-NZ	2	9.0	11.0	-	-	-
44	combined.pdb	LYS-57-W-NZ	LYS-59-W-NZ	2	9.0	11.0	-	-	-
45	combined.pdb	LYS-507-C-NZ	LYS-487-L-NZ	5101	8.7	11.1	-	-	-
46	combined.pdb	LYS-487-H-NZ	LYS-487-L-NZ	2276	9.1	11.1	-	-	-
47	combined.pdb	LYS-24-Y-NZ	LYS-62-Y-NZ	38	11.1	11.2	-	-	-
48	combined.pdb	LYS-29-Z-NZ	LYS-66-Z-NZ	37	9.9	11.5	-	-	-
49	combined.pdb	LYS-57-M-NZ	LYS-59-M-NZ	2	9.0	11.7	-	-	-
50	combined.pdb	LYS-57-Q-NZ	LYS-59-Q-NZ	2	9.0	11.7	-	-	-
51	combined.pdb	LYS-57-X-NZ	LYS-59-X-NZ	2	9.0	11.7	-	-	-
52	combined.pdb	LYS-433-B-NZ	LYS-520-B-NZ	87	10.1	11.7	-	-	-
53	combined.pdb	LYS-433-D-NZ	LYS-520-D-NZ	87	10.1	11.7	-	-	-
54	combined.pdb	LYS-433-K-NZ	LYS-520-K-NZ	87	10.1	11.7	-	-	-
55	combined.pdb	LYS-507-B-NZ	LYS-487-D-NZ	1118	8.7	11.9	-	-	-
56	combined.pdb	LYS-507-D-NZ	LYS-487-K-NZ	3963	8.7	11.9	-	-	-
57	combined.pdb	LYS-24-Z-NZ	LYS-62-Z-NZ	38	11.1	11.9	-	-	-
58	combined.pdb	LYS-487-B-NZ	LYS-507-K-NZ	5141	8.7	12.0	-	-	-
59	combined.pdb	LYS-51-Z-NZ	LYS-62-Z-NZ	11	12.7	12.1	-	-	-
60	combined.pdb	LYS-29-Y-NZ	LYS-66-Y-NZ	37	9.9	12.2	-	-	-
61	combined.pdb	LYS-507-F-NZ	LYS-487-J-NZ	2256	8.7	12.4	-	-	-
62	combined.pdb	LYS-433-A-NZ	LYS-520-A-NZ	87	10.1	12.4	-	-	-
63	combined.pdb	LYS-433-E-NZ	LYS-520-E-NZ	87	10.1	12.4	-	-	-
64	combined.pdb	LYS-433-L-NZ	LYS-520-L-NZ	87	10.1	12.4	-	-	-
65	combined.pdb	LYS-507-A-NZ	LYS-487-I-NZ	4532	8.7	12.5	-	-	-
66	combined.pdb	LYS-507-E-NZ	LYS-487-F-NZ	549	8.7	12.5	-	-	-
67	combined.pdb	LYS-487-C-NZ	LYS-507-H-NZ	2865	8.7	12.8	-	-	-
68	combined.pdb	LYS-487-G-NZ	LYS-507-I-NZ	1158	8.7	12.8	-	-	-
69	combined.pdb	LYS-433-F-NZ	LYS-520-F-NZ	87	10.1	13.0	-	-	-
70	combined.pdb	LYS-433-H-NZ	LYS-520-H-NZ	87	10.1	13.0	-	-	-
71	combined.pdb	LYS-433-I-NZ	LYS-520-I-NZ	87	10.1	13.0	-	-	-
72	combined.pdb	LYS-59-U-NZ	LYS-161-U-NZ	102	10.9	13.0	-	-	-
73	combined.pdb	LYS-387-A-NZ	LYS-392-A-NZ	5	9.9	13.1	-	-	-
74	combined.pdb	LYS-387-E-NZ	LYS-392-E-NZ	5	9.9	13.1	-	-	-
75	combined.pdb	LYS-387-L-NZ	LYS-392-L-NZ	5	9.9	13.1	-	-	-
76	combined.pdb	LYS-433-C-NZ	LYS-520-C-NZ	87	10.1	13.1	-	-	-
77	combined.pdb	LYS-433-G-NZ	LYS-520-G-NZ	87	10.1	13.1	-	-	-
78	combined.pdb	LYS-433-J-NZ	LYS-520-J-NZ	87	10.1	13.1	-	-	-
79	combined.pdb	LYS-59-M-NZ	LYS-161-M-NZ	102	10.9	13.1	-	-	-
80	combined.pdb	LYS-59-Q-NZ	LYS-161-Q-NZ	102	10.9	13.1	-	-	-
81	combined.pdb	LYS-59-R-NZ	LYS-161-R-NZ	102	10.9	13.1	-	-	-
82	combined.pdb	LYS-59-T-NZ	LYS-161-T-NZ	102	10.9	13.1	-	-	-
83	combined.pdb	LYS-59-X-NZ	LYS-161-X-NZ	102	10.9	13.1	-	-	-
84	combined.pdb	LYS-387-F-NZ	LYS-392-F-NZ	5	9.9	13.2	-	-	-
85	combined.pdb	LYS-387-H-NZ	LYS-392-H-NZ	5	9.9	13.2	-	-	-
86	combined.pdb	LYS-387-I-NZ	LYS-392-I-NZ	5	9.9	13.2	-	-	-
87	combined.pdb	LYS-95-B-NZ	LYS-520-B-NZ	425	12.1	13.2	-	-	-
88	combined.pdb	LYS-95-D-NZ	LYS-520-D-NZ	425	12.1	13.2	-	-	-
89	combined.pdb	LYS-95-K-NZ	LYS-520-K-NZ	425	12.1	13.2	-	-	-
90	combined.pdb	LYS-487-A-NZ	LYS-507-G-NZ	3434	8.7	13.3	-	-	-
91	combined.pdb	LYS-487-E-NZ	LYS-507-J-NZ	2865	8.7	13.3	-	-	-
92	combined.pdb	LYS-95-A-NZ	LYS-520-A-NZ	425	12.1	13.3	-	-	-
93	combined.pdb	LYS-95-E-NZ	LYS-520-E-NZ	425	12.1	13.3	-	-	-
94	combined.pdb	LYS-95-L-NZ	LYS-520-L-NZ	425	12.1	13.3	-	-	-
95	combined.pdb	LYS-148-R-NZ	LYS-164-R-NZ	16	11.0	13.4	-	-	-
96	combined.pdb	LYS-148-T-NZ	LYS-164-T-NZ	16	11.0	13.4	-	-	-
97	combined.pdb	LYS-148-U-NZ	LYS-164-U-NZ	16	11.0	13.4	-	-	-
