# Supplementary material for: OpenStructure: an integrated software framework for computational structural biology
Source: Acta Crystallogr D Biol Crystallogr. 2013 Apr 19;69(Pt 5):701–9. doi: 10.1107/S0907444913007051 (PMC3640466; doi:10.1107/S0907444913007051)
Supplement: Supplementary file 1 [file d-69-00701-sup1.zip › Fig-4/data/urease.pdb]

ATOM      1  N   MET A   1     154.938  75.712  65.103  1.00 50.00           N  
ATOM      2  CA  MET A   1     154.757  76.970  65.868  1.00 50.00           C  
ATOM      3  C   MET A   1     155.491  78.163  65.208  1.00 50.00           C  
ATOM      4  O   MET A   1     156.057  79.018  65.896  1.00 50.00           O  
ATOM      5  CB  MET A   1     155.270  76.782  67.300  1.00 50.00           C  
ATOM      6  CG  MET A   1     156.779  76.495  67.313  1.00 50.00           C  
ATOM      7  SD  MET A   1     157.669  77.392  68.634  1.00 50.00           S  
ATOM      8  CE  MET A   1     158.474  78.683  67.706  1.00 50.00           C  
ATOM      9  N   PRO A   2     155.494  78.211  63.867  1.00 50.00           N  
ATOM     10  CA  PRO A   2     156.253  79.234  63.127  1.00 50.00           C  
ATOM     11  C   PRO A   2     155.919  80.628  63.678  1.00 50.00           C  
ATOM     12  O   PRO A   2     154.829  80.851  64.204  1.00 50.00           O  
ATOM     13  CB  PRO A   2     155.801  79.061  61.675  1.00 50.00           C  
ATOM     14  CG  PRO A   2     154.396  78.468  61.776  1.00 50.00           C  
ATOM     15  CD  PRO A   2     154.523  77.545  62.972  1.00 50.00           C  
ATOM     16  N   GLN A   3     156.911  81.505  63.633  1.00 50.00           N  
ATOM     17  CA  GLN A   3     156.790  82.856  64.209  1.00 50.00           C  
ATOM     18  C   GLN A   3     156.749  83.939  63.122  1.00 50.00           C  
ATOM     19  O   GLN A   3     157.232  83.754  62.010  1.00 50.00           O  
ATOM     20  CB  GLN A   3     157.959  83.102  65.171  1.00 50.00           C  
ATOM     21  CG  GLN A   3     157.861  84.449  65.903  1.00 50.00           C  
ATOM     22  CD  GLN A   3     156.578  84.545  66.732  1.00 50.00           C  
ATOM     23  OE1 GLN A   3     156.374  83.779  67.660  1.00 50.00           O  
ATOM     24  NE2 GLN A   3     155.692  85.463  66.374  1.00 50.00           N  
ATOM     25  N   ILE A   4     156.181  85.074  63.507  1.00 50.00           N  
ATOM     26  CA  ILE A   4     156.039  86.270  62.657  1.00 50.00           C  
ATOM     27  C   ILE A   4     156.583  87.525  63.364  1.00 50.00           C  
ATOM     28  O   ILE A   4     156.520  87.627  64.590  1.00 50.00           O  
ATOM     29  CB  ILE A   4     154.553  86.421  62.288  1.00 50.00           C  
ATOM     30  CG1 ILE A   4     154.341  87.625  61.360  1.00 50.00           C  
ATOM     31  CG2 ILE A   4     153.661  86.470  63.546  1.00 50.00           C  
ATOM     32  CD1 ILE A   4     152.890  87.786  60.902  1.00 50.00           C  
ATOM     33  N   SER A   5     157.016  88.487  62.554  1.00 50.00           N  
ATOM     34  CA  SER A   5     157.526  89.784  63.037  1.00 50.00           C  
ATOM     35  C   SER A   5     156.437  90.614  63.735  1.00 50.00           C  
ATOM     36  O   SER A   5     155.240  90.473  63.472  1.00 50.00           O  
ATOM     37  CB  SER A   5     158.120  90.584  61.874  1.00 50.00           C  
ATOM     38  OG  SER A   5     157.087  90.998  60.974  1.00 50.00           O  
ATOM     39  N   ARG A   6     156.908  91.536  64.569  1.00 50.00           N  
ATOM     40  CA  ARG A   6     156.037  92.452  65.320  1.00 50.00           C  
ATOM     41  C   ARG A   6     155.270  93.417  64.412  1.00 50.00           C  
ATOM     42  O   ARG A   6     154.076  93.640  64.606  1.00 50.00           O  
ATOM     43  CB  ARG A   6     156.909  93.293  66.235  1.00 50.00           C  
ATOM     44  CG  ARG A   6     156.384  93.161  67.641  1.00 50.00           C  
ATOM     45  CD  ARG A   6     156.895  91.944  68.431  1.00 50.00           C  
ATOM     46  NE  ARG A   6     156.480  91.912  69.856  1.00 50.00           N  
ATOM     47  CZ  ARG A   6     156.032  92.917  70.617  1.00 50.00           C  
ATOM     48  NH1 ARG A   6     155.962  94.148  70.150  1.00 50.00           N  
ATOM     49  NH2 ARG A   6     155.666  92.703  71.871  1.00 50.00           N  
ATOM     50  N   GLN A   7     155.966  93.941  63.400  1.00 50.00           N  
ATOM     51  CA  GLN A   7     155.358  94.910  62.468  1.00 50.00           C  
ATOM     52  C   GLN A   7     154.101  94.328  61.803  1.00 50.00           C  
ATOM     53  O   GLN A   7     153.045  94.952  61.804  1.00 50.00           O  
ATOM     54  CB  GLN A   7     156.359  95.362  61.400  1.00 50.00           C  
ATOM     55  CG  GLN A   7     156.782  94.237  60.448  1.00 50.00           C  
ATOM     56  CD  GLN A   7     157.709  94.741  59.360  1.00 50.00           C  
ATOM     57  OE1 GLN A   7     158.773  95.267  59.638  1.00 50.00           O  
ATOM     58  NE2 GLN A   7     157.319  94.509  58.123  1.00 50.00           N  
ATOM     59  N   GLU A   8     154.216  93.071  61.371  1.00 50.00           N  
ATOM     60  CA  GLU A   8     153.106  92.363  60.727  1.00 50.00           C  
ATOM     61  C   GLU A   8     151.978  92.137  61.726  1.00 50.00           C  
ATOM     62  O   GLU A   8     150.909  92.712  61.563  1.00 50.00           O  
ATOM     63  CB  GLU A   8     153.555  91.016  60.186  1.00 50.00           C  
ATOM     64  CG  GLU A   8     154.476  91.121  58.977  1.00 50.00           C  
ATOM     65  CD  GLU A   8     154.725  89.734  58.385  1.00 50.00           C  
ATOM     66  OE1 GLU A   8     153.787  89.226  57.739  1.00 50.00           O  
ATOM     67  OE2 GLU A   8     155.833  89.205  58.625  1.00 50.00           O  
ATOM     68  N   TYR A   9     152.282  91.379  62.778  1.00 50.00           N  
ATOM     69  CA  TYR A   9     151.314  91.017  63.829  1.00 50.00           C  
ATOM     70  C   TYR A   9     150.424  92.205  64.235  1.00 50.00           C  
ATOM     71  O   TYR A   9     149.200  92.084  64.324  1.00 50.00           O  
ATOM     72  CB  TYR A   9     152.097  90.531  65.052  1.00 50.00           C  
ATOM     73  CG  TYR A   9     151.159  90.121  66.188  1.00 50.00           C  
ATOM     74  CD1 TYR A   9     150.605  91.093  67.014  1.00 50.00           C  
ATOM     75  CD2 TYR A   9     150.877  88.777  66.388  1.00 50.00           C  
ATOM     76  CE1 TYR A   9     149.754  90.725  68.038  1.00 50.00           C  
ATOM     77  CE2 TYR A   9     150.035  88.400  67.416  1.00 50.00           C  
ATOM     78  CZ  TYR A   9     149.485  89.381  68.220  1.00 50.00           C  
ATOM     79  OH  TYR A   9     148.621  89.024  69.173  1.00 50.00           O  
ATOM     80  N   ALA A  10     151.065  93.362  64.405  1.00 50.00           N  
ATOM     81  CA  ALA A  10     150.390  94.593  64.837  1.00 50.00           C  
ATOM     82  C   ALA A  10     149.387  95.125  63.816  1.00 50.00           C  
ATOM     83  O   ALA A  10     148.473  95.825  64.210  1.00 50.00           O  
ATOM     84  CB  ALA A  10     151.419  95.681  65.131  1.00 50.00           C  
ATOM     85  N   GLY A  11     149.587  94.811  62.535  1.00 50.00           N  
ATOM     86  CA  GLY A  11     148.695  95.218  61.434  1.00 50.00           C  
ATOM     87  C   GLY A  11     147.506  94.262  61.257  1.00 50.00           C  
ATOM     88  O   GLY A  11     146.645  94.487  60.414  1.00 50.00           O  
ATOM     89  N   LEU A  12     147.450  93.242  62.104  1.00 50.00           N  
ATOM     90  CA  LEU A  12     146.394  92.232  62.010  1.00 50.00           C  
ATOM     91  C   LEU A  12     145.579  92.169  63.305  1.00 50.00           C  
ATOM     92  O   LEU A  12     144.371  91.945  63.287  1.00 50.00           O  
ATOM     93  CB  LEU A  12     147.075  90.917  61.614  1.00 50.00           C  
ATOM     94  CG  LEU A  12     146.060  89.849  61.242  1.00 50.00           C  
ATOM     95  CD1 LEU A  12     146.645  88.644  60.527  1.00 50.00           C  
ATOM     96  CD2 LEU A  12     145.786  89.203  62.521  1.00 50.00           C  
ATOM     97  N   PHE A  13     146.267  92.381  64.410  1.00 50.00           N  
ATOM     98  CA  PHE A  13     145.626  92.310  65.713  1.00 50.00           C  
ATOM     99  C   PHE A  13     145.792  93.551  66.570  1.00 50.00           C  
ATOM    100  O   PHE A  13     145.061  93.734  67.531  1.00 50.00           O  
ATOM    101  CB  PHE A  13     146.343  91.138  66.292  1.00 50.00           C  
ATOM    102  CG  PHE A  13     145.799  89.765  65.907  1.00 50.00           C  
ATOM    103  CD1 PHE A  13     144.536  89.590  65.341  1.00 50.00           C  
ATOM    104  CD2 PHE A  13     146.737  88.753  65.884  1.00 50.00           C  
ATOM    105  CE1 PHE A  13     144.170  88.375  64.764  1.00 50.00           C  
ATOM    106  CE2 PHE A  13     146.432  87.621  65.140  1.00 50.00           C  
ATOM    107  CZ  PHE A  13     145.141  87.390  64.650  1.00 50.00           C  
ATOM    108  N   GLY A  14     146.713  94.403  66.140  1.00 50.00           N  
ATOM    109  CA  GLY A  14     146.995  95.639  66.860  1.00 50.00           C  
ATOM    110  C   GLY A  14     148.165  95.434  67.825  1.00 50.00           C  
ATOM    111  O   GLY A  14     148.679  94.316  67.960  1.00 50.00           O  
ATOM    112  N   PRO A  15     148.538  96.511  68.523  1.00 50.00           N  
ATOM    113  CA  PRO A  15     149.691  96.505  69.436  1.00 50.00           C  
ATOM    114  C   PRO A  15     149.488  95.479  70.554  1.00 50.00           C  
ATOM    115  O   PRO A  15     148.387  95.290  71.059  1.00 50.00           O  
ATOM    116  CB  PRO A  15     149.745  97.931  69.985  1.00 50.00           C  
ATOM    117  CG  PRO A  15     148.289  98.393  69.940  1.00 50.00           C  
ATOM    118  CD  PRO A  15     147.769  97.768  68.650  1.00 50.00           C  
ATOM    119  N   THR A  16     150.581  94.825  70.905  1.00 50.00           N  
ATOM    120  CA  THR A  16     150.586  93.841  71.999  1.00 50.00           C  
ATOM    121  C   THR A  16     151.431  94.383  73.160  1.00 50.00           C  
ATOM    122  O   THR A  16     151.919  95.513  73.090  1.00 50.00           O  
ATOM    123  CB  THR A  16     151.128  92.519  71.456  1.00 50.00           C  
ATOM    124  OG1 THR A  16     150.982  91.514  72.447  1.00 50.00           O  
ATOM    125  CG2 THR A  16     152.584  92.606  70.981  1.00 50.00           C  
ATOM    126  N   THR A  17     151.698  93.535  74.146  1.00 50.00           N  
ATOM    127  CA  THR A  17     152.462  93.912  75.349  1.00 50.00           C  
ATOM    128  C   THR A  17     153.774  94.607  74.960  1.00 50.00           C  
ATOM    129  O   THR A  17     154.401  94.263  73.962  1.00 50.00           O  
ATOM    130  CB  THR A  17     152.789  92.667  76.177  1.00 50.00           C  
ATOM    131  OG1 THR A  17     151.595  91.907  76.391  1.00 50.00           O  
ATOM    132  CG2 THR A  17     153.405  93.043  77.530  1.00 50.00           C  
ATOM    133  N   GLY A  18     154.132  95.599  75.777  1.00 50.00           N  
ATOM    134  CA  GLY A  18     155.398  96.340  75.624  1.00 50.00           C  
ATOM    135  C   GLY A  18     155.364  97.440  74.554  1.00 50.00           C  
ATOM    136  O   GLY A  18     156.184  98.355  74.569  1.00 50.00           O  
ATOM    137  N   ASP A  19     154.395  97.363  73.653  1.00 50.00           N  
ATOM    138  CA  ASP A  19     154.292  98.282  72.503  1.00 50.00           C  
ATOM    139  C   ASP A  19     153.649  99.576  72.987  1.00 50.00           C  
ATOM    140  O   ASP A  19     152.879  99.561  73.947  1.00 50.00           O  
ATOM    141  CB  ASP A  19     153.447  97.645  71.394  1.00 50.00           C  
ATOM    142  CG  ASP A  19     154.026  96.306  70.935  1.00 50.00           C  
ATOM    143  OD1 ASP A  19     154.722  95.675  71.750  1.00 50.00           O  
ATOM    144  OD2 ASP A  19     153.716  95.910  69.793  1.00 50.00           O  
ATOM    145  N   LYS A  20     153.989 100.668  72.319  1.00 50.00           N  
ATOM    146  CA  LYS A  20     153.492 101.994  72.723  1.00 50.00           C  
ATOM    147  C   LYS A  20     152.685 102.656  71.609  1.00 50.00           C  
ATOM    148  O   LYS A  20     152.990 102.509  70.427  1.00 50.00           O  
ATOM    149  CB  LYS A  20     154.660 102.907  73.095  1.00 50.00           C  
ATOM    150  CG  LYS A  20     155.493 102.294  74.216  1.00 50.00           C  
ATOM    151  CD  LYS A  20     156.704 103.159  74.545  1.00 50.00           C  
ATOM    152  CE  LYS A  20     157.604 102.441  75.549  1.00 50.00           C  
ATOM    153  NZ  LYS A  20     158.068 101.152  75.025  1.00 50.00           N  
ATOM    154  N   ILE A  21     151.680 103.406  72.026  1.00 50.00           N  
ATOM    155  CA  ILE A  21     150.823 104.188  71.122  1.00 50.00           C  
ATOM    156  C   ILE A  21     150.839 105.654  71.576  1.00 50.00           C  
ATOM    157  O   ILE A  21     150.743 105.961  72.767  1.00 50.00           O  
ATOM    158  CB  ILE A  21     149.387 103.641  71.145  1.00 50.00           C  
ATOM    159  CG1 ILE A  21     148.817 103.821  72.555  1.00 50.00           C  
ATOM    160  CG2 ILE A  21     149.345 102.174  70.675  1.00 50.00           C  
ATOM    161  CD1 ILE A  21     147.392 103.370  72.676  1.00 50.00           C  
ATOM    162  N   ARG A  22     150.959 106.533  70.599  1.00 50.00           N  
ATOM    163  CA  ARG A  22     150.776 107.971  70.837  1.00 50.00           C  
ATOM    164  C   ARG A  22     149.274 108.285  70.815  1.00 50.00           C  
ATOM    165  O   ARG A  22     148.568 107.937  69.868  1.00 50.00           O  
ATOM    166  CB  ARG A  22     151.584 108.749  69.791  1.00 50.00           C  
ATOM    167  CG  ARG A  22     150.913 110.067  69.400  1.00 50.00           C  
ATOM    168  CD  ARG A  22     151.818 111.022  68.651  1.00 50.00           C  
ATOM    169  NE  ARG A  22     152.732 111.626  69.628  1.00 50.00           N  
ATOM    170  CZ  ARG A  22     154.021 111.872  69.436  1.00 50.00           C  
ATOM    171  NH1 ARG A  22     154.637 111.480  68.327  1.00 50.00           N  
ATOM    172  NH2 ARG A  22     154.685 112.596  70.333  1.00 50.00           N  
ATOM    173  N   LEU A  23     148.845 108.986  71.855  1.00 50.00           N  
ATOM    174  CA  LEU A  23     147.446 109.421  71.975  1.00 50.00           C  
ATOM    175  C   LEU A  23     147.171 110.680  71.168  1.00 50.00           C  
ATOM    176  O   LEU A  23     147.590 111.773  71.514  1.00 50.00           O  
ATOM    177  CB  LEU A  23     147.079 109.641  73.442  1.00 50.00           C  
ATOM    178  CG  LEU A  23     147.213 108.357  74.259  1.00 50.00           C  
ATOM    179  CD1 LEU A  23     146.748 108.652  75.684  1.00 50.00           C  
ATOM    180  CD2 LEU A  23     146.413 107.199  73.645  1.00 50.00           C  
ATOM    181  N   GLY A  24     146.494 110.521  70.039  1.00 50.00           N  
ATOM    182  CA  GLY A  24     146.216 111.669  69.160  1.00 50.00           C  
ATOM    183  C   GLY A  24     147.520 112.373  68.755  1.00 50.00           C  
ATOM    184  O   GLY A  24     148.573 111.758  68.671  1.00 50.00           O  
ATOM    185  N   ASP A  25     147.456 113.687  68.630  1.00 50.00           N  
ATOM    186  CA  ASP A  25     148.638 114.511  68.306  1.00 50.00           C  
ATOM    187  C   ASP A  25     149.329 115.052  69.573  1.00 50.00           C  
ATOM    188  O   ASP A  25     149.980 116.098  69.537  1.00 50.00           O  
ATOM    189  CB  ASP A  25     148.217 115.675  67.395  1.00 50.00           C  
ATOM    190  CG  ASP A  25     147.197 116.611  68.064  1.00 50.00           C  
ATOM    191  OD1 ASP A  25     147.054 116.539  69.294  1.00 50.00           O  
ATOM    192  OD2 ASP A  25     146.497 117.411  67.415  1.00 50.00           O  
ATOM    193  N   THR A  26     149.061 114.399  70.697  1.00 50.00           N  
ATOM    194  CA  THR A  26     149.653 114.803  71.983  1.00 50.00           C  
ATOM    195  C   THR A  26     151.001 114.097  72.155  1.00 50.00           C  
ATOM    196  O   THR A  26     151.404 113.274  71.339  1.00 50.00           O  
ATOM    197  CB  THR A  26     148.730 114.474  73.164  1.00 50.00           C  
ATOM    198  OG1 THR A  26     148.695 113.062  73.362  1.00 50.00           O  
ATOM    199  CG2 THR A  26     147.345 115.100  72.990  1.00 50.00           C  
ATOM    200  N   ASN A  27     151.665 114.400  73.258  1.00 50.00           N  
ATOM    201  CA  ASN A  27     152.960 113.781  73.579  1.00 50.00           C  
ATOM    202  C   ASN A  27     152.786 112.633  74.582  1.00 50.00           C  
ATOM    203  O   ASN A  27     153.762 112.054  75.026  1.00 50.00           O  
ATOM    204  CB  ASN A  27     153.903 114.846  74.147  1.00 50.00           C  
ATOM    205  CG  ASN A  27     153.379 115.455  75.453  1.00 50.00           C  
ATOM    206  OD1 ASN A  27     152.594 114.868  76.188  1.00 50.00           O  
ATOM    207  ND2 ASN A  27     153.756 116.688  75.695  1.00 50.00           N  
ATOM    208  N   LEU A  28     151.539 112.309  74.903  1.00 50.00           N  
ATOM    209  CA  LEU A  28     151.169 111.244  75.850  1.00 50.00           C  
ATOM    210  C   LEU A  28     151.237 109.864  75.200  1.00 50.00           C  
ATOM    211  O   LEU A  28     150.517 109.591  74.238  1.00 50.00           O  
ATOM    212  CB  LEU A  28     149.743 111.489  76.338  1.00 50.00           C  
ATOM    213  CG  LEU A  28     149.588 112.863  76.990  1.00 50.00           C  
ATOM    214  CD1 LEU A  28     148.121 113.086  77.343  1.00 50.00           C  
ATOM    215  CD2 LEU A  28     150.474 112.991  78.234  1.00 50.00           C  
ATOM    216  N   PHE A  29     152.203 109.068  75.658  1.00 50.00           N  
ATOM    217  CA  PHE A  29     152.482 107.762  75.033  1.00 50.00           C  
ATOM    218  C   PHE A  29     152.074 106.663  75.998  1.00 50.00           C  
ATOM    219  O   PHE A  29     152.552 106.595  77.130  1.00 50.00           O  
ATOM    220  CB  PHE A  29     153.966 107.591  74.679  1.00 50.00           C  
ATOM    221  CG  PHE A  29     154.442 108.508  73.551  1.00 50.00           C  
ATOM    222  CD1 PHE A  29     153.893 109.763  73.357  1.00 50.00           C  
ATOM    223  CD2 PHE A  29     155.446 108.084  72.694  1.00 50.00           C  
ATOM    224  CE1 PHE A  29     154.309 110.601  72.364  1.00 50.00           C  
ATOM    225  CE2 PHE A  29     155.880 108.914  71.680  1.00 50.00           C  
ATOM    226  CZ  PHE A  29     155.319 110.155  71.533  1.00 50.00           C  
ATOM    227  N   ILE A  30     151.187 105.818  75.505  1.00 50.00           N  
ATOM    228  CA  ILE A  30     150.662 104.683  76.277  1.00 50.00           C  
ATOM    229  C   ILE A  30     151.344 103.400  75.852  1.00 50.00           C  
ATOM    230  O   ILE A  30     151.571 103.209  74.669  1.00 50.00           O  
ATOM    231  CB  ILE A  30     149.152 104.551  76.023  1.00 50.00           C  
ATOM    232  CG1 ILE A  30     148.426 105.834  76.365  1.00 50.00           C  
ATOM    233  CG2 ILE A  30     148.546 103.392  76.814  1.00 50.00           C  
ATOM    234  CD1 ILE A  30     148.770 106.076  77.807  1.00 50.00           C  
ATOM    235  N   GLU A  31     151.537 102.513  76.810  1.00 50.00           N  
ATOM    236  CA  GLU A  31     152.135 101.205  76.533  1.00 50.00           C  
ATOM    237  C   GLU A  31     151.209 100.082  76.997  1.00 50.00           C  
ATOM    238  O   GLU A  31     150.775 100.054  78.149  1.00 50.00           O  
ATOM    239  CB  GLU A  31     153.472 101.133  77.258  1.00 50.00           C  
ATOM    240  CG  GLU A  31     154.218  99.840  76.923  1.00 50.00           C  
ATOM    241  CD  GLU A  31     155.524  99.709  77.701  1.00 50.00           C  
ATOM    242  OE1 GLU A  31     156.145 100.754  77.993  1.00 50.00           O  
ATOM    243  OE2 GLU A  31     155.868  98.546  78.007  1.00 50.00           O  
ATOM    244  N   ILE A  32     151.028  99.116  76.106  1.00 50.00           N  
ATOM    245  CA  ILE A  32     150.228  97.906  76.377  1.00 50.00           C  
ATOM    246  C   ILE A  32     150.869  97.096  77.508  1.00 50.00           C  
ATOM    247  O   ILE A  32     151.921  96.484  77.337  1.00 50.00           O  
ATOM    248  CB  ILE A  32     150.087  97.053  75.105  1.00 50.00           C  
ATOM    249  CG1 ILE A  32     149.475  97.864  73.952  1.00 50.00           C  
ATOM    250  CG2 ILE A  32     149.275  95.771  75.373  1.00 50.00           C  
ATOM    251  CD1 ILE A  32     148.071  98.408  74.260  1.00 50.00           C  
ATOM    252  N   GLU A  33     150.186  97.116  78.640  1.00 50.00           N  
ATOM    253  CA  GLU A  33     150.654  96.457  79.870  1.00 50.00           C  
ATOM    254  C   GLU A  33     150.552  94.929  79.834  1.00 50.00           C  
ATOM    255  O   GLU A  33     151.454  94.248  80.315  1.00 50.00           O  
ATOM    256  CB  GLU A  33     149.871  97.005  81.055  1.00 50.00           C  
ATOM    257  CG  GLU A  33     150.186  98.485  81.244  1.00 50.00           C  
ATOM    258  CD  GLU A  33     149.218  99.138  82.227  1.00 50.00           C  
ATOM    259  OE1 GLU A  33     148.018  98.837  82.139  1.00 50.00           O  
ATOM    260  OE2 GLU A  33     149.659 100.056  82.947  1.00 50.00           O  
ATOM    261  N   LYS A  34     149.464  94.408  79.271  1.00 50.00           N  
ATOM    262  CA  LYS A  34     149.257  92.948  79.197  1.00 50.00           C  
ATOM    263  C   LYS A  34     148.361  92.566  78.014  1.00 50.00           C  
ATOM    264  O   LYS A  34     147.688  93.414  77.428  1.00 50.00           O  
ATOM    265  CB  LYS A  34     148.715  92.398  80.532  1.00 50.00           C  
ATOM    266  CG  LYS A  34     147.234  92.686  80.757  1.00 50.00           C  
ATOM    267  CD  LYS A  34     146.706  92.446  82.171  1.00 50.00           C  
ATOM    268  CE  LYS A  34     145.296  92.980  82.443  1.00 50.00           C  
ATOM    269  NZ  LYS A  34     144.339  92.434  81.473  1.00 50.00           N  
ATOM    270  N   ASP A  35     148.403  91.286  77.671  1.00 50.00           N  
ATOM    271  CA  ASP A  35     147.592  90.749  76.576  1.00 50.00           C  
ATOM    272  C   ASP A  35     147.061  89.355  76.919  1.00 50.00           C  
ATOM    273  O   ASP A  35     147.834  88.415  77.072  1.00 50.00           O  
ATOM    274  CB  ASP A  35     148.434  90.712  75.297  1.00 50.00           C  
ATOM    275  CG  ASP A  35     147.572  90.404  74.076  1.00 50.00           C  
ATOM    276  OD1 ASP A  35     146.339  90.214  74.252  1.00 50.00           O  
ATOM    277  OD2 ASP A  35     148.173  90.350  72.986  1.00 50.00           O  
ATOM    278  N   LEU A  36     145.740  89.264  77.002  1.00 50.00           N  
ATOM    279  CA  LEU A  36     145.040  88.003  77.318  1.00 50.00           C  
ATOM    280  C   LEU A  36     144.997  86.989  76.175  1.00 50.00           C  
ATOM    281  O   LEU A  36     144.694  85.819  76.406  1.00 50.00           O  
ATOM    282  CB  LEU A  36     143.617  88.276  77.816  1.00 50.00           C  
ATOM    283  CG  LEU A  36     143.607  88.671  79.299  1.00 50.00           C  
ATOM    284  CD1 LEU A  36     144.327  89.990  79.560  1.00 50.00           C  
ATOM    285  CD2 LEU A  36     142.197  88.815  79.843  1.00 50.00           C  
ATOM    286  N   ARG A  37     145.188  87.467  74.948  1.00 50.00           N  
ATOM    287  CA  ARG A  37     145.096  86.576  73.779  1.00 50.00           C  
ATOM    288  C   ARG A  37     146.186  85.491  73.812  1.00 50.00           C  
ATOM    289  O   ARG A  37     147.096  85.518  74.641  1.00 50.00           O  
ATOM    290  CB  ARG A  37     145.142  87.371  72.480  1.00 50.00           C  
ATOM    291  CG  ARG A  37     146.515  87.987  72.272  1.00 50.00           C  
ATOM    292  CD  ARG A  37     146.518  88.719  70.964  1.00 50.00           C  
ATOM    293  NE  ARG A  37     145.549  89.810  70.943  1.00 50.00           N  
ATOM    294  CZ  ARG A  37     145.292  90.517  69.885  1.00 50.00           C  
ATOM    295  NH1 ARG A  37     145.916  90.286  68.773  1.00 50.00           N  
ATOM    296  NH2 ARG A  37     144.427  91.484  69.947  1.00 50.00           N  
ATOM    297  N   GLY A  38     146.047  84.548  72.881  1.00 50.00           N  
ATOM    298  CA  GLY A  38     147.007  83.441  72.755  1.00 50.00           C  
ATOM    299  C   GLY A  38     147.575  83.408  71.343  1.00 50.00           C  
ATOM    300  O   GLY A  38     146.996  82.747  70.487  1.00 50.00           O  
ATOM    301  N   TYR A  39     148.628  84.192  71.119  1.00 50.00           N  
ATOM    302  CA  TYR A  39     149.344  84.273  69.825  1.00 50.00           C  
ATOM    303  C   TYR A  39     149.201  83.015  68.958  1.00 50.00           C  
ATOM    304  O   TYR A  39     149.689  81.948  69.308  1.00 50.00           O  
ATOM    305  CB  TYR A  39     150.834  84.511  70.066  1.00 50.00           C  
ATOM    306  CG  TYR A  39     151.109  85.796  70.842  1.00 50.00           C  
ATOM    307  CD1 TYR A  39     150.432  86.967  70.536  1.00 50.00           C  
ATOM    308  CD2 TYR A  39     152.026  85.771  71.879  1.00 50.00           C  
ATOM    309  CE1 TYR A  39     150.680  88.126  71.254  1.00 50.00           C  
ATOM    310  CE2 TYR A  39     152.279  86.923  72.600  1.00 50.00           C  
ATOM    311  CZ  TYR A  39     151.614  88.090  72.279  1.00 50.00           C  
ATOM    312  OH  TYR A  39     151.952  89.194  72.967  1.00 50.00           O  
ATOM    313  N   GLY A  40     148.355  83.142  67.940  1.00 50.00           N  
ATOM    314  CA  GLY A  40     148.039  82.045  67.009  1.00 50.00           C  
ATOM    315  C   GLY A  40     146.537  81.750  66.975  1.00 50.00           C  
ATOM    316  O   GLY A  40     146.014  81.264  65.979  1.00 50.00           O  
ATOM    317  N   GLU A  41     145.863  82.125  68.054  1.00 50.00           N  
ATOM    318  CA  GLU A  41     144.432  81.855  68.240  1.00 50.00           C  
ATOM    319  C   GLU A  41     143.554  83.098  68.315  1.00 50.00           C  
ATOM    320  O   GLU A  41     142.346  83.047  68.496  1.00 50.00           O  
ATOM    321  CB  GLU A  41     144.286  81.047  69.522  1.00 50.00           C  
ATOM    322  CG  GLU A  41     144.771  79.607  69.338  1.00 50.00           C  
ATOM    323  CD  GLU A  41     143.931  78.796  68.336  1.00 50.00           C  
ATOM    324  OE1 GLU A  41     143.116  79.392  67.595  1.00 50.00           O  
ATOM    325  OE2 GLU A  41     144.079  77.559  68.385  1.00 50.00           O  
ATOM    326  N   GLU A  42     144.185  84.241  68.258  1.00 50.00           N  
ATOM    327  CA  GLU A  42     143.457  85.542  68.251  1.00 50.00           C  
ATOM    328  C   GLU A  42     142.365  85.591  67.175  1.00 50.00           C  
ATOM    329  O   GLU A  42     142.446  84.964  66.117  1.00 50.00           O  
ATOM    330  CB  GLU A  42     144.381  86.744  68.107  1.00 50.00           C  
ATOM    331  CG  GLU A  42     145.417  86.153  67.193  1.00 50.00           C  
ATOM    332  CD  GLU A  42     146.845  85.897  67.588  1.00 50.00           C  
ATOM    333  OE1 GLU A  42     147.123  86.124  68.770  1.00 50.00           O  
ATOM    334  OE2 GLU A  42     147.583  85.314  66.765  1.00 50.00           O  
ATOM    335  N   SER A  43     141.303  86.276  67.564  1.00 50.00           N  
ATOM    336  CA  SER A  43     140.063  86.320  66.777  1.00 50.00           C  
ATOM    337  C   SER A  43     140.126  87.379  65.678  1.00 50.00           C  
ATOM    338  O   SER A  43     140.522  88.513  65.878  1.00 50.00           O  
ATOM    339  CB  SER A  43     138.879  86.604  67.700  1.00 50.00           C  
ATOM    340  OG  SER A  43     139.065  87.867  68.345  1.00 50.00           O  
ATOM    341  N   VAL A  44     139.636  87.010  64.518  1.00 50.00           N  
ATOM    342  CA  VAL A  44     139.549  87.878  63.337  1.00 50.00           C  
ATOM    343  C   VAL A  44     138.266  87.541  62.571  1.00 50.00           C  
ATOM    344  O   VAL A  44     137.951  86.370  62.353  1.00 50.00           O  
ATOM    345  CB  VAL A  44     140.816  87.690  62.488  1.00 50.00           C  
ATOM    346  CG1 VAL A  44     141.026  86.273  61.938  1.00 50.00           C  
ATOM    347  CG2 VAL A  44     140.890  88.800  61.446  1.00 50.00           C  
ATOM    348  N   TYR A  45     137.591  88.580  62.109  1.00 50.00           N  
ATOM    349  CA  TYR A  45     136.371  88.415  61.305  1.00 50.00           C  
ATOM    350  C   TYR A  45     136.634  88.890  59.876  1.00 50.00           C  
ATOM    351  O   TYR A  45     137.179  89.974  59.676  1.00 50.00           O  
ATOM    352  CB  TYR A  45     135.263  89.260  61.934  1.00 50.00           C  
ATOM    353  CG  TYR A  45     133.938  89.081  61.199  1.00 50.00           C  
ATOM    354  CD1 TYR A  45     133.139  87.976  61.456  1.00 50.00           C  
ATOM    355  CD2 TYR A  45     133.525  90.041  60.287  1.00 50.00           C  
ATOM    356  CE1 TYR A  45     131.924  87.827  60.808  1.00 50.00           C  
ATOM    357  CE2 TYR A  45     132.308  89.896  59.635  1.00 50.00           C  
ATOM    358  CZ  TYR A  45     131.512  88.787  59.895  1.00 50.00           C  
ATOM    359  OH  TYR A  45     130.341  88.622  59.231  1.00 50.00           O  
ATOM    360  N   GLY A  46     136.217  88.065  58.912  1.00 50.00           N  
ATOM    361  CA  GLY A  46     136.414  88.417  57.496  1.00 50.00           C  
ATOM    362  C   GLY A  46     136.306  87.220  56.560  1.00 50.00           C  
ATOM    363  O   GLY A  46     136.278  86.075  57.008  1.00 50.00           O  
ATOM    364  N   GLY A  47     136.228  87.574  55.273  1.00 50.00           N  
ATOM    365  CA  GLY A  47     136.139  86.640  54.128  1.00 50.00           C  
ATOM    366  C   GLY A  47     136.574  85.199  54.433  1.00 50.00           C  
ATOM    367  O   GLY A  47     135.777  84.271  54.341  1.00 50.00           O  
ATOM    368  N   GLY A  48     137.855  85.074  54.801  1.00 50.00           N  
ATOM    369  CA  GLY A  48     138.430  83.759  55.146  1.00 50.00           C  
ATOM    370  C   GLY A  48     139.076  83.746  56.532  1.00 50.00           C  
ATOM    371  O   GLY A  48     139.883  82.872  56.836  1.00 50.00           O  
ATOM    372  N   LYS A  49     138.733  84.745  57.340  1.00 50.00           N  
ATOM    373  CA  LYS A  49     139.261  84.866  58.703  1.00 50.00           C  
ATOM    374  C   LYS A  49     138.834  83.713  59.621  1.00 50.00           C  
ATOM    375  O   LYS A  49     138.349  82.676  59.181  1.00 50.00           O  
ATOM    376  CB  LYS A  49     138.831  86.213  59.259  1.00 50.00           C  
ATOM    377  CG  LYS A  49     139.860  87.260  58.875  1.00 50.00           C  
ATOM    378  CD  LYS A  49     139.743  87.923  57.515  1.00 50.00           C  
ATOM    379  CE  LYS A  49     140.747  89.070  57.395  1.00 50.00           C  
ATOM    380  NZ  LYS A  49     140.567  90.109  58.423  1.00 50.00           N  
ATOM    381  N   SER A  50     138.920  83.974  60.916  1.00 50.00           N  
ATOM    382  CA  SER A  50     138.712  82.958  61.960  1.00 50.00           C  
ATOM    383  C   SER A  50     137.266  82.826  62.450  1.00 50.00           C  
ATOM    384  O   SER A  50     136.839  81.724  62.795  1.00 50.00           O  
ATOM    385  CB  SER A  50     139.624  83.249  63.150  1.00 50.00           C  
ATOM    386  OG  SER A  50     139.279  84.524  63.698  1.00 50.00           O  
ATOM    387  N   LEU A  51     136.547  83.946  62.543  1.00 50.00           N  
ATOM    388  CA  LEU A  51     135.171  83.953  63.067  1.00 50.00           C  
ATOM    389  C   LEU A  51     134.160  83.366  62.080  1.00 50.00           C  
ATOM    390  O   LEU A  51     133.442  84.093  61.394  1.00 50.00           O  
ATOM    391  CB  LEU A  51     134.773  85.380  63.446  1.00 50.00           C  
ATOM    392  CG  LEU A  51     135.511  85.889  64.680  1.00 50.00           C  
ATOM    393  CD1 LEU A  51     135.283  87.387  64.846  1.00 50.00           C  
ATOM    394  CD2 LEU A  51     135.003  85.165  65.927  1.00 50.00           C  
ATOM    395  N   ARG A  52     134.128  82.039  62.025  1.00 50.00           N  
ATOM    396  CA  ARG A  52     133.234  81.319  61.101  1.00 50.00           C  
ATOM    397  C   ARG A  52     132.736  80.022  61.731  1.00 50.00           C  
ATOM    398  O   ARG A  52     133.346  79.511  62.674  1.00 50.00           O  
ATOM    399  CB  ARG A  52     133.945  81.032  59.775  1.00 50.00           C  
ATOM    400  CG  ARG A  52     134.387  82.340  59.111  1.00 50.00           C  
ATOM    401  CD  ARG A  52     134.977  82.148  57.728  1.00 50.00           C  
ATOM    402  NE  ARG A  52     136.179  81.301  57.782  1.00 50.00           N  
ATOM    403  CZ  ARG A  52     136.604  80.550  56.768  1.00 50.00           C  
ATOM    404  NH1 ARG A  52     135.905  80.494  55.639  1.00 50.00           N  
ATOM    405  NH2 ARG A  52     137.759  79.902  56.849  1.00 50.00           N  
ATOM    406  N   ASP A  53     131.610  79.546  61.208  1.00 50.00           N  
ATOM    407  CA  ASP A  53     130.956  78.319  61.687  1.00 50.00           C  
ATOM    408  C   ASP A  53     131.976  77.203  61.975  1.00 50.00           C  
ATOM    409  O   ASP A  53     132.868  76.952  61.166  1.00 50.00           O  
ATOM    410  CB  ASP A  53     129.963  77.863  60.604  1.00 50.00           C  
ATOM    411  CG  ASP A  53     129.211  76.581  60.963  1.00 50.00           C  
ATOM    412  OD1 ASP A  53     129.418  76.139  62.084  1.00 50.00           O  
ATOM    413  OD2 ASP A  53     128.438  76.047  60.153  1.00 50.00           O  
ATOM    414  N   GLY A  54     131.801  76.577  63.144  1.00 50.00           N  
ATOM    415  CA  GLY A  54     132.600  75.413  63.562  1.00 50.00           C  
ATOM    416  C   GLY A  54     134.003  75.804  64.029  1.00 50.00           C  
ATOM    417  O   GLY A  54     134.639  75.044  64.751  1.00 50.00           O  
ATOM    418  N   MET A  55     134.457  76.980  63.609  1.00 50.00           N  
ATOM    419  CA  MET A  55     135.830  77.438  63.863  1.00 50.00           C  
ATOM    420  C   MET A  55     135.841  78.329  65.111  1.00 50.00           C  
ATOM    421  O   MET A  55     135.497  77.867  66.191  1.00 50.00           O  
ATOM    422  CB  MET A  55     136.335  78.150  62.602  1.00 50.00           C  
ATOM    423  CG  MET A  55     136.231  77.220  61.393  1.00 50.00           C  
ATOM    424  SD  MET A  55     136.397  78.070  59.786  1.00 50.00           S  
ATOM    425  CE  MET A  55     138.170  78.138  59.662  1.00 50.00           C  
ATOM    426  N   GLY A  56     136.161  79.618  64.941  1.00 50.00           N  
ATOM    427  CA  GLY A  56     136.142  80.596  66.046  1.00 50.00           C  
ATOM    428  C   GLY A  56     134.734  80.667  66.655  1.00 50.00           C  
ATOM    429  O   GLY A  56     134.572  80.780  67.868  1.00 50.00           O  
ATOM    430  N   ALA A  57     133.738  80.613  65.775  1.00 50.00           N  
ATOM    431  CA  ALA A  57     132.323  80.564  66.169  1.00 50.00           C  
ATOM    432  C   ALA A  57     131.932  79.109  66.444  1.00 50.00           C  
ATOM    433  O   ALA A  57     132.025  78.247  65.570  1.00 50.00           O  
ATOM    434  CB  ALA A  57     131.464  81.140  65.043  1.00 50.00           C  
ATOM    435  N   ASN A  58     131.591  78.842  67.692  1.00 50.00           N  
ATOM    436  CA  ASN A  58     131.207  77.485  68.104  1.00 50.00           C  
ATOM    437  C   ASN A  58     129.864  77.047  67.505  1.00 50.00           C  
ATOM    438  O   ASN A  58     128.968  77.841  67.225  1.00 50.00           O  
ATOM    439  CB  ASN A  58     131.168  77.383  69.620  1.00 50.00           C  
ATOM    440  CG  ASN A  58     130.147  78.337  70.162  1.00 50.00           C  
ATOM    441  OD1 ASN A  58     129.095  78.603  69.619  1.00 50.00           O  
ATOM    442  ND2 ASN A  58     130.452  78.801  71.318  1.00 50.00           N  
ATOM    443  N   ASN A  59     129.769  75.738  67.362  1.00 50.00           N  
ATOM    444  CA  ASN A  59     128.503  75.066  67.021  1.00 50.00           C  
ATOM    445  C   ASN A  59     127.922  74.364  68.252  1.00 50.00           C  
ATOM    446  O   ASN A  59     126.887  73.708  68.199  1.00 50.00           O  
ATOM    447  CB  ASN A  59     128.747  74.043  65.916  1.00 50.00           C  
ATOM    448  CG  ASN A  59     128.700  74.684  64.539  1.00 50.00           C  
ATOM    449  OD1 ASN A  59     127.868  75.530  64.228  1.00 50.00           O  
ATOM    450  ND2 ASN A  59     129.568  74.184  63.688  1.00 50.00           N  
ATOM    451  N   HIS A  60     128.657  74.499  69.352  1.00 50.00           N  
ATOM    452  CA  HIS A  60     128.290  73.977  70.674  1.00 50.00           C  
ATOM    453  C   HIS A  60     128.626  75.024  71.751  1.00 50.00           C  
ATOM    454  O   HIS A  60     129.330  74.788  72.730  1.00 50.00           O  
ATOM    455  CB  HIS A  60     129.020  72.650  70.915  1.00 50.00           C  
ATOM    456  CG  HIS A  60     130.543  72.822  70.967  1.00 50.00           C  
ATOM    457  ND1 HIS A  60     131.243  73.214  72.028  1.00 50.00           N  
ATOM    458  CD2 HIS A  60     131.395  72.553  69.989  1.00 50.00           C  
ATOM    459  CE1 HIS A  60     132.523  73.199  71.717  1.00 50.00           C  
ATOM    460  NE2 HIS A  60     132.614  72.803  70.452  1.00 50.00           N  
ATOM    461  N   LEU A  61     128.149  76.238  71.531  1.00 50.00           N  
ATOM    462  CA  LEU A  61     128.379  77.343  72.468  1.00 50.00           C  
ATOM    463  C   LEU A  61     127.959  77.012  73.894  1.00 50.00           C  
ATOM    464  O   LEU A  61     127.108  76.153  74.096  1.00 50.00           O  
ATOM    465  CB  LEU A  61     127.622  78.581  71.965  1.00 50.00           C  
ATOM    466  CG  LEU A  61     128.239  79.826  72.583  1.00 50.00           C  
ATOM    467  CD1 LEU A  61     127.968  81.219  72.099  1.00 50.00           C  
ATOM    468  CD2 LEU A  61     127.174  80.054  73.504  1.00 50.00           C  
ATOM    469  N   THR A  62     128.606  77.672  74.849  1.00 50.00           N  
ATOM    470  CA  THR A  62     128.200  77.556  76.274  1.00 50.00           C  
ATOM    471  C   THR A  62     126.867  78.267  76.542  1.00 50.00           C  
ATOM    472  O   THR A  62     126.408  78.954  75.700  1.00 50.00           O  
ATOM    473  CB  THR A  62     129.246  78.146  77.209  1.00 50.00           C  
ATOM    474  OG1 THR A  62     129.320  79.542  77.007  1.00 50.00           O  
ATOM    475  CG2 THR A  62     130.597  77.483  76.961  1.00 50.00           C  
ATOM    476  N   ARG A  63     126.021  77.910  77.475  1.00 99.99           N  
ATOM    477  CA  ARG A  63     124.704  78.581  77.702  1.00 99.99           C  
ATOM    478  C   ARG A  63     123.833  78.687  76.421  1.00 99.99           C  
ATOM    479  O   ARG A  63     123.330  79.726  75.990  1.00 99.99           O  
ATOM    480  CB  ARG A  63     124.915  79.914  78.443  1.00 99.99           C  
ATOM    481  CG  ARG A  63     123.670  80.816  78.546  1.00 99.99           C  
ATOM    482  CD  ARG A  63     124.014  82.261  78.908  1.00 99.99           C  
ATOM    483  NE  ARG A  63     124.747  82.237  80.181  1.00 99.99           N  
ATOM    484  CZ  ARG A  63     124.191  82.092  81.386  1.00 99.99           C  
ATOM    485  NH1 ARG A  63     122.873  81.976  81.517  1.00 99.99           N  
ATOM    486  NH2 ARG A  63     124.959  82.070  82.466  1.00 99.99           N  
ATOM    487  N   ASP A  64     123.681  77.533  75.780  1.00 99.99           N  
ATOM    488  CA  ASP A  64     122.877  77.411  74.553  1.00 99.99           C  
ATOM    489  C   ASP A  64     123.387  78.408  73.485  1.00 99.99           C  
ATOM    490  O   ASP A  64     124.476  78.243  72.942  1.00 99.99           O  
ATOM    491  CB  ASP A  64     121.389  77.623  74.910  1.00 99.99           C  
ATOM    492  CG  ASP A  64     120.475  77.452  73.690  1.00 99.99           C  
ATOM    493  OD1 ASP A  64     120.998  77.241  72.571  1.00 99.99           O  
ATOM    494  OD2 ASP A  64     119.253  77.553  73.897  1.00 99.99           O  
ATOM    495  N   ASN A  65     122.589  79.438  73.217  1.00 99.99           N  
ATOM    496  CA  ASN A  65     122.900  80.490  72.251  1.00 99.99           C  
ATOM    497  C   ASN A  65     122.721  81.857  72.915  1.00 99.99           C  
ATOM    498  O   ASN A  65     121.889  82.058  73.796  1.00 99.99           O  
ATOM    499  CB  ASN A  65     121.985  80.348  71.028  1.00 99.99           C  
ATOM    500  CG  ASN A  65     120.492  80.472  71.360  1.00 99.99           C  
ATOM    501  OD1 ASN A  65     120.054  81.134  72.285  1.00 99.99           O  
ATOM    502  ND2 ASN A  65     119.675  79.809  70.583  1.00 99.99           N  
ATOM    503  N   GLY A  66     123.574  82.774  72.473  1.00 99.99           N  
ATOM    504  CA  GLY A  66     123.528  84.167  72.960  1.00 99.99           C  
ATOM    505  C   GLY A  66     124.633  84.470  73.961  1.00 99.99           C  
ATOM    506  O   GLY A  66     124.846  85.613  74.350  1.00 99.99           O  
ATOM    507  N   VAL A  67     125.437  83.456  74.227  1.00 99.99           N  
ATOM    508  CA  VAL A  67     126.408  83.561  75.333  1.00 99.99           C  
ATOM    509  C   VAL A  67     127.420  84.661  75.198  1.00 99.99           C  
ATOM    510  O   VAL A  67     128.081  84.970  76.178  1.00 99.99           O  
ATOM    511  CB  VAL A  67     127.074  82.266  75.652  1.00 99.99           C  
ATOM    512  CG1 VAL A  67     127.876  82.239  76.948  1.00 99.99           C  
ATOM    513  CG2 VAL A  67     125.828  81.551  76.014  1.00 99.99           C  
ATOM    514  N   LEU A  68     127.645  85.057  73.960  1.00 50.00           N  
ATOM    515  CA  LEU A  68     127.861  86.476  73.694  1.00 50.00           C  
ATOM    516  C   LEU A  68     126.906  86.965  72.618  1.00 50.00           C  
ATOM    517  O   LEU A  68     126.532  86.203  71.731  1.00 50.00           O  
ATOM    518  CB  LEU A  68     129.313  86.780  73.318  1.00 50.00           C  
ATOM    519  CG  LEU A  68     130.233  86.951  74.533  1.00 50.00           C  
ATOM    520  CD1 LEU A  68     129.638  87.889  75.581  1.00 50.00           C  
ATOM    521  CD2 LEU A  68     130.588  85.619  75.159  1.00 50.00           C  
ATOM    522  N   ASP A  69     126.508  88.218  72.757  1.00 50.00           N  
ATOM    523  CA  ASP A  69     125.683  88.897  71.743  1.00 50.00           C  
ATOM    524  C   ASP A  69     126.554  89.734  70.805  1.00 50.00           C  
ATOM    525  O   ASP A  69     126.129  90.134  69.725  1.00 50.00           O  
ATOM    526  CB  ASP A  69     124.656  89.809  72.417  1.00 50.00           C  
ATOM    527  CG  ASP A  69     123.674  89.040  73.306  1.00 50.00           C  
ATOM    528  OD1 ASP A  69     123.417  87.854  73.011  1.00 50.00           O  
ATOM    529  OD2 ASP A  69     123.203  89.676  74.278  1.00 50.00           O  
ATOM    530  N   LEU A  70     127.783  89.983  71.247  1.00 50.00           N  
ATOM    531  CA  LEU A  70     128.704  90.880  70.554  1.00 50.00           C  
ATOM    532  C   LEU A  70     130.100  90.715  71.159  1.00 50.00           C  
ATOM    533  O   LEU A  70     130.275  90.801  72.371  1.00 50.00           O  
ATOM    534  CB  LEU A  70     128.152  92.308  70.725  1.00 50.00           C  
ATOM    535  CG  LEU A  70     128.912  93.413  69.983  1.00 50.00           C  
ATOM    536  CD1 LEU A  70     130.257  93.704  70.645  1.00 50.00           C  
ATOM    537  CD2 LEU A  70     129.070  93.082  68.496  1.00 50.00           C  
ATOM    538  N   VAL A  71     131.079  90.583  70.277  1.00 50.00           N  
ATOM    539  CA  VAL A  71     132.499  90.525  70.662  1.00 50.00           C  
ATOM    540  C   VAL A  71     133.277  91.630  69.942  1.00 50.00           C  
ATOM    541  O   VAL A  71     133.253  91.691  68.713  1.00 50.00           O  
ATOM    542  CB  VAL A  71     133.085  89.140  70.329  1.00 50.00           C  
ATOM    543  CG1 VAL A  71     133.022  88.795  68.831  1.00 50.00           C  
ATOM    544  CG2 VAL A  71     134.520  89.015  70.856  1.00 50.00           C  
ATOM    545  N   ILE A  72     134.109  92.322  70.710  1.00 50.00           N  
ATOM    546  CA  ILE A  72     135.018  93.345  70.161  1.00 50.00           C  
ATOM    547  C   ILE A  72     136.427  92.769  70.175  1.00 50.00           C  
ATOM    548  O   ILE A  72     137.067  92.679  71.225  1.00 50.00           O  
ATOM    549  CB  ILE A  72     134.937  94.682  70.927  1.00 50.00           C  
ATOM    550  CG1 ILE A  72     133.502  95.166  71.255  1.00 50.00           C  
ATOM    551  CG2 ILE A  72     135.877  95.758  70.375  1.00 50.00           C  
ATOM    552  CD1 ILE A  72     133.325  96.404  72.132  1.00 50.00           C  
ATOM    553  N   THR A  73     136.784  92.236  69.019  1.00 50.00           N  
ATOM    554  CA  THR A  73     138.051  91.505  68.864  1.00 50.00           C  
ATOM    555  C   THR A  73     139.257  92.431  68.981  1.00 50.00           C  
ATOM    556  O   THR A  73     139.252  93.560  68.502  1.00 50.00           O  
ATOM    557  CB  THR A  73     138.103  90.770  67.524  1.00 50.00           C  
ATOM    558  OG1 THR A  73     138.108  91.708  66.445  1.00 50.00           O  
ATOM    559  CG2 THR A  73     136.908  89.821  67.383  1.00 50.00           C  
ATOM    560  N   ASN A  74     140.271  91.920  69.659  1.00 50.00           N  
ATOM    561  CA  ASN A  74     141.601  92.537  69.737  1.00 50.00           C  
ATOM    562  C   ASN A  74     141.550  94.049  70.003  1.00 50.00           C  
ATOM    563  O   ASN A  74     142.067  94.854  69.234  1.00 50.00           O  
ATOM    564  CB  ASN A  74     142.286  92.266  68.396  1.00 50.00           C  
ATOM    565  CG  ASN A  74     142.341  90.776  68.060  1.00 50.00           C  
ATOM    566  OD1 ASN A  74     142.770  89.833  68.713  1.00 50.00           O  
ATOM    567  ND2 ASN A  74     141.656  90.543  67.000  1.00 50.00           N  
ATOM    568  N   VAL A  75     140.911  94.425  71.098  1.00 50.00           N  
ATOM    569  CA  VAL A  75     140.801  95.844  71.453  1.00 50.00           C  
ATOM    570  C   VAL A  75     141.839  96.186  72.529  1.00 50.00           C  
ATOM    571  O   VAL A  75     142.109  95.384  73.426  1.00 50.00           O  
ATOM    572  CB  VAL A  75     139.368  96.141  71.905  1.00 50.00           C  
ATOM    573  CG1 VAL A  75     138.942  95.407  73.179  1.00 50.00           C  
ATOM    574  CG2 VAL A  75     139.232  97.638  72.088  1.00 50.00           C  
ATOM    575  N   THR A  76     142.301  97.428  72.471  1.00 50.00           N  
ATOM    576  CA  THR A  76     143.264  97.949  73.456  1.00 50.00           C  
ATOM    577  C   THR A  76     142.508  98.804  74.480  1.00 50.00           C  
ATOM    578  O   THR A  76     142.067  99.926  74.230  1.00 50.00           O  
ATOM    579  CB  THR A  76     144.359  98.775  72.775  1.00 50.00           C  
ATOM    580  OG1 THR A  76     143.754  99.872  72.115  1.00 50.00           O  
ATOM    581  CG2 THR A  76     145.131  97.961  71.739  1.00 50.00           C  
ATOM    582  N   ILE A  77     142.206  98.164  75.596  1.00 50.00           N  
ATOM    583  CA  ILE A  77     141.407  98.769  76.674  1.00 50.00           C  
ATOM    584  C   ILE A  77     142.265  99.753  77.480  1.00 50.00           C  
ATOM    585  O   ILE A  77     143.222  99.354  78.142  1.00 50.00           O  
ATOM    586  CB  ILE A  77     140.839  97.675  77.590  1.00 50.00           C  
ATOM    587  CG1 ILE A  77     140.129  96.590  76.764  1.00 50.00           C  
ATOM    588  CG2 ILE A  77     139.880  98.318  78.604  1.00 50.00           C  
ATOM    589  CD1 ILE A  77     139.631  95.415  77.607  1.00 50.00           C  
ATOM    590  N   VAL A  78     141.828 101.005  77.470  1.00 50.00           N  
ATOM    591  CA  VAL A  78     142.459 102.070  78.272  1.00 50.00           C  
ATOM    592  C   VAL A  78     141.468 102.454  79.373  1.00 50.00           C  
ATOM    593  O   VAL A  78     140.430 103.061  79.112  1.00 50.00           O  
ATOM    594  CB  VAL A  78     142.793 103.296  77.410  1.00 50.00           C  
ATOM    595  CG1 VAL A  78     143.451 104.403  78.242  1.00 50.00           C  
ATOM    596  CG2 VAL A  78     143.772 102.909  76.307  1.00 50.00           C  
ATOM    597  N   ASP A  79     141.797 102.054  80.590  1.00 50.00           N  
ATOM    598  CA  ASP A  79     140.903 102.265  81.737  1.00 50.00           C  
ATOM    599  C   ASP A  79     141.725 102.425  83.017  1.00 50.00           C  
ATOM    600  O   ASP A  79     142.850 101.968  83.105  1.00 50.00           O  
ATOM    601  CB  ASP A  79     139.944 101.074  81.814  1.00 50.00           C  
ATOM    602  CG  ASP A  79     138.752 101.368  82.721  1.00 50.00           C  
ATOM    603  OD1 ASP A  79     137.851 102.105  82.266  1.00 50.00           O  
ATOM    604  OD2 ASP A  79     138.780 100.883  83.873  1.00 50.00           O  
ATOM    605  N   ALA A  80     141.159 103.134  83.982  1.00 99.99           N  
ATOM    606  CA  ALA A  80     141.837 103.415  85.261  1.00 99.99           C  
ATOM    607  C   ALA A  80     141.786 102.215  86.207  1.00 99.99           C  
ATOM    608  O   ALA A  80     142.806 101.774  86.728  1.00 99.99           O  
ATOM    609  CB  ALA A  80     141.191 104.624  85.932  1.00 99.99           C  
ATOM    610  N   ARG A  81     140.585 101.659  86.339  1.00 99.99           N  
ATOM    611  CA  ARG A  81     140.393 100.452  87.148  1.00 99.99           C  
ATOM    612  C   ARG A  81     141.051  99.232  86.485  1.00 99.99           C  
ATOM    613  O   ARG A  81     141.417  98.270  87.153  1.00 99.99           O  
ATOM    614  CB  ARG A  81     138.905 100.196  87.371  1.00 99.99           C  
ATOM    615  CG  ARG A  81     138.713  98.965  88.261  1.00 99.99           C  
ATOM    616  CD  ARG A  81     139.306  99.149  89.642  1.00 99.99           C  
ATOM    617  NE  ARG A  81     139.073  97.948  90.455  1.00 99.99           N  
ATOM    618  CZ  ARG A  81     139.502  97.825  91.710  1.00 99.99           C  
ATOM    619  NH1 ARG A  81     140.202  98.803  92.280  1.00 99.99           N  
ATOM    620  NH2 ARG A  81     139.216  96.737  92.412  1.00 99.99           N  
ATOM    621  N   LEU A  82     141.150  99.293  85.162  1.00 99.99           N  
ATOM    622  CA  LEU A  82     141.680  98.171  84.369  1.00 99.99           C  
ATOM    623  C   LEU A  82     143.004  98.483  83.637  1.00 99.99           C  
ATOM    624  O   LEU A  82     143.584  97.656  82.944  1.00 99.99           O  
ATOM    625  CB  LEU A  82     140.565  97.664  83.436  1.00 99.99           C  
ATOM    626  CG  LEU A  82     140.981  96.474  82.546  1.00 99.99           C  
ATOM    627  CD1 LEU A  82     139.757  95.808  81.962  1.00 99.99           C  
ATOM    628  CD2 LEU A  82     141.648  96.879  81.235  1.00 99.99           C  
ATOM    629  N   GLY A  83     143.678  99.579  83.954  1.00 50.00           N  
ATOM    630  CA  GLY A  83     144.967  99.870  83.274  1.00 50.00           C  
ATOM    631  C   GLY A  83     144.780  99.902  81.741  1.00 50.00           C  
ATOM    632  O   GLY A  83     143.708 100.187  81.214  1.00 50.00           O  
ATOM    633  N   VAL A  84     145.825  99.528  81.032  1.00 50.00           N  
ATOM    634  CA  VAL A  84     145.905  99.603  79.567  1.00 50.00           C  
ATOM    635  C   VAL A  84     146.445  98.306  78.953  1.00 50.00           C  
ATOM    636  O   VAL A  84     147.637  97.988  78.934  1.00 50.00           O  
ATOM    637  CB  VAL A  84     146.746 100.807  79.163  1.00 50.00           C  
ATOM    638  CG1 VAL A  84     148.165 100.622  79.578  1.00 50.00           C  
ATOM    639  CG2 VAL A  84     146.781 100.913  77.652  1.00 50.00           C  
ATOM    640  N   ILE A  85     145.537  97.503  78.468  1.00 50.00           N  
ATOM    641  CA  ILE A  85     145.969  96.184  77.949  1.00 50.00           C  
ATOM    642  C   ILE A  85     145.239  95.821  76.652  1.00 50.00           C  
ATOM    643  O   ILE A  85     144.291  96.492  76.252  1.00 50.00           O  
ATOM    644  CB  ILE A  85     145.738  95.156  79.047  1.00 50.00           C  
ATOM    645  CG1 ILE A  85     144.230  95.278  79.202  1.00 50.00           C  
ATOM    646  CG2 ILE A  85     146.433  95.633  80.337  1.00 50.00           C  
ATOM    647  CD1 ILE A  85     143.346  94.261  79.808  1.00 50.00           C  
ATOM    648  N   LYS A  86     145.570  94.631  76.191  1.00 50.00           N  
ATOM    649  CA  LYS A  86     145.002  94.050  74.976  1.00 50.00           C  
ATOM    650  C   LYS A  86     144.133  92.868  75.398  1.00 50.00           C  
ATOM    651  O   LYS A  86     144.558  92.053  76.224  1.00 50.00           O  
ATOM    652  CB  LYS A  86     146.177  93.536  74.154  1.00 50.00           C  
ATOM    653  CG  LYS A  86     145.758  93.177  72.736  1.00 50.00           C  
ATOM    654  CD  LYS A  86     145.532  94.463  71.946  1.00 50.00           C  
ATOM    655  CE  LYS A  86     145.222  94.196  70.484  1.00 50.00           C  
ATOM    656  NZ  LYS A  86     146.213  93.265  69.910  1.00 50.00           N  
ATOM    657  N   ALA A  87     142.934  92.795  74.826  1.00 50.00           N  
ATOM    658  CA  ALA A  87     141.981  91.713  75.149  1.00 50.00           C  
ATOM    659  C   ALA A  87     140.668  91.882  74.388  1.00 50.00           C  
ATOM    660  O   ALA A  87     140.344  92.970  73.928  1.00 50.00           O  
ATOM    661  CB  ALA A  87     141.651  91.680  76.650  1.00 50.00           C  
ATOM    662  N   ASP A  88     139.984  90.764  74.189  1.00 50.00           N  
ATOM    663  CA  ASP A  88     138.641  90.759  73.587  1.00 50.00           C  
ATOM    664  C   ASP A  88     137.616  91.166  74.645  1.00 50.00           C  
ATOM    665  O   ASP A  88     137.738  90.818  75.821  1.00 50.00           O  
ATOM    666  CB  ASP A  88     138.310  89.354  73.071  1.00 50.00           C  
ATOM    667  CG  ASP A  88     139.254  88.928  71.941  1.00 50.00           C  
ATOM    668  OD1 ASP A  88     139.507  89.777  71.069  1.00 50.00           O  
ATOM    669  OD2 ASP A  88     139.770  87.802  71.952  1.00 50.00           O  
ATOM    670  N   VAL A  89     136.598  91.873  74.191  1.00 50.00           N  
ATOM    671  CA  VAL A  89     135.477  92.223  75.084  1.00 50.00           C  
ATOM    672  C   VAL A  89     134.216  91.515  74.575  1.00 50.00           C  
ATOM    673  O   VAL A  89     133.855  91.574  73.398  1.00 50.00           O  
ATOM    674  CB  VAL A  89     135.335  93.743  75.209  1.00 50.00           C  
ATOM    675  CG1 VAL A  89     135.064  94.255  73.859  1.00 50.00           C  
ATOM    676  CG2 VAL A  89     134.156  94.245  76.034  1.00 50.00           C  
ATOM    677  N   GLY A  90     133.554  90.891  75.535  1.00 50.00           N  
ATOM    678  CA  GLY A  90     132.328  90.140  75.256  1.00 50.00           C  
ATOM    679  C   GLY A  90     131.149  90.905  75.850  1.00 50.00           C  
ATOM    680  O   GLY A  90     131.216  91.385  76.980  1.00 50.00           O  
ATOM    681  N   ILE A  91     130.080  90.991  75.074  1.00 50.00           N  
ATOM    682  CA  ILE A  91     128.879  91.744  75.469  1.00 50.00           C  
ATOM    683  C   ILE A  91     127.641  90.856  75.344  1.00 50.00           C  
ATOM    684  O   ILE A  91     127.351  90.320  74.275  1.00 50.00           O  
ATOM    685  CB  ILE A  91     128.740  93.031  74.634  1.00 50.00           C  
ATOM    686  CG1 ILE A  91     129.947  93.953  74.881  1.00 50.00           C  
ATOM    687  CG2 ILE A  91     127.407  93.739  74.944  1.00 50.00           C  
ATOM    688  CD1 ILE A  91     129.892  95.270  74.099  1.00 50.00           C  
ATOM    689  N   ARG A  92     126.917  90.779  76.449  1.00 50.00           N  
ATOM    690  CA  ARG A  92     125.651  90.037  76.510  1.00 50.00           C  
ATOM    691  C   ARG A  92     124.653  90.799  77.381  1.00 50.00           C  
ATOM    692  O   ARG A  92     125.004  91.309  78.443  1.00 50.00           O  
ATOM    693  CB  ARG A  92     125.923  88.656  77.102  1.00 50.00           C  
ATOM    694  CG  ARG A  92     124.667  87.784  77.133  1.00 50.00           C  
ATOM    695  CD  ARG A  92     124.985  86.398  77.690  1.00 50.00           C  
ATOM    696  NE  ARG A  92     125.418  86.494  79.098  1.00 50.00           N  
ATOM    697  CZ  ARG A  92     124.609  86.537  80.159  1.00 50.00           C  
ATOM    698  NH1 ARG A  92     123.298  86.463  80.005  1.00 50.00           N  
ATOM    699  NH2 ARG A  92     125.101  86.612  81.386  1.00 50.00           N  
ATOM    700  N   ASP A  93     123.422  90.884  76.884  1.00 50.00           N  
ATOM    701  CA  ASP A  93     122.307  91.515  77.620  1.00 50.00           C  
ATOM    702  C   ASP A  93     122.618  92.950  78.070  1.00 50.00           C  
ATOM    703  O   ASP A  93     122.472  93.301  79.240  1.00 50.00           O  
ATOM    704  CB  ASP A  93     121.915  90.646  78.823  1.00 50.00           C  
ATOM    705  CG  ASP A  93     121.402  89.283  78.381  1.00 50.00           C  
ATOM    706  OD1 ASP A  93     120.791  89.202  77.295  1.00 50.00           O  
ATOM    707  OD2 ASP A  93     121.622  88.340  79.150  1.00 50.00           O  
ATOM    708  N   GLY A  94     123.189  93.713  77.130  1.00 50.00           N  
ATOM    709  CA  GLY A  94     123.529  95.131  77.359  1.00 50.00           C  
ATOM    710  C   GLY A  94     124.613  95.361  78.425  1.00 50.00           C  
ATOM    711  O   GLY A  94     124.984  96.502  78.695  1.00 50.00           O  
ATOM    712  N   LYS A  95     125.187  94.279  78.947  1.00 50.00           N  
ATOM    713  CA  LYS A  95     126.257  94.374  79.951  1.00 50.00           C  
ATOM    714  C   LYS A  95     127.540  93.761  79.395  1.00 50.00           C  
ATOM    715  O   LYS A  95     127.514  92.835  78.578  1.00 50.00           O  
ATOM    716  CB  LYS A  95     125.892  93.626  81.240  1.00 50.00           C  
ATOM    717  CG  LYS A  95     124.520  93.973  81.824  1.00 50.00           C  
ATOM    718  CD  LYS A  95     124.320  95.462  82.103  1.00 50.00           C  
ATOM    719  CE  LYS A  95     123.016  95.617  82.878  1.00 50.00           C  
ATOM    720  NZ  LYS A  95     122.643  97.026  83.012  1.00 50.00           N  
ATOM    721  N   ILE A  96     128.656  94.333  79.838  1.00 50.00           N  
ATOM    722  CA  ILE A  96     130.003  93.795  79.563  1.00 50.00           C  
ATOM    723  C   ILE A  96     130.119  92.428  80.261  1.00 50.00           C  
ATOM    724  O   ILE A  96     130.369  92.354  81.464  1.00 50.00           O  
ATOM    725  CB  ILE A  96     131.081  94.760  80.088  1.00 50.00           C  
ATOM    726  CG1 ILE A  96     130.947  96.141  79.429  1.00 50.00           C  
ATOM    727  CG2 ILE A  96     132.486  94.169  79.869  1.00 50.00           C  
ATOM    728  CD1 ILE A  96     131.890  97.192  80.026  1.00 50.00           C  
ATOM    729  N   ALA A  97     129.943  91.376  79.473  1.00 50.00           N  
ATOM    730  CA  ALA A  97     129.915  89.995  79.984  1.00 50.00           C  
ATOM    731  C   ALA A  97     131.290  89.374  80.273  1.00 50.00           C  
ATOM    732  O   ALA A  97     131.379  88.425  81.050  1.00 50.00           O  
ATOM    733  CB  ALA A  97     129.133  89.109  79.017  1.00 50.00           C  
ATOM    734  N   GLY A  98     132.347  89.903  79.639  1.00 50.00           N  
ATOM    735  CA  GLY A  98     133.684  89.299  79.793  1.00 50.00           C  
ATOM    736  C   GLY A  98     134.791  90.061  79.071  1.00 50.00           C  
ATOM    737  O   GLY A  98     134.574  90.666  78.026  1.00 50.00           O  
ATOM    738  N   ILE A  99     135.971  89.996  79.678  1.00 50.00           N  
ATOM    739  CA  ILE A  99     137.194  90.649  79.169  1.00 50.00           C  
ATOM    740  C   ILE A  99     138.359  89.644  79.218  1.00 50.00           C  
ATOM    741  O   ILE A  99     138.968  89.443  80.264  1.00 50.00           O  
ATOM    742  CB  ILE A  99     137.538  91.887  80.019  1.00 50.00           C  
ATOM    743  CG1 ILE A  99     136.393  92.911  80.005  1.00 50.00           C  
ATOM    744  CG2 ILE A  99     138.864  92.509  79.546  1.00 50.00           C  
ATOM    745  CD1 ILE A  99     136.648  94.129  80.898  1.00 50.00           C  
ATOM    746  N   GLY A 100     138.725  89.112  78.056  1.00 50.00           N  
ATOM    747  CA  GLY A 100     139.794  88.085  77.943  1.00 50.00           C  
ATOM    748  C   GLY A 100     140.001  87.535  76.525  1.00 50.00           C  
ATOM    749  O   GLY A 100     139.665  88.209  75.553  1.00 50.00           O  
ATOM    750  N   LYS A 101     140.225  86.227  76.471  1.00 50.00           N  
ATOM    751  CA  LYS A 101     140.426  85.502  75.213  1.00 50.00           C  
ATOM    752  C   LYS A 101     139.102  85.413  74.446  1.00 50.00           C  
ATOM    753  O   LYS A 101     138.866  86.218  73.558  1.00 50.00           O  
ATOM    754  CB  LYS A 101     140.997  84.123  75.552  1.00 50.00           C  
ATOM    755  CG  LYS A 101     142.046  83.635  74.554  1.00 50.00           C  
ATOM    756  CD  LYS A 101     141.453  83.152  73.242  1.00 50.00           C  
ATOM    757  CE  LYS A 101     140.904  84.180  72.253  1.00 50.00           C  
ATOM    758  NZ  LYS A 101     141.942  85.051  71.750  1.00 50.00           N  
ATOM    759  N   SER A 102     138.226  84.492  74.842  1.00 50.00           N  
ATOM    760  CA  SER A 102     136.953  84.251  74.113  1.00 50.00           C  
ATOM    761  C   SER A 102     137.217  83.705  72.728  1.00 50.00           C  
ATOM    762  O   SER A 102     138.105  84.149  72.019  1.00 50.00           O  
ATOM    763  CB  SER A 102     136.160  85.503  73.720  1.00 50.00           C  
ATOM    764  OG  SER A 102     135.723  85.966  74.936  1.00 50.00           O  
ATOM    765  N   GLY A 103     136.282  82.882  72.292  1.00 50.00           N  
ATOM    766  CA  GLY A 103     136.354  82.259  70.965  1.00 50.00           C  
ATOM    767  C   GLY A 103     135.479  81.019  71.010  1.00 50.00           C  
ATOM    768  O   GLY A 103     134.411  81.015  71.629  1.00 50.00           O  
ATOM    769  N   ASN A 104     136.023  79.954  70.445  1.00 50.00           N  
ATOM    770  CA  ASN A 104     135.351  78.666  70.479  1.00 50.00           C  
ATOM    771  C   ASN A 104     136.226  77.678  71.251  1.00 50.00           C  
ATOM    772  O   ASN A 104     137.223  77.197  70.718  1.00 50.00           O  
ATOM    773  CB  ASN A 104     135.014  78.141  69.083  1.00 50.00           C  
ATOM    774  CG  ASN A 104     134.324  76.775  69.109  1.00 50.00           C  
ATOM    775  OD1 ASN A 104     134.078  76.137  68.102  1.00 50.00           O  
ATOM    776  ND2 ASN A 104     133.966  76.327  70.302  1.00 50.00           N  
ATOM    777  N   PRO A 105     135.733  77.269  72.428  1.00 50.00           N  
ATOM    778  CA  PRO A 105     136.382  76.236  73.256  1.00 50.00           C  
ATOM    779  C   PRO A 105     136.523  74.898  72.532  1.00 50.00           C  
ATOM    780  O   PRO A 105     137.403  74.102  72.833  1.00 50.00           O  
ATOM    781  CB  PRO A 105     135.493  76.114  74.496  1.00 50.00           C  
ATOM    782  CG  PRO A 105     134.110  76.511  73.990  1.00 50.00           C  
ATOM    783  CD  PRO A 105     134.417  77.633  73.001  1.00 50.00           C  
ATOM    784  N   GLY A 106     135.628  74.707  71.563  1.00 50.00           N  
ATOM    785  CA  GLY A 106     135.627  73.522  70.696  1.00 50.00           C  
ATOM    786  C   GLY A 106     136.887  73.386  69.850  1.00 50.00           C  
ATOM    787  O   GLY A 106     137.283  72.272  69.530  1.00 50.00           O  
ATOM    788  N   VAL A 107     137.496  74.519  69.520  1.00 50.00           N  
ATOM    789  CA  VAL A 107     138.688  74.539  68.648  1.00 50.00           C  
ATOM    790  C   VAL A 107     139.880  75.336  69.214  1.00 50.00           C  
ATOM    791  O   VAL A 107     140.936  75.428  68.593  1.00 50.00           O  
ATOM    792  CB  VAL A 107     138.279  75.034  67.249  1.00 50.00           C  
ATOM    793  CG1 VAL A 107     137.783  76.476  67.315  1.00 50.00           C  
ATOM    794  CG2 VAL A 107     139.403  74.911  66.211  1.00 50.00           C  
ATOM    795  N   MET A 108     139.682  76.020  70.328  1.00 50.00           N  
ATOM    796  CA  MET A 108     140.743  76.870  70.876  1.00 50.00           C  
ATOM    797  C   MET A 108     140.893  76.677  72.381  1.00 50.00           C  
ATOM    798  O   MET A 108     139.916  76.627  73.125  1.00 50.00           O  
ATOM    799  CB  MET A 108     140.446  78.322  70.521  1.00 50.00           C  
ATOM    800  CG  MET A 108     141.594  79.232  70.957  1.00 50.00           C  
ATOM    801  SD  MET A 108     141.262  80.987  70.597  1.00 50.00           S  
ATOM    802  CE  MET A 108     139.753  81.097  71.529  1.00 50.00           C  
ATOM    803  N   ASP A 109     142.156  76.653  72.784  1.00 50.00           N  
ATOM    804  CA  ASP A 109     142.553  76.534  74.198  1.00 50.00           C  
ATOM    805  C   ASP A 109     142.184  77.819  74.949  1.00 50.00           C  
ATOM    806  O   ASP A 109     142.071  78.879  74.338  1.00 50.00           O  
ATOM    807  CB  ASP A 109     144.068  76.337  74.300  1.00 50.00           C  
ATOM    808  CG  ASP A 109     144.616  75.395  73.224  1.00 50.00           C  
ATOM    809  OD1 ASP A 109     144.340  74.183  73.328  1.00 50.00           O  
ATOM    810  OD2 ASP A 109     145.241  75.942  72.290  1.00 50.00           O  
ATOM    811  N   GLY A 110     141.972  77.665  76.262  1.00 50.00           N  
ATOM    812  CA  GLY A 110     141.734  78.805  77.172  1.00 50.00           C  
ATOM    813  C   GLY A 110     140.673  79.778  76.638  1.00 50.00           C  
ATOM    814  O   GLY A 110     140.971  80.742  75.937  1.00 50.00           O  
ATOM    815  N   VAL A 111     139.439  79.534  77.053  1.00 50.00           N  
ATOM    816  CA  VAL A 111     138.272  80.337  76.631  1.00 50.00           C  
ATOM    817  C   VAL A 111     137.135  80.122  77.630  1.00 50.00           C  
ATOM    818  O   VAL A 111     136.329  79.199  77.516  1.00 50.00           O  
ATOM    819  CB  VAL A 111     137.842  80.016  75.183  1.00 50.00           C  
ATOM    820  CG1 VAL A 111     137.883  78.511  74.934  1.00 50.00           C  
ATOM    821  CG2 VAL A 111     136.453  80.573  74.825  1.00 50.00           C  
ATOM    822  N   THR A 112     137.076  81.036  78.584  1.00 50.00           N  
ATOM    823  CA  THR A 112     135.992  81.027  79.575  1.00 50.00           C  
ATOM    824  C   THR A 112     134.626  81.055  78.862  1.00 50.00           C  
ATOM    825  O   THR A 112     134.464  81.734  77.843  1.00 50.00           O  
ATOM    826  CB  THR A 112     136.135  82.190  80.567  1.00 50.00           C  
ATOM    827  OG1 THR A 112     135.127  82.099  81.572  1.00 50.00           O  
ATOM    828  CG2 THR A 112     136.013  83.545  79.899  1.00 50.00           C  
ATOM    829  N   PRO A 113     133.650  80.349  79.438  1.00 50.00           N  
ATOM    830  CA  PRO A 113     132.282  80.268  78.906  1.00 50.00           C  
ATOM    831  C   PRO A 113     131.560  81.617  78.884  1.00 50.00           C  
ATOM    832  O   PRO A 113     130.561  81.748  78.190  1.00 50.00           O  
ATOM    833  CB  PRO A 113     131.582  79.273  79.830  1.00 50.00           C  
ATOM    834  CG  PRO A 113     132.304  79.430  81.161  1.00 50.00           C  
ATOM    835  CD  PRO A 113     133.748  79.621  80.720  1.00 50.00           C  
ATOM    836  N   GLY A 114     132.063  82.574  79.674  1.00 50.00           N  
ATOM    837  CA  GLY A 114     131.541  83.955  79.690  1.00 50.00           C  
ATOM    838  C   GLY A 114     131.941  84.736  78.431  1.00 50.00           C  
ATOM    839  O   GLY A 114     131.618  85.906  78.258  1.00 50.00           O  
ATOM    840  N   MET A 115     132.730  84.072  77.600  1.00 50.00           N  
ATOM    841  CA  MET A 115     133.367  84.682  76.450  1.00 50.00           C  
ATOM    842  C   MET A 115     133.220  83.814  75.187  1.00 50.00           C  
ATOM    843  O   MET A 115     133.801  84.023  74.130  1.00 50.00           O  
ATOM    844  CB  MET A 115     134.755  84.710  77.043  1.00 50.00           C  
ATOM    845  CG  MET A 115     135.046  86.005  77.816  1.00 50.00           C  
ATOM    846  SD  MET A 115     136.835  86.276  78.062  1.00 50.00           S  
ATOM    847  CE  MET A 115     137.005  87.406  76.712  1.00 50.00           C  
ATOM    848  N   VAL A 116     132.367  82.818  75.278  1.00 50.00           N  
ATOM    849  CA  VAL A 116     132.159  81.930  74.131  1.00 50.00           C  
ATOM    850  C   VAL A 116     131.419  82.661  72.979  1.00 50.00           C  
ATOM    851  O   VAL A 116     130.424  83.368  73.158  1.00 50.00           O  
ATOM    852  CB  VAL A 116     131.443  80.742  74.722  1.00 50.00           C  
ATOM    853  CG1 VAL A 116     130.052  81.190  74.960  1.00 50.00           C  
ATOM    854  CG2 VAL A 116     131.316  79.609  73.770  1.00 50.00           C  
ATOM    855  N   VAL A 117     131.810  82.272  71.785  1.00 50.00           N  
ATOM    856  CA  VAL A 117     131.251  82.856  70.557  1.00 50.00           C  
ATOM    857  C   VAL A 117     130.440  81.786  69.830  1.00 50.00           C  
ATOM    858  O   VAL A 117     131.009  80.809  69.372  1.00 50.00           O  
ATOM    859  CB  VAL A 117     132.403  83.355  69.667  1.00 50.00           C  
ATOM    860  CG1 VAL A 117     131.942  83.872  68.301  1.00 50.00           C  
ATOM    861  CG2 VAL A 117     133.200  84.458  70.367  1.00 50.00           C  
ATOM    862  N   GLY A 118     129.151  82.066  69.666  1.00 50.00           N  
ATOM    863  CA  GLY A 118     128.224  81.170  68.950  1.00 50.00           C  
ATOM    864  C   GLY A 118     127.553  81.851  67.794  1.00 50.00           C  
ATOM    865  O   GLY A 118     127.844  82.988  67.472  1.00 50.00           O  
ATOM    866  N   VAL A 119     126.563  81.191  67.238  1.00 50.00           N  
ATOM    867  CA  VAL A 119     125.841  81.764  66.085  1.00 50.00           C  
ATOM    868  C   VAL A 119     125.087  83.061  66.449  1.00 50.00           C  
ATOM    869  O   VAL A 119     124.619  83.789  65.581  1.00 50.00           O  
ATOM    870  CB  VAL A 119     124.907  80.705  65.485  1.00 50.00           C  
ATOM    871  CG1 VAL A 119     123.846  80.245  66.495  1.00 50.00           C  
ATOM    872  CG2 VAL A 119     124.256  81.197  64.187  1.00 50.00           C  
ATOM    873  N   SER A 120     124.854  83.237  67.745  1.00 50.00           N  
ATOM    874  CA  SER A 120     124.072  84.380  68.243  1.00 50.00           C  
ATOM    875  C   SER A 120     124.903  85.648  68.476  1.00 50.00           C  
ATOM    876  O   SER A 120     124.365  86.738  68.649  1.00 50.00           O  
ATOM    877  CB  SER A 120     123.338  83.971  69.512  1.00 50.00           C  
ATOM    878  OG  SER A 120     122.512  85.047  69.950  1.00 50.00           O  
ATOM    879  N   THR A 121     126.216  85.488  68.557  1.00 50.00           N  
ATOM    880  CA  THR A 121     127.118  86.637  68.767  1.00 50.00           C  
ATOM    881  C   THR A 121     127.474  87.352  67.462  1.00 50.00           C  
ATOM    882  O   THR A 121     127.776  86.723  66.449  1.00 50.00           O  
ATOM    883  CB  THR A 121     128.381  86.233  69.535  1.00 50.00           C  
ATOM    884  OG1 THR A 121     129.376  87.251  69.520  1.00 50.00           O  
ATOM    885  CG2 THR A 121     128.991  84.986  68.975  1.00 50.00           C  
ATOM    886  N   ASP A 122     127.531  88.672  67.573  1.00 50.00           N  
ATOM    887  CA  ASP A 122     127.955  89.546  66.469  1.00 50.00           C  
ATOM    888  C   ASP A 122     129.443  89.891  66.663  1.00 50.00           C  
ATOM    889  O   ASP A 122     129.962  89.881  67.774  1.00 50.00           O  
ATOM    890  CB  ASP A 122     127.076  90.804  66.455  1.00 50.00           C  
ATOM    891  CG  ASP A 122     127.363  91.754  65.276  1.00 50.00           C  
ATOM    892  OD1 ASP A 122     128.183  91.427  64.392  1.00 50.00           O  
ATOM    893  OD2 ASP A 122     126.711  92.809  65.218  1.00 50.00           O  
ATOM    894  N   ALA A 123     130.106  90.238  65.569  1.00 50.00           N  
ATOM    895  CA  ALA A 123     131.527  90.588  65.555  1.00 50.00           C  
ATOM    896  C   ALA A 123     131.761  92.076  65.270  1.00 50.00           C  
ATOM    897  O   ALA A 123     131.252  92.662  64.316  1.00 50.00           O  
ATOM    898  CB  ALA A 123     132.190  89.738  64.477  1.00 50.00           C  
ATOM    899  N   ILE A 124     132.579  92.643  66.139  1.00 50.00           N  
ATOM    900  CA  ILE A 124     133.080  94.016  65.988  1.00 50.00           C  
ATOM    901  C   ILE A 124     134.609  94.019  66.071  1.00 50.00           C  
ATOM    902  O   ILE A 124     135.213  93.604  67.060  1.00 50.00           O  
ATOM    903  CB  ILE A 124     132.428  94.954  67.010  1.00 50.00           C  
ATOM    904  CG1 ILE A 124     132.907  96.397  66.935  1.00 50.00           C  
ATOM    905  CG2 ILE A 124     132.700  94.477  68.383  1.00 50.00           C  
ATOM    906  CD1 ILE A 124     132.405  96.981  65.620  1.00 50.00           C  
ATOM    907  N   SER A 125     135.212  94.405  64.962  1.00 50.00           N  
ATOM    908  CA  SER A 125     136.678  94.488  64.887  1.00 50.00           C  
ATOM    909  C   SER A 125     137.174  95.653  65.751  1.00 50.00           C  
ATOM    910  O   SER A 125     136.691  96.778  65.635  1.00 50.00           O  
ATOM    911  CB  SER A 125     137.093  94.687  63.434  1.00 50.00           C  
ATOM    912  OG  SER A 125     138.512  94.720  63.357  1.00 50.00           O  
ATOM    913  N   GLY A 126     138.163  95.333  66.584  1.00 50.00           N  
ATOM    914  CA  GLY A 126     138.741  96.321  67.516  1.00 50.00           C  
ATOM    915  C   GLY A 126     140.248  96.504  67.318  1.00 50.00           C  
ATOM    916  O   GLY A 126     140.812  97.491  67.780  1.00 50.00           O  
ATOM    917  N   GLU A 127     140.893  95.555  66.645  1.00 50.00           N  
ATOM    918  CA  GLU A 127     142.351  95.592  66.422  1.00 50.00           C  
ATOM    919  C   GLU A 127     142.731  96.902  65.757  1.00 50.00           C  
ATOM    920  O   GLU A 127     142.107  97.243  64.755  1.00 50.00           O  
ATOM    921  CB  GLU A 127     142.859  94.456  65.532  1.00 50.00           C  
ATOM    922  CG  GLU A 127     142.142  94.309  64.189  1.00 50.00           C  
ATOM    923  CD  GLU A 127     140.928  93.389  64.292  1.00 50.00           C  
ATOM    924  OE1 GLU A 127     140.444  93.130  65.423  1.00 50.00           O  
ATOM    925  OE2 GLU A 127     140.492  92.910  63.232  1.00 50.00           O  
ATOM    926  N   HIS A 128     143.650  97.611  66.411  1.00 50.00           N  
ATOM    927  CA  HIS A 128     144.163  98.927  65.956  1.00 50.00           C  
ATOM    928  C   HIS A 128     143.435 100.084  66.646  1.00 50.00           C  
ATOM    929  O   HIS A 128     143.862 101.230  66.561  1.00 50.00           O  
ATOM    930  CB  HIS A 128     144.113  99.154  64.428  1.00 50.00           C  
ATOM    931  CG  HIS A 128     144.805  98.030  63.647  1.00 50.00           C  
ATOM    932  ND1 HIS A 128     144.554  97.660  62.394  1.00 50.00           N  
ATOM    933  CD2 HIS A 128     145.845  97.331  64.073  1.00 50.00           C  
ATOM    934  CE1 HIS A 128     145.450  96.750  62.043  1.00 50.00           C  
ATOM    935  NE2 HIS A 128     146.236  96.545  63.088  1.00 50.00           N  
ATOM    936  N   LEU A 129     142.369  99.752  67.362  1.00 50.00           N  
ATOM    937  CA  LEU A 129     141.504 100.739  68.023  1.00 50.00           C  
ATOM    938  C   LEU A 129     141.647 100.588  69.532  1.00 50.00           C  
ATOM    939  O   LEU A 129     142.015  99.527  70.038  1.00 50.00           O  
ATOM    940  CB  LEU A 129     140.029 100.544  67.639  1.00 50.00           C  
ATOM    941  CG  LEU A 129     139.733 100.827  66.160  1.00 50.00           C  
ATOM    942  CD1 LEU A 129     140.313  99.771  65.217  1.00 50.00           C  
ATOM    943  CD2 LEU A 129     138.225 100.899  65.939  1.00 50.00           C  
ATOM    944  N   ILE A 130     141.346 101.688  70.202  1.00 50.00           N  
ATOM    945  CA  ILE A 130     141.353 101.740  71.668  1.00 50.00           C  
ATOM    946  C   ILE A 130     139.907 101.874  72.144  1.00 50.00           C  
ATOM    947  O   ILE A 130     139.176 102.741  71.674  1.00 50.00           O  
ATOM    948  CB  ILE A 130     142.191 102.937  72.118  1.00 50.00           C  
ATOM    949  CG1 ILE A 130     143.661 102.749  71.741  1.00 50.00           C  
ATOM    950  CG2 ILE A 130     141.980 103.208  73.613  1.00 50.00           C  
ATOM    951  CD1 ILE A 130     144.408 104.019  72.106  1.00 50.00           C  
ATOM    952  N   LEU A 131     139.592 101.125  73.185  1.00 50.00           N  
ATOM    953  CA  LEU A 131     138.248 101.186  73.770  1.00 50.00           C  
ATOM    954  C   LEU A 131     138.330 101.676  75.207  1.00 50.00           C  
ATOM    955  O   LEU A 131     139.090 101.163  76.032  1.00 50.00           O  
ATOM    956  CB  LEU A 131     137.604  99.811  73.693  1.00 50.00           C  
ATOM    957  CG  LEU A 131     136.177  99.711  74.205  1.00 50.00           C  
ATOM    958  CD1 LEU A 131     135.539  98.457  73.634  1.00 50.00           C  
ATOM    959  CD2 LEU A 131     136.189  99.546  75.719  1.00 50.00           C  
ATOM    960  N   THR A 132     137.469 102.647  75.463  1.00 50.00           N  
ATOM    961  CA  THR A 132     137.340 103.253  76.797  1.00 50.00           C  
ATOM    962  C   THR A 132     135.850 103.324  77.146  1.00 50.00           C  
ATOM    963  O   THR A 132     134.988 103.267  76.265  1.00 50.00           O  
ATOM    964  CB  THR A 132     137.945 104.666  76.823  1.00 50.00           C  
ATOM    965  OG1 THR A 132     137.115 105.557  76.079  1.00 50.00           O  
ATOM    966  CG2 THR A 132     139.370 104.701  76.254  1.00 50.00           C  
ATOM    967  N   ALA A 133     135.575 103.377  78.445  1.00 50.00           N  
ATOM    968  CA  ALA A 133     134.205 103.590  78.937  1.00 50.00           C  
ATOM    969  C   ALA A 133     133.717 104.956  78.450  1.00 50.00           C  
ATOM    970  O   ALA A 133     134.499 105.829  78.073  1.00 50.00           O  
ATOM    971  CB  ALA A 133     134.193 103.562  80.464  1.00 50.00           C  
ATOM    972  N   ALA A 134     132.411 105.087  78.379  1.00 50.00           N  
ATOM    973  CA  ALA A 134     131.820 106.376  78.031  1.00 50.00           C  
ATOM    974  C   ALA A 134     132.133 107.422  79.106  1.00 50.00           C  
ATOM    975  O   ALA A 134     132.401 107.080  80.260  1.00 50.00           O  
ATOM    976  CB  ALA A 134     130.358 106.085  78.026  1.00 50.00           C  
ATOM    977  N   GLY A 135     132.147 108.678  78.660  1.00 50.00           N  
ATOM    978  CA  GLY A 135     132.433 109.823  79.542  1.00 50.00           C  
ATOM    979  C   GLY A 135     131.185 110.159  80.362  1.00 50.00           C  
ATOM    980  O   GLY A 135     130.059 109.884  79.934  1.00 50.00           O  
ATOM    981  N   ILE A 136     131.411 110.734  81.537  1.00 50.00           N  
ATOM    982  CA  ILE A 136     130.303 111.116  82.434  1.00 50.00           C  
ATOM    983  C   ILE A 136     130.460 112.568  82.889  1.00 50.00           C  
ATOM    984  O   ILE A 136     131.171 112.852  83.846  1.00 50.00           O  
ATOM    985  CB  ILE A 136     130.207 110.170  83.645  1.00 50.00           C  
ATOM    986  CG1 ILE A 136     130.048 108.715  83.183  1.00 50.00           C  
ATOM    987  CG2 ILE A 136     129.052 110.599  84.573  1.00 50.00           C  
ATOM    988  CD1 ILE A 136     130.041 107.715  84.340  1.00 50.00           C  
ATOM    989  N   ASP A 137     129.780 113.464  82.192  1.00 50.00           N  
ATOM    990  CA  ASP A 137     129.757 114.882  82.566  1.00 50.00           C  
ATOM    991  C   ASP A 137     128.701 115.090  83.661  1.00 50.00           C  
ATOM    992  O   ASP A 137     127.512 114.904  83.412  1.00 50.00           O  
ATOM    993  CB  ASP A 137     129.404 115.680  81.320  1.00 50.00           C  
ATOM    994  CG  ASP A 137     129.713 117.159  81.499  1.00 50.00           C  
ATOM    995  OD1 ASP A 137     129.757 117.657  82.654  1.00 50.00           O  
ATOM    996  OD2 ASP A 137     129.839 117.759  80.420  1.00 50.00           O  
ATOM    997  N   SER A 138     129.148 115.555  84.822  1.00 50.00           N  
ATOM    998  CA  SER A 138     128.255 115.711  85.990  1.00 50.00           C  
ATOM    999  C   SER A 138     127.978 117.180  86.356  1.00 50.00           C  
ATOM   1000  O   SER A 138     127.446 117.508  87.409  1.00 50.00           O  
ATOM   1001  CB  SER A 138     128.859 114.967  87.187  1.00 50.00           C  
ATOM   1002  OG  SER A 138     128.027 115.130  88.336  1.00 50.00           O  
ATOM   1003  N   HIS A 139     128.301 118.090  85.448  1.00 50.00           N  
ATOM   1004  CA  HIS A 139     128.023 119.515  85.675  1.00 50.00           C  
ATOM   1005  C   HIS A 139     127.277 120.119  84.484  1.00 50.00           C  
ATOM   1006  O   HIS A 139     127.732 121.058  83.832  1.00 50.00           O  
ATOM   1007  CB  HIS A 139     129.347 120.228  85.915  1.00 50.00           C  
ATOM   1008  CG  HIS A 139     129.250 121.690  86.339  1.00 50.00           C  
ATOM   1009  ND1 HIS A 139     130.261 122.449  86.743  1.00 50.00           N  
ATOM   1010  CD2 HIS A 139     128.134 122.401  86.461  1.00 50.00           C  
ATOM   1011  CE1 HIS A 139     129.760 123.626  87.105  1.00 50.00           C  
ATOM   1012  NE2 HIS A 139     128.447 123.591  86.937  1.00 50.00           N  
ATOM   1013  N   ILE A 140     126.136 119.523  84.185  1.00 50.00           N  
ATOM   1014  CA  ILE A 140     125.344 119.947  83.020  1.00 50.00           C  
ATOM   1015  C   ILE A 140     124.207 120.882  83.434  1.00 50.00           C  
ATOM   1016  O   ILE A 140     123.500 120.636  84.408  1.00 50.00           O  
ATOM   1017  CB  ILE A 140     124.819 118.712  82.262  1.00 50.00           C  
ATOM   1018  CG1 ILE A 140     125.979 117.822  81.792  1.00 50.00           C  
ATOM   1019  CG2 ILE A 140     123.901 119.077  81.078  1.00 50.00           C  
ATOM   1020  CD1 ILE A 140     126.919 118.568  80.844  1.00 50.00           C  
ATOM   1021  N   HIS A 141     123.977 121.844  82.552  1.00 50.00           N  
ATOM   1022  CA  HIS A 141     122.835 122.762  82.644  1.00 50.00           C  
ATOM   1023  C   HIS A 141     121.881 122.387  81.520  1.00 50.00           C  
ATOM   1024  O   HIS A 141     122.231 122.563  80.349  1.00 50.00           O  
ATOM   1025  CB  HIS A 141     123.310 124.193  82.417  1.00 50.00           C  
ATOM   1026  CG  HIS A 141     124.051 124.783  83.606  1.00 50.00           C  
ATOM   1027  ND1 HIS A 141     123.509 125.552  84.542  1.00 50.00           N  
ATOM   1028  CD2 HIS A 141     125.351 124.690  83.838  1.00 50.00           C  
ATOM   1029  CE1 HIS A 141     124.471 125.963  85.357  1.00 50.00           C  
ATOM   1030  NE2 HIS A 141     125.587 125.390  84.943  1.00 50.00           N  
ATOM   1031  N   LEU A 142     120.759 121.771  81.891  1.00 50.00           N  
ATOM   1032  CA  LEU A 142     119.763 121.314  80.909  1.00 50.00           C  
ATOM   1033  C   LEU A 142     119.091 122.525  80.228  1.00 50.00           C  
ATOM   1034  O   LEU A 142     117.926 122.856  80.356  1.00 50.00           O  
ATOM   1035  CB  LEU A 142     118.756 120.396  81.602  1.00 50.00           C  
ATOM   1036  CG  LEU A 142     117.908 119.732  80.524  1.00 50.00           C  
ATOM   1037  CD1 LEU A 142     117.859 118.250  80.894  1.00 50.00           C  
ATOM   1038  CD2 LEU A 142     116.614 120.495  80.167  1.00 50.00           C  
ATOM   1039  N   ILE A 143     119.903 123.358  79.629  1.00 50.00           N  
ATOM   1040  CA  ILE A 143     119.457 124.594  78.983  1.00 50.00           C  
ATOM   1041  C   ILE A 143     118.785 124.250  77.653  1.00 50.00           C  
ATOM   1042  O   ILE A 143     117.761 124.822  77.303  1.00 50.00           O  
ATOM   1043  CB  ILE A 143     120.646 125.545  78.810  1.00 50.00           C  
ATOM   1044  CG1 ILE A 143     121.187 125.925  80.196  1.00 50.00           C  
ATOM   1045  CG2 ILE A 143     120.233 126.781  77.993  1.00 50.00           C  
ATOM   1046  CD1 ILE A 143     122.351 126.912  80.198  1.00 50.00           C  
ATOM   1047  N   SER A 144     119.433 123.385  76.889  1.00 50.00           N  
ATOM   1048  CA  SER A 144     118.916 122.991  75.577  1.00 50.00           C  
ATOM   1049  C   SER A 144     119.198 121.506  75.334  1.00 50.00           C  
ATOM   1050  O   SER A 144     120.325 121.042  75.534  1.00 50.00           O  
ATOM   1051  CB  SER A 144     119.531 123.841  74.461  1.00 50.00           C  
ATOM   1052  OG  SER A 144     120.937 123.594  74.393  1.00 50.00           O  
ATOM   1053  N   PRO A 145     118.184 120.790  74.841  1.00 50.00           N  
ATOM   1054  CA  PRO A 145     118.287 119.357  74.507  1.00 50.00           C  
ATOM   1055  C   PRO A 145     119.301 119.065  73.395  1.00 50.00           C  
ATOM   1056  O   PRO A 145     119.771 117.939  73.241  1.00 50.00           O  
ATOM   1057  CB  PRO A 145     116.870 118.951  74.108  1.00 50.00           C  
ATOM   1058  CG  PRO A 145     116.244 120.247  73.597  1.00 50.00           C  
ATOM   1059  CD  PRO A 145     116.846 121.315  74.503  1.00 50.00           C  
ATOM   1060  N   GLN A 146     119.696 120.119  72.688  1.00 50.00           N  
ATOM   1061  CA  GLN A 146     120.704 120.042  71.630  1.00 50.00           C  
ATOM   1062  C   GLN A 146     122.097 119.659  72.122  1.00 50.00           C  
ATOM   1063  O   GLN A 146     122.968 119.188  71.395  1.00 50.00           O  
ATOM   1064  CB  GLN A 146     120.743 121.319  70.780  1.00 50.00           C  
ATOM   1065  CG  GLN A 146     119.494 121.447  69.894  1.00 50.00           C  
ATOM   1066  CD  GLN A 146     118.231 121.604  70.742  1.00 50.00           C  
ATOM   1067  OE1 GLN A 146     118.206 122.329  71.730  1.00 50.00           O  
ATOM   1068  NE2 GLN A 146     117.221 120.822  70.422  1.00 50.00           N  
ATOM   1069  N   GLN A 147     122.292 119.876  73.410  1.00 50.00           N  
ATOM   1070  CA  GLN A 147     123.584 119.594  74.049  1.00 50.00           C  
ATOM   1071  C   GLN A 147     123.910 118.107  74.027  1.00 50.00           C  
ATOM   1072  O   GLN A 147     125.042 117.702  73.792  1.00 50.00           O  
ATOM   1073  CB  GLN A 147     123.555 120.050  75.496  1.00 50.00           C  
ATOM   1074  CG  GLN A 147     123.421 121.570  75.598  1.00 50.00           C  
ATOM   1075  CD  GLN A 147     123.490 122.003  77.057  1.00 50.00           C  
ATOM   1076  OE1 GLN A 147     124.093 121.334  77.881  1.00 50.00           O  
ATOM   1077  NE2 GLN A 147     122.853 123.110  77.376  1.00 50.00           N  
ATOM   1078  N   ALA A 148     122.883 117.303  74.190  1.00 50.00           N  
ATOM   1079  CA  ALA A 148     123.072 115.862  74.278  1.00 50.00           C  
ATOM   1080  C   ALA A 148     123.798 115.219  73.103  1.00 50.00           C  
ATOM   1081  O   ALA A 148     124.882 114.692  73.318  1.00 50.00           O  
ATOM   1082  CB  ALA A 148     121.679 115.429  74.174  1.00 50.00           C  
ATOM   1083  N   TYR A 149     123.247 115.336  71.889  1.00 50.00           N  
ATOM   1084  CA  TYR A 149     123.889 114.772  70.693  1.00 50.00           C  
ATOM   1085  C   TYR A 149     125.300 115.346  70.507  1.00 50.00           C  
ATOM   1086  O   TYR A 149     126.123 114.753  69.824  1.00 50.00           O  
ATOM   1087  CB  TYR A 149     123.037 115.018  69.444  1.00 50.00           C  
ATOM   1088  CG  TYR A 149     122.871 116.504  69.129  1.00 50.00           C  
ATOM   1089  CD1 TYR A 149     123.793 117.163  68.326  1.00 50.00           C  
ATOM   1090  CD2 TYR A 149     121.752 117.170  69.588  1.00 50.00           C  
ATOM   1091  CE1 TYR A 149     123.616 118.499  67.993  1.00 50.00           C  
ATOM   1092  CE2 TYR A 149     121.565 118.483  69.206  1.00 50.00           C  
ATOM   1093  CZ  TYR A 149     122.491 119.169  68.440  1.00 50.00           C  
ATOM   1094  OH  TYR A 149     122.294 120.475  68.125  1.00 50.00           O  
ATOM   1095  N   HIS A 150     125.548 116.516  71.094  1.00 50.00           N  
ATOM   1096  CA  HIS A 150     126.870 117.150  71.062  1.00 50.00           C  
ATOM   1097  C   HIS A 150     127.848 116.438  72.006  1.00 50.00           C  
ATOM   1098  O   HIS A 150     128.900 115.966  71.580  1.00 50.00           O  
ATOM   1099  CB  HIS A 150     126.730 118.635  71.413  1.00 50.00           C  
ATOM   1100  CG  HIS A 150     128.059 119.392  71.339  1.00 50.00           C  
ATOM   1101  ND1 HIS A 150     128.306 120.556  71.928  1.00 50.00           N  
ATOM   1102  CD2 HIS A 150     129.160 119.029  70.680  1.00 50.00           C  
ATOM   1103  CE1 HIS A 150     129.549 120.913  71.624  1.00 50.00           C  
ATOM   1104  NE2 HIS A 150     130.083 119.963  70.867  1.00 50.00           N  
ATOM   1105  N   ALA A 151     127.457 116.347  73.274  1.00 50.00           N  
ATOM   1106  CA  ALA A 151     128.242 115.634  74.298  1.00 50.00           C  
ATOM   1107  C   ALA A 151     128.438 114.160  73.921  1.00 50.00           C  
ATOM   1108  O   ALA A 151     129.495 113.575  74.157  1.00 50.00           O  
ATOM   1109  CB  ALA A 151     127.510 115.697  75.636  1.00 50.00           C  
ATOM   1110  N   LEU A 152     127.424 113.609  73.259  1.00 50.00           N  
ATOM   1111  CA  LEU A 152     127.426 112.208  72.833  1.00 50.00           C  
ATOM   1112  C   LEU A 152     128.491 111.977  71.756  1.00 50.00           C  
ATOM   1113  O   LEU A 152     129.294 111.051  71.871  1.00 50.00           O  
ATOM   1114  CB  LEU A 152     126.022 111.840  72.357  1.00 50.00           C  
ATOM   1115  CG  LEU A 152     125.928 110.375  71.958  1.00 50.00           C  
ATOM   1116  CD1 LEU A 152     124.473 109.972  72.090  1.00 50.00           C  
ATOM   1117  CD2 LEU A 152     126.429 110.179  70.527  1.00 50.00           C  
ATOM   1118  N   SER A 153     128.499 112.852  70.751  1.00 50.00           N  
ATOM   1119  CA  SER A 153     129.483 112.778  69.653  1.00 50.00           C  
ATOM   1120  C   SER A 153     130.921 112.889  70.174  1.00 50.00           C  
ATOM   1121  O   SER A 153     131.857 112.471  69.501  1.00 50.00           O  
ATOM   1122  CB  SER A 153     129.243 113.887  68.629  1.00 50.00           C  
ATOM   1123  OG  SER A 153     127.965 113.704  68.017  1.00 50.00           O  
ATOM   1124  N   ASN A 154     131.064 113.419  71.389  1.00 50.00           N  
ATOM   1125  CA  ASN A 154     132.380 113.623  72.021  1.00 50.00           C  
ATOM   1126  C   ASN A 154     132.808 112.456  72.936  1.00 50.00           C  
ATOM   1127  O   ASN A 154     133.836 112.489  73.607  1.00 50.00           O  
ATOM   1128  CB  ASN A 154     132.354 114.939  72.798  1.00 50.00           C  
ATOM   1129  CG  ASN A 154     133.734 115.245  73.388  1.00 50.00           C  
ATOM   1130  OD1 ASN A 154     134.114 114.830  74.472  1.00 50.00           O  
ATOM   1131  ND2 ASN A 154     134.537 115.941  72.626  1.00 50.00           N  
ATOM   1132  N   GLY A 155     132.024 111.381  72.927  1.00 50.00           N  
ATOM   1133  CA  GLY A 155     132.365 110.163  73.687  1.00 50.00           C  
ATOM   1134  C   GLY A 155     131.857 110.206  75.134  1.00 50.00           C  
ATOM   1135  O   GLY A 155     132.317 109.439  75.979  1.00 50.00           O  
ATOM   1136  N   VAL A 156     130.826 111.009  75.370  1.00 50.00           N  
ATOM   1137  CA  VAL A 156     130.146 111.053  76.677  1.00 50.00           C  
ATOM   1138  C   VAL A 156     128.809 110.324  76.527  1.00 50.00           C  
ATOM   1139  O   VAL A 156     127.983 110.687  75.694  1.00 50.00           O  
ATOM   1140  CB  VAL A 156     129.935 112.506  77.137  1.00 50.00           C  
ATOM   1141  CG1 VAL A 156     129.103 112.592  78.423  1.00 50.00           C  
ATOM   1142  CG2 VAL A 156     131.282 113.193  77.368  1.00 50.00           C  
ATOM   1143  N   ALA A 157     128.584 109.395  77.448  1.00 50.00           N  
ATOM   1144  CA  ALA A 157     127.316 108.640  77.447  1.00 50.00           C  
ATOM   1145  C   ALA A 157     126.420 108.915  78.646  1.00 50.00           C  
ATOM   1146  O   ALA A 157     125.310 108.386  78.728  1.00 50.00           O  
ATOM   1147  CB  ALA A 157     127.502 107.136  77.377  1.00 50.00           C  
ATOM   1148  N   THR A 158     126.950 109.634  79.626  1.00 50.00           N  
ATOM   1149  CA  THR A 158     126.165 109.976  80.822  1.00 50.00           C  
ATOM   1150  C   THR A 158     126.319 111.457  81.170  1.00 50.00           C  
ATOM   1151  O   THR A 158     127.430 111.943  81.384  1.00 50.00           O  
ATOM   1152  CB  THR A 158     126.592 109.077  81.988  1.00 50.00           C  
ATOM   1153  OG1 THR A 158     126.427 107.708  81.593  1.00 50.00           O  
ATOM   1154  CG2 THR A 158     125.781 109.368  83.257  1.00 50.00           C  
ATOM   1155  N   PHE A 159     125.175 112.118  81.277  1.00 50.00           N  
ATOM   1156  CA  PHE A 159     125.128 113.528  81.704  1.00 50.00           C  
ATOM   1157  C   PHE A 159     124.271 113.671  82.967  1.00 50.00           C  
ATOM   1158  O   PHE A 159     123.125 113.225  83.033  1.00 50.00           O  
ATOM   1159  CB  PHE A 159     124.580 114.425  80.591  1.00 50.00           C  
ATOM   1160  CG  PHE A 159     123.122 114.108  80.292  1.00 50.00           C  
ATOM   1161  CD1 PHE A 159     122.872 113.161  79.387  1.00 50.00           C  
ATOM   1162  CD2 PHE A 159     122.026 114.680  80.891  1.00 50.00           C  
ATOM   1163  CE1 PHE A 159     121.548 112.821  79.151  1.00 50.00           C  
ATOM   1164  CE2 PHE A 159     120.719 114.376  80.537  1.00 50.00           C  
ATOM   1165  CZ  PHE A 159     120.444 113.425  79.606  1.00 50.00           C  
ATOM   1166  N   PHE A 160     124.870 114.293  83.966  1.00 50.00           N  
ATOM   1167  CA  PHE A 160     124.201 114.581  85.239  1.00 50.00           C  
ATOM   1168  C   PHE A 160     124.251 116.090  85.496  1.00 50.00           C  
ATOM   1169  O   PHE A 160     125.290 116.731  85.327  1.00 50.00           O  
ATOM   1170  CB  PHE A 160     124.926 113.810  86.338  1.00 50.00           C  
ATOM   1171  CG  PHE A 160     124.256 114.011  87.690  1.00 50.00           C  
ATOM   1172  CD1 PHE A 160     123.137 113.257  88.003  1.00 50.00           C  
ATOM   1173  CD2 PHE A 160     124.837 114.855  88.624  1.00 50.00           C  
ATOM   1174  CE1 PHE A 160     122.576 113.357  89.251  1.00 50.00           C  
ATOM   1175  CE2 PHE A 160     124.325 114.895  89.909  1.00 50.00           C  
ATOM   1176  CZ  PHE A 160     123.184 114.140  90.193  1.00 50.00           C  
ATOM   1177  N   GLY A 161     123.088 116.628  85.861  1.00 50.00           N  
ATOM   1178  CA  GLY A 161     122.947 118.080  86.069  1.00 50.00           C  
ATOM   1179  C   GLY A 161     121.525 118.425  86.501  1.00 50.00           C  
ATOM   1180  O   GLY A 161     120.834 117.590  87.071  1.00 50.00           O  
ATOM   1181  N   GLY A 162     121.130 119.654  86.181  1.00 50.00           N  
ATOM   1182  CA  GLY A 162     119.829 120.234  86.534  1.00 50.00           C  
ATOM   1183  C   GLY A 162     119.305 121.169  85.454  1.00 50.00           C  
ATOM   1184  O   GLY A 162     120.060 121.572  84.573  1.00 50.00           O  
ATOM   1185  N   GLY A 163     118.051 121.574  85.616  1.00 50.00           N  
ATOM   1186  CA  GLY A 163     117.441 122.581  84.740  1.00 50.00           C  
ATOM   1187  C   GLY A 163     116.103 122.169  84.142  1.00 50.00           C  
ATOM   1188  O   GLY A 163     115.620 121.059  84.319  1.00 50.00           O  
ATOM   1189  N   ILE A 164     115.488 123.122  83.463  1.00 50.00           N  
ATOM   1190  CA  ILE A 164     114.162 122.923  82.836  1.00 50.00           C  
ATOM   1191  C   ILE A 164     114.109 123.505  81.413  1.00 50.00           C  
ATOM   1192  O   ILE A 164     113.054 123.900  80.916  1.00 50.00           O  
ATOM   1193  CB  ILE A 164     113.063 123.565  83.702  1.00 50.00           C  
ATOM   1194  CG1 ILE A 164     113.269 125.081  83.790  1.00 50.00           C  
ATOM   1195  CG2 ILE A 164     113.002 122.918  85.094  1.00 50.00           C  
ATOM   1196  CD1 ILE A 164     112.137 125.835  84.489  1.00 50.00           C  
ATOM   1197  N   GLY A 165     115.292 123.655  80.822  1.00 50.00           N  
ATOM   1198  CA  GLY A 165     115.424 124.268  79.501  1.00 50.00           C  
ATOM   1199  C   GLY A 165     116.101 125.644  79.590  1.00 50.00           C  
ATOM   1200  O   GLY A 165     116.738 125.959  80.601  1.00 50.00           O  
ATOM   1201  N   PRO A 166     115.854 126.489  78.580  1.00 50.00           N  
ATOM   1202  CA  PRO A 166     116.468 127.825  78.448  1.00 50.00           C  
ATOM   1203  C   PRO A 166     115.870 128.867  79.404  1.00 50.00           C  
ATOM   1204  O   PRO A 166     115.664 130.027  79.047  1.00 50.00           O  
ATOM   1205  CB  PRO A 166     116.232 128.188  76.980  1.00 50.00           C  
ATOM   1206  CG  PRO A 166     114.895 127.522  76.665  1.00 50.00           C  
ATOM   1207  CD  PRO A 166     114.990 126.200  77.413  1.00 50.00           C  
ATOM   1208  N   THR A 167     115.597 128.459  80.635  1.00 50.00           N  
ATOM   1209  CA  THR A 167     115.063 129.387  81.646  1.00 50.00           C  
ATOM   1210  C   THR A 167     116.239 129.915  82.457  1.00 50.00           C  
ATOM   1211  O   THR A 167     117.141 129.158  82.809  1.00 50.00           O  
ATOM   1212  CB  THR A 167     114.039 128.704  82.551  1.00 50.00           C  
ATOM   1213  OG1 THR A 167     114.679 127.657  83.283  1.00 50.00           O  
ATOM   1214  CG2 THR A 167     112.834 128.216  81.738  1.00 50.00           C  
ATOM   1215  N   ASP A 168     116.153 131.187  82.818  1.00 50.00           N  
ATOM   1216  CA  ASP A 168     117.241 131.919  83.505  1.00 50.00           C  
ATOM   1217  C   ASP A 168     117.785 131.164  84.725  1.00 50.00           C  
ATOM   1218  O   ASP A 168     118.996 131.045  84.894  1.00 50.00           O  
ATOM   1219  CB  ASP A 168     116.730 133.285  83.964  1.00 50.00           C  
ATOM   1220  CG  ASP A 168     116.057 134.051  82.823  1.00 50.00           C  
ATOM   1221  OD1 ASP A 168     116.798 134.706  82.067  1.00 50.00           O  
ATOM   1222  OD2 ASP A 168     114.830 133.850  82.684  1.00 50.00           O  
ATOM   1223  N   GLY A 169     116.856 130.552  85.475  1.00 50.00           N  
ATOM   1224  CA  GLY A 169     117.213 129.725  86.644  1.00 50.00           C  
ATOM   1225  C   GLY A 169     118.162 128.586  86.247  1.00 50.00           C  
ATOM   1226  O   GLY A 169     119.183 128.366  86.885  1.00 50.00           O  
ATOM   1227  N   THR A 170     117.860 127.954  85.120  1.00 50.00           N  
ATOM   1228  CA  THR A 170     118.676 126.858  84.560  1.00 50.00           C  
ATOM   1229  C   THR A 170     119.997 127.367  83.970  1.00 50.00           C  
ATOM   1230  O   THR A 170     121.037 126.742  84.142  1.00 50.00           O  
ATOM   1231  CB  THR A 170     117.888 126.121  83.476  1.00 50.00           C  
ATOM   1232  OG1 THR A 170     116.651 125.667  84.037  1.00 50.00           O  
ATOM   1233  CG2 THR A 170     118.695 124.969  82.865  1.00 50.00           C  
ATOM   1234  N   ASN A 171     119.930 128.495  83.275  1.00 50.00           N  
ATOM   1235  CA  ASN A 171     121.116 129.111  82.650  1.00 50.00           C  
ATOM   1236  C   ASN A 171     122.167 129.451  83.713  1.00 50.00           C  
ATOM   1237  O   ASN A 171     123.364 129.425  83.453  1.00 50.00           O  
ATOM   1238  CB  ASN A 171     120.716 130.396  81.928  1.00 50.00           C  
ATOM   1239  CG  ASN A 171     119.612 130.164  80.894  1.00 50.00           C  
ATOM   1240  OD1 ASN A 171     119.540 129.154  80.212  1.00 50.00           O  
ATOM   1241  ND2 ASN A 171     118.703 131.115  80.834  1.00 50.00           N  
ATOM   1242  N   GLY A 172     121.656 129.757  84.910  1.00 50.00           N  
ATOM   1243  CA  GLY A 172     122.492 130.151  86.051  1.00 50.00           C  
ATOM   1244  C   GLY A 172     122.929 128.936  86.869  1.00 50.00           C  
ATOM   1245  O   GLY A 172     124.065 128.872  87.331  1.00 50.00           O  
ATOM   1246  N   THR A 173     122.006 128.003  87.074  1.00 50.00           N  
ATOM   1247  CA  THR A 173     122.255 126.858  87.968  1.00 50.00           C  
ATOM   1248  C   THR A 173     121.842 125.546  87.294  1.00 50.00           C  
ATOM   1249  O   THR A 173     120.947 125.506  86.450  1.00 50.00           O  
ATOM   1250  CB  THR A 173     121.492 127.018  89.290  1.00 50.00           C  
ATOM   1251  OG1 THR A 173     120.117 126.820  89.046  1.00 50.00           O  
ATOM   1252  CG2 THR A 173     121.529 128.445  89.827  1.00 50.00           C  
ATOM   1253  N   THR A 174     122.469 124.469  87.743  1.00 50.00           N  
ATOM   1254  CA  THR A 174     122.152 123.113  87.253  1.00 50.00           C  
ATOM   1255  C   THR A 174     121.125 122.495  88.221  1.00 50.00           C  
ATOM   1256  O   THR A 174     121.364 121.553  88.976  1.00 50.00           O  
ATOM   1257  CB  THR A 174     123.398 122.211  87.177  1.00 50.00           C  
ATOM   1258  OG1 THR A 174     123.859 121.953  88.483  1.00 50.00           O  
ATOM   1259  CG2 THR A 174     124.584 122.844  86.484  1.00 50.00           C  
ATOM   1260  N   VAL A 175     119.918 123.036  88.179  1.00 50.00           N  
ATOM   1261  CA  VAL A 175     118.851 122.566  89.078  1.00 50.00           C  
ATOM   1262  C   VAL A 175     117.529 122.348  88.335  1.00 50.00           C  
ATOM   1263  O   VAL A 175     117.077 123.223  87.598  1.00 50.00           O  
ATOM   1264  CB  VAL A 175     118.682 123.567  90.229  1.00 50.00           C  
ATOM   1265  CG1 VAL A 175     118.179 124.921  89.751  1.00 50.00           C  
ATOM   1266  CG2 VAL A 175     117.638 123.073  91.208  1.00 50.00           C  
ATOM   1267  N   THR A 176     116.865 121.270  88.722  1.00 50.00           N  
ATOM   1268  CA  THR A 176     115.482 120.988  88.304  1.00 50.00           C  
ATOM   1269  C   THR A 176     114.612 120.979  89.561  1.00 50.00           C  
ATOM   1270  O   THR A 176     114.483 119.955  90.235  1.00 50.00           O  
ATOM   1271  CB  THR A 176     115.376 119.655  87.592  1.00 50.00           C  
ATOM   1272  OG1 THR A 176     116.196 119.743  86.451  1.00 50.00           O  
ATOM   1273  CG2 THR A 176     113.972 119.306  87.125  1.00 50.00           C  
ATOM   1274  N   PRO A 177     114.097 122.165  89.890  1.00 50.00           N  
ATOM   1275  CA  PRO A 177     113.369 122.415  91.141  1.00 50.00           C  
ATOM   1276  C   PRO A 177     111.984 121.775  91.158  1.00 50.00           C  
ATOM   1277  O   PRO A 177     111.236 121.846  90.190  1.00 50.00           O  
ATOM   1278  CB  PRO A 177     113.272 123.936  91.206  1.00 50.00           C  
ATOM   1279  CG  PRO A 177     113.191 124.357  89.739  1.00 50.00           C  
ATOM   1280  CD  PRO A 177     114.138 123.381  89.051  1.00 50.00           C  
ATOM   1281  N   GLY A 178     111.618 121.316  92.351  1.00 50.00           N  
ATOM   1282  CA  GLY A 178     110.274 120.778  92.589  1.00 50.00           C  
ATOM   1283  C   GLY A 178     110.022 119.447  91.858  1.00 50.00           C  
ATOM   1284  O   GLY A 178     110.556 119.204  90.771  1.00 50.00           O  
ATOM   1285  N   PRO A 179     109.143 118.625  92.448  1.00 50.00           N  
ATOM   1286  CA  PRO A 179     108.736 117.327  91.894  1.00 50.00           C  
ATOM   1287  C   PRO A 179     107.985 117.433  90.557  1.00 50.00           C  
ATOM   1288  O   PRO A 179     108.012 116.579  89.690  1.00 50.00           O  
ATOM   1289  CB  PRO A 179     107.874 116.680  92.973  1.00 50.00           C  
ATOM   1290  CG  PRO A 179     107.241 117.879  93.664  1.00 50.00           C  
ATOM   1291  CD  PRO A 179     108.367 118.909  93.672  1.00 50.00           C  
ATOM   1292  N   TRP A 180     107.261 118.505  90.344  1.00 50.00           N  
ATOM   1293  CA  TRP A 180     106.557 118.668  89.058  1.00 50.00           C  
ATOM   1294  C   TRP A 180     107.546 118.863  87.898  1.00 50.00           C  
ATOM   1295  O   TRP A 180     107.479 118.196  86.868  1.00 50.00           O  
ATOM   1296  CB  TRP A 180     105.579 119.832  89.139  1.00 50.00           C  
ATOM   1297  CG  TRP A 180     106.296 121.159  89.363  1.00 50.00           C  
ATOM   1298  CD1 TRP A 180     106.668 121.994  88.408  1.00 50.00           C  
ATOM   1299  CD2 TRP A 180     106.583 121.756  90.575  1.00 50.00           C  
ATOM   1300  NE1 TRP A 180     107.150 123.098  88.969  1.00 50.00           N  
ATOM   1301  CE2 TRP A 180     107.158 122.979  90.287  1.00 50.00           C  
ATOM   1302  CE3 TRP A 180     106.330 121.394  91.885  1.00 50.00           C  
ATOM   1303  CZ2 TRP A 180     107.532 123.839  91.308  1.00 50.00           C  
ATOM   1304  CZ3 TRP A 180     106.666 122.265  92.911  1.00 50.00           C  
ATOM   1305  CH2 TRP A 180     107.274 123.483  92.624  1.00 50.00           C  
ATOM   1306  N   ASN A 181     108.535 119.719  88.143  1.00 50.00           N  
ATOM   1307  CA  ASN A 181     109.584 120.004  87.165  1.00 50.00           C  
ATOM   1308  C   ASN A 181     110.520 118.817  86.971  1.00 50.00           C  
ATOM   1309  O   ASN A 181     111.156 118.626  85.944  1.00 50.00           O  
ATOM   1310  CB  ASN A 181     110.377 121.256  87.537  1.00 50.00           C  
ATOM   1311  CG  ASN A 181     109.548 122.546  87.464  1.00 50.00           C  
ATOM   1312  OD1 ASN A 181     108.643 122.772  86.676  1.00 50.00           O  
ATOM   1313  ND2 ASN A 181     109.831 123.453  88.359  1.00 50.00           N  
ATOM   1314  N   ILE A 182     110.653 118.040  88.023  1.00 50.00           N  
ATOM   1315  CA  ILE A 182     111.392 116.780  87.925  1.00 50.00           C  
ATOM   1316  C   ILE A 182     110.675 115.791  86.999  1.00 50.00           C  
ATOM   1317  O   ILE A 182     111.308 115.096  86.209  1.00 50.00           O  
ATOM   1318  CB  ILE A 182     111.672 116.209  89.326  1.00 50.00           C  
ATOM   1319  CG1 ILE A 182     112.477 114.941  89.297  1.00 50.00           C  
ATOM   1320  CG2 ILE A 182     110.499 115.587  89.984  1.00 50.00           C  
ATOM   1321  CD1 ILE A 182     113.790 115.390  88.771  1.00 50.00           C  
ATOM   1322  N   ARG A 183     109.351 115.828  87.085  1.00 50.00           N  
ATOM   1323  CA  ARG A 183     108.482 114.964  86.279  1.00 50.00           C  
ATOM   1324  C   ARG A 183     108.635 115.285  84.796  1.00 50.00           C  
ATOM   1325  O   ARG A 183     108.976 114.406  84.009  1.00 50.00           O  
ATOM   1326  CB  ARG A 183     107.015 115.159  86.669  1.00 50.00           C  
ATOM   1327  CG  ARG A 183     106.694 114.656  88.071  1.00 50.00           C  
ATOM   1328  CD  ARG A 183     106.888 113.148  88.191  1.00 50.00           C  
ATOM   1329  NE  ARG A 183     106.594 112.742  89.574  1.00 50.00           N  
ATOM   1330  CZ  ARG A 183     107.444 112.787  90.596  1.00 50.00           C  
ATOM   1331  NH1 ARG A 183     108.659 113.247  90.409  1.00 50.00           N  
ATOM   1332  NH2 ARG A 183     107.070 112.423  91.817  1.00 50.00           N  
ATOM   1333  N   GLN A 184     108.578 116.579  84.484  1.00 50.00           N  
ATOM   1334  CA  GLN A 184     108.676 117.041  83.088  1.00 50.00           C  
ATOM   1335  C   GLN A 184     109.987 116.577  82.441  1.00 50.00           C  
ATOM   1336  O   GLN A 184     109.967 115.994  81.370  1.00 50.00           O  
ATOM   1337  CB  GLN A 184     108.551 118.565  83.004  1.00 50.00           C  
ATOM   1338  CG  GLN A 184     109.713 119.253  83.701  1.00 50.00           C  
ATOM   1339  CD  GLN A 184     109.716 120.754  83.595  1.00 50.00           C  
ATOM   1340  OE1 GLN A 184     109.829 121.336  82.540  1.00 50.00           O  
ATOM   1341  NE2 GLN A 184     109.607 121.387  84.715  1.00 50.00           N  
ATOM   1342  N   MET A 185     111.075 116.667  83.199  1.00 50.00           N  
ATOM   1343  CA  MET A 185     112.415 116.326  82.713  1.00 50.00           C  
ATOM   1344  C   MET A 185     112.634 114.822  82.588  1.00 50.00           C  
ATOM   1345  O   MET A 185     113.202 114.359  81.600  1.00 50.00           O  
ATOM   1346  CB  MET A 185     113.443 116.929  83.663  1.00 50.00           C  
ATOM   1347  CG  MET A 185     113.347 118.470  83.650  1.00 50.00           C  
ATOM   1348  SD  MET A 185     113.318 119.291  82.019  1.00 50.00           S  
ATOM   1349  CE  MET A 185     114.900 118.568  81.837  1.00 50.00           C  
ATOM   1350  N   LEU A 186     112.113 114.080  83.560  1.00 50.00           N  
ATOM   1351  CA  LEU A 186     112.199 112.610  83.537  1.00 50.00           C  
ATOM   1352  C   LEU A 186     111.387 112.036  82.372  1.00 50.00           C  
ATOM   1353  O   LEU A 186     111.713 111.049  81.735  1.00 50.00           O  
ATOM   1354  CB  LEU A 186     111.665 112.021  84.843  1.00 50.00           C  
ATOM   1355  CG  LEU A 186     112.603 112.276  86.024  1.00 50.00           C  
ATOM   1356  CD1 LEU A 186     111.906 111.875  87.325  1.00 50.00           C  
ATOM   1357  CD2 LEU A 186     113.906 111.485  85.867  1.00 50.00           C  
ATOM   1358  N   ARG A 187     110.260 112.645  82.081  1.00 50.00           N  
ATOM   1359  CA  ARG A 187     109.429 112.177  80.958  1.00 50.00           C  
ATOM   1360  C   ARG A 187     110.008 112.628  79.614  1.00 50.00           C  
ATOM   1361  O   ARG A 187     109.836 111.965  78.593  1.00 50.00           O  
ATOM   1362  CB  ARG A 187     107.997 112.671  81.108  1.00 50.00           C  
ATOM   1363  CG  ARG A 187     107.415 112.254  82.460  1.00 50.00           C  
ATOM   1364  CD  ARG A 187     105.893 112.264  82.439  1.00 50.00           C  
ATOM   1365  NE  ARG A 187     105.432 111.121  81.632  1.00 50.00           N  
ATOM   1366  CZ  ARG A 187     104.347 111.100  80.855  1.00 50.00           C  
ATOM   1367  NH1 ARG A 187     103.569 112.171  80.731  1.00 50.00           N  
ATOM   1368  NH2 ARG A 187     104.013 109.980  80.224  1.00 50.00           N  
ATOM   1369  N   SER A 188     110.728 113.747  79.646  1.00 50.00           N  
ATOM   1370  CA  SER A 188     111.374 114.310  78.447  1.00 50.00           C  
ATOM   1371  C   SER A 188     112.600 113.491  78.059  1.00 50.00           C  
ATOM   1372  O   SER A 188     112.853 113.228  76.883  1.00 50.00           O  
ATOM   1373  CB  SER A 188     111.812 115.755  78.680  1.00 50.00           C  
ATOM   1374  OG  SER A 188     110.655 116.571  78.867  1.00 50.00           O  
ATOM   1375  N   VAL A 189     113.283 112.995  79.084  1.00 50.00           N  
ATOM   1376  CA  VAL A 189     114.501 112.208  78.898  1.00 50.00           C  
ATOM   1377  C   VAL A 189     114.281 110.940  78.053  1.00 50.00           C  
ATOM   1378  O   VAL A 189     115.197 110.493  77.368  1.00 50.00           O  
ATOM   1379  CB  VAL A 189     115.097 111.877  80.257  1.00 50.00           C  
ATOM   1380  CG1 VAL A 189     114.313 110.879  81.075  1.00 50.00           C  
ATOM   1381  CG2 VAL A 189     116.371 111.168  79.931  1.00 50.00           C  
ATOM   1382  N   GLU A 190     113.068 110.403  78.111  1.00 50.00           N  
ATOM   1383  CA  GLU A 190     112.726 109.181  77.363  1.00 50.00           C  
ATOM   1384  C   GLU A 190     113.196 109.279  75.903  1.00 50.00           C  
ATOM   1385  O   GLU A 190     113.630 108.292  75.318  1.00 50.00           O  
ATOM   1386  CB  GLU A 190     111.208 109.005  77.364  1.00 50.00           C  
ATOM   1387  CG  GLU A 190     110.632 108.692  78.747  1.00 50.00           C  
ATOM   1388  CD  GLU A 190     110.956 107.265  79.172  1.00 50.00           C  
ATOM   1389  OE1 GLU A 190     110.240 106.375  78.672  1.00 50.00           O  
ATOM   1390  OE2 GLU A 190     111.898 107.086  79.971  1.00 50.00           O  
ATOM   1391  N   GLY A 191     113.149 110.516  75.386  1.00 50.00           N  
ATOM   1392  CA  GLY A 191     113.470 110.829  73.986  1.00 50.00           C  
ATOM   1393  C   GLY A 191     114.938 110.671  73.595  1.00 50.00           C  
ATOM   1394  O   GLY A 191     115.236 110.417  72.431  1.00 50.00           O  
ATOM   1395  N   LEU A 192     115.836 110.868  74.544  1.00 50.00           N  
ATOM   1396  CA  LEU A 192     117.228 110.933  74.152  1.00 50.00           C  
ATOM   1397  C   LEU A 192     118.018 109.595  74.287  1.00 50.00           C  
ATOM   1398  O   LEU A 192     117.720 108.774  75.145  1.00 50.00           O  
ATOM   1399  CB  LEU A 192     117.742 112.167  74.890  1.00 50.00           C  
ATOM   1400  CG  LEU A 192     119.084 112.563  74.381  1.00 50.00           C  
ATOM   1401  CD1 LEU A 192     119.498 113.686  75.249  1.00 50.00           C  
ATOM   1402  CD2 LEU A 192     119.882 111.587  75.093  1.00 50.00           C  
ATOM   1403  N   PRO A 193     119.089 109.454  73.475  1.00 50.00           N  
ATOM   1404  CA  PRO A 193     120.236 108.531  73.700  1.00 50.00           C  
ATOM   1405  C   PRO A 193     121.414 109.011  74.599  1.00 50.00           C  
ATOM   1406  O   PRO A 193     122.373 109.628  74.125  1.00 50.00           O  
ATOM   1407  CB  PRO A 193     120.728 108.377  72.270  1.00 50.00           C  
ATOM   1408  CG  PRO A 193     120.635 109.794  71.700  1.00 50.00           C  
ATOM   1409  CD  PRO A 193     119.270 110.211  72.205  1.00 50.00           C  
ATOM   1410  N   VAL A 194     121.239 108.883  75.913  1.00 50.00           N  
ATOM   1411  CA  VAL A 194     122.249 109.205  76.932  1.00 50.00           C  
ATOM   1412  C   VAL A 194     121.653 109.087  78.330  1.00 50.00           C  
ATOM   1413  O   VAL A 194     120.562 109.585  78.604  1.00 50.00           O  
ATOM   1414  CB  VAL A 194     122.968 110.533  76.632  1.00 50.00           C  
ATOM   1415  CG1 VAL A 194     122.304 111.854  76.647  1.00 50.00           C  
ATOM   1416  CG2 VAL A 194     124.062 110.811  77.597  1.00 50.00           C  
ATOM   1417  N   ASN A 195     122.406 108.401  79.176  1.00 50.00           N  
ATOM   1418  CA  ASN A 195     121.969 108.196  80.561  1.00 50.00           C  
ATOM   1419  C   ASN A 195     121.818 109.556  81.233  1.00 50.00           C  
ATOM   1420  O   ASN A 195     122.608 110.466  80.972  1.00 50.00           O  
ATOM   1421  CB  ASN A 195     123.006 107.373  81.311  1.00 50.00           C  
ATOM   1422  CG  ASN A 195     123.165 105.996  80.677  1.00 50.00           C  
ATOM   1423  OD1 ASN A 195     122.231 105.453  80.098  1.00 50.00           O  
ATOM   1424  ND2 ASN A 195     124.300 105.383  80.945  1.00 50.00           N  
ATOM   1425  N   VAL A 196     120.785 109.686  82.044  1.00 50.00           N  
ATOM   1426  CA  VAL A 196     120.517 110.982  82.693  1.00 50.00           C  
ATOM   1427  C   VAL A 196     120.306 110.813  84.199  1.00 50.00           C  
ATOM   1428  O   VAL A 196     119.775 109.813  84.652  1.00 50.00           O  
ATOM   1429  CB  VAL A 196     119.302 111.654  82.046  1.00 50.00           C  
ATOM   1430  CG1 VAL A 196     118.109 110.804  82.399  1.00 50.00           C  
ATOM   1431  CG2 VAL A 196     118.973 113.031  82.625  1.00 50.00           C  
ATOM   1432  N   GLY A 197     120.587 111.901  84.891  1.00 50.00           N  
ATOM   1433  CA  GLY A 197     120.281 112.067  86.314  1.00 50.00           C  
ATOM   1434  C   GLY A 197     120.127 113.566  86.539  1.00 50.00           C  
ATOM   1435  O   GLY A 197     120.738 114.391  85.854  1.00 50.00           O  
ATOM   1436  N   ILE A 198     119.287 113.891  87.496  1.00 50.00           N  
ATOM   1437  CA  ILE A 198     118.994 115.293  87.781  1.00 50.00           C  
ATOM   1438  C   ILE A 198     119.307 115.659  89.230  1.00 50.00           C  
ATOM   1439  O   ILE A 198     119.129 114.821  90.107  1.00 50.00           O  
ATOM   1440  CB  ILE A 198     117.527 115.559  87.434  1.00 50.00           C  
ATOM   1441  CG1 ILE A 198     117.151 117.007  87.648  1.00 50.00           C  
ATOM   1442  CG2 ILE A 198     116.686 114.629  88.275  1.00 50.00           C  
ATOM   1443  CD1 ILE A 198     118.026 117.703  86.632  1.00 50.00           C  
ATOM   1444  N   LEU A 199     119.640 116.925  89.427  1.00 50.00           N  
ATOM   1445  CA  LEU A 199     119.852 117.523  90.747  1.00 50.00           C  
ATOM   1446  C   LEU A 199     118.700 118.455  91.061  1.00 50.00           C  
ATOM   1447  O   LEU A 199     118.169 119.126  90.177  1.00 50.00           O  
ATOM   1448  CB  LEU A 199     121.142 118.346  90.826  1.00 50.00           C  
ATOM   1449  CG  LEU A 199     122.399 117.516  90.741  1.00 50.00           C  
ATOM   1450  CD1 LEU A 199     122.308 116.474  91.850  1.00 50.00           C  
ATOM   1451  CD2 LEU A 199     122.630 117.164  89.278  1.00 50.00           C  
ATOM   1452  N   GLY A 200     118.373 118.481  92.350  1.00 50.00           N  
ATOM   1453  CA  GLY A 200     117.253 119.281  92.860  1.00 50.00           C  
ATOM   1454  C   GLY A 200     117.794 120.513  93.581  1.00 50.00           C  
ATOM   1455  O   GLY A 200     118.975 120.604  93.915  1.00 50.00           O  
ATOM   1456  N   LYS A 201     116.910 121.485  93.757  1.00 50.00           N  
ATOM   1457  CA  LYS A 201     117.240 122.751  94.431  1.00 50.00           C  
ATOM   1458  C   LYS A 201     117.547 122.510  95.906  1.00 50.00           C  
ATOM   1459  O   LYS A 201     116.636 122.349  96.720  1.00 50.00           O  
ATOM   1460  CB  LYS A 201     116.087 123.742  94.273  1.00 50.00           C  
ATOM   1461  CG  LYS A 201     116.412 125.084  94.939  1.00 50.00           C  
ATOM   1462  CD  LYS A 201     115.248 126.063  94.820  1.00 50.00           C  
ATOM   1463  CE  LYS A 201     115.025 126.456  93.361  1.00 50.00           C  
ATOM   1464  NZ  LYS A 201     113.849 127.318  93.235  1.00 50.00           N  
ATOM   1465  N   GLY A 202     118.851 122.528  96.191  1.00 50.00           N  
ATOM   1466  CA  GLY A 202     119.349 122.406  97.572  1.00 50.00           C  
ATOM   1467  C   GLY A 202     119.146 123.726  98.325  1.00 50.00           C  
ATOM   1468  O   GLY A 202     119.224 123.810  99.539  1.00 50.00           O  
ATOM   1469  N   ASN A 203     118.986 124.801  97.572  1.00 50.00           N  
ATOM   1470  CA  ASN A 203     118.835 126.153  98.134  1.00 50.00           C  
ATOM   1471  C   ASN A 203     117.472 126.322  98.813  1.00 50.00           C  
ATOM   1472  O   ASN A 203     116.562 126.974  98.305  1.00 50.00           O  
ATOM   1473  CB  ASN A 203     119.004 127.178  97.023  1.00 50.00           C  
ATOM   1474  CG  ASN A 203     120.415 127.139  96.450  1.00 50.00           C  
ATOM   1475  OD1 ASN A 203     121.290 127.906  96.815  1.00 50.00           O  
ATOM   1476  ND2 ASN A 203     120.613 126.231  95.511  1.00 50.00           N  
ATOM   1477  N   SER A 204     117.376 125.724  99.992  1.00 50.00           N  
ATOM   1478  CA  SER A 204     116.156 125.747 100.808  1.00 50.00           C  
ATOM   1479  C   SER A 204     116.503 125.204 102.188  1.00 50.00           C  
ATOM   1480  O   SER A 204     117.233 124.226 102.333  1.00 50.00           O  
ATOM   1481  CB  SER A 204     115.075 124.864 100.173  1.00 50.00           C  
ATOM   1482  OG  SER A 204     113.880 124.916 100.956  1.00 50.00           O  
ATOM   1483  N   TYR A 205     115.976 125.886 103.191  1.00 50.00           N  
ATOM   1484  CA  TYR A 205     116.145 125.443 104.583  1.00 50.00           C  
ATOM   1485  C   TYR A 205     114.892 124.747 105.118  1.00 50.00           C  
ATOM   1486  O   TYR A 205     114.637 124.678 106.319  1.00 50.00           O  
ATOM   1487  CB  TYR A 205     116.448 126.661 105.425  1.00 50.00           C  
ATOM   1488  CG  TYR A 205     115.334 127.708 105.485  1.00 50.00           C  
ATOM   1489  CD1 TYR A 205     115.290 128.740 104.558  1.00 50.00           C  
ATOM   1490  CD2 TYR A 205     114.371 127.621 106.482  1.00 50.00           C  
ATOM   1491  CE1 TYR A 205     114.274 129.685 104.627  1.00 50.00           C  
ATOM   1492  CE2 TYR A 205     113.356 128.562 106.550  1.00 50.00           C  
ATOM   1493  CZ  TYR A 205     113.306 129.590 105.619  1.00 50.00           C  
ATOM   1494  OH  TYR A 205     112.298 130.494 105.673  1.00 50.00           O  
ATOM   1495  N   GLY A 206     114.135 124.219 104.161  1.00 50.00           N  
ATOM   1496  CA  GLY A 206     112.898 123.490 104.452  1.00 50.00           C  
ATOM   1497  C   GLY A 206     113.181 122.011 104.185  1.00 50.00           C  
ATOM   1498  O   GLY A 206     113.372 121.570 103.057  1.00 50.00           O  
ATOM   1499  N   ARG A 207     113.302 121.243 105.246  1.00 50.00           N  
ATOM   1500  CA  ARG A 207     113.583 119.796 105.131  1.00 50.00           C  
ATOM   1501  C   ARG A 207     112.550 119.043 104.283  1.00 50.00           C  
ATOM   1502  O   ARG A 207     112.890 118.292 103.371  1.00 50.00           O  
ATOM   1503  CB  ARG A 207     113.583 119.186 106.528  1.00 50.00           C  
ATOM   1504  CG  ARG A 207     114.717 119.734 107.394  1.00 50.00           C  
ATOM   1505  CD  ARG A 207     116.076 119.324 106.841  1.00 50.00           C  
ATOM   1506  NE  ARG A 207     116.196 117.859 106.903  1.00 50.00           N  
ATOM   1507  CZ  ARG A 207     117.221 117.174 106.459  1.00 50.00           C  
ATOM   1508  NH1 ARG A 207     118.204 117.822 105.918  1.00 50.00           N  
ATOM   1509  NH2 ARG A 207     117.307 115.862 106.567  1.00 50.00           N  
ATOM   1510  N   GLY A 208     111.274 119.361 104.534  1.00 50.00           N  
ATOM   1511  CA  GLY A 208     110.143 118.745 103.803  1.00 50.00           C  
ATOM   1512  C   GLY A 208     110.284 118.910 102.273  1.00 50.00           C  
ATOM   1513  O   GLY A 208     110.336 117.904 101.560  1.00 50.00           O  
ATOM   1514  N   PRO A 209     110.480 120.150 101.786  1.00 50.00           N  
ATOM   1515  CA  PRO A 209     110.692 120.436 100.355  1.00 50.00           C  
ATOM   1516  C   PRO A 209     111.990 119.829  99.824  1.00 50.00           C  
ATOM   1517  O   PRO A 209     112.111 119.542  98.634  1.00 50.00           O  
ATOM   1518  CB  PRO A 209     110.712 121.961 100.234  1.00 50.00           C  
ATOM   1519  CG  PRO A 209     111.151 122.439 101.603  1.00 50.00           C  
ATOM   1520  CD  PRO A 209     110.499 121.420 102.539  1.00 50.00           C  
ATOM   1521  N   LEU A 210     112.926 119.628 100.746  1.00 50.00           N  
ATOM   1522  CA  LEU A 210     114.254 119.114 100.445  1.00 50.00           C  
ATOM   1523  C   LEU A 210     114.200 117.649 100.043  1.00 50.00           C  
ATOM   1524  O   LEU A 210     114.340 117.444  98.843  1.00 50.00           O  
ATOM   1525  CB  LEU A 210     115.160 119.401 101.638  1.00 50.00           C  
ATOM   1526  CG  LEU A 210     116.464 120.073 101.210  1.00 50.00           C  
ATOM   1527  CD1 LEU A 210     116.330 121.201 100.180  1.00 50.00           C  
ATOM   1528  CD2 LEU A 210     117.320 120.411 102.406  1.00 50.00           C  
ATOM   1529  N   LEU A 211     113.472 116.847 100.821  1.00 50.00           N  
ATOM   1530  CA  LEU A 211     113.389 115.395 100.575  1.00 50.00           C  
ATOM   1531  C   LEU A 211     112.409 115.045  99.458  1.00 50.00           C  
ATOM   1532  O   LEU A 211     112.626 114.086  98.719  1.00 50.00           O  
ATOM   1533  CB  LEU A 211     112.965 114.677 101.853  1.00 50.00           C  
ATOM   1534  CG  LEU A 211     113.077 113.153 101.791  1.00 50.00           C  
ATOM   1535  CD1 LEU A 211     113.221 112.451 103.140  1.00 50.00           C  
ATOM   1536  CD2 LEU A 211     111.689 112.723 101.415  1.00 50.00           C  
ATOM   1537  N   GLU A 212     111.328 115.814  99.377  1.00 50.00           N  
ATOM   1538  CA  GLU A 212     110.300 115.606  98.350  1.00 50.00           C  
ATOM   1539  C   GLU A 212     110.869 115.574  96.927  1.00 50.00           C  
ATOM   1540  O   GLU A 212     110.471 114.811  96.060  1.00 50.00           O  
ATOM   1541  CB  GLU A 212     109.208 116.667  98.413  1.00 50.00           C  
ATOM   1542  CG  GLU A 212     108.416 116.596  99.720  1.00 50.00           C  
ATOM   1543  CD  GLU A 212     107.307 117.648  99.734  1.00 50.00           C  
ATOM   1544  OE1 GLU A 212     106.497 117.621  98.783  1.00 50.00           O  
ATOM   1545  OE2 GLU A 212     107.301 118.457 100.687  1.00 50.00           O  
ATOM   1546  N   GLN A 213     111.851 116.416  96.681  1.00 50.00           N  
ATOM   1547  CA  GLN A 213     112.515 116.441  95.367  1.00 50.00           C  
ATOM   1548  C   GLN A 213     113.249 115.128  95.081  1.00 50.00           C  
ATOM   1549  O   GLN A 213     113.314 114.675  93.940  1.00 50.00           O  
ATOM   1550  CB  GLN A 213     113.481 117.614  95.294  1.00 50.00           C  
ATOM   1551  CG  GLN A 213     112.711 118.934  95.306  1.00 50.00           C  
ATOM   1552  CD  GLN A 213     113.681 120.111  95.297  1.00 50.00           C  
ATOM   1553  OE1 GLN A 213     114.100 120.595  94.251  1.00 50.00           O  
ATOM   1554  NE2 GLN A 213     114.002 120.590  96.481  1.00 50.00           N  
ATOM   1555  N   ALA A 214     113.754 114.511  96.144  1.00 50.00           N  
ATOM   1556  CA  ALA A 214     114.430 113.218  96.022  1.00 50.00           C  
ATOM   1557  C   ALA A 214     113.507 112.054  95.831  1.00 50.00           C  
ATOM   1558  O   ALA A 214     113.680 111.290  94.891  1.00 50.00           O  
ATOM   1559  CB  ALA A 214     115.235 112.940  97.235  1.00 50.00           C  
ATOM   1560  N   ILE A 215     112.475 112.051  96.659  1.00 50.00           N  
ATOM   1561  CA  ILE A 215     111.380 111.083  96.491  1.00 50.00           C  
ATOM   1562  C   ILE A 215     110.779 111.204  95.088  1.00 50.00           C  
ATOM   1563  O   ILE A 215     110.181 110.262  94.585  1.00 50.00           O  
ATOM   1564  CB  ILE A 215     110.266 111.273  97.521  1.00 50.00           C  
ATOM   1565  CG1 ILE A 215     109.540 112.605  97.386  1.00 50.00           C  
ATOM   1566  CG2 ILE A 215     110.867 111.062  98.891  1.00 50.00           C  
ATOM   1567  CD1 ILE A 215     108.393 112.916  98.344  1.00 50.00           C  
ATOM   1568  N   ALA A 216     110.931 112.397  94.520  1.00 50.00           N  
ATOM   1569  CA  ALA A 216     110.426 112.730  93.186  1.00 50.00           C  
ATOM   1570  C   ALA A 216     111.292 112.139  92.063  1.00 50.00           C  
ATOM   1571  O   ALA A 216     110.860 111.983  90.934  1.00 50.00           O  
ATOM   1572  CB  ALA A 216     110.336 114.243  93.080  1.00 50.00           C  
ATOM   1573  N   GLY A 217     112.561 111.872  92.347  1.00 50.00           N  
ATOM   1574  CA  GLY A 217     113.424 111.187  91.368  1.00 50.00           C  
ATOM   1575  C   GLY A 217     114.796 111.822  91.174  1.00 50.00           C  
ATOM   1576  O   GLY A 217     115.590 111.344  90.370  1.00 50.00           O  
ATOM   1577  N   VAL A 218     115.096 112.852  91.953  1.00 50.00           N  
ATOM   1578  CA  VAL A 218     116.425 113.460  91.891  1.00 50.00           C  
ATOM   1579  C   VAL A 218     117.475 112.491  92.464  1.00 50.00           C  
ATOM   1580  O   VAL A 218     117.233 111.827  93.472  1.00 50.00           O  
ATOM   1581  CB  VAL A 218     116.353 114.799  92.616  1.00 50.00           C  
ATOM   1582  CG1 VAL A 218     116.288 114.715  94.121  1.00 50.00           C  
ATOM   1583  CG2 VAL A 218     117.629 115.514  92.379  1.00 50.00           C  
ATOM   1584  N   VAL A 219     118.665 112.556  91.888  1.00 50.00           N  
ATOM   1585  CA  VAL A 219     119.803 111.747  92.374  1.00 50.00           C  
ATOM   1586  C   VAL A 219     120.623 112.502  93.440  1.00 50.00           C  
ATOM   1587  O   VAL A 219     121.569 111.990  94.045  1.00 50.00           O  
ATOM   1588  CB  VAL A 219     120.663 111.394  91.164  1.00 50.00           C  
ATOM   1589  CG1 VAL A 219     122.025 110.812  91.525  1.00 50.00           C  
ATOM   1590  CG2 VAL A 219     119.918 110.496  90.185  1.00 50.00           C  
ATOM   1591  N   GLY A 220     120.266 113.768  93.611  1.00 50.00           N  
ATOM   1592  CA  GLY A 220     121.010 114.625  94.523  1.00 50.00           C  
ATOM   1593  C   GLY A 220     120.609 116.084  94.460  1.00 50.00           C  
ATOM   1594  O   GLY A 220     119.704 116.494  93.766  1.00 50.00           O  
ATOM   1595  N   TYR A 221     121.228 116.902  95.276  1.00 50.00           N  
ATOM   1596  CA  TYR A 221     120.854 118.323  95.375  1.00 50.00           C  
ATOM   1597  C   TYR A 221     121.991 119.151  94.812  1.00 50.00           C  
ATOM   1598  O   TYR A 221     123.122 118.683  94.699  1.00 50.00           O  
ATOM   1599  CB  TYR A 221     120.641 118.728  96.835  1.00 50.00           C  
ATOM   1600  CG  TYR A 221     119.408 118.085  97.459  1.00 50.00           C  
ATOM   1601  CD1 TYR A 221     118.934 116.844  97.055  1.00 50.00           C  
ATOM   1602  CD2 TYR A 221     118.716 118.758  98.440  1.00 50.00           C  
ATOM   1603  CE1 TYR A 221     117.828 116.241  97.561  1.00 50.00           C  
ATOM   1604  CE2 TYR A 221     117.614 118.113  98.956  1.00 50.00           C  
ATOM   1605  CZ  TYR A 221     117.186 116.877  98.554  1.00 50.00           C  
ATOM   1606  OH  TYR A 221     116.402 116.090  99.293  1.00 50.00           O  
ATOM   1607  N   LYS A 222     121.638 120.363  94.432  1.00 50.00           N  
ATOM   1608  CA  LYS A 222     122.634 121.364  94.061  1.00 50.00           C  
ATOM   1609  C   LYS A 222     122.299 122.682  94.755  1.00 50.00           C  
ATOM   1610  O   LYS A 222     121.257 123.297  94.521  1.00 50.00           O  
ATOM   1611  CB  LYS A 222     122.745 121.579  92.552  1.00 50.00           C  
ATOM   1612  CG  LYS A 222     123.854 122.620  92.392  1.00 50.00           C  
ATOM   1613  CD  LYS A 222     124.146 123.010  90.974  1.00 50.00           C  
ATOM   1614  CE  LYS A 222     125.352 123.933  90.884  1.00 50.00           C  
ATOM   1615  NZ  LYS A 222     125.768 124.158  89.492  1.00 50.00           N  
ATOM   1616  N   VAL A 223     123.275 123.132  95.521  1.00 50.00           N  
ATOM   1617  CA  VAL A 223     123.231 124.477  96.112  1.00 50.00           C  
ATOM   1618  C   VAL A 223     124.018 125.420  95.193  1.00 50.00           C  
ATOM   1619  O   VAL A 223     125.177 125.183  94.861  1.00 50.00           O  
ATOM   1620  CB  VAL A 223     123.780 124.418  97.538  1.00 50.00           C  
ATOM   1621  CG1 VAL A 223     125.188 123.876  97.548  1.00 50.00           C  
ATOM   1622  CG2 VAL A 223     123.744 125.764  98.252  1.00 50.00           C  
ATOM   1623  N   HIS A 224     123.334 126.453  94.737  1.00 50.00           N  
ATOM   1624  CA  HIS A 224     123.965 127.417  93.839  1.00 50.00           C  
ATOM   1625  C   HIS A 224     123.789 128.841  94.362  1.00 50.00           C  
ATOM   1626  O   HIS A 224     122.728 129.225  94.848  1.00 50.00           O  
ATOM   1627  CB  HIS A 224     123.388 127.263  92.437  1.00 50.00           C  
ATOM   1628  CG  HIS A 224     124.106 128.213  91.473  1.00 50.00           C  
ATOM   1629  ND1 HIS A 224     123.962 129.535  91.444  1.00 50.00           N  
ATOM   1630  CD2 HIS A 224     124.931 127.885  90.487  1.00 50.00           C  
ATOM   1631  CE1 HIS A 224     124.731 130.025  90.480  1.00 50.00           C  
ATOM   1632  NE2 HIS A 224     125.318 129.006  89.884  1.00 50.00           N  
ATOM   1633  N   GLU A 225     124.820 129.629  94.096  1.00 50.00           N  
ATOM   1634  CA  GLU A 225     124.881 131.053  94.455  1.00 50.00           C  
ATOM   1635  C   GLU A 225     123.650 131.874  94.041  1.00 50.00           C  
ATOM   1636  O   GLU A 225     123.097 132.567  94.885  1.00 50.00           O  
ATOM   1637  CB  GLU A 225     126.124 131.623  93.796  1.00 50.00           C  
ATOM   1638  CG  GLU A 225     126.373 133.094  94.103  1.00 50.00           C  
ATOM   1639  CD  GLU A 225     127.695 133.547  93.495  1.00 50.00           C  
ATOM   1640  OE1 GLU A 225     128.194 132.912  92.538  1.00 50.00           O  
ATOM   1641  OE2 GLU A 225     128.229 134.500  94.086  1.00 50.00           O  
ATOM   1642  N   ASP A 226     123.204 131.747  92.799  1.00 50.00           N  
ATOM   1643  CA  ASP A 226     122.042 132.493  92.280  1.00 50.00           C  
ATOM   1644  C   ASP A 226     120.745 132.175  93.030  1.00 50.00           C  
ATOM   1645  O   ASP A 226     119.829 132.990  93.035  1.00 50.00           O  
ATOM   1646  CB  ASP A 226     121.858 132.277  90.775  1.00 50.00           C  
ATOM   1647  CG  ASP A 226     122.973 132.955  89.970  1.00 50.00           C  
ATOM   1648  OD1 ASP A 226     124.146 132.891  90.407  1.00 50.00           O  
ATOM   1649  OD2 ASP A 226     122.628 133.582  88.950  1.00 50.00           O  
ATOM   1650  N   TRP A 227     120.703 131.003  93.655  1.00 50.00           N  
ATOM   1651  CA  TRP A 227     119.566 130.636  94.514  1.00 50.00           C  
ATOM   1652  C   TRP A 227     119.820 130.947  95.997  1.00 50.00           C  
ATOM   1653  O   TRP A 227     118.909 130.895  96.818  1.00 50.00           O  
ATOM   1654  CB  TRP A 227     119.220 129.165  94.313  1.00 50.00           C  
ATOM   1655  CG  TRP A 227     118.506 128.889  92.997  1.00 50.00           C  
ATOM   1656  CD1 TRP A 227     118.950 128.121  92.009  1.00 50.00           C  
ATOM   1657  CD2 TRP A 227     117.220 129.288  92.680  1.00 50.00           C  
ATOM   1658  NE1 TRP A 227     118.003 128.026  91.074  1.00 50.00           N  
ATOM   1659  CE2 TRP A 227     116.936 128.724  91.450  1.00 50.00           C  
ATOM   1660  CE3 TRP A 227     116.289 130.095  93.320  1.00 50.00           C  
ATOM   1661  CZ2 TRP A 227     115.710 128.967  90.844  1.00 50.00           C  
ATOM   1662  CZ3 TRP A 227     115.069 130.352  92.708  1.00 50.00           C  
ATOM   1663  CH2 TRP A 227     114.780 129.789  91.470  1.00 50.00           C  
ATOM   1664  N   GLY A 228     121.091 131.219  96.307  1.00 50.00           N  
ATOM   1665  CA  GLY A 228     121.525 131.638  97.647  1.00 50.00           C  
ATOM   1666  C   GLY A 228     122.155 130.452  98.375  1.00 50.00           C  
ATOM   1667  O   GLY A 228     121.503 129.772  99.168  1.00 50.00           O  
ATOM   1668  N   ALA A 229     123.454 130.280  98.141  1.00 50.00           N  
ATOM   1669  CA  ALA A 229     124.238 129.220  98.796  1.00 50.00           C  
ATOM   1670  C   ALA A 229     124.654 129.675 100.201  1.00 50.00           C  
ATOM   1671  O   ALA A 229     125.777 130.121 100.440  1.00 50.00           O  
ATOM   1672  CB  ALA A 229     125.462 128.885  97.935  1.00 50.00           C  
ATOM   1673  N   THR A 230     123.716 129.548 101.130  1.00 50.00           N  
ATOM   1674  CA  THR A 230     123.922 130.028 102.509  1.00 50.00           C  
ATOM   1675  C   THR A 230     124.273 128.833 103.395  1.00 50.00           C  
ATOM   1676  O   THR A 230     123.930 127.694 103.081  1.00 50.00           O  
ATOM   1677  CB  THR A 230     122.670 130.737 103.048  1.00 50.00           C  
ATOM   1678  OG1 THR A 230     121.649 129.775 103.345  1.00 50.00           O  
ATOM   1679  CG2 THR A 230     122.163 131.808 102.070  1.00 50.00           C  
ATOM   1680  N   ALA A 231     124.878 129.132 104.541  1.00 50.00           N  
ATOM   1681  CA  ALA A 231     125.265 128.101 105.523  1.00 50.00           C  
ATOM   1682  C   ALA A 231     124.044 127.325 106.033  1.00 50.00           C  
ATOM   1683  O   ALA A 231     124.146 126.159 106.396  1.00 50.00           O  
ATOM   1684  CB  ALA A 231     125.979 128.757 106.705  1.00 50.00           C  
ATOM   1685  N   ASN A 232     122.893 127.998 106.026  1.00 50.00           N  
ATOM   1686  CA  ASN A 232     121.616 127.378 106.394  1.00 50.00           C  
ATOM   1687  C   ASN A 232     121.209 126.336 105.345  1.00 50.00           C  
ATOM   1688  O   ASN A 232     121.142 125.145 105.645  1.00 50.00           O  
ATOM   1689  CB  ASN A 232     120.537 128.451 106.537  1.00 50.00           C  
ATOM   1690  CG  ASN A 232     119.242 127.839 107.058  1.00 50.00           C  
ATOM   1691  OD1 ASN A 232     119.230 126.822 107.730  1.00 50.00           O  
ATOM   1692  ND2 ASN A 232     118.147 128.477 106.728  1.00 50.00           N  
ATOM   1693  N   ALA A 233     120.993 126.816 104.119  1.00 50.00           N  
ATOM   1694  CA  ALA A 233     120.629 125.952 102.983  1.00 50.00           C  
ATOM   1695  C   ALA A 233     121.634 124.808 102.820  1.00 50.00           C  
ATOM   1696  O   ALA A 233     121.243 123.653 102.706  1.00 50.00           O  
ATOM   1697  CB  ALA A 233     120.607 126.775 101.694  1.00 50.00           C  
ATOM   1698  N   LEU A 234     122.911 125.130 103.004  1.00 50.00           N  
ATOM   1699  CA  LEU A 234     123.980 124.136 102.885  1.00 50.00           C  
ATOM   1700  C   LEU A 234     123.835 123.065 103.973  1.00 50.00           C  
ATOM   1701  O   LEU A 234     123.893 121.874 103.673  1.00 50.00           O  
ATOM   1702  CB  LEU A 234     125.322 124.857 102.950  1.00 50.00           C  
ATOM   1703  CG  LEU A 234     126.488 123.910 102.728  1.00 50.00           C  
ATOM   1704  CD1 LEU A 234     127.645 124.804 102.351  1.00 50.00           C  
ATOM   1705  CD2 LEU A 234     126.858 123.169 104.002  1.00 50.00           C  
ATOM   1706  N   ARG A 235     123.625 123.516 105.207  1.00 50.00           N  
ATOM   1707  CA  ARG A 235     123.453 122.609 106.350  1.00 50.00           C  
ATOM   1708  C   ARG A 235     122.234 121.693 106.173  1.00 50.00           C  
ATOM   1709  O   ARG A 235     122.361 120.470 106.218  1.00 50.00           O  
ATOM   1710  CB  ARG A 235     123.327 123.422 107.642  1.00 50.00           C  
ATOM   1711  CG  ARG A 235     123.212 122.526 108.878  1.00 50.00           C  
ATOM   1712  CD  ARG A 235     124.459 121.672 109.055  1.00 50.00           C  
ATOM   1713  NE  ARG A 235     125.646 122.497 109.313  1.00 50.00           N  
ATOM   1714  CZ  ARG A 235     125.986 122.923 110.523  1.00 50.00           C  
ATOM   1715  NH1 ARG A 235     125.264 122.581 111.588  1.00 50.00           N  
ATOM   1716  NH2 ARG A 235     127.020 123.735 110.661  1.00 50.00           N  
ATOM   1717  N   HIS A 236     121.073 122.307 105.946  1.00 50.00           N  
ATOM   1718  CA  HIS A 236     119.819 121.560 105.756  1.00 50.00           C  
ATOM   1719  C   HIS A 236     119.922 120.586 104.586  1.00 50.00           C  
ATOM   1720  O   HIS A 236     119.740 119.402 104.751  1.00 50.00           O  
ATOM   1721  CB  HIS A 236     118.636 122.488 105.493  1.00 50.00           C  
ATOM   1722  CG  HIS A 236     118.089 123.071 106.790  1.00 50.00           C  
ATOM   1723  ND1 HIS A 236     118.475 124.197 107.369  1.00 50.00           N  
ATOM   1724  CD2 HIS A 236     117.105 122.558 107.520  1.00 50.00           C  
ATOM   1725  CE1 HIS A 236     117.726 124.378 108.454  1.00 50.00           C  
ATOM   1726  NE2 HIS A 236     116.876 123.363 108.549  1.00 50.00           N  
ATOM   1727  N   SER A 237     120.412 121.011 103.439  1.00 50.00           N  
ATOM   1728  CA  SER A 237     120.523 120.116 102.265  1.00 50.00           C  
ATOM   1729  C   SER A 237     121.341 118.864 102.545  1.00 50.00           C  
ATOM   1730  O   SER A 237     120.884 117.748 102.301  1.00 50.00           O  
ATOM   1731  CB  SER A 237     121.157 120.828 101.083  1.00 50.00           C  
ATOM   1732  OG  SER A 237     120.291 121.887 100.740  1.00 50.00           O  
ATOM   1733  N   LEU A 238     122.464 119.086 103.216  1.00 50.00           N  
ATOM   1734  CA  LEU A 238     123.384 117.997 103.565  1.00 50.00           C  
ATOM   1735  C   LEU A 238     122.777 116.937 104.478  1.00 50.00           C  
ATOM   1736  O   LEU A 238     122.953 115.742 104.243  1.00 50.00           O  
ATOM   1737  CB  LEU A 238     124.647 118.548 104.217  1.00 50.00           C  
ATOM   1738  CG  LEU A 238     125.600 119.140 103.181  1.00 50.00           C  
ATOM   1739  CD1 LEU A 238     126.794 119.734 103.909  1.00 50.00           C  
ATOM   1740  CD2 LEU A 238     126.099 118.067 102.210  1.00 50.00           C  
ATOM   1741  N   ARG A 239     121.939 117.382 105.409  1.00 50.00           N  
ATOM   1742  CA  ARG A 239     121.328 116.446 106.365  1.00 50.00           C  
ATOM   1743  C   ARG A 239     120.373 115.482 105.645  1.00 50.00           C  
ATOM   1744  O   ARG A 239     120.466 114.265 105.789  1.00 50.00           O  
ATOM   1745  CB  ARG A 239     120.626 117.210 107.485  1.00 50.00           C  
ATOM   1746  CG  ARG A 239     119.962 116.244 108.471  1.00 50.00           C  
ATOM   1747  CD  ARG A 239     119.182 116.996 109.546  1.00 50.00           C  
ATOM   1748  NE  ARG A 239     120.121 117.788 110.358  1.00 50.00           N  
ATOM   1749  CZ  ARG A 239     120.835 117.330 111.389  1.00 50.00           C  
ATOM   1750  NH1 ARG A 239     120.735 116.062 111.777  1.00 50.00           N  
ATOM   1751  NH2 ARG A 239     121.642 118.150 112.052  1.00 50.00           N  
ATOM   1752  N   MET A 240     119.557 116.040 104.757  1.00 50.00           N  
ATOM   1753  CA  MET A 240     118.558 115.276 103.999  1.00 50.00           C  
ATOM   1754  C   MET A 240     119.275 114.377 103.011  1.00 50.00           C  
ATOM   1755  O   MET A 240     118.867 113.240 102.786  1.00 50.00           O  
ATOM   1756  CB  MET A 240     117.631 116.247 103.269  1.00 50.00           C  
ATOM   1757  CG  MET A 240     116.498 115.512 102.591  1.00 50.00           C  
ATOM   1758  SD  MET A 240     115.547 114.488 103.757  1.00 50.00           S  
ATOM   1759  CE  MET A 240     114.546 115.764 104.493  1.00 50.00           C  
ATOM   1760  N   ALA A 241     120.395 114.902 102.531  1.00 50.00           N  
ATOM   1761  CA  ALA A 241     121.258 114.174 101.602  1.00 50.00           C  
ATOM   1762  C   ALA A 241     121.862 112.928 102.250  1.00 50.00           C  
ATOM   1763  O   ALA A 241     121.983 111.899 101.589  1.00 50.00           O  
ATOM   1764  CB  ALA A 241     122.385 115.085 101.162  1.00 50.00           C  
ATOM   1765  N   ASP A 242     122.138 113.022 103.552  1.00 50.00           N  
ATOM   1766  CA  ASP A 242     122.665 111.884 104.318  1.00 50.00           C  
ATOM   1767  C   ASP A 242     121.634 110.770 104.478  1.00 50.00           C  
ATOM   1768  O   ASP A 242     121.963 109.594 104.345  1.00 50.00           O  
ATOM   1769  CB  ASP A 242     123.181 112.313 105.691  1.00 50.00           C  
ATOM   1770  CG  ASP A 242     124.606 112.868 105.625  1.00 50.00           C  
ATOM   1771  OD1 ASP A 242     125.375 112.412 104.762  1.00 50.00           O  
ATOM   1772  OD2 ASP A 242     124.923 113.690 106.502  1.00 50.00           O  
ATOM   1773  N   GLU A 243     120.383 111.173 104.685  1.00 50.00           N  
ATOM   1774  CA  GLU A 243     119.281 110.211 104.854  1.00 50.00           C  
ATOM   1775  C   GLU A 243     119.040 109.408 103.575  1.00 50.00           C  
ATOM   1776  O   GLU A 243     119.088 108.181 103.578  1.00 50.00           O  
ATOM   1777  CB  GLU A 243     117.987 110.919 105.252  1.00 50.00           C  
ATOM   1778  CG  GLU A 243     118.115 111.616 106.607  1.00 50.00           C  
ATOM   1779  CD  GLU A 243     116.785 112.247 107.013  1.00 50.00           C  
ATOM   1780  OE1 GLU A 243     116.370 113.195 106.317  1.00 50.00           O  
ATOM   1781  OE2 GLU A 243     116.185 111.747 107.987  1.00 50.00           O  
ATOM   1782  N   MET A 244     118.897 110.129 102.472  1.00 50.00           N  
ATOM   1783  CA  MET A 244     118.566 109.485 101.192  1.00 50.00           C  
ATOM   1784  C   MET A 244     119.789 109.019 100.400  1.00 50.00           C  
ATOM   1785  O   MET A 244     119.657 108.740  99.214  1.00 50.00           O  
ATOM   1786  CB  MET A 244     117.727 110.434 100.357  1.00 50.00           C  
ATOM   1787  CG  MET A 244     118.525 111.702 100.157  1.00 50.00           C  
ATOM   1788  SD  MET A 244     117.533 112.825  99.164  1.00 50.00           S  
ATOM   1789  CE  MET A 244     116.308 113.379 100.287  1.00 50.00           C  
ATOM   1790  N   ASP A 245     120.933 108.890 101.068  1.00 50.00           N  
ATOM   1791  CA  ASP A 245     122.177 108.419 100.430  1.00 50.00           C  
ATOM   1792  C   ASP A 245     122.351 108.946  98.989  1.00 50.00           C  
ATOM   1793  O   ASP A 245     122.535 108.182  98.040  1.00 50.00           O  
ATOM   1794  CB  ASP A 245     122.191 106.884 100.464  1.00 50.00           C  
ATOM   1795  CG  ASP A 245     123.461 106.331  99.813  1.00 50.00           C  
ATOM   1796  OD1 ASP A 245     124.525 106.986  99.949  1.00 50.00           O  
ATOM   1797  OD2 ASP A 245     123.356 105.277  99.154  1.00 50.00           O  
ATOM   1798  N   ILE A 246     122.126 110.240  98.829  1.00 50.00           N  
ATOM   1799  CA  ILE A 246     122.253 110.870  97.508  1.00 50.00           C  
ATOM   1800  C   ILE A 246     123.331 111.955  97.586  1.00 50.00           C  
ATOM   1801  O   ILE A 246     123.591 112.498  98.661  1.00 50.00           O  
ATOM   1802  CB  ILE A 246     120.931 111.464  97.023  1.00 50.00           C  
ATOM   1803  CG1 ILE A 246     120.558 112.666  97.879  1.00 50.00           C  
ATOM   1804  CG2 ILE A 246     119.833 110.401  96.869  1.00 50.00           C  
ATOM   1805  CD1 ILE A 246     119.560 113.479  97.084  1.00 50.00           C  
ATOM   1806  N   GLN A 247     123.841 112.328  96.423  1.00 50.00           N  
ATOM   1807  CA  GLN A 247     124.952 113.285  96.358  1.00 50.00           C  
ATOM   1808  C   GLN A 247     124.477 114.742  96.283  1.00 50.00           C  
ATOM   1809  O   GLN A 247     123.379 115.060  95.873  1.00 50.00           O  
ATOM   1810  CB  GLN A 247     125.870 112.953  95.177  1.00 50.00           C  
ATOM   1811  CG  GLN A 247     127.154 113.795  95.227  1.00 50.00           C  
ATOM   1812  CD  GLN A 247     127.871 113.604  96.572  1.00 50.00           C  
ATOM   1813  OE1 GLN A 247     128.660 112.696  96.753  1.00 50.00           O  
ATOM   1814  NE2 GLN A 247     127.562 114.431  97.561  1.00 50.00           N  
ATOM   1815  N   VAL A 248     125.322 115.646  96.722  1.00 50.00           N  
ATOM   1816  CA  VAL A 248     125.137 117.099  96.704  1.00 50.00           C  
ATOM   1817  C   VAL A 248     126.328 117.749  95.993  1.00 50.00           C  
ATOM   1818  O   VAL A 248     127.489 117.525  96.336  1.00 50.00           O  
ATOM   1819  CB  VAL A 248     125.036 117.622  98.142  1.00 50.00           C  
ATOM   1820  CG1 VAL A 248     124.732 119.122  98.167  1.00 50.00           C  
ATOM   1821  CG2 VAL A 248     123.930 116.901  98.900  1.00 50.00           C  
ATOM   1822  N   SER A 249     125.966 118.677  95.127  1.00 50.00           N  
ATOM   1823  CA  SER A 249     126.934 119.526  94.435  1.00 50.00           C  
ATOM   1824  C   SER A 249     126.729 120.977  94.882  1.00 50.00           C  
ATOM   1825  O   SER A 249     125.636 121.347  95.314  1.00 50.00           O  
ATOM   1826  CB  SER A 249     126.668 119.391  92.953  1.00 50.00           C  
ATOM   1827  OG  SER A 249     127.645 120.195  92.326  1.00 50.00           O  
ATOM   1828  N   VAL A 250     127.807 121.758  94.864  1.00 50.00           N  
ATOM   1829  CA  VAL A 250     127.758 123.151  95.353  1.00 50.00           C  
ATOM   1830  C   VAL A 250     128.474 124.150  94.438  1.00 50.00           C  
ATOM   1831  O   VAL A 250     129.547 123.862  93.909  1.00 50.00           O  
ATOM   1832  CB  VAL A 250     128.292 123.232  96.805  1.00 50.00           C  
ATOM   1833  CG1 VAL A 250     129.729 122.735  96.924  1.00 50.00           C  
ATOM   1834  CG2 VAL A 250     128.276 124.650  97.404  1.00 50.00           C  
ATOM   1835  N   HIS A 251     127.917 125.354  94.458  1.00 50.00           N  
ATOM   1836  CA  HIS A 251     128.503 126.554  93.854  1.00 50.00           C  
ATOM   1837  C   HIS A 251     128.640 127.595  94.970  1.00 50.00           C  
ATOM   1838  O   HIS A 251     127.664 128.213  95.400  1.00 50.00           O  
ATOM   1839  CB  HIS A 251     127.552 127.062  92.774  1.00 50.00           C  
ATOM   1840  CG  HIS A 251     128.141 128.250  92.022  1.00 50.00           C  
ATOM   1841  ND1 HIS A 251     128.681 128.190  90.829  1.00 50.00           N  
ATOM   1842  CD2 HIS A 251     128.201 129.517  92.405  1.00 50.00           C  
ATOM   1843  CE1 HIS A 251     129.087 129.398  90.465  1.00 50.00           C  
ATOM   1844  NE2 HIS A 251     128.786 130.229  91.450  1.00 50.00           N  
ATOM   1845  N   THR A 252     129.860 127.714  95.468  1.00 50.00           N  
ATOM   1846  CA  THR A 252     130.182 128.589  96.613  1.00 50.00           C  
ATOM   1847  C   THR A 252     129.750 130.049  96.455  1.00 50.00           C  
ATOM   1848  O   THR A 252     129.649 130.603  95.360  1.00 50.00           O  
ATOM   1849  CB  THR A 252     131.671 128.500  96.950  1.00 50.00           C  
ATOM   1850  OG1 THR A 252     132.407 128.222  95.762  1.00 50.00           O  
ATOM   1851  CG2 THR A 252     131.899 127.377  97.950  1.00 50.00           C  
ATOM   1852  N   ASP A 253     129.439 130.624  97.613  1.00 50.00           N  
ATOM   1853  CA  ASP A 253     129.007 132.021  97.749  1.00 50.00           C  
ATOM   1854  C   ASP A 253     130.170 132.961  97.397  1.00 50.00           C  
ATOM   1855  O   ASP A 253     130.936 133.363  98.271  1.00 50.00           O  
ATOM   1856  CB  ASP A 253     128.535 132.244  99.194  1.00 50.00           C  
ATOM   1857  CG  ASP A 253     128.014 133.668  99.433  1.00 50.00           C  
ATOM   1858  OD1 ASP A 253     128.056 134.490  98.489  1.00 50.00           O  
ATOM   1859  OD2 ASP A 253     127.622 133.960 100.580  1.00 50.00           O  
ATOM   1860  N   SER A 254     130.192 133.408  96.147  1.00 50.00           N  
ATOM   1861  CA  SER A 254     131.273 134.280  95.647  1.00 50.00           C  
ATOM   1862  C   SER A 254     131.350 135.599  96.413  1.00 50.00           C  
ATOM   1863  O   SER A 254     132.382 135.911  97.000  1.00 50.00           O  
ATOM   1864  CB  SER A 254     131.121 134.618  94.163  1.00 50.00           C  
ATOM   1865  OG  SER A 254     131.068 133.422  93.383  1.00 50.00           O  
ATOM   1866  N   LEU A 255     130.195 136.245  96.550  1.00 50.00           N  
ATOM   1867  CA  LEU A 255     130.075 137.554  97.216  1.00 50.00           C  
ATOM   1868  C   LEU A 255     130.492 137.495  98.683  1.00 50.00           C  
ATOM   1869  O   LEU A 255     130.597 138.536  99.327  1.00 50.00           O  
ATOM   1870  CB  LEU A 255     128.647 138.105  97.094  1.00 50.00           C  
ATOM   1871  CG  LEU A 255     128.299 138.532  95.661  1.00 50.00           C  
ATOM   1872  CD1 LEU A 255     128.217 137.360  94.683  1.00 50.00           C  
ATOM   1873  CD2 LEU A 255     126.956 139.257  95.638  1.00 50.00           C  
ATOM   1874  N   ASN A 256     130.628 136.274  99.215  1.00 50.00           N  
ATOM   1875  CA  ASN A 256     131.031 136.061 100.616  1.00 50.00           C  
ATOM   1876  C   ASN A 256     130.046 136.766 101.556  1.00 50.00           C  
ATOM   1877  O   ASN A 256     130.398 137.147 102.670  1.00 50.00           O  
ATOM   1878  CB  ASN A 256     132.430 136.651 100.864  1.00 50.00           C  
ATOM   1879  CG  ASN A 256     133.554 135.843 100.240  1.00 50.00           C  
ATOM   1880  OD1 ASN A 256     133.723 134.672 100.511  1.00 50.00           O  
ATOM   1881  ND2 ASN A 256     134.404 136.495  99.490  1.00 50.00           N  
ATOM   1882  N   GLU A 257     128.795 136.894 101.114  1.00 50.00           N  
ATOM   1883  CA  GLU A 257     127.815 137.674 101.883  1.00 50.00           C  
ATOM   1884  C   GLU A 257     127.452 136.979 103.201  1.00 50.00           C  
ATOM   1885  O   GLU A 257     127.222 137.638 104.207  1.00 50.00           O  
ATOM   1886  CB  GLU A 257     126.563 137.962 101.059  1.00 50.00           C  
ATOM   1887  CG  GLU A 257     125.652 136.744 100.862  1.00 50.00           C  
ATOM   1888  CD  GLU A 257     124.276 137.135 100.331  1.00 50.00           C  
ATOM   1889  OE1 GLU A 257     123.970 138.347 100.319  1.00 50.00           O  
ATOM   1890  OE2 GLU A 257     123.573 136.195  99.908  1.00 50.00           O  
ATOM   1891  N   CYS A 258     127.357 135.649 103.146  1.00 50.00           N  
ATOM   1892  CA  CYS A 258     126.981 134.857 104.327  1.00 50.00           C  
ATOM   1893  C   CYS A 258     128.212 134.577 105.198  1.00 50.00           C  
ATOM   1894  O   CYS A 258     128.117 134.473 106.417  1.00 50.00           O  
ATOM   1895  CB  CYS A 258     126.296 133.554 103.901  1.00 50.00           C  
ATOM   1896  SG  CYS A 258     127.371 132.412 102.957  1.00 50.00           S  
ATOM   1897  N   GLY A 259     129.343 134.398 104.511  1.00 50.00           N  
ATOM   1898  CA  GLY A 259     130.640 134.155 105.153  1.00 50.00           C  
ATOM   1899  C   GLY A 259     131.661 133.810 104.073  1.00 50.00           C  
ATOM   1900  O   GLY A 259     131.422 134.011 102.884  1.00 50.00           O  
ATOM   1901  N   TYR A 260     132.812 133.339 104.530  1.00 50.00           N  
ATOM   1902  CA  TYR A 260     133.943 133.028 103.645  1.00 50.00           C  
ATOM   1903  C   TYR A 260     134.014 131.517 103.534  1.00 50.00           C  
ATOM   1904  O   TYR A 260     133.278 130.800 104.212  1.00 50.00           O  
ATOM   1905  CB  TYR A 260     135.254 133.612 104.190  1.00 50.00           C  
ATOM   1906  CG  TYR A 260     135.283 135.146 104.191  1.00 50.00           C  
ATOM   1907  CD1 TYR A 260     134.133 135.901 104.386  1.00 50.00           C  
ATOM   1908  CD2 TYR A 260     136.478 135.822 104.001  1.00 50.00           C  
ATOM   1909  CE1 TYR A 260     134.125 137.268 104.392  1.00 50.00           C  
ATOM   1910  CE2 TYR A 260     136.491 137.213 104.010  1.00 50.00           C  
ATOM   1911  CZ  TYR A 260     135.317 137.930 104.199  1.00 50.00           C  
ATOM   1912  OH  TYR A 260     135.314 139.281 104.179  1.00 50.00           O  
ATOM   1913  N   VAL A 261     134.935 131.057 102.704  1.00 50.00           N  
ATOM   1914  CA  VAL A 261     135.132 129.615 102.469  1.00 50.00           C  
ATOM   1915  C   VAL A 261     135.291 128.828 103.780  1.00 50.00           C  
ATOM   1916  O   VAL A 261     134.935 127.659 103.859  1.00 50.00           O  
ATOM   1917  CB  VAL A 261     136.335 129.419 101.538  1.00 50.00           C  
ATOM   1918  CG1 VAL A 261     137.602 130.063 102.098  1.00 50.00           C  
ATOM   1919  CG2 VAL A 261     136.603 127.941 101.299  1.00 50.00           C  
ATOM   1920  N   GLU A 262     135.811 129.507 104.794  1.00 50.00           N  
ATOM   1921  CA  GLU A 262     135.992 128.937 106.138  1.00 50.00           C  
ATOM   1922  C   GLU A 262     134.618 128.568 106.708  1.00 50.00           C  
ATOM   1923  O   GLU A 262     134.400 127.554 107.331  1.00 50.00           O  
ATOM   1924  CB  GLU A 262     136.577 130.010 107.052  1.00 50.00           C  
ATOM   1925  CG  GLU A 262     137.824 130.658 106.453  1.00 50.00           C  
ATOM   1926  CD  GLU A 262     137.975 132.072 107.005  1.00 50.00           C  
ATOM   1927  OE1 GLU A 262     137.301 132.959 106.438  1.00 50.00           O  
ATOM   1928  OE2 GLU A 262     138.721 132.217 107.991  1.00 50.00           O  
ATOM   1929  N   ASP A 263     133.653 129.446 106.535  1.00 50.00           N  
ATOM   1930  CA  ASP A 263     132.291 129.244 107.055  1.00 50.00           C  
ATOM   1931  C   ASP A 263     131.525 128.182 106.267  1.00 50.00           C  
ATOM   1932  O   ASP A 263     130.889 127.309 106.850  1.00 50.00           O  
ATOM   1933  CB  ASP A 263     131.527 130.562 106.999  1.00 50.00           C  
ATOM   1934  CG  ASP A 263     132.269 131.655 107.769  1.00 50.00           C  
ATOM   1935  OD1 ASP A 263     132.323 131.553 109.008  1.00 50.00           O  
ATOM   1936  OD2 ASP A 263     132.824 132.542 107.087  1.00 50.00           O  
ATOM   1937  N   THR A 264     131.689 128.221 104.951  1.00 50.00           N  
ATOM   1938  CA  THR A 264     131.042 127.269 104.047  1.00 50.00           C  
ATOM   1939  C   THR A 264     131.442 125.849 104.426  1.00 50.00           C  
ATOM   1940  O   THR A 264     130.532 125.065 104.639  1.00 50.00           O  
ATOM   1941  CB  THR A 264     131.474 127.666 102.639  1.00 50.00           C  
ATOM   1942  OG1 THR A 264     130.670 128.732 102.225  1.00 50.00           O  
ATOM   1943  CG2 THR A 264     131.004 126.839 101.491  1.00 50.00           C  
ATOM   1944  N   ILE A 265     132.710 125.664 104.808  1.00 50.00           N  
ATOM   1945  CA  ILE A 265     133.258 124.352 105.218  1.00 50.00           C  
ATOM   1946  C   ILE A 265     132.647 123.900 106.551  1.00 50.00           C  
ATOM   1947  O   ILE A 265     132.134 122.790 106.659  1.00 50.00           O  
ATOM   1948  CB  ILE A 265     134.797 124.336 105.295  1.00 50.00           C  
ATOM   1949  CG1 ILE A 265     135.302 125.204 106.441  1.00 50.00           C  
ATOM   1950  CG2 ILE A 265     135.420 124.748 103.959  1.00 50.00           C  
ATOM   1951  CD1 ILE A 265     136.789 125.348 106.729  1.00 50.00           C  
ATOM   1952  N   ASP A 266     132.609 124.832 107.505  1.00 50.00           N  
ATOM   1953  CA  ASP A 266     132.000 124.596 108.822  1.00 50.00           C  
ATOM   1954  C   ASP A 266     130.529 124.213 108.644  1.00 50.00           C  
ATOM   1955  O   ASP A 266     130.007 123.391 109.385  1.00 50.00           O  
ATOM   1956  CB  ASP A 266     132.094 125.857 109.682  1.00 50.00           C  
ATOM   1957  CG  ASP A 266     133.541 126.207 110.035  1.00 50.00           C  
ATOM   1958  OD1 ASP A 266     134.234 125.325 110.582  1.00 50.00           O  
ATOM   1959  OD2 ASP A 266     133.923 127.358 109.744  1.00 50.00           O  
ATOM   1960  N   ALA A 267     129.920 124.763 107.596  1.00 50.00           N  
ATOM   1961  CA  ALA A 267     128.536 124.446 107.229  1.00 50.00           C  
ATOM   1962  C   ALA A 267     128.438 122.999 106.738  1.00 50.00           C  
ATOM   1963  O   ALA A 267     127.563 122.255 107.175  1.00 50.00           O  
ATOM   1964  CB  ALA A 267     128.064 125.441 106.170  1.00 50.00           C  
ATOM   1965  N   PHE A 268     129.381 122.610 105.879  1.00 50.00           N  
ATOM   1966  CA  PHE A 268     129.459 121.239 105.348  1.00 50.00           C  
ATOM   1967  C   PHE A 268     129.644 120.211 106.456  1.00 50.00           C  
ATOM   1968  O   PHE A 268     129.279 119.050 106.292  1.00 50.00           O  
ATOM   1969  CB  PHE A 268     130.571 121.083 104.315  1.00 50.00           C  
ATOM   1970  CG  PHE A 268     130.236 121.893 103.076  1.00 50.00           C  
ATOM   1971  CD1 PHE A 268     129.426 121.450 102.054  1.00 50.00           C  
ATOM   1972  CD2 PHE A 268     130.813 123.101 102.922  1.00 50.00           C  
ATOM   1973  CE1 PHE A 268     129.189 122.165 100.884  1.00 50.00           C  
ATOM   1974  CE2 PHE A 268     130.559 123.786 101.776  1.00 50.00           C  
ATOM   1975  CZ  PHE A 268     129.774 123.393 100.723  1.00 50.00           C  
ATOM   1976  N   GLU A 269     130.250 120.658 107.555  1.00 50.00           N  
ATOM   1977  CA  GLU A 269     130.432 119.820 108.754  1.00 50.00           C  
ATOM   1978  C   GLU A 269     131.184 118.517 108.440  1.00 50.00           C  
ATOM   1979  O   GLU A 269     130.920 117.468 109.024  1.00 50.00           O  
ATOM   1980  CB  GLU A 269     129.055 119.516 109.369  1.00 50.00           C  
ATOM   1981  CG  GLU A 269     128.428 120.758 110.001  1.00 50.00           C  
ATOM   1982  CD  GLU A 269     129.169 121.222 111.266  1.00 50.00           C  
ATOM   1983  OE1 GLU A 269     130.202 120.618 111.616  1.00 50.00           O  
ATOM   1984  OE2 GLU A 269     128.680 122.133 111.959  1.00 50.00           O  
ATOM   1985  N   GLY A 270     132.102 118.618 107.470  1.00 50.00           N  
ATOM   1986  CA  GLY A 270     132.925 117.471 107.045  1.00 50.00           C  
ATOM   1987  C   GLY A 270     132.169 116.379 106.268  1.00 50.00           C  
ATOM   1988  O   GLY A 270     132.727 115.315 106.009  1.00 50.00           O  
ATOM   1989  N   ARG A 271     130.908 116.636 105.932  1.00 50.00           N  
ATOM   1990  CA  ARG A 271     130.112 115.728 105.088  1.00 50.00           C  
ATOM   1991  C   ARG A 271     130.584 115.801 103.631  1.00 50.00           C  
ATOM   1992  O   ARG A 271     131.199 116.784 103.213  1.00 50.00           O  
ATOM   1993  CB  ARG A 271     128.627 116.065 105.225  1.00 50.00           C  
ATOM   1994  CG  ARG A 271     128.159 115.702 106.635  1.00 50.00           C  
ATOM   1995  CD  ARG A 271     126.716 116.114 106.887  1.00 50.00           C  
ATOM   1996  NE  ARG A 271     126.593 117.573 106.996  1.00 50.00           N  
ATOM   1997  CZ  ARG A 271     125.563 118.196 107.560  1.00 50.00           C  
ATOM   1998  NH1 ARG A 271     124.538 117.522 108.073  1.00 50.00           N  
ATOM   1999  NH2 ARG A 271     125.570 119.510 107.623  1.00 50.00           N  
ATOM   2000  N   THR A 272     130.328 114.727 102.889  1.00 50.00           N  
ATOM   2001  CA  THR A 272     130.749 114.621 101.474  1.00 50.00           C  
ATOM   2002  C   THR A 272     130.109 115.738 100.653  1.00 50.00           C  
ATOM   2003  O   THR A 272     128.956 116.101 100.893  1.00 50.00           O  
ATOM   2004  CB  THR A 272     130.316 113.278 100.876  1.00 50.00           C  
ATOM   2005  OG1 THR A 272     130.886 112.234 101.658  1.00 50.00           O  
ATOM   2006  CG2 THR A 272     130.683 113.114  99.397  1.00 50.00           C  
ATOM   2007  N   ILE A 273     130.841 116.168  99.624  1.00 50.00           N  
ATOM   2008  CA  ILE A 273     130.402 117.251  98.723  1.00 50.00           C  
ATOM   2009  C   ILE A 273     131.118 117.146  97.374  1.00 50.00           C  
ATOM   2010  O   ILE A 273     132.318 116.886  97.317  1.00 50.00           O  
ATOM   2011  CB  ILE A 273     130.697 118.627  99.348  1.00 50.00           C  
ATOM   2012  CG1 ILE A 273     132.200 118.838  99.591  1.00 50.00           C  
ATOM   2013  CG2 ILE A 273     129.920 118.780 100.650  1.00 50.00           C  
ATOM   2014  CD1 ILE A 273     132.557 120.234 100.111  1.00 50.00           C  
ATOM   2015  N   HIS A 274     130.397 117.543  96.337  1.00 50.00           N  
ATOM   2016  CA  HIS A 274     130.928 117.601  94.971  1.00 50.00           C  
ATOM   2017  C   HIS A 274     131.039 119.077  94.576  1.00 50.00           C  
ATOM   2018  O   HIS A 274     130.056 119.749  94.257  1.00 50.00           O  
ATOM   2019  CB  HIS A 274     129.992 116.855  94.011  1.00 50.00           C  
ATOM   2020  CG  HIS A 274     130.545 116.782  92.580  1.00 50.00           C  
ATOM   2021  ND1 HIS A 274     130.004 116.092  91.581  1.00 50.00           N  
ATOM   2022  CD2 HIS A 274     131.681 117.311  92.126  1.00 50.00           C  
ATOM   2023  CE1 HIS A 274     130.811 116.190  90.528  1.00 50.00           C  
ATOM   2024  NE2 HIS A 274     131.844 116.952  90.864  1.00 50.00           N  
ATOM   2025  N   THR A 275     132.261 119.578  94.680  1.00 50.00           N  
ATOM   2026  CA  THR A 275     132.567 120.994  94.398  1.00 50.00           C  
ATOM   2027  C   THR A 275     132.809 121.224  92.905  1.00 50.00           C  
ATOM   2028  O   THR A 275     133.774 120.704  92.343  1.00 50.00           O  
ATOM   2029  CB  THR A 275     133.797 121.445  95.191  1.00 50.00           C  
ATOM   2030  OG1 THR A 275     134.918 120.627  94.839  1.00 50.00           O  
ATOM   2031  CG2 THR A 275     133.518 121.362  96.691  1.00 50.00           C  
ATOM   2032  N   PHE A 276     131.861 121.900  92.272  1.00 50.00           N  
ATOM   2033  CA  PHE A 276     131.993 122.274  90.855  1.00 50.00           C  
ATOM   2034  C   PHE A 276     132.988 123.403  90.691  1.00 50.00           C  
ATOM   2035  O   PHE A 276     133.131 124.188  91.626  1.00 50.00           O  
ATOM   2036  CB  PHE A 276     130.643 122.709  90.299  1.00 50.00           C  
ATOM   2037  CG  PHE A 276     129.726 121.511  90.060  1.00 50.00           C  
ATOM   2038  CD1 PHE A 276     130.253 120.277  89.691  1.00 50.00           C  
ATOM   2039  CD2 PHE A 276     128.351 121.689  90.125  1.00 50.00           C  
ATOM   2040  CE1 PHE A 276     129.407 119.211  89.438  1.00 50.00           C  
ATOM   2041  CE2 PHE A 276     127.499 120.632  89.817  1.00 50.00           C  
ATOM   2042  CZ  PHE A 276     128.034 119.387  89.513  1.00 50.00           C  
ATOM   2043  N   HIS A 277     133.654 123.428  89.532  1.00 50.00           N  
ATOM   2044  CA  HIS A 277     134.651 124.467  89.200  1.00 50.00           C  
ATOM   2045  C   HIS A 277     135.324 125.050  90.451  1.00 50.00           C  
ATOM   2046  O   HIS A 277     135.245 126.239  90.770  1.00 50.00           O  
ATOM   2047  CB  HIS A 277     133.961 125.579  88.414  1.00 50.00           C  
ATOM   2048  CG  HIS A 277     132.743 126.187  89.094  1.00 50.00           C  
ATOM   2049  ND1 HIS A 277     132.661 126.549  90.367  1.00 50.00           N  
ATOM   2050  CD2 HIS A 277     131.557 126.339  88.532  1.00 50.00           C  
ATOM   2051  CE1 HIS A 277     131.423 126.911  90.626  1.00 50.00           C  
ATOM   2052  NE2 HIS A 277     130.761 126.786  89.481  1.00 50.00           N  
ATOM   2053  N   THR A 278     135.940 124.145  91.196  1.00 50.00           N  
ATOM   2054  CA  THR A 278     136.553 124.481  92.493  1.00 50.00           C  
ATOM   2055  C   THR A 278     137.562 125.624  92.319  1.00 50.00           C  
ATOM   2056  O   THR A 278     137.826 126.372  93.255  1.00 50.00           O  
ATOM   2057  CB  THR A 278     137.268 123.253  93.056  1.00 50.00           C  
ATOM   2058  OG1 THR A 278     136.386 122.130  93.004  1.00 50.00           O  
ATOM   2059  CG2 THR A 278     137.719 123.513  94.493  1.00 50.00           C  
ATOM   2060  N   GLU A 279     138.093 125.744  91.101  1.00 50.00           N  
ATOM   2061  CA  GLU A 279     139.065 126.792  90.762  1.00 50.00           C  
ATOM   2062  C   GLU A 279     138.554 128.189  91.153  1.00 50.00           C  
ATOM   2063  O   GLU A 279     139.285 128.934  91.801  1.00 50.00           O  
ATOM   2064  CB  GLU A 279     139.423 126.692  89.279  1.00 50.00           C  
ATOM   2065  CG  GLU A 279     140.423 127.763  88.822  1.00 50.00           C  
ATOM   2066  CD  GLU A 279     139.737 129.110  88.615  1.00 50.00           C  
ATOM   2067  OE1 GLU A 279     138.797 129.078  87.803  1.00 50.00           O  
ATOM   2068  OE2 GLU A 279     140.080 130.092  89.295  1.00 50.00           O  
ATOM   2069  N   GLY A 280     137.346 128.526  90.686  1.00 50.00           N  
ATOM   2070  CA  GLY A 280     136.729 129.812  91.048  1.00 50.00           C  
ATOM   2071  C   GLY A 280     136.162 130.623  89.886  1.00 50.00           C  
ATOM   2072  O   GLY A 280     135.167 131.313  90.064  1.00 50.00           O  
ATOM   2073  N   ALA A 281     136.718 130.475  88.693  1.00 50.00           N  
ATOM   2074  CA  ALA A 281     136.229 131.198  87.509  1.00 50.00           C  
ATOM   2075  C   ALA A 281     134.770 130.863  87.199  1.00 50.00           C  
ATOM   2076  O   ALA A 281     133.980 131.753  86.894  1.00 50.00           O  
ATOM   2077  CB  ALA A 281     137.052 130.760  86.324  1.00 50.00           C  
ATOM   2078  N   GLY A 282     134.441 129.578  87.398  1.00 50.00           N  
ATOM   2079  CA  GLY A 282     133.058 129.092  87.246  1.00 50.00           C  
ATOM   2080  C   GLY A 282     132.115 129.721  88.284  1.00 50.00           C  
ATOM   2081  O   GLY A 282     130.901 129.715  88.120  1.00 50.00           O  
ATOM   2082  N   GLY A 283     132.728 130.241  89.349  1.00 50.00           N  
ATOM   2083  CA  GLY A 283     132.039 130.881  90.472  1.00 50.00           C  
ATOM   2084  C   GLY A 283     132.491 130.212  91.766  1.00 50.00           C  
ATOM   2085  O   GLY A 283     133.157 129.172  91.776  1.00 50.00           O  
ATOM   2086  N   GLY A 284     132.132 130.890  92.849  1.00 50.00           N  
ATOM   2087  CA  GLY A 284     132.559 130.460  94.171  1.00 50.00           C  
ATOM   2088  C   GLY A 284     133.280 131.515  94.989  1.00 50.00           C  
ATOM   2089  O   GLY A 284     133.675 132.539  94.443  1.00 50.00           O  
ATOM   2090  N   HIS A 285     133.435 131.239  96.285  1.00 50.00           N  
ATOM   2091  CA  HIS A 285     134.104 132.174  97.211  1.00 50.00           C  
ATOM   2092  C   HIS A 285     135.327 132.844  96.580  1.00 50.00           C  
ATOM   2093  O   HIS A 285     136.215 132.187  96.042  1.00 50.00           O  
ATOM   2094  CB  HIS A 285     134.564 131.465  98.484  1.00 50.00           C  
ATOM   2095  CG  HIS A 285     133.413 131.314  99.467  1.00 50.00           C  
ATOM   2096  ND1 HIS A 285     132.860 132.300 100.154  1.00 50.00           N  
ATOM   2097  CD2 HIS A 285     132.871 130.184  99.882  1.00 50.00           C  
ATOM   2098  CE1 HIS A 285     131.972 131.805 100.997  1.00 50.00           C  
ATOM   2099  NE2 HIS A 285     131.984 130.494 100.812  1.00 50.00           N  
ATOM   2100  N   ALA A 286     135.375 134.152  96.761  1.00 50.00           N  
ATOM   2101  CA  ALA A 286     136.472 134.965  96.234  1.00 50.00           C  
ATOM   2102  C   ALA A 286     137.415 135.362  97.376  1.00 50.00           C  
ATOM   2103  O   ALA A 286     136.957 135.834  98.418  1.00 50.00           O  
ATOM   2104  CB  ALA A 286     135.902 136.219  95.578  1.00 50.00           C  
ATOM   2105  N   PRO A 287     138.713 135.133  97.170  1.00 50.00           N  
ATOM   2106  CA  PRO A 287     139.236 134.464  95.964  1.00 50.00           C  
ATOM   2107  C   PRO A 287     139.842 133.085  96.271  1.00 50.00           C  
ATOM   2108  O   PRO A 287     140.523 132.469  95.460  1.00 50.00           O  
ATOM   2109  CB  PRO A 287     140.317 135.459  95.582  1.00 50.00           C  
ATOM   2110  CG  PRO A 287     140.986 135.786  96.910  1.00 50.00           C  
ATOM   2111  CD  PRO A 287     139.777 135.909  97.837  1.00 50.00           C  
ATOM   2112  N   ASP A 288     139.609 132.614  97.481  1.00 50.00           N  
ATOM   2113  CA  ASP A 288     140.300 131.428  97.998  1.00 50.00           C  
ATOM   2114  C   ASP A 288     139.399 130.199  98.072  1.00 50.00           C  
ATOM   2115  O   ASP A 288     139.603 129.332  98.900  1.00 50.00           O  
ATOM   2116  CB  ASP A 288     140.834 131.795  99.380  1.00 50.00           C  
ATOM   2117  CG  ASP A 288     139.741 132.160 100.402  1.00 50.00           C  
ATOM   2118  OD1 ASP A 288     138.715 132.723  99.968  1.00 50.00           O  
ATOM   2119  OD2 ASP A 288     139.893 131.920 101.608  1.00 50.00           O  
ATOM   2120  N   ILE A 289     138.410 130.112  97.202  1.00 50.00           N  
ATOM   2121  CA  ILE A 289     137.582 128.900  97.105  1.00 50.00           C  
ATOM   2122  C   ILE A 289     138.395 127.659  96.707  1.00 50.00           C  
ATOM   2123  O   ILE A 289     138.163 126.563  97.214  1.00 50.00           O  
ATOM   2124  CB  ILE A 289     136.425 129.098  96.111  1.00 50.00           C  
ATOM   2125  CG1 ILE A 289     135.605 127.814  95.926  1.00 50.00           C  
ATOM   2126  CG2 ILE A 289     136.920 129.589  94.742  1.00 50.00           C  
ATOM   2127  CD1 ILE A 289     135.116 127.261  97.264  1.00 50.00           C  
ATOM   2128  N   ILE A 290     139.360 127.874  95.820  1.00 50.00           N  
ATOM   2129  CA  ILE A 290     140.155 126.773  95.247  1.00 50.00           C  
ATOM   2130  C   ILE A 290     140.849 125.937  96.337  1.00 50.00           C  
ATOM   2131  O   ILE A 290     141.270 124.810  96.090  1.00 50.00           O  
ATOM   2132  CB  ILE A 290     141.171 127.324  94.236  1.00 50.00           C  
ATOM   2133  CG1 ILE A 290     141.798 126.165  93.446  1.00 50.00           C  
ATOM   2134  CG2 ILE A 290     142.227 128.203  94.933  1.00 50.00           C  
ATOM   2135  CD1 ILE A 290     142.725 126.638  92.323  1.00 50.00           C  
ATOM   2136  N   ARG A 291     140.996 126.534  97.518  1.00 50.00           N  
ATOM   2137  CA  ARG A 291     141.671 125.867  98.640  1.00 50.00           C  
ATOM   2138  C   ARG A 291     140.910 124.622  99.110  1.00 50.00           C  
ATOM   2139  O   ARG A 291     141.494 123.656  99.580  1.00 50.00           O  
ATOM   2140  CB  ARG A 291     141.870 126.830  99.809  1.00 50.00           C  
ATOM   2141  CG  ARG A 291     140.554 127.249 100.467  1.00 50.00           C  
ATOM   2142  CD  ARG A 291     140.785 128.189 101.642  1.00 50.00           C  
ATOM   2143  NE  ARG A 291     141.546 129.387 101.241  1.00 50.00           N  
ATOM   2144  CZ  ARG A 291     142.017 130.307 102.088  1.00 50.00           C  
ATOM   2145  NH1 ARG A 291     141.795 130.193 103.391  1.00 50.00           N  
ATOM   2146  NH2 ARG A 291     142.661 131.382 101.637  1.00 50.00           N  
ATOM   2147  N   VAL A 292     139.592 124.639  98.947  1.00 50.00           N  
ATOM   2148  CA  VAL A 292     138.703 123.551  99.386  1.00 50.00           C  
ATOM   2149  C   VAL A 292     139.111 122.223  98.751  1.00 50.00           C  
ATOM   2150  O   VAL A 292     139.027 121.206  99.428  1.00 50.00           O  
ATOM   2151  CB  VAL A 292     137.287 123.903  98.923  1.00 50.00           C  
ATOM   2152  CG1 VAL A 292     136.224 122.848  99.165  1.00 50.00           C  
ATOM   2153  CG2 VAL A 292     136.798 125.165  99.594  1.00 50.00           C  
ATOM   2154  N   ALA A 293     139.538 122.273  97.491  1.00 50.00           N  
ATOM   2155  CA  ALA A 293     139.913 121.075  96.714  1.00 50.00           C  
ATOM   2156  C   ALA A 293     141.101 120.297  97.293  1.00 50.00           C  
ATOM   2157  O   ALA A 293     141.675 119.430  96.646  1.00 50.00           O  
ATOM   2158  CB  ALA A 293     140.273 121.491  95.290  1.00 50.00           C  
ATOM   2159  N   SER A 294     141.423 120.577  98.538  1.00 50.00           N  
ATOM   2160  CA  SER A 294     142.486 119.866  99.223  1.00 50.00           C  
ATOM   2161  C   SER A 294     142.074 119.151 100.502  1.00 50.00           C  
ATOM   2162  O   SER A 294     142.831 118.379 101.087  1.00 50.00           O  
ATOM   2163  CB  SER A 294     143.473 120.934  99.514  1.00 50.00           C  
ATOM   2164  OG  SER A 294     143.084 121.773 100.611  1.00 50.00           O  
ATOM   2165  N   GLN A 295     140.885 119.509 100.965  1.00 50.00           N  
ATOM   2166  CA  GLN A 295     140.299 118.856 102.133  1.00 50.00           C  
ATOM   2167  C   GLN A 295     139.915 117.392 101.828  1.00 50.00           C  
ATOM   2168  O   GLN A 295     139.653 117.016 100.688  1.00 50.00           O  
ATOM   2169  CB  GLN A 295     139.143 119.692 102.700  1.00 50.00           C  
ATOM   2170  CG  GLN A 295     137.976 119.760 101.744  1.00 50.00           C  
ATOM   2171  CD  GLN A 295     136.766 120.512 102.246  1.00 50.00           C  
ATOM   2172  OE1 GLN A 295     136.211 120.333 103.302  1.00 50.00           O  
ATOM   2173  NE2 GLN A 295     136.449 121.564 101.597  1.00 50.00           N  
ATOM   2174  N   PRO A 296     139.856 116.567 102.871  1.00 50.00           N  
ATOM   2175  CA  PRO A 296     139.530 115.136 102.758  1.00 50.00           C  
ATOM   2176  C   PRO A 296     138.092 114.866 102.300  1.00 50.00           C  
ATOM   2177  O   PRO A 296     137.860 114.095 101.380  1.00 50.00           O  
ATOM   2178  CB  PRO A 296     139.781 114.597 104.166  1.00 50.00           C  
ATOM   2179  CG  PRO A 296     139.491 115.791 105.077  1.00 50.00           C  
ATOM   2180  CD  PRO A 296     140.066 116.951 104.281  1.00 50.00           C  
ATOM   2181  N   ASN A 297     137.131 115.525 102.933  1.00 50.00           N  
ATOM   2182  CA  ASN A 297     135.695 115.305 102.643  1.00 50.00           C  
ATOM   2183  C   ASN A 297     135.210 115.928 101.318  1.00 50.00           C  
ATOM   2184  O   ASN A 297     134.027 115.850 100.991  1.00 50.00           O  
ATOM   2185  CB  ASN A 297     134.845 115.833 103.809  1.00 50.00           C  
ATOM   2186  CG  ASN A 297     134.958 117.349 103.968  1.00 50.00           C  
ATOM   2187  OD1 ASN A 297     134.066 118.071 104.385  1.00 50.00           O  
ATOM   2188  ND2 ASN A 297     136.124 117.841 103.621  1.00 50.00           N  
ATOM   2189  N   VAL A 298     136.113 116.554 100.563  1.00 50.00           N  
ATOM   2190  CA  VAL A 298     135.728 117.192  99.290  1.00 50.00           C  
ATOM   2191  C   VAL A 298     135.993 116.293  98.074  1.00 50.00           C  
ATOM   2192  O   VAL A 298     137.035 115.652  97.966  1.00 50.00           O  
ATOM   2193  CB  VAL A 298     136.436 118.544  99.123  1.00 50.00           C  
ATOM   2194  CG1 VAL A 298     137.933 118.375  98.884  1.00 50.00           C  
ATOM   2195  CG2 VAL A 298     135.939 119.322  97.914  1.00 50.00           C  
ATOM   2196  N   LEU A 299     135.106 116.482  97.103  1.00 50.00           N  
ATOM   2197  CA  LEU A 299     135.175 115.858  95.772  1.00 50.00           C  
ATOM   2198  C   LEU A 299     135.397 116.976  94.750  1.00 50.00           C  
ATOM   2199  O   LEU A 299     134.456 117.490  94.132  1.00 50.00           O  
ATOM   2200  CB  LEU A 299     133.861 115.146  95.441  1.00 50.00           C  
ATOM   2201  CG  LEU A 299     133.566 113.856  96.203  1.00 50.00           C  
ATOM   2202  CD1 LEU A 299     134.437 112.786  95.628  1.00 50.00           C  
ATOM   2203  CD2 LEU A 299     133.788 113.894  97.715  1.00 50.00           C  
ATOM   2204  N   PRO A 300     136.652 117.410  94.633  1.00 50.00           N  
ATOM   2205  CA  PRO A 300     137.025 118.540  93.775  1.00 50.00           C  
ATOM   2206  C   PRO A 300     136.779 118.211  92.300  1.00 50.00           C  
ATOM   2207  O   PRO A 300     137.211 117.185  91.776  1.00 50.00           O  
ATOM   2208  CB  PRO A 300     138.498 118.768  94.088  1.00 50.00           C  
ATOM   2209  CG  PRO A 300     139.002 117.378  94.424  1.00 50.00           C  
ATOM   2210  CD  PRO A 300     137.848 116.775  95.208  1.00 50.00           C  
ATOM   2211  N   SER A 301     136.127 119.157  91.638  1.00 50.00           N  
ATOM   2212  CA  SER A 301     135.859 119.082  90.194  1.00 50.00           C  
ATOM   2213  C   SER A 301     136.156 120.442  89.559  1.00 50.00           C  
ATOM   2214  O   SER A 301     135.844 121.488  90.123  1.00 50.00           O  
ATOM   2215  CB  SER A 301     134.393 118.726  89.972  1.00 50.00           C  
ATOM   2216  OG  SER A 301     134.117 118.600  88.580  1.00 50.00           O  
ATOM   2217  N   SER A 302     136.747 120.406  88.375  1.00 50.00           N  
ATOM   2218  CA  SER A 302     137.055 121.631  87.621  1.00 50.00           C  
ATOM   2219  C   SER A 302     136.101 121.786  86.442  1.00 50.00           C  
ATOM   2220  O   SER A 302     135.650 120.801  85.857  1.00 50.00           O  
ATOM   2221  CB  SER A 302     138.463 121.527  87.072  1.00 50.00           C  
ATOM   2222  OG  SER A 302     138.713 122.592  86.162  1.00 50.00           O  
ATOM   2223  N   THR A 303     135.788 123.040  86.144  1.00 50.00           N  
ATOM   2224  CA  THR A 303     134.892 123.341  85.022  1.00 50.00           C  
ATOM   2225  C   THR A 303     135.700 123.560  83.740  1.00 50.00           C  
ATOM   2226  O   THR A 303     136.635 124.364  83.696  1.00 50.00           O  
ATOM   2227  CB  THR A 303     133.987 124.526  85.375  1.00 50.00           C  
ATOM   2228  OG1 THR A 303     132.780 124.411  84.641  1.00 50.00           O  
ATOM   2229  CG2 THR A 303     134.629 125.913  85.216  1.00 50.00           C  
ATOM   2230  N   ASN A 304     135.191 122.909  82.703  1.00 50.00           N  
ATOM   2231  CA  ASN A 304     135.710 122.913  81.321  1.00 50.00           C  
ATOM   2232  C   ASN A 304     136.496 124.163  80.863  1.00 50.00           C  
ATOM   2233  O   ASN A 304     137.659 124.032  80.480  1.00 50.00           O  
ATOM   2234  CB  ASN A 304     134.521 122.681  80.386  1.00 50.00           C  
ATOM   2235  CG  ASN A 304     134.942 122.363  78.964  1.00 50.00           C  
ATOM   2236  OD1 ASN A 304     135.704 121.454  78.706  1.00 50.00           O  
ATOM   2237  ND2 ASN A 304     134.348 123.054  78.024  1.00 50.00           N  
ATOM   2238  N   PRO A 305     135.887 125.361  80.935  1.00 50.00           N  
ATOM   2239  CA  PRO A 305     136.383 126.581  80.280  1.00 50.00           C  
ATOM   2240  C   PRO A 305     137.836 126.962  80.564  1.00 50.00           C  
ATOM   2241  O   PRO A 305     138.600 127.166  79.626  1.00 50.00           O  
ATOM   2242  CB  PRO A 305     135.425 127.692  80.714  1.00 50.00           C  
ATOM   2243  CG  PRO A 305     134.919 127.189  82.055  1.00 50.00           C  
ATOM   2244  CD  PRO A 305     134.705 125.718  81.740  1.00 50.00           C  
ATOM   2245  N   THR A 306     138.223 127.038  81.835  1.00 50.00           N  
ATOM   2246  CA  THR A 306     139.595 127.459  82.198  1.00 50.00           C  
ATOM   2247  C   THR A 306     140.625 126.335  82.012  1.00 50.00           C  
ATOM   2248  O   THR A 306     141.718 126.372  82.579  1.00 50.00           O  
ATOM   2249  CB  THR A 306     139.648 127.937  83.650  1.00 50.00           C  
ATOM   2250  OG1 THR A 306     139.273 126.863  84.511  1.00 50.00           O  
ATOM   2251  CG2 THR A 306     138.704 129.114  83.867  1.00 50.00           C  
ATOM   2252  N   LEU A 307     140.270 125.351  81.197  1.00 50.00           N  
ATOM   2253  CA  LEU A 307     141.127 124.190  80.980  1.00 50.00           C  
ATOM   2254  C   LEU A 307     141.262 123.890  79.481  1.00 50.00           C  
ATOM   2255  O   LEU A 307     140.258 123.657  78.824  1.00 50.00           O  
ATOM   2256  CB  LEU A 307     140.563 123.034  81.811  1.00 50.00           C  
ATOM   2257  CG  LEU A 307     141.427 121.783  81.731  1.00 50.00           C  
ATOM   2258  CD1 LEU A 307     141.216 120.857  82.925  1.00 50.00           C  
ATOM   2259  CD2 LEU A 307     141.033 121.007  80.488  1.00 50.00           C  
ATOM   2260  N   PRO A 308     142.510 123.808  79.012  1.00 50.00           N  
ATOM   2261  CA  PRO A 308     143.721 124.116  79.794  1.00 50.00           C  
ATOM   2262  C   PRO A 308     143.929 125.636  79.845  1.00 50.00           C  
ATOM   2263  O   PRO A 308     143.188 126.410  79.234  1.00 50.00           O  
ATOM   2264  CB  PRO A 308     144.834 123.412  79.022  1.00 50.00           C  
ATOM   2265  CG  PRO A 308     144.374 123.564  77.573  1.00 50.00           C  
ATOM   2266  CD  PRO A 308     142.859 123.369  77.649  1.00 50.00           C  
ATOM   2267  N   TYR A 309     144.960 126.042  80.574  1.00 50.00           N  
ATOM   2268  CA  TYR A 309     145.337 127.463  80.661  1.00 50.00           C  
ATOM   2269  C   TYR A 309     146.089 127.909  79.405  1.00 50.00           C  
ATOM   2270  O   TYR A 309     147.276 127.637  79.225  1.00 50.00           O  
ATOM   2271  CB  TYR A 309     146.204 127.708  81.885  1.00 50.00           C  
ATOM   2272  CG  TYR A 309     146.509 129.166  82.119  1.00 50.00           C  
ATOM   2273  CD1 TYR A 309     145.598 130.008  82.678  1.00 50.00           C  
ATOM   2274  CD2 TYR A 309     147.727 129.649  81.807  1.00 50.00           C  
ATOM   2275  CE1 TYR A 309     145.856 131.348  82.909  1.00 50.00           C  
ATOM   2276  CE2 TYR A 309     147.988 130.987  82.046  1.00 50.00           C  
ATOM   2277  CZ  TYR A 309     147.080 131.857  82.564  1.00 50.00           C  
ATOM   2278  OH  TYR A 309     147.398 133.170  82.693  1.00 50.00           O  
ATOM   2279  N   GLY A 310     145.346 128.617  78.557  1.00 50.00           N  
ATOM   2280  CA  GLY A 310     145.883 129.153  77.299  1.00 50.00           C  
ATOM   2281  C   GLY A 310     146.014 130.667  77.413  1.00 50.00           C  
ATOM   2282  O   GLY A 310     145.260 131.304  78.148  1.00 50.00           O  
ATOM   2283  N   VAL A 311     146.898 131.218  76.589  1.00 50.00           N  
ATOM   2284  CA  VAL A 311     147.171 132.669  76.543  1.00 50.00           C  
ATOM   2285  C   VAL A 311     145.874 133.459  76.295  1.00 50.00           C  
ATOM   2286  O   VAL A 311     145.896 134.671  76.291  1.00 50.00           O  
ATOM   2287  CB  VAL A 311     148.195 133.002  75.437  1.00 50.00           C  
ATOM   2288  CG1 VAL A 311     148.608 134.481  75.424  1.00 50.00           C  
ATOM   2289  CG2 VAL A 311     149.477 132.185  75.598  1.00 50.00           C  
ATOM   2290  N   ASN A 312     144.820 132.813  75.832  1.00 50.00           N  
ATOM   2291  CA  ASN A 312     143.533 133.480  75.576  1.00 50.00           C  
ATOM   2292  C   ASN A 312     142.494 133.300  76.685  1.00 50.00           C  
ATOM   2293  O   ASN A 312     141.560 134.095  76.788  1.00 50.00           O  
ATOM   2294  CB  ASN A 312     142.970 132.977  74.252  1.00 50.00           C  
ATOM   2295  CG  ASN A 312     143.584 133.726  73.069  1.00 50.00           C  
ATOM   2296  OD1 ASN A 312     143.570 134.946  72.999  1.00 50.00           O  
ATOM   2297  ND2 ASN A 312     144.071 132.972  72.105  1.00 50.00           N  
ATOM   2298  N   SER A 313     142.685 132.287  77.528  1.00 50.00           N  
ATOM   2299  CA  SER A 313     141.705 131.939  78.577  1.00 50.00           C  
ATOM   2300  C   SER A 313     141.375 133.100  79.522  1.00 50.00           C  
ATOM   2301  O   SER A 313     140.206 133.343  79.820  1.00 50.00           O  
ATOM   2302  CB  SER A 313     142.179 130.747  79.411  1.00 50.00           C  
ATOM   2303  OG  SER A 313     142.296 129.590  78.579  1.00 50.00           O  
ATOM   2304  N   GLN A 314     142.386 133.869  79.919  1.00 50.00           N  
ATOM   2305  CA  GLN A 314     142.191 135.018  80.824  1.00 50.00           C  
ATOM   2306  C   GLN A 314     141.328 136.118  80.189  1.00 50.00           C  
ATOM   2307  O   GLN A 314     140.394 136.610  80.819  1.00 50.00           O  
ATOM   2308  CB  GLN A 314     143.517 135.623  81.316  1.00 50.00           C  
ATOM   2309  CG  GLN A 314     144.329 136.364  80.252  1.00 50.00           C  
ATOM   2310  CD  GLN A 314     144.941 135.440  79.208  1.00 50.00           C  
ATOM   2311  OE1 GLN A 314     144.884 134.214  79.206  1.00 50.00           O  
ATOM   2312  NE2 GLN A 314     145.661 136.084  78.341  1.00 50.00           N  
ATOM   2313  N   ALA A 315     141.625 136.440  78.927  1.00 50.00           N  
ATOM   2314  CA  ALA A 315     140.917 137.506  78.198  1.00 50.00           C  
ATOM   2315  C   ALA A 315     139.472 137.090  77.915  1.00 50.00           C  
ATOM   2316  O   ALA A 315     138.533 137.843  78.172  1.00 50.00           O  
ATOM   2317  CB  ALA A 315     141.637 137.801  76.882  1.00 50.00           C  
ATOM   2318  N   GLU A 316     139.324 135.829  77.510  1.00 50.00           N  
ATOM   2319  CA  GLU A 316     138.014 135.248  77.184  1.00 50.00           C  
ATOM   2320  C   GLU A 316     137.060 135.351  78.379  1.00 50.00           C  
ATOM   2321  O   GLU A 316     135.967 135.899  78.267  1.00 50.00           O  
ATOM   2322  CB  GLU A 316     138.216 133.782  76.820  1.00 50.00           C  
ATOM   2323  CG  GLU A 316     136.884 133.089  76.546  1.00 50.00           C  
ATOM   2324  CD  GLU A 316     137.087 131.588  76.452  1.00 50.00           C  
ATOM   2325  OE1 GLU A 316     137.979 131.029  77.124  1.00 50.00           O  
ATOM   2326  OE2 GLU A 316     136.321 131.025  75.674  1.00 50.00           O  
ATOM   2327  N   LEU A 317     137.514 134.823  79.509  1.00 50.00           N  
ATOM   2328  CA  LEU A 317     136.685 134.731  80.710  1.00 50.00           C  
ATOM   2329  C   LEU A 317     136.183 136.111  81.137  1.00 50.00           C  
ATOM   2330  O   LEU A 317     134.985 136.261  81.364  1.00 50.00           O  
ATOM   2331  CB  LEU A 317     137.493 134.046  81.805  1.00 50.00           C  
ATOM   2332  CG  LEU A 317     136.628 133.812  83.034  1.00 50.00           C  
ATOM   2333  CD1 LEU A 317     137.313 132.785  83.889  1.00 50.00           C  
ATOM   2334  CD2 LEU A 317     136.511 135.053  83.883  1.00 50.00           C  
ATOM   2335  N   PHE A 318     137.106 137.064  81.292  1.00 50.00           N  
ATOM   2336  CA  PHE A 318     136.741 138.439  81.667  1.00 50.00           C  
ATOM   2337  C   PHE A 318     135.561 138.941  80.827  1.00 50.00           C  
ATOM   2338  O   PHE A 318     134.663 139.604  81.312  1.00 50.00           O  
ATOM   2339  CB  PHE A 318     137.925 139.392  81.509  1.00 50.00           C  
ATOM   2340  CG  PHE A 318     137.551 140.810  81.954  1.00 50.00           C  
ATOM   2341  CD1 PHE A 318     137.594 141.144  83.301  1.00 50.00           C  
ATOM   2342  CD2 PHE A 318     137.193 141.767  81.010  1.00 50.00           C  
ATOM   2343  CE1 PHE A 318     137.283 142.435  83.703  1.00 50.00           C  
ATOM   2344  CE2 PHE A 318     136.884 143.059  81.415  1.00 50.00           C  
ATOM   2345  CZ  PHE A 318     136.926 143.394  82.763  1.00 50.00           C  
ATOM   2346  N   ASP A 319     135.514 138.509  79.581  1.00 50.00           N  
ATOM   2347  CA  ASP A 319     134.404 138.832  78.679  1.00 50.00           C  
ATOM   2348  C   ASP A 319     133.111 138.133  79.103  1.00 50.00           C  
ATOM   2349  O   ASP A 319     132.090 138.786  79.240  1.00 50.00           O  
ATOM   2350  CB  ASP A 319     134.780 138.435  77.255  1.00 50.00           C  
ATOM   2351  CG  ASP A 319     133.695 138.839  76.260  1.00 50.00           C  
ATOM   2352  OD1 ASP A 319     133.384 140.047  76.232  1.00 50.00           O  
ATOM   2353  OD2 ASP A 319     133.184 137.921  75.584  1.00 50.00           O  
ATOM   2354  N   MET A 320     133.176 136.832  79.348  1.00 50.00           N  
ATOM   2355  CA  MET A 320     131.995 136.043  79.746  1.00 50.00           C  
ATOM   2356  C   MET A 320     131.406 136.550  81.063  1.00 50.00           C  
ATOM   2357  O   MET A 320     130.200 136.732  81.177  1.00 50.00           O  
ATOM   2358  CB  MET A 320     132.354 134.577  79.955  1.00 50.00           C  
ATOM   2359  CG  MET A 320     133.012 133.940  78.730  1.00 50.00           C  
ATOM   2360  SD  MET A 320     133.262 132.138  78.922  1.00 50.00           S  
ATOM   2361  CE  MET A 320     134.083 132.066  80.500  1.00 50.00           C  
ATOM   2362  N   ILE A 321     132.296 136.862  81.996  1.00 50.00           N  
ATOM   2363  CA  ILE A 321     131.906 137.375  83.319  1.00 50.00           C  
ATOM   2364  C   ILE A 321     131.261 138.755  83.204  1.00 50.00           C  
ATOM   2365  O   ILE A 321     130.473 139.114  84.063  1.00 50.00           O  
ATOM   2366  CB  ILE A 321     133.092 137.432  84.284  1.00 50.00           C  
ATOM   2367  CG1 ILE A 321     134.199 138.353  83.786  1.00 50.00           C  
ATOM   2368  CG2 ILE A 321     133.582 136.008  84.488  1.00 50.00           C  
ATOM   2369  CD1 ILE A 321     135.367 138.606  84.733  1.00 50.00           C  
ATOM   2370  N   MET A 322     131.715 139.527  82.216  1.00 50.00           N  
ATOM   2371  CA  MET A 322     131.199 140.881  81.957  1.00 50.00           C  
ATOM   2372  C   MET A 322     129.906 140.861  81.160  1.00 50.00           C  
ATOM   2373  O   MET A 322     128.934 141.507  81.545  1.00 50.00           O  
ATOM   2374  CB  MET A 322     132.228 141.740  81.219  1.00 50.00           C  
ATOM   2375  CG  MET A 322     133.502 142.041  82.011  1.00 50.00           C  
ATOM   2376  SD  MET A 322     133.287 142.859  83.618  1.00 50.00           S  
ATOM   2377  CE  MET A 322     133.111 141.332  84.492  1.00 50.00           C  
ATOM   2378  N   VAL A 323     129.897 140.042  80.111  1.00 50.00           N  
ATOM   2379  CA  VAL A 323     128.690 139.835  79.283  1.00 50.00           C  
ATOM   2380  C   VAL A 323     127.555 139.317  80.185  1.00 50.00           C  
ATOM   2381  O   VAL A 323     126.373 139.497  79.905  1.00 50.00           O  
ATOM   2382  CB  VAL A 323     128.966 138.842  78.137  1.00 50.00           C  
ATOM   2383  CG1 VAL A 323     127.710 138.596  77.293  1.00 50.00           C  
ATOM   2384  CG2 VAL A 323     130.054 139.364  77.195  1.00 50.00           C  
ATOM   2385  N   CYS A 324     127.973 138.641  81.245  1.00 50.00           N  
ATOM   2386  CA  CYS A 324     127.087 138.121  82.285  1.00 50.00           C  
ATOM   2387  C   CYS A 324     127.277 138.987  83.527  1.00 50.00           C  
ATOM   2388  O   CYS A 324     128.164 139.833  83.579  1.00 50.00           O  
ATOM   2389  CB  CYS A 324     127.511 136.684  82.566  1.00 50.00           C  
ATOM   2390  SG  CYS A 324     126.377 135.787  83.681  1.00 50.00           S  
ATOM   2391  N   HIS A 325     126.321 138.894  84.445  1.00 50.00           N  
ATOM   2392  CA  HIS A 325     126.332 139.673  85.697  1.00 50.00           C  
ATOM   2393  C   HIS A 325     126.066 141.171  85.488  1.00 50.00           C  
ATOM   2394  O   HIS A 325     125.763 141.860  86.461  1.00 50.00           O  
ATOM   2395  CB  HIS A 325     127.657 139.485  86.434  1.00 50.00           C  
ATOM   2396  CG  HIS A 325     127.969 138.051  86.781  1.00 50.00           C  
ATOM   2397  ND1 HIS A 325     127.405 137.437  87.801  1.00 50.00           N  
ATOM   2398  CD2 HIS A 325     128.831 137.236  86.183  1.00 50.00           C  
ATOM   2399  CE1 HIS A 325     127.904 136.213  87.842  1.00 50.00           C  
ATOM   2400  NE2 HIS A 325     128.775 136.087  86.847  1.00 50.00           N  
ATOM   2401  N   ASN A 326     126.118 141.635  84.234  1.00 50.00           N  
ATOM   2402  CA  ASN A 326     125.833 143.035  83.863  1.00 50.00           C  
ATOM   2403  C   ASN A 326     126.908 144.024  84.363  1.00 50.00           C  
ATOM   2404  O   ASN A 326     126.623 145.103  84.883  1.00 50.00           O  
ATOM   2405  CB  ASN A 326     124.432 143.405  84.389  1.00 50.00           C  
ATOM   2406  CG  ASN A 326     124.054 144.847  84.073  1.00 50.00           C  
ATOM   2407  OD1 ASN A 326     124.423 145.388  83.042  1.00 50.00           O  
ATOM   2408  ND2 ASN A 326     123.343 145.475  84.989  1.00 50.00           N  
ATOM   2409  N   LEU A 327     128.172 143.652  84.204  1.00 50.00           N  
ATOM   2410  CA  LEU A 327     129.276 144.522  84.647  1.00 50.00           C  
ATOM   2411  C   LEU A 327     129.633 145.596  83.627  1.00 50.00           C  
ATOM   2412  O   LEU A 327     129.536 145.389  82.420  1.00 50.00           O  
ATOM   2413  CB  LEU A 327     130.510 143.702  85.001  1.00 50.00           C  
ATOM   2414  CG  LEU A 327     130.406 143.170  86.429  1.00 50.00           C  
ATOM   2415  CD1 LEU A 327     129.332 142.126  86.556  1.00 50.00           C  
ATOM   2416  CD2 LEU A 327     131.678 142.567  86.968  1.00 50.00           C  
ATOM   2417  N   ASN A 328     130.094 146.716  84.164  1.00 50.00           N  
ATOM   2418  CA  ASN A 328     130.541 147.857  83.361  1.00 50.00           C  
ATOM   2419  C   ASN A 328     132.022 148.164  83.647  1.00 50.00           C  
ATOM   2420  O   ASN A 328     132.478 148.012  84.783  1.00 50.00           O  
ATOM   2421  CB  ASN A 328     129.655 149.072  83.649  1.00 50.00           C  
ATOM   2422  CG  ASN A 328     129.990 150.299  82.797  1.00 50.00           C  
ATOM   2423  OD1 ASN A 328     131.060 150.568  82.289  1.00 50.00           O  
ATOM   2424  ND2 ASN A 328     129.061 151.182  82.640  1.00 50.00           N  
ATOM   2425  N   PRO A 329     132.763 148.532  82.595  1.00 50.00           N  
ATOM   2426  CA  PRO A 329     134.142 149.048  82.686  1.00 50.00           C  
ATOM   2427  C   PRO A 329     134.316 150.327  83.528  1.00 50.00           C  
ATOM   2428  O   PRO A 329     135.336 150.491  84.192  1.00 50.00           O  
ATOM   2429  CB  PRO A 329     134.527 149.348  81.238  1.00 50.00           C  
ATOM   2430  CG  PRO A 329     133.663 148.403  80.408  1.00 50.00           C  
ATOM   2431  CD  PRO A 329     132.360 148.335  81.183  1.00 50.00           C  
ATOM   2432  N   ASN A 330     133.365 151.254  83.448  1.00 50.00           N  
ATOM   2433  CA  ASN A 330     133.459 152.561  84.131  1.00 50.00           C  
ATOM   2434  C   ASN A 330     133.198 152.499  85.644  1.00 50.00           C  
ATOM   2435  O   ASN A 330     133.549 153.414  86.383  1.00 50.00           O  
ATOM   2436  CB  ASN A 330     132.535 153.587  83.466  1.00 50.00           C  
ATOM   2437  CG  ASN A 330     131.051 153.231  83.572  1.00 50.00           C  
ATOM   2438  OD1 ASN A 330     130.596 152.568  84.494  1.00 50.00           O  
ATOM   2439  ND2 ASN A 330     130.285 153.666  82.592  1.00 50.00           N  
ATOM   2440  N   VAL A 331     132.535 151.436  86.080  1.00 50.00           N  
ATOM   2441  CA  VAL A 331     132.168 151.282  87.489  1.00 50.00           C  
ATOM   2442  C   VAL A 331     133.244 150.445  88.192  1.00 50.00           C  
ATOM   2443  O   VAL A 331     133.476 149.280  87.855  1.00 50.00           O  
ATOM   2444  CB  VAL A 331     130.744 150.740  87.644  1.00 50.00           C  
ATOM   2445  CG1 VAL A 331     130.626 149.482  86.824  1.00 50.00           C  
ATOM   2446  CG2 VAL A 331     130.310 150.528  89.101  1.00 50.00           C  
ATOM   2447  N   PRO A 332     133.795 151.033  89.253  1.00 50.00           N  
ATOM   2448  CA  PRO A 332     134.871 150.421  90.043  1.00 50.00           C  
ATOM   2449  C   PRO A 332     134.430 149.170  90.811  1.00 50.00           C  
ATOM   2450  O   PRO A 332     135.083 148.138  90.785  1.00 50.00           O  
ATOM   2451  CB  PRO A 332     135.326 151.530  90.988  1.00 50.00           C  
ATOM   2452  CG  PRO A 332     134.060 152.360  91.197  1.00 50.00           C  
ATOM   2453  CD  PRO A 332     133.401 152.338  89.823  1.00 50.00           C  
ATOM   2454  N   ALA A 333     133.257 149.215  91.428  1.00 50.00           N  
ATOM   2455  CA  ALA A 333     132.713 148.039  92.133  1.00 50.00           C  
ATOM   2456  C   ALA A 333     132.534 146.860  91.168  1.00 50.00           C  
ATOM   2457  O   ALA A 333     132.766 145.704  91.523  1.00 50.00           O  
ATOM   2458  CB  ALA A 333     131.368 148.391  92.763  1.00 50.00           C  
ATOM   2459  N   ASP A 334     132.227 147.192  89.915  1.00 50.00           N  
ATOM   2460  CA  ASP A 334     132.095 146.143  88.889  1.00 50.00           C  
ATOM   2461  C   ASP A 334     133.427 145.620  88.376  1.00 50.00           C  
ATOM   2462  O   ASP A 334     133.535 144.447  88.053  1.00 50.00           O  
ATOM   2463  CB  ASP A 334     131.284 146.531  87.671  1.00 50.00           C  
ATOM   2464  CG  ASP A 334     129.798 146.766  87.959  1.00 50.00           C  
ATOM   2465  OD1 ASP A 334     129.455 147.118  89.111  1.00 50.00           O  
ATOM   2466  OD2 ASP A 334     129.058 146.748  86.957  1.00 50.00           O  
ATOM   2467  N   VAL A 335     134.437 146.473  88.349  1.00 50.00           N  
ATOM   2468  CA  VAL A 335     135.787 146.040  87.947  1.00 50.00           C  
ATOM   2469  C   VAL A 335     136.444 145.203  89.056  1.00 50.00           C  
ATOM   2470  O   VAL A 335     137.236 144.302  88.793  1.00 50.00           O  
ATOM   2471  CB  VAL A 335     136.674 147.230  87.547  1.00 50.00           C  
ATOM   2472  CG1 VAL A 335     136.054 148.017  86.392  1.00 50.00           C  
ATOM   2473  CG2 VAL A 335     137.011 148.175  88.699  1.00 50.00           C  
ATOM   2474  N   SER A 336     136.065 145.519  90.293  1.00 50.00           N  
ATOM   2475  CA  SER A 336     136.585 144.849  91.494  1.00 50.00           C  
ATOM   2476  C   SER A 336     136.096 143.407  91.549  1.00 50.00           C  
ATOM   2477  O   SER A 336     136.909 142.489  91.579  1.00 50.00           O  
ATOM   2478  CB  SER A 336     136.132 145.566  92.766  1.00 50.00           C  
ATOM   2479  OG  SER A 336     136.664 146.890  92.778  1.00 50.00           O  
ATOM   2480  N   PHE A 337     134.783 143.229  91.405  1.00 50.00           N  
ATOM   2481  CA  PHE A 337     134.168 141.890  91.385  1.00 50.00           C  
ATOM   2482  C   PHE A 337     134.769 141.010  90.283  1.00 50.00           C  
ATOM   2483  O   PHE A 337     135.086 139.842  90.517  1.00 50.00           O  
ATOM   2484  CB  PHE A 337     132.654 142.007  91.190  1.00 50.00           C  
ATOM   2485  CG  PHE A 337     132.015 140.641  90.916  1.00 50.00           C  
ATOM   2486  CD1 PHE A 337     131.964 139.668  91.900  1.00 50.00           C  
ATOM   2487  CD2 PHE A 337     131.510 140.361  89.658  1.00 50.00           C  
ATOM   2488  CE1 PHE A 337     131.394 138.433  91.621  1.00 50.00           C  
ATOM   2489  CE2 PHE A 337     130.936 139.136  89.366  1.00 50.00           C  
ATOM   2490  CZ  PHE A 337     130.876 138.171  90.358  1.00 50.00           C  
ATOM   2491  N   ALA A 338     134.996 141.636  89.131  1.00 50.00           N  
ATOM   2492  CA  ALA A 338     135.582 140.953  87.973  1.00 50.00           C  
ATOM   2493  C   ALA A 338     136.997 140.472  88.289  1.00 50.00           C  
ATOM   2494  O   ALA A 338     137.300 139.312  88.066  1.00 50.00           O  
ATOM   2495  CB  ALA A 338     135.644 141.915  86.796  1.00 50.00           C  
ATOM   2496  N   GLU A 339     137.761 141.287  89.005  1.00 50.00           N  
ATOM   2497  CA  GLU A 339     139.146 140.959  89.377  1.00 50.00           C  
ATOM   2498  C   GLU A 339     139.208 140.006  90.583  1.00 50.00           C  
ATOM   2499  O   GLU A 339     140.181 139.277  90.754  1.00 50.00           O  
ATOM   2500  CB  GLU A 339     139.907 142.269  89.608  1.00 50.00           C  
ATOM   2501  CG  GLU A 339     141.385 142.065  89.983  1.00 50.00           C  
ATOM   2502  CD  GLU A 339     141.575 141.533  91.414  1.00 50.00           C  
ATOM   2503  OE1 GLU A 339     140.722 141.864  92.271  1.00 50.00           O  
ATOM   2504  OE2 GLU A 339     142.540 140.765  91.612  1.00 50.00           O  
ATOM   2505  N   SER A 340     138.193 140.064  91.432  1.00 50.00           N  
ATOM   2506  CA  SER A 340     138.127 139.217  92.632  1.00 50.00           C  
ATOM   2507  C   SER A 340     137.598 137.817  92.310  1.00 50.00           C  
ATOM   2508  O   SER A 340     137.511 136.985  93.203  1.00 50.00           O  
ATOM   2509  CB  SER A 340     137.263 139.877  93.710  1.00 50.00           C  
ATOM   2510  OG  SER A 340     135.926 140.061  93.233  1.00 50.00           O  
ATOM   2511  N   ARG A 341     137.229 137.586  91.051  1.00 50.00           N  
ATOM   2512  CA  ARG A 341     136.665 136.298  90.615  1.00 50.00           C  
ATOM   2513  C   ARG A 341     137.477 135.616  89.502  1.00 50.00           C  
ATOM   2514  O   ARG A 341     137.640 134.397  89.515  1.00 50.00           O  
ATOM   2515  CB  ARG A 341     135.201 136.501  90.217  1.00 50.00           C  
ATOM   2516  CG  ARG A 341     134.570 135.222  89.664  1.00 50.00           C  
ATOM   2517  CD  ARG A 341     133.073 135.411  89.490  1.00 50.00           C  
ATOM   2518  NE  ARG A 341     132.500 134.290  88.726  1.00 50.00           N  
ATOM   2519  CZ  ARG A 341     131.193 134.066  88.586  1.00 50.00           C  
ATOM   2520  NH1 ARG A 341     130.306 134.811  89.237  1.00 50.00           N  
ATOM   2521  NH2 ARG A 341     130.763 133.127  87.751  1.00 50.00           N  
ATOM   2522  N   VAL A 342     138.004 136.407  88.572  1.00 50.00           N  
ATOM   2523  CA  VAL A 342     138.779 135.868  87.436  1.00 50.00           C  
ATOM   2524  C   VAL A 342     140.291 135.979  87.694  1.00 50.00           C  
ATOM   2525  O   VAL A 342     141.080 136.573  86.958  1.00 50.00           O  
ATOM   2526  CB  VAL A 342     138.408 136.547  86.107  1.00 50.00           C  
ATOM   2527  CG1 VAL A 342     138.711 138.043  86.063  1.00 50.00           C  
ATOM   2528  CG2 VAL A 342     139.254 135.958  84.968  1.00 50.00           C  
ATOM   2529  N   ARG A 343     140.702 135.347  88.766  1.00 50.00           N  
ATOM   2530  CA  ARG A 343     142.116 135.314  89.146  1.00 50.00           C  
ATOM   2531  C   ARG A 343     142.894 134.472  88.128  1.00 50.00           C  
ATOM   2532  O   ARG A 343     142.790 133.240  88.152  1.00 50.00           O  
ATOM   2533  CB  ARG A 343     142.251 134.679  90.514  1.00 50.00           C  
ATOM   2534  CG  ARG A 343     141.430 135.413  91.561  1.00 50.00           C  
ATOM   2535  CD  ARG A 343     141.366 134.491  92.766  1.00 50.00           C  
ATOM   2536  NE  ARG A 343     140.503 133.322  92.523  1.00 50.00           N  
ATOM   2537  CZ  ARG A 343     139.177 133.330  92.378  1.00 50.00           C  
ATOM   2538  NH1 ARG A 343     138.495 134.459  92.474  1.00 50.00           N  
ATOM   2539  NH2 ARG A 343     138.525 132.207  92.117  1.00 50.00           N  
ATOM   2540  N   PRO A 344     143.739 135.121  87.318  1.00 50.00           N  
ATOM   2541  CA  PRO A 344     144.626 134.415  86.375  1.00 50.00           C  
ATOM   2542  C   PRO A 344     145.600 133.496  87.123  1.00 50.00           C  
ATOM   2543  O   PRO A 344     146.048 132.478  86.596  1.00 50.00           O  
ATOM   2544  CB  PRO A 344     145.363 135.527  85.630  1.00 50.00           C  
ATOM   2545  CG  PRO A 344     145.409 136.670  86.645  1.00 50.00           C  
ATOM   2546  CD  PRO A 344     144.069 136.561  87.368  1.00 50.00           C  
ATOM   2547  N   GLU A 345     145.839 133.801  88.397  1.00 50.00           N  
ATOM   2548  CA  GLU A 345     146.744 132.933  89.180  1.00 50.00           C  
ATOM   2549  C   GLU A 345     146.099 131.628  89.556  1.00 50.00           C  
ATOM   2550  O   GLU A 345     146.725 130.603  89.323  1.00 50.00           O  
ATOM   2551  CB  GLU A 345     147.046 133.442  90.543  1.00 50.00           C  
ATOM   2552  CG  GLU A 345     148.067 132.999  91.538  1.00 50.00           C  
ATOM   2553  CD  GLU A 345     149.408 132.962  90.865  1.00 50.00           C  
ATOM   2554  OE1 GLU A 345     149.626 133.646  89.836  1.00 50.00           O  
ATOM   2555  OE2 GLU A 345     150.166 132.139  91.397  1.00 50.00           O  
ATOM   2556  N   THR A 346     144.921 131.692  90.181  1.00 50.00           N  
ATOM   2557  CA  THR A 346     144.225 130.458  90.579  1.00 50.00           C  
ATOM   2558  C   THR A 346     143.867 129.609  89.354  1.00 50.00           C  
ATOM   2559  O   THR A 346     143.688 128.400  89.462  1.00 50.00           O  
ATOM   2560  CB  THR A 346     142.970 130.753  91.398  1.00 50.00           C  
ATOM   2561  OG1 THR A 346     142.093 131.586  90.641  1.00 50.00           O  
ATOM   2562  CG2 THR A 346     143.323 131.411  92.734  1.00 50.00           C  
ATOM   2563  N   ILE A 347     143.784 130.259  88.191  1.00 50.00           N  
ATOM   2564  CA  ILE A 347     143.499 129.560  86.929  1.00 50.00           C  
ATOM   2565  C   ILE A 347     144.683 128.659  86.548  1.00 50.00           C  
ATOM   2566  O   ILE A 347     144.523 127.462  86.336  1.00 50.00           O  
ATOM   2567  CB  ILE A 347     143.180 130.543  85.793  1.00 50.00           C  
ATOM   2568  CG1 ILE A 347     141.901 131.342  86.073  1.00 50.00           C  
ATOM   2569  CG2 ILE A 347     142.925 129.735  84.521  1.00 50.00           C  
ATOM   2570  CD1 ILE A 347     141.541 132.347  84.964  1.00 50.00           C  
ATOM   2571  N   ALA A 348     145.850 129.279  86.423  1.00 50.00           N  
ATOM   2572  CA  ALA A 348     147.079 128.570  86.035  1.00 50.00           C  
ATOM   2573  C   ALA A 348     147.471 127.517  87.077  1.00 50.00           C  
ATOM   2574  O   ALA A 348     147.997 126.459  86.745  1.00 50.00           O  
ATOM   2575  CB  ALA A 348     148.202 129.590  85.894  1.00 50.00           C  
ATOM   2576  N   ALA A 349     147.156 127.807  88.337  1.00 50.00           N  
ATOM   2577  CA  ALA A 349     147.397 126.876  89.450  1.00 50.00           C  
ATOM   2578  C   ALA A 349     146.541 125.615  89.290  1.00 50.00           C  
ATOM   2579  O   ALA A 349     146.786 124.579  89.879  1.00 50.00           O  
ATOM   2580  CB  ALA A 349     147.036 127.552  90.768  1.00 50.00           C  
ATOM   2581  N   GLU A 350     145.471 125.721  88.524  1.00 50.00           N  
ATOM   2582  CA  GLU A 350     144.530 124.618  88.313  1.00 50.00           C  
ATOM   2583  C   GLU A 350     145.146 123.490  87.491  1.00 50.00           C  
ATOM   2584  O   GLU A 350     145.162 122.352  87.954  1.00 50.00           O  
ATOM   2585  CB  GLU A 350     143.307 125.174  87.614  1.00 50.00           C  
ATOM   2586  CG  GLU A 350     142.191 124.150  87.463  1.00 50.00           C  
ATOM   2587  CD  GLU A 350     140.982 124.825  86.830  1.00 50.00           C  
ATOM   2588  OE1 GLU A 350     141.165 125.746  86.011  1.00 50.00           O  
ATOM   2589  OE2 GLU A 350     139.885 124.511  87.315  1.00 50.00           O  
ATOM   2590  N   ASN A 351     145.650 123.817  86.303  1.00 50.00           N  
ATOM   2591  CA  ASN A 351     146.236 122.807  85.406  1.00 50.00           C  
ATOM   2592  C   ASN A 351     147.231 121.928  86.148  1.00 50.00           C  
ATOM   2593  O   ASN A 351     147.058 120.727  86.085  1.00 50.00           O  
ATOM   2594  CB  ASN A 351     146.979 123.428  84.234  1.00 50.00           C  
ATOM   2595  CG  ASN A 351     146.019 124.183  83.340  1.00 50.00           C  
ATOM   2596  OD1 ASN A 351     146.089 125.384  83.266  1.00 50.00           O  
ATOM   2597  ND2 ASN A 351     145.120 123.485  82.688  1.00 50.00           N  
ATOM   2598  N   VAL A 352     147.965 122.516  87.089  1.00 50.00           N  
ATOM   2599  CA  VAL A 352     148.940 121.794  87.930  1.00 50.00           C  
ATOM   2600  C   VAL A 352     148.271 120.927  88.985  1.00 50.00           C  
ATOM   2601  O   VAL A 352     148.716 119.827  89.289  1.00 50.00           O  
ATOM   2602  CB  VAL A 352     149.976 122.734  88.560  1.00 50.00           C  
ATOM   2603  CG1 VAL A 352     149.386 123.769  89.495  1.00 50.00           C  
ATOM   2604  CG2 VAL A 352     151.084 121.992  89.295  1.00 50.00           C  
ATOM   2605  N   LEU A 353     147.203 121.478  89.523  1.00 50.00           N  
ATOM   2606  CA  LEU A 353     146.410 120.798  90.518  1.00 50.00           C  
ATOM   2607  C   LEU A 353     145.911 119.427  90.006  1.00 50.00           C  
ATOM   2608  O   LEU A 353     146.064 118.363  90.612  1.00 50.00           O  
ATOM   2609  CB  LEU A 353     145.286 121.785  90.887  1.00 50.00           C  
ATOM   2610  CG  LEU A 353     145.719 122.946  91.800  1.00 50.00           C  
ATOM   2611  CD1 LEU A 353     144.484 123.661  92.310  1.00 50.00           C  
ATOM   2612  CD2 LEU A 353     146.597 122.635  93.004  1.00 50.00           C  
ATOM   2613  N   HIS A 354     145.472 119.444  88.762  1.00 50.00           N  
ATOM   2614  CA  HIS A 354     145.049 118.221  88.065  1.00 50.00           C  
ATOM   2615  C   HIS A 354     146.122 117.168  87.982  1.00 50.00           C  
ATOM   2616  O   HIS A 354     145.940 116.023  88.386  1.00 50.00           O  
ATOM   2617  CB  HIS A 354     144.478 118.518  86.676  1.00 50.00           C  
ATOM   2618  CG  HIS A 354     143.036 119.048  86.662  1.00 50.00           C  
ATOM   2619  ND1 HIS A 354     142.628 120.221  87.154  1.00 50.00           N  
ATOM   2620  CD2 HIS A 354     141.958 118.377  86.241  1.00 50.00           C  
ATOM   2621  CE1 HIS A 354     141.318 120.267  86.995  1.00 50.00           C  
ATOM   2622  NE2 HIS A 354     140.884 119.129  86.471  1.00 50.00           N  
ATOM   2623  N   ASP A 355     147.290 117.656  87.612  1.00 50.00           N  
ATOM   2624  CA  ASP A 355     148.387 116.688  87.446  1.00 50.00           C  
ATOM   2625  C   ASP A 355     148.818 116.136  88.790  1.00 50.00           C  
ATOM   2626  O   ASP A 355     149.481 115.104  88.793  1.00 50.00           O  
ATOM   2627  CB  ASP A 355     149.713 117.278  87.137  1.00 50.00           C  
ATOM   2628  CG  ASP A 355     150.592 116.669  86.078  1.00 50.00           C  
ATOM   2629  OD1 ASP A 355     150.281 116.677  84.862  1.00 50.00           O  
ATOM   2630  OD2 ASP A 355     151.617 116.256  86.625  1.00 50.00           O  
ATOM   2631  N   MET A 356     148.679 116.955  89.829  1.00 50.00           N  
ATOM   2632  CA  MET A 356     149.064 116.527  91.179  1.00 50.00           C  
ATOM   2633  C   MET A 356     148.090 115.496  91.758  1.00 50.00           C  
ATOM   2634  O   MET A 356     148.400 114.853  92.756  1.00 50.00           O  
ATOM   2635  CB  MET A 356     149.190 117.725  92.116  1.00 50.00           C  
ATOM   2636  CG  MET A 356     150.394 118.593  91.740  1.00 50.00           C  
ATOM   2637  SD  MET A 356     150.762 119.895  92.967  1.00 50.00           S  
ATOM   2638  CE  MET A 356     149.297 120.869  92.792  1.00 50.00           C  
ATOM   2639  N   GLY A 357     146.883 115.458  91.180  1.00 50.00           N  
ATOM   2640  CA  GLY A 357     145.798 114.587  91.663  1.00 50.00           C  
ATOM   2641  C   GLY A 357     144.985 115.297  92.749  1.00 50.00           C  
ATOM   2642  O   GLY A 357     144.148 114.694  93.415  1.00 50.00           O  
ATOM   2643  N   VAL A 358     145.280 116.582  92.941  1.00 50.00           N  
ATOM   2644  CA  VAL A 358     144.523 117.401  93.901  1.00 50.00           C  
ATOM   2645  C   VAL A 358     143.074 117.542  93.405  1.00 50.00           C  
ATOM   2646  O   VAL A 358     142.141 117.473  94.173  1.00 50.00           O  
ATOM   2647  CB  VAL A 358     145.228 118.736  94.172  1.00 50.00           C  
ATOM   2648  CG1 VAL A 358     145.116 119.539  92.961  1.00 50.00           C  
ATOM   2649  CG2 VAL A 358     144.496 119.708  95.081  1.00 50.00           C  
ATOM   2650  N   ILE A 359     142.892 117.895  92.150  1.00 50.00           N  
ATOM   2651  CA  ILE A 359     141.546 117.920  91.572  1.00 50.00           C  
ATOM   2652  C   ILE A 359     141.262 116.495  91.085  1.00 50.00           C  
ATOM   2653  O   ILE A 359     142.173 115.750  90.722  1.00 50.00           O  
ATOM   2654  CB  ILE A 359     141.498 118.952  90.459  1.00 50.00           C  
ATOM   2655  CG1 ILE A 359     140.135 119.087  89.794  1.00 50.00           C  
ATOM   2656  CG2 ILE A 359     142.450 118.404  89.470  1.00 50.00           C  
ATOM   2657  CD1 ILE A 359     139.207 119.727  90.801  1.00 50.00           C  
ATOM   2658  N   SER A 360     139.989 116.226  90.934  1.00 50.00           N  
ATOM   2659  CA  SER A 360     139.659 114.875  90.517  1.00 50.00           C  
ATOM   2660  C   SER A 360     138.675 114.695  89.383  1.00 50.00           C  
ATOM   2661  O   SER A 360     138.810 113.742  88.630  1.00 50.00           O  
ATOM   2662  CB  SER A 360     139.054 114.257  91.711  1.00 50.00           C  
ATOM   2663  OG  SER A 360     139.942 114.197  92.827  1.00 50.00           O  
ATOM   2664  N   MET A 361     137.699 115.588  89.280  1.00 50.00           N  
ATOM   2665  CA  MET A 361     136.696 115.472  88.215  1.00 50.00           C  
ATOM   2666  C   MET A 361     136.791 116.643  87.233  1.00 50.00           C  
ATOM   2667  O   MET A 361     137.012 117.788  87.632  1.00 50.00           O  
ATOM   2668  CB  MET A 361     135.310 115.372  88.857  1.00 50.00           C  
ATOM   2669  CG  MET A 361     134.185 115.240  87.837  1.00 50.00           C  
ATOM   2670  SD  MET A 361     134.338 113.716  86.884  1.00 50.00           S  
ATOM   2671  CE  MET A 361     133.207 114.149  85.592  1.00 50.00           C  
ATOM   2672  N   PHE A 362     136.480 116.338  85.980  1.00 50.00           N  
ATOM   2673  CA  PHE A 362     136.428 117.337  84.908  1.00 50.00           C  
ATOM   2674  C   PHE A 362     135.012 117.398  84.334  1.00 50.00           C  
ATOM   2675  O   PHE A 362     134.516 116.449  83.731  1.00 50.00           O  
ATOM   2676  CB  PHE A 362     137.441 116.972  83.824  1.00 50.00           C  
ATOM   2677  CG  PHE A 362     137.451 118.039  82.737  1.00 50.00           C  
ATOM   2678  CD1 PHE A 362     138.138 119.231  82.925  1.00 50.00           C  
ATOM   2679  CD2 PHE A 362     136.746 117.839  81.573  1.00 50.00           C  
ATOM   2680  CE1 PHE A 362     138.142 120.225  81.958  1.00 50.00           C  
ATOM   2681  CE2 PHE A 362     136.795 118.873  80.664  1.00 50.00           C  
ATOM   2682  CZ  PHE A 362     137.467 120.043  80.789  1.00 50.00           C  
ATOM   2683  N   SER A 363     134.387 118.542  84.546  1.00 50.00           N  
ATOM   2684  CA  SER A 363     133.009 118.770  84.096  1.00 50.00           C  
ATOM   2685  C   SER A 363     133.008 119.601  82.810  1.00 50.00           C  
ATOM   2686  O   SER A 363     134.028 119.748  82.143  1.00 50.00           O  
ATOM   2687  CB  SER A 363     132.339 119.563  85.203  1.00 50.00           C  
ATOM   2688  OG  SER A 363     132.291 118.834  86.425  1.00 50.00           O  
ATOM   2689  N   SER A 364     131.850 120.168  82.496  1.00 50.00           N  
ATOM   2690  CA  SER A 364     131.704 121.052  81.337  1.00 50.00           C  
ATOM   2691  C   SER A 364     131.114 122.382  81.765  1.00 50.00           C  
ATOM   2692  O   SER A 364     131.824 123.368  81.645  1.00 50.00           O  
ATOM   2693  CB  SER A 364     130.826 120.452  80.248  1.00 50.00           C  
ATOM   2694  OG  SER A 364     129.480 120.321  80.730  1.00 50.00           O  
ATOM   2695  N   ASP A 365     129.923 122.337  82.373  1.00 50.00           N  
ATOM   2696  CA  ASP A 365     129.118 123.515  82.734  1.00 50.00           C  
ATOM   2697  C   ASP A 365     128.442 124.104  81.487  1.00 50.00           C  
ATOM   2698  O   ASP A 365     128.381 125.313  81.266  1.00 50.00           O  
ATOM   2699  CB  ASP A 365     130.035 124.519  83.435  1.00 50.00           C  
ATOM   2700  CG  ASP A 365     129.352 125.741  83.980  1.00 50.00           C  
ATOM   2701  OD1 ASP A 365     128.176 125.575  84.298  1.00 50.00           O  
ATOM   2702  OD2 ASP A 365     130.090 126.725  84.188  1.00 50.00           O  
ATOM   2703  N   SER A 366     127.998 123.184  80.640  1.00 50.00           N  
ATOM   2704  CA  SER A 366     127.391 123.476  79.333  1.00 50.00           C  
ATOM   2705  C   SER A 366     126.433 124.665  79.336  1.00 50.00           C  
ATOM   2706  O   SER A 366     125.712 124.917  80.298  1.00 50.00           O  
ATOM   2707  CB  SER A 366     126.606 122.255  78.899  1.00 50.00           C  
ATOM   2708  OG  SER A 366     125.677 121.854  79.911  1.00 50.00           O  
ATOM   2709  N   GLN A 367     126.503 125.396  78.226  1.00 50.00           N  
ATOM   2710  CA  GLN A 367     125.661 126.584  77.976  1.00 50.00           C  
ATOM   2711  C   GLN A 367     125.674 127.623  79.103  1.00 50.00           C  
ATOM   2712  O   GLN A 367     124.782 128.461  79.190  1.00 50.00           O  
ATOM   2713  CB  GLN A 367     124.227 126.125  77.690  1.00 50.00           C  
ATOM   2714  CG  GLN A 367     123.753 126.518  76.293  1.00 50.00           C  
ATOM   2715  CD  GLN A 367     124.453 125.698  75.204  1.00 50.00           C  
ATOM   2716  OE1 GLN A 367     124.032 125.677  74.060  1.00 50.00           O  
ATOM   2717  NE2 GLN A 367     125.526 125.011  75.555  1.00 50.00           N  
ATOM   2718  N   ALA A 368     126.759 127.623  79.871  1.00 50.00           N  
ATOM   2719  CA  ALA A 368     126.905 128.553  81.003  1.00 50.00           C  
ATOM   2720  C   ALA A 368     128.331 128.489  81.537  1.00 50.00           C  
ATOM   2721  O   ALA A 368     128.572 128.070  82.660  1.00 50.00           O  
ATOM   2722  CB  ALA A 368     125.898 128.204  82.111  1.00 50.00           C  
ATOM   2723  N   MET A 369     129.257 129.004  80.727  1.00 50.00           N  
ATOM   2724  CA  MET A 369     130.705 128.986  81.030  1.00 50.00           C  
ATOM   2725  C   MET A 369     131.262 127.561  80.970  1.00 50.00           C  
ATOM   2726  O   MET A 369     132.134 127.179  81.733  1.00 50.00           O  
ATOM   2727  CB  MET A 369     131.020 129.568  82.415  1.00 50.00           C  
ATOM   2728  CG  MET A 369     130.793 131.071  82.511  1.00 50.00           C  
ATOM   2729  SD  MET A 369     131.495 131.739  84.063  1.00 50.00           S  
ATOM   2730  CE  MET A 369     133.195 131.230  83.892  1.00 50.00           C  
ATOM   2731  N   GLY A 370     130.728 126.778  80.037  1.00 50.00           N  
ATOM   2732  CA  GLY A 370     131.195 125.409  79.813  1.00 50.00           C  
ATOM   2733  C   GLY A 370     130.821 124.924  78.426  1.00 50.00           C  
ATOM   2734  O   GLY A 370     129.816 125.339  77.850  1.00 50.00           O  
ATOM   2735  N   ARG A 371     131.674 124.053  77.913  1.00 50.00           N  
ATOM   2736  CA  ARG A 371     131.511 123.504  76.559  1.00 50.00           C  
ATOM   2737  C   ARG A 371     131.362 121.991  76.678  1.00 50.00           C  
ATOM   2738  O   ARG A 371     132.340 121.245  76.690  1.00 50.00           O  
ATOM   2739  CB  ARG A 371     132.691 123.899  75.662  1.00 50.00           C  
ATOM   2740  CG  ARG A 371     132.746 125.415  75.503  1.00 50.00           C  
ATOM   2741  CD  ARG A 371     133.958 125.842  74.688  1.00 50.00           C  
ATOM   2742  NE  ARG A 371     133.878 127.297  74.498  1.00 50.00           N  
ATOM   2743  CZ  ARG A 371     134.697 128.189  75.042  1.00 50.00           C  
ATOM   2744  NH1 ARG A 371     135.691 127.818  75.848  1.00 50.00           N  
ATOM   2745  NH2 ARG A 371     134.485 129.471  74.797  1.00 50.00           N  
ATOM   2746  N   VAL A 372     130.099 121.579  76.751  1.00 50.00           N  
ATOM   2747  CA  VAL A 372     129.699 120.159  76.922  1.00 50.00           C  
ATOM   2748  C   VAL A 372     130.218 119.217  75.817  1.00 50.00           C  
ATOM   2749  O   VAL A 372     129.897 118.035  75.778  1.00 50.00           O  
ATOM   2750  CB  VAL A 372     128.167 120.079  77.000  1.00 50.00           C  
ATOM   2751  CG1 VAL A 372     127.494 120.470  75.676  1.00 50.00           C  
ATOM   2752  CG2 VAL A 372     127.675 118.718  77.497  1.00 50.00           C  
ATOM   2753  N   GLY A 373     130.945 119.798  74.872  1.00 50.00           N  
ATOM   2754  CA  GLY A 373     131.459 119.032  73.742  1.00 50.00           C  
ATOM   2755  C   GLY A 373     132.964 118.862  73.814  1.00 50.00           C  
ATOM   2756  O   GLY A 373     133.510 118.284  72.901  1.00 50.00           O  
ATOM   2757  N   GLU A 374     133.634 119.526  74.746  1.00 50.00           N  
ATOM   2758  CA  GLU A 374     135.106 119.510  74.790  1.00 50.00           C  
ATOM   2759  C   GLU A 374     135.646 119.122  76.159  1.00 50.00           C  
ATOM   2760  O   GLU A 374     136.809 119.355  76.472  1.00 50.00           O  
ATOM   2761  CB  GLU A 374     135.627 120.889  74.417  1.00 50.00           C  
ATOM   2762  CG  GLU A 374     135.234 121.284  72.992  1.00 50.00           C  
ATOM   2763  CD  GLU A 374     135.732 122.684  72.635  1.00 50.00           C  
ATOM   2764  OE1 GLU A 374     136.268 123.370  73.535  1.00 50.00           O  
ATOM   2765  OE2 GLU A 374     135.508 123.071  71.472  1.00 50.00           O  
ATOM   2766  N   ASN A 375     134.813 118.411  76.903  1.00 50.00           N  
ATOM   2767  CA  ASN A 375     135.246 117.862  78.171  1.00 50.00           C  
ATOM   2768  C   ASN A 375     136.459 116.920  78.123  1.00 50.00           C  
ATOM   2769  O   ASN A 375     137.525 117.130  78.699  1.00 50.00           O  
ATOM   2770  CB  ASN A 375     134.112 117.332  79.045  1.00 50.00           C  
ATOM   2771  CG  ASN A 375     133.535 116.074  78.422  1.00 50.00           C  
ATOM   2772  OD1 ASN A 375     133.684 115.778  77.247  1.00 50.00           O  
ATOM   2773  ND2 ASN A 375     132.830 115.330  79.223  1.00 50.00           N  
ATOM   2774  N   TRP A 376     136.296 115.932  77.275  1.00 50.00           N  
ATOM   2775  CA  TRP A 376     137.304 114.903  77.043  1.00 50.00           C  
ATOM   2776  C   TRP A 376     138.480 115.498  76.268  1.00 50.00           C  
ATOM   2777  O   TRP A 376     139.651 115.316  76.579  1.00 50.00           O  
ATOM   2778  CB  TRP A 376     136.676 113.754  76.263  1.00 50.00           C  
ATOM   2779  CG  TRP A 376     137.718 112.664  76.040  1.00 50.00           C  
ATOM   2780  CD1 TRP A 376     138.329 112.400  74.903  1.00 50.00           C  
ATOM   2781  CD2 TRP A 376     138.162 111.738  76.957  1.00 50.00           C  
ATOM   2782  NE1 TRP A 376     139.132 111.347  75.065  1.00 50.00           N  
ATOM   2783  CE2 TRP A 376     139.062 110.924  76.311  1.00 50.00           C  
ATOM   2784  CE3 TRP A 376     137.859 111.506  78.279  1.00 50.00           C  
ATOM   2785  CZ2 TRP A 376     139.669 109.887  76.985  1.00 50.00           C  
ATOM   2786  CZ3 TRP A 376     138.464 110.448  78.950  1.00 50.00           C  
ATOM   2787  CH2 TRP A 376     139.375 109.636  78.310  1.00 50.00           C  
ATOM   2788  N   LEU A 377     138.175 116.303  75.275  1.00 50.00           N  
ATOM   2789  CA  LEU A 377     139.253 116.883  74.480  1.00 50.00           C  
ATOM   2790  C   LEU A 377     140.170 117.775  75.322  1.00 50.00           C  
ATOM   2791  O   LEU A 377     141.388 117.749  75.196  1.00 50.00           O  
ATOM   2792  CB  LEU A 377     138.601 117.643  73.363  1.00 50.00           C  
ATOM   2793  CG  LEU A 377     139.679 118.177  72.467  1.00 50.00           C  
ATOM   2794  CD1 LEU A 377     138.893 118.238  71.206  1.00 50.00           C  
ATOM   2795  CD2 LEU A 377     140.032 119.605  72.838  1.00 50.00           C  
ATOM   2796  N   ARG A 378     139.558 118.563  76.185  1.00 50.00           N  
ATOM   2797  CA  ARG A 378     140.304 119.476  77.059  1.00 50.00           C  
ATOM   2798  C   ARG A 378     141.035 118.748  78.188  1.00 50.00           C  
ATOM   2799  O   ARG A 378     142.144 119.142  78.559  1.00 50.00           O  
ATOM   2800  CB  ARG A 378     139.366 120.541  77.611  1.00 50.00           C  
ATOM   2801  CG  ARG A 378     138.925 121.507  76.516  1.00 50.00           C  
ATOM   2802  CD  ARG A 378     138.033 122.596  77.099  1.00 50.00           C  
ATOM   2803  NE  ARG A 378     137.750 123.598  76.062  1.00 50.00           N  
ATOM   2804  CZ  ARG A 378     138.264 124.830  76.017  1.00 50.00           C  
ATOM   2805  NH1 ARG A 378     139.115 125.241  76.946  1.00 50.00           N  
ATOM   2806  NH2 ARG A 378     137.935 125.665  75.041  1.00 50.00           N  
ATOM   2807  N   VAL A 379     140.481 117.621  78.634  1.00 50.00           N  
ATOM   2808  CA  VAL A 379     141.107 116.831  79.713  1.00 50.00           C  
ATOM   2809  C   VAL A 379     142.472 116.291  79.256  1.00 50.00           C  
ATOM   2810  O   VAL A 379     143.423 116.204  80.030  1.00 50.00           O  
ATOM   2811  CB  VAL A 379     140.184 115.696  80.206  1.00 50.00           C  
ATOM   2812  CG1 VAL A 379     139.957 114.574  79.205  1.00 50.00           C  
ATOM   2813  CG2 VAL A 379     140.765 114.993  81.428  1.00 50.00           C  
ATOM   2814  N   MET A 380     142.541 115.970  77.970  1.00 50.00           N  
ATOM   2815  CA  MET A 380     143.763 115.411  77.378  1.00 50.00           C  
ATOM   2816  C   MET A 380     144.728 116.521  76.950  1.00 50.00           C  
ATOM   2817  O   MET A 380     145.943 116.341  77.004  1.00 50.00           O  
ATOM   2818  CB  MET A 380     143.413 114.507  76.203  1.00 50.00           C  
ATOM   2819  CG  MET A 380     142.722 115.307  75.113  1.00 50.00           C  
ATOM   2820  SD  MET A 380     142.450 114.393  73.586  1.00 50.00           S  
ATOM   2821  CE  MET A 380     144.068 113.742  73.250  1.00 50.00           C  
ATOM   2822  N   GLN A 381     144.174 117.674  76.576  1.00 50.00           N  
ATOM   2823  CA  GLN A 381     144.992 118.840  76.206  1.00 50.00           C  
ATOM   2824  C   GLN A 381     145.801 119.311  77.412  1.00 50.00           C  
ATOM   2825  O   GLN A 381     147.012 119.507  77.316  1.00 50.00           O  
ATOM   2826  CB  GLN A 381     144.110 119.992  75.755  1.00 50.00           C  
ATOM   2827  CG  GLN A 381     143.506 119.728  74.390  1.00 50.00           C  
ATOM   2828  CD  GLN A 381     142.510 120.835  74.089  1.00 50.00           C  
ATOM   2829  OE1 GLN A 381     141.670 121.230  74.883  1.00 50.00           O  
ATOM   2830  NE2 GLN A 381     142.533 121.254  72.858  1.00 50.00           N  
ATOM   2831  N   THR A 382     145.134 119.335  78.565  1.00 50.00           N  
ATOM   2832  CA  THR A 382     145.783 119.699  79.839  1.00 50.00           C  
ATOM   2833  C   THR A 382     146.889 118.709  80.192  1.00 50.00           C  
ATOM   2834  O   THR A 382     147.983 119.126  80.570  1.00 50.00           O  
ATOM   2835  CB  THR A 382     144.764 119.716  80.973  1.00 50.00           C  
ATOM   2836  OG1 THR A 382     143.896 120.800  80.718  1.00 50.00           O  
ATOM   2837  CG2 THR A 382     145.369 119.943  82.363  1.00 50.00           C  
ATOM   2838  N   ALA A 383     146.575 117.429  80.022  1.00 50.00           N  
ATOM   2839  CA  ALA A 383     147.535 116.354  80.317  1.00 50.00           C  
ATOM   2840  C   ALA A 383     148.768 116.471  79.415  1.00 50.00           C  
ATOM   2841  O   ALA A 383     149.897 116.271  79.855  1.00 50.00           O  
ATOM   2842  CB  ALA A 383     146.863 115.001  80.099  1.00 50.00           C  
ATOM   2843  N   ASN A 384     148.526 116.925  78.185  1.00 50.00           N  
ATOM   2844  CA  ASN A 384     149.593 117.120  77.195  1.00 50.00           C  
ATOM   2845  C   ASN A 384     150.499 118.290  77.599  1.00 50.00           C  
ATOM   2846  O   ASN A 384     151.724 118.178  77.579  1.00 50.00           O  
ATOM   2847  CB  ASN A 384     148.972 117.380  75.821  1.00 50.00           C  
ATOM   2848  CG  ASN A 384     150.053 117.515  74.751  1.00 50.00           C  
ATOM   2849  OD1 ASN A 384     151.107 116.921  74.818  1.00 50.00           O  
ATOM   2850  ND2 ASN A 384     149.782 118.284  73.726  1.00 50.00           N  
ATOM   2851  N   ALA A 385     149.859 119.379  78.025  1.00 50.00           N  
ATOM   2852  CA  ALA A 385     150.558 120.599  78.456  1.00 50.00           C  
ATOM   2853  C   ALA A 385     151.459 120.305  79.655  1.00 50.00           C  
ATOM   2854  O   ALA A 385     152.674 120.429  79.566  1.00 50.00           O  
ATOM   2855  CB  ALA A 385     149.546 121.683  78.833  1.00 50.00           C  
ATOM   2856  N   MET A 386     150.855 119.799  80.719  1.00 50.00           N  
ATOM   2857  CA  MET A 386     151.578 119.496  81.962  1.00 50.00           C  
ATOM   2858  C   MET A 386     152.762 118.554  81.756  1.00 50.00           C  
ATOM   2859  O   MET A 386     153.778 118.712  82.420  1.00 50.00           O  
ATOM   2860  CB  MET A 386     150.627 118.833  82.920  1.00 50.00           C  
ATOM   2861  CG  MET A 386     149.489 119.787  83.259  1.00 50.00           C  
ATOM   2862  SD  MET A 386     148.475 119.064  84.554  1.00 50.00           S  
ATOM   2863  CE  MET A 386     149.701 119.821  85.586  1.00 50.00           C  
ATOM   2864  N   LYS A 387     152.661 117.657  80.779  1.00 50.00           N  
ATOM   2865  CA  LYS A 387     153.801 116.803  80.413  1.00 50.00           C  
ATOM   2866  C   LYS A 387     154.883 117.631  79.718  1.00 50.00           C  
ATOM   2867  O   LYS A 387     156.065 117.506  79.983  1.00 50.00           O  
ATOM   2868  CB  LYS A 387     153.388 115.667  79.477  1.00 50.00           C  
ATOM   2869  CG  LYS A 387     154.564 114.696  79.338  1.00 50.00           C  
ATOM   2870  CD  LYS A 387     154.336 113.645  78.260  1.00 50.00           C  
ATOM   2871  CE  LYS A 387     155.559 112.737  78.169  1.00 50.00           C  
ATOM   2872  NZ  LYS A 387     155.473 111.850  77.007  1.00 50.00           N  
ATOM   2873  N   ALA A 388     154.457 118.485  78.808  1.00 50.00           N  
ATOM   2874  CA  ALA A 388     155.360 119.369  78.054  1.00 50.00           C  
ATOM   2875  C   ALA A 388     156.090 120.385  78.949  1.00 50.00           C  
ATOM   2876  O   ALA A 388     157.170 120.849  78.598  1.00 50.00           O  
ATOM   2877  CB  ALA A 388     154.560 120.097  76.976  1.00 50.00           C  
ATOM   2878  N   SER A 389     155.495 120.697  80.098  1.00 50.00           N  
ATOM   2879  CA  SER A 389     156.028 121.733  80.997  1.00 50.00           C  
ATOM   2880  C   SER A 389     156.672 121.151  82.261  1.00 50.00           C  
ATOM   2881  O   SER A 389     157.666 121.675  82.757  1.00 50.00           O  
ATOM   2882  CB  SER A 389     154.906 122.697  81.380  1.00 50.00           C  
ATOM   2883  OG  SER A 389     155.464 123.755  82.152  1.00 50.00           O  
ATOM   2884  N   ARG A 390     156.099 120.064  82.764  1.00 50.00           N  
ATOM   2885  CA  ARG A 390     156.603 119.396  83.977  1.00 50.00           C  
ATOM   2886  C   ARG A 390     157.345 118.092  83.662  1.00 50.00           C  
ATOM   2887  O   ARG A 390     158.084 117.566  84.490  1.00 50.00           O  
ATOM   2888  CB  ARG A 390     155.452 119.137  84.956  1.00 50.00           C  
ATOM   2889  CG  ARG A 390     154.832 120.440  85.471  1.00 50.00           C  
ATOM   2890  CD  ARG A 390     155.845 121.241  86.296  1.00 50.00           C  
ATOM   2891  NE  ARG A 390     155.225 122.491  86.763  1.00 50.00           N  
ATOM   2892  CZ  ARG A 390     155.137 123.621  86.064  1.00 50.00           C  
ATOM   2893  NH1 ARG A 390     155.639 123.708  84.849  1.00 50.00           N  
ATOM   2894  NH2 ARG A 390     154.557 124.689  86.580  1.00 50.00           N  
ATOM   2895  N   GLY A 391     157.122 117.589  82.450  1.00 50.00           N  
ATOM   2896  CA  GLY A 391     157.784 116.366  81.962  1.00 50.00           C  
ATOM   2897  C   GLY A 391     156.922 115.153  82.297  1.00 50.00           C  
ATOM   2898  O   GLY A 391     155.726 115.276  82.543  1.00 50.00           O  
ATOM   2899  N   LYS A 392     157.566 113.994  82.319  1.00 50.00           N  
ATOM   2900  CA  LYS A 392     156.890 112.752  82.738  1.00 50.00           C  
ATOM   2901  C   LYS A 392     156.537 112.844  84.234  1.00 50.00           C  
ATOM   2902  O   LYS A 392     156.754 113.864  84.888  1.00 50.00           O  
ATOM   2903  CB  LYS A 392     157.770 111.537  82.409  1.00 50.00           C  
ATOM   2904  CG  LYS A 392     159.102 111.534  83.165  1.00 50.00           C  
ATOM   2905  CD  LYS A 392     159.938 110.323  82.756  1.00 50.00           C  
ATOM   2906  CE  LYS A 392     161.272 110.281  83.504  1.00 50.00           C  
ATOM   2907  NZ  LYS A 392     161.074 110.095  84.949  1.00 50.00           N  
ATOM   2908  N   LEU A 393     156.097 111.722  84.783  1.00 50.00           N  
ATOM   2909  CA  LEU A 393     155.731 111.662  86.194  1.00 50.00           C  
ATOM   2910  C   LEU A 393     156.673 110.780  87.009  1.00 50.00           C  
ATOM   2911  O   LEU A 393     157.204 109.801  86.484  1.00 50.00           O  
ATOM   2912  CB  LEU A 393     154.267 111.248  86.360  1.00 50.00           C  
ATOM   2913  CG  LEU A 393     153.331 112.432  86.098  1.00 50.00           C  
ATOM   2914  CD1 LEU A 393     151.888 111.978  86.285  1.00 50.00           C  
ATOM   2915  CD2 LEU A 393     153.594 113.603  87.051  1.00 50.00           C  
ATOM   2916  N   PRO A 394     156.832 111.125  88.292  1.00 50.00           N  
ATOM   2917  CA  PRO A 394     157.652 110.353  89.238  1.00 50.00           C  
ATOM   2918  C   PRO A 394     157.074 108.950  89.460  1.00 50.00           C  
ATOM   2919  O   PRO A 394     157.790 107.958  89.465  1.00 50.00           O  
ATOM   2920  CB  PRO A 394     157.632 111.184  90.523  1.00 50.00           C  
ATOM   2921  CG  PRO A 394     156.316 111.953  90.469  1.00 50.00           C  
ATOM   2922  CD  PRO A 394     156.172 112.253  88.982  1.00 50.00           C  
ATOM   2923  N   GLU A 395     155.751 108.883  89.532  1.00 50.00           N  
ATOM   2924  CA  GLU A 395     154.995 107.633  89.705  1.00 50.00           C  
ATOM   2925  C   GLU A 395     155.084 106.818  88.421  1.00 50.00           C  
ATOM   2926  O   GLU A 395     154.981 105.595  88.470  1.00 50.00           O  
ATOM   2927  CB  GLU A 395     153.509 107.851  90.018  1.00 50.00           C  
ATOM   2928  CG  GLU A 395     153.278 108.722  91.260  1.00 50.00           C  
ATOM   2929  CD  GLU A 395     153.371 110.226  90.958  1.00 50.00           C  
ATOM   2930  OE1 GLU A 395     153.847 110.591  89.862  1.00 50.00           O  
ATOM   2931  OE2 GLU A 395     152.851 111.013  91.765  1.00 50.00           O  
ATOM   2932  N   ASP A 396     155.251 107.514  87.291  1.00 50.00           N  
ATOM   2933  CA  ASP A 396     155.356 106.831  85.997  1.00 50.00           C  
ATOM   2934  C   ASP A 396     156.420 105.737  86.104  1.00 50.00           C  
ATOM   2935  O   ASP A 396     157.511 105.939  86.628  1.00 50.00           O  
ATOM   2936  CB  ASP A 396     155.739 107.796  84.873  1.00 50.00           C  
ATOM   2937  CG  ASP A 396     155.868 107.040  83.557  1.00 50.00           C  
ATOM   2938  OD1 ASP A 396     154.785 106.559  83.141  1.00 50.00           O  
ATOM   2939  OD2 ASP A 396     157.018 106.897  83.088  1.00 50.00           O  
ATOM   2940  N   ALA A 397     155.998 104.575  85.658  1.00 50.00           N  
ATOM   2941  CA  ALA A 397     156.885 103.421  85.572  1.00 50.00           C  
ATOM   2942  C   ALA A 397     157.154 103.211  84.075  1.00 50.00           C  
ATOM   2943  O   ALA A 397     156.327 103.635  83.253  1.00 50.00           O  
ATOM   2944  CB  ALA A 397     156.117 102.287  86.262  1.00 50.00           C  
ATOM   2945  N   PRO A 398     158.100 102.308  83.760  1.00 50.00           N  
ATOM   2946  CA  PRO A 398     158.622 102.202  82.398  1.00 50.00           C  
ATOM   2947  C   PRO A 398     158.699 103.520  81.620  1.00 50.00           C  
ATOM   2948  O   PRO A 398     158.587 104.614  82.171  1.00 50.00           O  
ATOM   2949  CB  PRO A 398     157.685 101.126  81.818  1.00 50.00           C  
ATOM   2950  CG  PRO A 398     157.228 100.310  83.037  1.00 50.00           C  
ATOM   2951  CD  PRO A 398     158.059 100.902  84.178  1.00 50.00           C  
ATOM   2952  N   GLY A 399     159.045 103.367  80.343  1.00 50.00           N  
ATOM   2953  CA  GLY A 399     159.166 104.508  79.421  1.00 50.00           C  
ATOM   2954  C   GLY A 399     157.826 104.788  78.739  1.00 50.00           C  
ATOM   2955  O   GLY A 399     157.697 104.650  77.528  1.00 50.00           O  
ATOM   2956  N   ASN A 400     156.855 105.206  79.538  1.00 50.00           N  
ATOM   2957  CA  ASN A 400     155.510 105.537  79.035  1.00 50.00           C  
ATOM   2958  C   ASN A 400     154.864 106.598  79.928  1.00 50.00           C  
ATOM   2959  O   ASN A 400     155.491 107.109  80.843  1.00 50.00           O  
ATOM   2960  CB  ASN A 400     154.648 104.265  78.982  1.00 50.00           C  
ATOM   2961  CG  ASN A 400     154.515 103.613  80.359  1.00 50.00           C  
ATOM   2962  OD1 ASN A 400     155.076 102.569  80.639  1.00 50.00           O  
ATOM   2963  ND2 ASN A 400     153.741 104.244  81.220  1.00 50.00           N  
ATOM   2964  N   ASP A 401     153.591 106.869  79.679  1.00 50.00           N  
ATOM   2965  CA  ASP A 401     152.793 107.803  80.488  1.00 50.00           C  
ATOM   2966  C   ASP A 401     151.518 107.136  81.000  1.00 50.00           C  
ATOM   2967  O   ASP A 401     150.637 107.827  81.495  1.00 50.00           O  
ATOM   2968  CB  ASP A 401     152.403 109.033  79.665  1.00 50.00           C  
ATOM   2969  CG  ASP A 401     153.613 109.869  79.267  1.00 50.00           C  
ATOM   2970  OD1 ASP A 401     154.168 110.525  80.174  1.00 50.00           O  
ATOM   2971  OD2 ASP A 401     153.892 109.834  78.050  1.00 50.00           O  
ATOM   2972  N   ASN A 402     151.497 105.804  81.047  1.00 50.00           N  
ATOM   2973  CA  ASN A 402     150.323 105.037  81.493  1.00 50.00           C  
ATOM   2974  C   ASN A 402     149.708 105.582  82.773  1.00 50.00           C  
ATOM   2975  O   ASN A 402     148.554 105.993  82.752  1.00 50.00           O  
ATOM   2976  CB  ASN A 402     150.692 103.583  81.750  1.00 50.00           C  
ATOM   2977  CG  ASN A 402     150.734 102.794  80.457  1.00 50.00           C  
ATOM   2978  OD1 ASN A 402     151.018 103.264  79.367  1.00 50.00           O  
ATOM   2979  ND2 ASN A 402     150.481 101.538  80.633  1.00 50.00           N  
ATOM   2980  N   PHE A 403     150.532 105.724  83.810  1.00 50.00           N  
ATOM   2981  CA  PHE A 403     150.062 106.253  85.099  1.00 50.00           C  
ATOM   2982  C   PHE A 403     149.314 107.581  84.909  1.00 50.00           C  
ATOM   2983  O   PHE A 403     148.120 107.659  85.194  1.00 50.00           O  
ATOM   2984  CB  PHE A 403     151.235 106.452  86.061  1.00 50.00           C  
ATOM   2985  CG  PHE A 403     150.726 106.994  87.398  1.00 50.00           C  
ATOM   2986  CD1 PHE A 403     150.473 108.355  87.548  1.00 50.00           C  
ATOM   2987  CD2 PHE A 403     150.493 106.124  88.454  1.00 50.00           C  
ATOM   2988  CE1 PHE A 403     149.990 108.848  88.749  1.00 50.00           C  
ATOM   2989  CE2 PHE A 403     150.018 106.619  89.661  1.00 50.00           C  
ATOM   2990  CZ  PHE A 403     149.768 107.979  89.808  1.00 50.00           C  
ATOM   2991  N   ARG A 404     150.023 108.584  84.385  1.00 50.00           N  
ATOM   2992  CA  ARG A 404     149.419 109.902  84.122  1.00 50.00           C  
ATOM   2993  C   ARG A 404     148.153 109.764  83.274  1.00 50.00           C  
ATOM   2994  O   ARG A 404     147.159 110.433  83.487  1.00 50.00           O  
ATOM   2995  CB  ARG A 404     150.411 110.826  83.413  1.00 50.00           C  
ATOM   2996  CG  ARG A 404     149.723 112.106  82.921  1.00 50.00           C  
ATOM   2997  CD  ARG A 404     150.707 113.138  82.410  1.00 50.00           C  
ATOM   2998  NE  ARG A 404     151.318 113.815  83.563  1.00 50.00           N  
ATOM   2999  CZ  ARG A 404     152.424 114.547  83.502  1.00 50.00           C  
ATOM   3000  NH1 ARG A 404     153.080 114.676  82.371  1.00 50.00           N  
ATOM   3001  NH2 ARG A 404     152.874 115.194  84.557  1.00 50.00           N  
ATOM   3002  N   VAL A 405     148.160 108.823  82.361  1.00 50.00           N  
ATOM   3003  CA  VAL A 405     146.989 108.598  81.496  1.00 50.00           C  
ATOM   3004  C   VAL A 405     145.757 108.227  82.293  1.00 50.00           C  
ATOM   3005  O   VAL A 405     144.719 108.868  82.151  1.00 50.00           O  
ATOM   3006  CB  VAL A 405     147.311 107.548  80.465  1.00 50.00           C  
ATOM   3007  CG1 VAL A 405     146.101 107.153  79.590  1.00 50.00           C  
ATOM   3008  CG2 VAL A 405     148.386 108.330  79.714  1.00 50.00           C  
ATOM   3009  N   LEU A 406     145.940 107.237  83.152  1.00 50.00           N  
ATOM   3010  CA  LEU A 406     144.869 106.801  84.055  1.00 50.00           C  
ATOM   3011  C   LEU A 406     144.408 107.928  84.980  1.00 50.00           C  
ATOM   3012  O   LEU A 406     143.230 108.040  85.311  1.00 50.00           O  
ATOM   3013  CB  LEU A 406     145.280 105.590  84.887  1.00 50.00           C  
ATOM   3014  CG  LEU A 406     145.181 104.269  84.115  1.00 50.00           C  
ATOM   3015  CD1 LEU A 406     146.126 104.190  82.913  1.00 50.00           C  
ATOM   3016  CD2 LEU A 406     145.477 103.117  85.073  1.00 50.00           C  
ATOM   3017  N   ARG A 407     145.346 108.816  85.274  1.00 50.00           N  
ATOM   3018  CA  ARG A 407     145.114 109.960  86.166  1.00 50.00           C  
ATOM   3019  C   ARG A 407     144.023 110.882  85.610  1.00 50.00           C  
ATOM   3020  O   ARG A 407     143.070 111.200  86.315  1.00 50.00           O  
ATOM   3021  CB  ARG A 407     146.422 110.729  86.244  1.00 50.00           C  
ATOM   3022  CG  ARG A 407     146.865 111.030  87.654  1.00 50.00           C  
ATOM   3023  CD  ARG A 407     146.562 112.466  88.087  1.00 50.00           C  
ATOM   3024  NE  ARG A 407     147.673 112.929  88.943  1.00 50.00           N  
ATOM   3025  CZ  ARG A 407     148.148 112.320  90.038  1.00 50.00           C  
ATOM   3026  NH1 ARG A 407     147.610 111.187  90.475  1.00 50.00           N  
ATOM   3027  NH2 ARG A 407     149.228 112.783  90.650  1.00 50.00           N  
ATOM   3028  N   TYR A 408     144.077 111.099  84.295  1.00 50.00           N  
ATOM   3029  CA  TYR A 408     143.136 111.988  83.598  1.00 50.00           C  
ATOM   3030  C   TYR A 408     141.865 111.279  83.144  1.00 50.00           C  
ATOM   3031  O   TYR A 408     140.774 111.836  83.208  1.00 50.00           O  
ATOM   3032  CB  TYR A 408     143.816 112.661  82.408  1.00 50.00           C  
ATOM   3033  CG  TYR A 408     144.784 113.745  82.886  1.00 50.00           C  
ATOM   3034  CD1 TYR A 408     145.981 113.391  83.487  1.00 50.00           C  
ATOM   3035  CD2 TYR A 408     144.441 115.082  82.764  1.00 50.00           C  
ATOM   3036  CE1 TYR A 408     146.836 114.353  83.986  1.00 50.00           C  
ATOM   3037  CE2 TYR A 408     145.292 116.058  83.254  1.00 50.00           C  
ATOM   3038  CZ  TYR A 408     146.476 115.679  83.864  1.00 50.00           C  
ATOM   3039  OH  TYR A 408     147.288 116.618  84.371  1.00 50.00           O  
ATOM   3040  N   VAL A 409     141.999 110.018  82.745  1.00 50.00           N  
ATOM   3041  CA  VAL A 409     140.835 109.224  82.305  1.00 50.00           C  
ATOM   3042  C   VAL A 409     139.804 109.135  83.437  1.00 50.00           C  
ATOM   3043  O   VAL A 409     138.628 109.430  83.250  1.00 50.00           O  
ATOM   3044  CB  VAL A 409     141.265 107.821  81.839  1.00 50.00           C  
ATOM   3045  CG1 VAL A 409     141.888 106.961  82.931  1.00 50.00           C  
ATOM   3046  CG2 VAL A 409     140.076 107.036  81.287  1.00 50.00           C  
ATOM   3047  N   ALA A 410     140.322 108.818  84.616  1.00 50.00           N  
ATOM   3048  CA  ALA A 410     139.520 108.660  85.823  1.00 50.00           C  
ATOM   3049  C   ALA A 410     138.763 109.943  86.157  1.00 50.00           C  
ATOM   3050  O   ALA A 410     137.640 109.871  86.653  1.00 50.00           O  
ATOM   3051  CB  ALA A 410     140.558 108.425  86.882  1.00 50.00           C  
ATOM   3052  N   LYS A 411     139.335 111.057  85.708  1.00 50.00           N  
ATOM   3053  CA  LYS A 411     138.768 112.389  85.915  1.00 50.00           C  
ATOM   3054  C   LYS A 411     137.393 112.540  85.281  1.00 50.00           C  
ATOM   3055  O   LYS A 411     136.657 113.388  85.737  1.00 50.00           O  
ATOM   3056  CB  LYS A 411     139.681 113.483  85.367  1.00 50.00           C  
ATOM   3057  CG  LYS A 411     140.976 113.566  86.168  1.00 50.00           C  
ATOM   3058  CD  LYS A 411     141.940 114.567  85.534  1.00 50.00           C  
ATOM   3059  CE  LYS A 411     143.172 114.788  86.410  1.00 50.00           C  
ATOM   3060  NZ  LYS A 411     142.798 115.478  87.652  1.00 50.00           N  
ATOM   3061  N   ILE A 412     137.091 111.816  84.210  1.00 50.00           N  
ATOM   3062  CA  ILE A 412     135.789 111.941  83.516  1.00 50.00           C  
ATOM   3063  C   ILE A 412     135.084 110.590  83.295  1.00 50.00           C  
ATOM   3064  O   ILE A 412     134.238 110.411  82.416  1.00 50.00           O  
ATOM   3065  CB  ILE A 412     135.990 112.708  82.196  1.00 50.00           C  
ATOM   3066  CG1 ILE A 412     134.698 112.998  81.420  1.00 50.00           C  
ATOM   3067  CG2 ILE A 412     136.945 111.921  81.323  1.00 50.00           C  
ATOM   3068  CD1 ILE A 412     133.701 113.782  82.265  1.00 50.00           C  
ATOM   3069  N   THR A 413     135.469 109.610  84.091  1.00 50.00           N  
ATOM   3070  CA  THR A 413     134.866 108.273  83.967  1.00 50.00           C  
ATOM   3071  C   THR A 413     134.481 107.702  85.328  1.00 50.00           C  
ATOM   3072  O   THR A 413     133.374 107.900  85.822  1.00 50.00           O  
ATOM   3073  CB  THR A 413     135.784 107.311  83.201  1.00 50.00           C  
ATOM   3074  OG1 THR A 413     137.051 107.219  83.869  1.00 50.00           O  
ATOM   3075  CG2 THR A 413     135.945 107.716  81.733  1.00 50.00           C  
ATOM   3076  N   ILE A 414     135.458 107.099  85.984  1.00 50.00           N  
ATOM   3077  CA  ILE A 414     135.212 106.400  87.239  1.00 50.00           C  
ATOM   3078  C   ILE A 414     134.969 107.395  88.385  1.00 50.00           C  
ATOM   3079  O   ILE A 414     134.287 107.073  89.348  1.00 50.00           O  
ATOM   3080  CB  ILE A 414     136.338 105.383  87.476  1.00 50.00           C  
ATOM   3081  CG1 ILE A 414     135.796 104.017  87.892  1.00 50.00           C  
ATOM   3082  CG2 ILE A 414     137.256 105.789  88.592  1.00 50.00           C  
ATOM   3083  CD1 ILE A 414     134.777 104.034  89.043  1.00 50.00           C  
ATOM   3084  N   ASN A 415     135.724 108.489  88.382  1.00 50.00           N  
ATOM   3085  CA  ASN A 415     135.610 109.499  89.453  1.00 50.00           C  
ATOM   3086  C   ASN A 415     134.264 110.208  89.541  1.00 50.00           C  
ATOM   3087  O   ASN A 415     133.705 110.291  90.637  1.00 50.00           O  
ATOM   3088  CB  ASN A 415     136.741 110.530  89.402  1.00 50.00           C  
ATOM   3089  CG  ASN A 415     138.060 109.868  89.769  1.00 50.00           C  
ATOM   3090  OD1 ASN A 415     139.142 110.281  89.385  1.00 50.00           O  
ATOM   3091  ND2 ASN A 415     137.944 108.815  90.552  1.00 50.00           N  
ATOM   3092  N   PRO A 416     133.712 110.639  88.402  1.00 50.00           N  
ATOM   3093  CA  PRO A 416     132.358 111.207  88.376  1.00 50.00           C  
ATOM   3094  C   PRO A 416     131.307 110.172  88.721  1.00 50.00           C  
ATOM   3095  O   PRO A 416     130.328 110.489  89.384  1.00 50.00           O  
ATOM   3096  CB  PRO A 416     132.047 111.519  86.934  1.00 50.00           C  
ATOM   3097  CG  PRO A 416     133.080 110.757  86.109  1.00 50.00           C  
ATOM   3098  CD  PRO A 416     134.275 110.574  87.038  1.00 50.00           C  
ATOM   3099  N   ALA A 417     131.551 108.953  88.243  1.00 50.00           N  
ATOM   3100  CA  ALA A 417     130.633 107.831  88.454  1.00 50.00           C  
ATOM   3101  C   ALA A 417     130.468 107.540  89.948  1.00 50.00           C  
ATOM   3102  O   ALA A 417     129.349 107.369  90.430  1.00 50.00           O  
ATOM   3103  CB  ALA A 417     131.172 106.590  87.748  1.00 50.00           C  
ATOM   3104  N   ILE A 418     131.586 107.564  90.674  1.00 50.00           N  
ATOM   3105  CA  ILE A 418     131.589 107.305  92.127  1.00 50.00           C  
ATOM   3106  C   ILE A 418     130.920 108.466  92.868  1.00 50.00           C  
ATOM   3107  O   ILE A 418     130.059 108.241  93.715  1.00 50.00           O  
ATOM   3108  CB  ILE A 418     133.014 107.113  92.670  1.00 50.00           C  
ATOM   3109  CG1 ILE A 418     133.703 105.929  91.983  1.00 50.00           C  
ATOM   3110  CG2 ILE A 418     132.984 106.894  94.194  1.00 50.00           C  
ATOM   3111  CD1 ILE A 418     135.173 105.755  92.388  1.00 50.00           C  
ATOM   3112  N   ALA A 419     131.347 109.675  92.508  1.00 50.00           N  
ATOM   3113  CA  ALA A 419     130.836 110.912  93.121  1.00 50.00           C  
ATOM   3114  C   ALA A 419     129.301 110.968  93.115  1.00 50.00           C  
ATOM   3115  O   ALA A 419     128.709 111.608  93.971  1.00 50.00           O  
ATOM   3116  CB  ALA A 419     131.399 112.126  92.381  1.00 50.00           C  
ATOM   3117  N   GLN A 420     128.680 110.275  92.163  1.00 50.00           N  
ATOM   3118  CA  GLN A 420     127.210 110.237  92.057  1.00 50.00           C  
ATOM   3119  C   GLN A 420     126.596 108.833  92.169  1.00 50.00           C  
ATOM   3120  O   GLN A 420     125.611 108.518  91.498  1.00 50.00           O  
ATOM   3121  CB  GLN A 420     126.783 110.941  90.767  1.00 50.00           C  
ATOM   3122  CG  GLN A 420     127.299 110.215  89.524  1.00 50.00           C  
ATOM   3123  CD  GLN A 420     126.802 110.890  88.257  1.00 50.00           C  
ATOM   3124  OE1 GLN A 420     127.109 112.041  87.987  1.00 50.00           O  
ATOM   3125  NE2 GLN A 420     126.037 110.158  87.471  1.00 50.00           N  
ATOM   3126  N   GLY A 421     127.260 107.980  92.960  1.00 50.00           N  
ATOM   3127  CA  GLY A 421     126.769 106.625  93.281  1.00 50.00           C  
ATOM   3128  C   GLY A 421     126.253 105.797  92.095  1.00 50.00           C  
ATOM   3129  O   GLY A 421     125.337 104.999  92.260  1.00 50.00           O  
ATOM   3130  N   VAL A 422     126.868 105.968  90.930  1.00 50.00           N  
ATOM   3131  CA  VAL A 422     126.512 105.179  89.739  1.00 50.00           C  
ATOM   3132  C   VAL A 422     127.731 104.397  89.203  1.00 50.00           C  
ATOM   3133  O   VAL A 422     127.809 103.909  88.073  1.00 50.00           O  
ATOM   3134  CB  VAL A 422     125.939 106.157  88.716  1.00 50.00           C  
ATOM   3135  CG1 VAL A 422     126.960 107.116  88.123  1.00 50.00           C  
ATOM   3136  CG2 VAL A 422     125.522 105.378  87.530  1.00 50.00           C  
ATOM   3137  N   SER A 423     128.709 104.269  90.072  1.00 50.00           N  
ATOM   3138  CA  SER A 423     129.961 103.589  89.731  1.00 50.00           C  
ATOM   3139  C   SER A 423     129.745 102.097  89.494  1.00 50.00           C  
ATOM   3140  O   SER A 423     130.426 101.514  88.680  1.00 50.00           O  
ATOM   3141  CB  SER A 423     130.979 103.801  90.843  1.00 50.00           C  
ATOM   3142  OG  SER A 423     130.396 103.446  92.100  1.00 50.00           O  
ATOM   3143  N   HIS A 424     128.764 101.497  90.154  1.00 50.00           N  
ATOM   3144  CA  HIS A 424     128.493 100.054  90.011  1.00 50.00           C  
ATOM   3145  C   HIS A 424     128.034  99.662  88.596  1.00 50.00           C  
ATOM   3146  O   HIS A 424     128.286  98.549  88.148  1.00 50.00           O  
ATOM   3147  CB  HIS A 424     127.458  99.601  91.046  1.00 50.00           C  
ATOM   3148  CG  HIS A 424     126.087 100.241  90.812  1.00 50.00           C  
ATOM   3149  ND1 HIS A 424     125.182  99.831  89.926  1.00 50.00           N  
ATOM   3150  CD2 HIS A 424     125.567 101.245  91.505  1.00 50.00           C  
ATOM   3151  CE1 HIS A 424     124.090 100.573  90.081  1.00 50.00           C  
ATOM   3152  NE2 HIS A 424     124.334 101.442  91.056  1.00 50.00           N  
ATOM   3153  N   VAL A 425     127.313 100.565  87.937  1.00 50.00           N  
ATOM   3154  CA  VAL A 425     126.722 100.249  86.626  1.00 50.00           C  
ATOM   3155  C   VAL A 425     127.613 100.738  85.480  1.00 50.00           C  
ATOM   3156  O   VAL A 425     127.647 100.116  84.429  1.00 50.00           O  
ATOM   3157  CB  VAL A 425     125.293 100.807  86.526  1.00 50.00           C  
ATOM   3158  CG1 VAL A 425     125.297 102.316  86.641  1.00 50.00           C  
ATOM   3159  CG2 VAL A 425     124.595 100.430  85.218  1.00 50.00           C  
ATOM   3160  N   ILE A 426     128.183 101.922  85.639  1.00 50.00           N  
ATOM   3161  CA  ILE A 426     128.962 102.562  84.569  1.00 50.00           C  
ATOM   3162  C   ILE A 426     130.227 103.189  85.169  1.00 50.00           C  
ATOM   3163  O   ILE A 426     130.457 103.134  86.376  1.00 50.00           O  
ATOM   3164  CB  ILE A 426     128.100 103.617  83.845  1.00 50.00           C  
ATOM   3165  CG1 ILE A 426     127.731 104.764  84.797  1.00 50.00           C  
ATOM   3166  CG2 ILE A 426     126.861 102.977  83.190  1.00 50.00           C  
ATOM   3167  CD1 ILE A 426     126.967 105.900  84.119  1.00 50.00           C  
ATOM   3168  N   GLY A 427     130.996 103.819  84.281  1.00 50.00           N  
ATOM   3169  CA  GLY A 427     132.166 104.613  84.688  1.00 50.00           C  
ATOM   3170  C   GLY A 427     133.508 103.905  84.506  1.00 50.00           C  
ATOM   3171  O   GLY A 427     134.530 104.451  84.911  1.00 50.00           O  
ATOM   3172  N   SER A 428     133.518 102.749  83.843  1.00 50.00           N  
ATOM   3173  CA  SER A 428     134.769 101.998  83.599  1.00 50.00           C  
ATOM   3174  C   SER A 428     134.497 100.682  82.872  1.00 50.00           C  
ATOM   3175  O   SER A 428     133.429 100.087  82.996  1.00 50.00           O  
ATOM   3176  CB  SER A 428     135.533 101.692  84.895  1.00 50.00           C  
ATOM   3177  OG  SER A 428     134.706 100.897  85.724  1.00 50.00           O  
ATOM   3178  N   VAL A 429     135.501 100.244  82.125  1.00 50.00           N  
ATOM   3179  CA  VAL A 429     135.408  99.016  81.313  1.00 50.00           C  
ATOM   3180  C   VAL A 429     135.662  97.792  82.206  1.00 50.00           C  
ATOM   3181  O   VAL A 429     136.759  97.234  82.228  1.00 50.00           O  
ATOM   3182  CB  VAL A 429     136.424  99.048  80.158  1.00 50.00           C  
ATOM   3183  CG1 VAL A 429     136.213  97.859  79.213  1.00 50.00           C  
ATOM   3184  CG2 VAL A 429     136.365 100.358  79.372  1.00 50.00           C  
ATOM   3185  N   GLU A 430     134.642  97.429  82.971  1.00 50.00           N  
ATOM   3186  CA  GLU A 430     134.718  96.263  83.865  1.00 50.00           C  
ATOM   3187  C   GLU A 430     133.511  95.351  83.666  1.00 50.00           C  
ATOM   3188  O   GLU A 430     132.403  95.807  83.382  1.00 50.00           O  
ATOM   3189  CB  GLU A 430     134.786  96.722  85.320  1.00 50.00           C  
ATOM   3190  CG  GLU A 430     136.076  97.493  85.598  1.00 50.00           C  
ATOM   3191  CD  GLU A 430     136.083  97.938  87.053  1.00 50.00           C  
ATOM   3192  OE1 GLU A 430     136.166  97.045  87.925  1.00 50.00           O  
ATOM   3193  OE2 GLU A 430     136.061  99.173  87.254  1.00 50.00           O  
ATOM   3194  N   VAL A 431     133.763  94.060  83.844  1.00 50.00           N  
ATOM   3195  CA  VAL A 431     132.719  93.021  83.741  1.00 50.00           C  
ATOM   3196  C   VAL A 431     131.612  93.298  84.770  1.00 50.00           C  
ATOM   3197  O   VAL A 431     131.897  93.605  85.927  1.00 50.00           O  
ATOM   3198  CB  VAL A 431     133.342  91.636  83.989  1.00 50.00           C  
ATOM   3199  CG1 VAL A 431     132.292  90.517  83.980  1.00 50.00           C  
ATOM   3200  CG2 VAL A 431     134.409  91.321  82.937  1.00 50.00           C  
ATOM   3201  N   GLY A 432     130.373  93.122  84.304  1.00 50.00           N  
ATOM   3202  CA  GLY A 432     129.189  93.299  85.165  1.00 50.00           C  
ATOM   3203  C   GLY A 432     128.497  94.645  84.930  1.00 50.00           C  
ATOM   3204  O   GLY A 432     127.300  94.776  85.173  1.00 50.00           O  
ATOM   3205  N   LYS A 433     129.274  95.631  84.489  1.00 50.00           N  
ATOM   3206  CA  LYS A 433     128.766  96.990  84.246  1.00 50.00           C  
ATOM   3207  C   LYS A 433     128.024  97.085  82.909  1.00 50.00           C  
ATOM   3208  O   LYS A 433     128.277  96.316  81.976  1.00 50.00           O  
ATOM   3209  CB  LYS A 433     129.915  97.999  84.269  1.00 50.00           C  
ATOM   3210  CG  LYS A 433     130.564  98.095  85.648  1.00 50.00           C  
ATOM   3211  CD  LYS A 433     131.427  99.351  85.716  1.00 50.00           C  
ATOM   3212  CE  LYS A 433     132.023  99.531  87.108  1.00 50.00           C  
ATOM   3213  NZ  LYS A 433     132.551 100.896  87.243  1.00 50.00           N  
ATOM   3214  N   MET A 434     127.121  98.058  82.830  1.00 50.00           N  
ATOM   3215  CA  MET A 434     126.458  98.424  81.570  1.00 50.00           C  
ATOM   3216  C   MET A 434     127.537  98.720  80.520  1.00 50.00           C  
ATOM   3217  O   MET A 434     128.525  99.410  80.787  1.00 50.00           O  
ATOM   3218  CB  MET A 434     125.588  99.667  81.773  1.00 50.00           C  
ATOM   3219  CG  MET A 434     124.799 100.018  80.507  1.00 50.00           C  
ATOM   3220  SD  MET A 434     123.619  98.714  80.014  1.00 50.00           S  
ATOM   3221  CE  MET A 434     122.368  99.153  81.182  1.00 50.00           C  
ATOM   3222  N   ALA A 435     127.306  98.195  79.323  1.00 50.00           N  
ATOM   3223  CA  ALA A 435     128.272  98.312  78.220  1.00 50.00           C  
ATOM   3224  C   ALA A 435     128.194  99.656  77.477  1.00 50.00           C  
ATOM   3225  O   ALA A 435     127.806  99.730  76.310  1.00 50.00           O  
ATOM   3226  CB  ALA A 435     128.084  97.121  77.277  1.00 50.00           C  
ATOM   3227  N   ASP A 436     128.577 100.724  78.175  1.00 50.00           N  
ATOM   3228  CA  ASP A 436     128.762 102.037  77.532  1.00 50.00           C  
ATOM   3229  C   ASP A 436     130.224 102.208  77.125  1.00 50.00           C  
ATOM   3230  O   ASP A 436     131.051 102.674  77.909  1.00 50.00           O  
ATOM   3231  CB  ASP A 436     128.334 103.177  78.459  1.00 50.00           C  
ATOM   3232  CG  ASP A 436     126.822 103.258  78.626  1.00 50.00           C  
ATOM   3233  OD1 ASP A 436     126.119 102.795  77.703  1.00 50.00           O  
ATOM   3234  OD2 ASP A 436     126.406 103.756  79.693  1.00 50.00           O  
ATOM   3235  N   LEU A 437     130.513 101.761  75.911  1.00 50.00           N  
ATOM   3236  CA  LEU A 437     131.886 101.790  75.374  1.00 50.00           C  
ATOM   3237  C   LEU A 437     131.957 102.690  74.141  1.00 50.00           C  
ATOM   3238  O   LEU A 437     131.019 102.809  73.357  1.00 50.00           O  
ATOM   3239  CB  LEU A 437     132.347 100.380  74.986  1.00 50.00           C  
ATOM   3240  CG  LEU A 437     132.125  99.332  76.080  1.00 50.00           C  
ATOM   3241  CD1 LEU A 437     132.321  97.911  75.550  1.00 50.00           C  
ATOM   3242  CD2 LEU A 437     133.104  99.597  77.219  1.00 50.00           C  
ATOM   3243  N   VAL A 438     133.099 103.333  74.001  1.00 50.00           N  
ATOM   3244  CA  VAL A 438     133.404 104.210  72.858  1.00 50.00           C  
ATOM   3245  C   VAL A 438     134.734 103.769  72.238  1.00 50.00           C  
ATOM   3246  O   VAL A 438     135.775 103.812  72.895  1.00 50.00           O  
ATOM   3247  CB  VAL A 438     133.421 105.686  73.311  1.00 50.00           C  
ATOM   3248  CG1 VAL A 438     134.171 105.896  74.633  1.00 50.00           C  
ATOM   3249  CG2 VAL A 438     134.040 106.597  72.248  1.00 50.00           C  
ATOM   3250  N   LEU A 439     134.676 103.431  70.957  1.00 50.00           N  
ATOM   3251  CA  LEU A 439     135.890 103.058  70.214  1.00 50.00           C  
ATOM   3252  C   LEU A 439     136.604 104.311  69.720  1.00 50.00           C  
ATOM   3253  O   LEU A 439     136.019 105.122  69.003  1.00 50.00           O  
ATOM   3254  CB  LEU A 439     135.551 102.169  69.011  1.00 50.00           C  
ATOM   3255  CG  LEU A 439     134.669 100.961  69.354  1.00 50.00           C  
ATOM   3256  CD1 LEU A 439     134.609 100.012  68.159  1.00 50.00           C  
ATOM   3257  CD2 LEU A 439     135.157 100.210  70.593  1.00 50.00           C  
ATOM   3258  N   TRP A 440     137.882 104.407  70.045  1.00 50.00           N  
ATOM   3259  CA  TRP A 440     138.716 105.530  69.596  1.00 50.00           C  
ATOM   3260  C   TRP A 440     139.756 105.027  68.601  1.00 50.00           C  
ATOM   3261  O   TRP A 440     140.407 104.001  68.808  1.00 50.00           O  
ATOM   3262  CB  TRP A 440     139.445 106.174  70.776  1.00 50.00           C  
ATOM   3263  CG  TRP A 440     138.485 106.731  71.828  1.00 50.00           C  
ATOM   3264  CD1 TRP A 440     138.116 106.108  72.943  1.00 50.00           C  
ATOM   3265  CD2 TRP A 440     137.943 108.005  71.862  1.00 50.00           C  
ATOM   3266  NE1 TRP A 440     137.375 106.934  73.678  1.00 50.00           N  
ATOM   3267  CE2 TRP A 440     137.250 108.101  73.057  1.00 50.00           C  
ATOM   3268  CE3 TRP A 440     137.987 109.083  70.988  1.00 50.00           C  
ATOM   3269  CZ2 TRP A 440     136.588 109.276  73.387  1.00 50.00           C  
ATOM   3270  CZ3 TRP A 440     137.317 110.257  71.313  1.00 50.00           C  
ATOM   3271  CH2 TRP A 440     136.613 110.352  72.508  1.00 50.00           C  
ATOM   3272  N   ASP A 441     139.910 105.813  67.544  1.00 50.00           N  
ATOM   3273  CA  ASP A 441     140.946 105.564  66.541  1.00 50.00           C  
ATOM   3274  C   ASP A 441     142.165 106.371  66.986  1.00 50.00           C  
ATOM   3275  O   ASP A 441     142.122 107.587  66.814  1.00 50.00           O  
ATOM   3276  CB  ASP A 441     140.494 105.993  65.141  1.00 50.00           C  
ATOM   3277  CG  ASP A 441     141.516 105.598  64.064  1.00 50.00           C  
ATOM   3278  OD1 ASP A 441     142.631 105.162  64.431  1.00 50.00           O  
ATOM   3279  OD2 ASP A 441     141.203 105.840  62.885  1.00 50.00           O  
ATOM   3280  N   PRO A 442     143.200 105.682  67.484  1.00 50.00           N  
ATOM   3281  CA  PRO A 442     144.385 106.265  68.144  1.00 50.00           C  
ATOM   3282  C   PRO A 442     144.829 107.655  67.676  1.00 50.00           C  
ATOM   3283  O   PRO A 442     145.173 108.487  68.510  1.00 50.00           O  
ATOM   3284  CB  PRO A 442     145.499 105.231  67.959  1.00 50.00           C  
ATOM   3285  CG  PRO A 442     144.955 104.253  66.916  1.00 50.00           C  
ATOM   3286  CD  PRO A 442     143.457 104.261  67.200  1.00 50.00           C  
ATOM   3287  N   ARG A 443     144.730 107.933  66.379  1.00 50.00           N  
ATOM   3288  CA  ARG A 443     145.071 109.278  65.883  1.00 50.00           C  
ATOM   3289  C   ARG A 443     144.115 110.395  66.336  1.00 50.00           C  
ATOM   3290  O   ARG A 443     144.555 111.458  66.752  1.00 50.00           O  
ATOM   3291  CB  ARG A 443     145.243 109.288  64.373  1.00 50.00           C  
ATOM   3292  CG  ARG A 443     143.995 108.808  63.677  1.00 50.00           C  
ATOM   3293  CD  ARG A 443     144.137 109.125  62.214  1.00 50.00           C  
ATOM   3294  NE  ARG A 443     144.759 107.960  61.642  1.00 50.00           N  
ATOM   3295  CZ  ARG A 443     144.990 107.834  60.349  1.00 50.00           C  
ATOM   3296  NH1 ARG A 443     144.529 108.718  59.462  1.00 50.00           N  
ATOM   3297  NH2 ARG A 443     145.808 106.875  59.972  1.00 50.00           N  
ATOM   3298  N   PHE A 444     142.822 110.104  66.347  1.00 50.00           N  
ATOM   3299  CA  PHE A 444     141.773 111.059  66.744  1.00 50.00           C  
ATOM   3300  C   PHE A 444     141.447 110.978  68.234  1.00 50.00           C  
ATOM   3301  O   PHE A 444     140.566 111.705  68.699  1.00 50.00           O  
ATOM   3302  CB  PHE A 444     140.485 110.761  65.979  1.00 50.00           C  
ATOM   3303  CG  PHE A 444     140.650 110.911  64.474  1.00 50.00           C  
ATOM   3304  CD1 PHE A 444     141.218 109.879  63.778  1.00 50.00           C  
ATOM   3305  CD2 PHE A 444     140.132 111.981  63.769  1.00 50.00           C  
ATOM   3306  CE1 PHE A 444     141.306 109.933  62.394  1.00 50.00           C  
ATOM   3307  CE2 PHE A 444     140.237 112.033  62.383  1.00 50.00           C  
ATOM   3308  CZ  PHE A 444     140.854 111.014  61.684  1.00 50.00           C  
ATOM   3309  N   PHE A 445     142.123 110.076  68.953  1.00 50.00           N  
ATOM   3310  CA  PHE A 445     141.882 109.877  70.389  1.00 50.00           C  
ATOM   3311  C   PHE A 445     141.729 111.222  71.093  1.00 50.00           C  
ATOM   3312  O   PHE A 445     142.421 112.193  70.803  1.00 50.00           O  
ATOM   3313  CB  PHE A 445     143.040 109.120  71.037  1.00 50.00           C  
ATOM   3314  CG  PHE A 445     142.781 108.912  72.532  1.00 50.00           C  
ATOM   3315  CD1 PHE A 445     143.156 109.894  73.443  1.00 50.00           C  
ATOM   3316  CD2 PHE A 445     142.117 107.772  72.964  1.00 50.00           C  
ATOM   3317  CE1 PHE A 445     142.876 109.730  74.791  1.00 50.00           C  
ATOM   3318  CE2 PHE A 445     141.845 107.601  74.313  1.00 50.00           C  
ATOM   3319  CZ  PHE A 445     142.239 108.574  75.220  1.00 50.00           C  
ATOM   3320  N   GLY A 446     140.753 111.206  71.985  1.00 50.00           N  
ATOM   3321  CA  GLY A 446     140.427 112.378  72.772  1.00 50.00           C  
ATOM   3322  C   GLY A 446     139.806 113.587  72.083  1.00 50.00           C  
ATOM   3323  O   GLY A 446     139.566 114.615  72.705  1.00 50.00           O  
ATOM   3324  N   ALA A 447     139.473 113.390  70.825  1.00 50.00           N  
ATOM   3325  CA  ALA A 447     138.860 114.443  70.009  1.00 50.00           C  
ATOM   3326  C   ALA A 447     137.587 113.924  69.339  1.00 50.00           C  
ATOM   3327  O   ALA A 447     136.483 114.318  69.703  1.00 50.00           O  
ATOM   3328  CB  ALA A 447     139.873 114.968  68.985  1.00 50.00           C  
ATOM   3329  N   LYS A 448     137.793 113.057  68.351  1.00 50.00           N  
ATOM   3330  CA  LYS A 448     136.711 112.505  67.525  1.00 50.00           C  
ATOM   3331  C   LYS A 448     136.737 110.971  67.532  1.00 50.00           C  
ATOM   3332  O   LYS A 448     137.640 110.360  66.955  1.00 50.00           O  
ATOM   3333  CB  LYS A 448     136.775 113.038  66.094  1.00 50.00           C  
ATOM   3334  CG  LYS A 448     136.545 114.548  66.036  1.00 50.00           C  
ATOM   3335  CD  LYS A 448     136.508 114.998  64.579  1.00 50.00           C  
ATOM   3336  CE  LYS A 448     136.196 116.488  64.472  1.00 50.00           C  
ATOM   3337  NZ  LYS A 448     136.122 116.911  63.071  1.00 50.00           N  
ATOM   3338  N   PRO A 449     135.825 110.374  68.304  1.00 50.00           N  
ATOM   3339  CA  PRO A 449     135.687 108.912  68.440  1.00 50.00           C  
ATOM   3340  C   PRO A 449     135.032 108.268  67.215  1.00 50.00           C  
ATOM   3341  O   PRO A 449     134.263 108.907  66.503  1.00 50.00           O  
ATOM   3342  CB  PRO A 449     134.805 108.750  69.672  1.00 50.00           C  
ATOM   3343  CG  PRO A 449     133.895 109.974  69.636  1.00 50.00           C  
ATOM   3344  CD  PRO A 449     134.815 111.076  69.124  1.00 50.00           C  
ATOM   3345  N   LYS A 450     135.346 106.994  67.010  1.00 50.00           N  
ATOM   3346  CA  LYS A 450     134.802 106.192  65.898  1.00 50.00           C  
ATOM   3347  C   LYS A 450     133.296 105.912  66.039  1.00 50.00           C  
ATOM   3348  O   LYS A 450     132.534 106.106  65.091  1.00 50.00           O  
ATOM   3349  CB  LYS A 450     135.584 104.877  65.791  1.00 50.00           C  
ATOM   3350  CG  LYS A 450     135.132 104.013  64.609  1.00 50.00           C  
ATOM   3351  CD  LYS A 450     135.398 104.712  63.273  1.00 50.00           C  
ATOM   3352  CE  LYS A 450     134.935 103.859  62.092  1.00 50.00           C  
ATOM   3353  NZ  LYS A 450     133.477 103.674  62.095  1.00 50.00           N  
ATOM   3354  N   MET A 451     132.908 105.409  67.209  1.00 50.00           N  
ATOM   3355  CA  MET A 451     131.508 105.046  67.483  1.00 50.00           C  
ATOM   3356  C   MET A 451     131.253 104.923  68.987  1.00 50.00           C  
ATOM   3357  O   MET A 451     132.124 104.493  69.746  1.00 50.00           O  
ATOM   3358  CB  MET A 451     131.139 103.720  66.806  1.00 50.00           C  
ATOM   3359  CG  MET A 451     131.897 102.515  67.365  1.00 50.00           C  
ATOM   3360  SD  MET A 451     131.263 100.906  66.779  1.00 50.00           S  
ATOM   3361  CE  MET A 451     131.562 101.071  65.032  1.00 50.00           C  
ATOM   3362  N   VAL A 452     130.009 105.188  69.342  1.00 50.00           N  
ATOM   3363  CA  VAL A 452     129.516 105.103  70.724  1.00 50.00           C  
ATOM   3364  C   VAL A 452     128.490 103.962  70.830  1.00 50.00           C  
ATOM   3365  O   VAL A 452     127.415 103.965  70.218  1.00 50.00           O  
ATOM   3366  CB  VAL A 452     128.913 106.457  71.134  1.00 50.00           C  
ATOM   3367  CG1 VAL A 452     127.708 106.820  70.294  1.00 50.00           C  
ATOM   3368  CG2 VAL A 452     128.443 106.471  72.586  1.00 50.00           C  
ATOM   3369  N   ILE A 453     128.809 103.016  71.693  1.00 50.00           N  
ATOM   3370  CA  ILE A 453     127.890 101.898  71.945  1.00 50.00           C  
ATOM   3371  C   ILE A 453     127.217 102.120  73.303  1.00 50.00           C  
ATOM   3372  O   ILE A 453     127.854 102.156  74.357  1.00 50.00           O  
ATOM   3373  CB  ILE A 453     128.581 100.527  71.869  1.00 50.00           C  
ATOM   3374  CG1 ILE A 453     129.564 100.316  73.017  1.00 50.00           C  
ATOM   3375  CG2 ILE A 453     129.291 100.352  70.518  1.00 50.00           C  
ATOM   3376  CD1 ILE A 453     130.075  98.886  73.094  1.00 50.00           C  
ATOM   3377  N   LYS A 454     125.924 102.367  73.232  1.00 50.00           N  
ATOM   3378  CA  LYS A 454     125.125 102.614  74.433  1.00 50.00           C  
ATOM   3379  C   LYS A 454     124.349 101.353  74.809  1.00 50.00           C  
ATOM   3380  O   LYS A 454     123.749 100.709  73.949  1.00 50.00           O  
ATOM   3381  CB  LYS A 454     124.154 103.750  74.124  1.00 50.00           C  
ATOM   3382  CG  LYS A 454     123.554 104.327  75.400  1.00 50.00           C  
ATOM   3383  CD  LYS A 454     124.654 104.973  76.242  1.00 50.00           C  
ATOM   3384  CE  LYS A 454     124.130 105.336  77.621  1.00 50.00           C  
ATOM   3385  NZ  LYS A 454     123.609 104.141  78.301  1.00 50.00           N  
ATOM   3386  N   GLY A 455     124.476 100.976  76.085  1.00 50.00           N  
ATOM   3387  CA  GLY A 455     123.762  99.800  76.623  1.00 50.00           C  
ATOM   3388  C   GLY A 455     124.003  98.524  75.799  1.00 50.00           C  
ATOM   3389  O   GLY A 455     123.060  97.827  75.429  1.00 50.00           O  
ATOM   3390  N   GLY A 456     125.276  98.310  75.439  1.00 50.00           N  
ATOM   3391  CA  GLY A 456     125.705  97.121  74.674  1.00 50.00           C  
ATOM   3392  C   GLY A 456     125.252  97.064  73.211  1.00 50.00           C  
ATOM   3393  O   GLY A 456     125.463  96.052  72.545  1.00 50.00           O  
ATOM   3394  N   MET A 457     124.691  98.158  72.711  1.00 50.00           N  
ATOM   3395  CA  MET A 457     124.351  98.255  71.286  1.00 50.00           C  
ATOM   3396  C   MET A 457     124.802  99.595  70.711  1.00 50.00           C  
ATOM   3397  O   MET A 457     124.812 100.618  71.393  1.00 50.00           O  
ATOM   3398  CB  MET A 457     122.863  98.041  71.080  1.00 50.00           C  
ATOM   3399  CG  MET A 457     122.056  99.144  71.711  1.00 50.00           C  
ATOM   3400  SD  MET A 457     120.337  98.694  71.354  1.00 50.00           S  
ATOM   3401  CE  MET A 457     119.949  97.478  72.597  1.00 50.00           C  
ATOM   3402  N   ILE A 458     125.169  99.569  69.439  1.00 50.00           N  
ATOM   3403  CA  ILE A 458     125.641 100.778  68.741  1.00 50.00           C  
ATOM   3404  C   ILE A 458     124.494 101.797  68.643  1.00 50.00           C  
ATOM   3405  O   ILE A 458     123.458 101.533  68.029  1.00 50.00           O  
ATOM   3406  CB  ILE A 458     126.205 100.408  67.359  1.00 50.00           C  
ATOM   3407  CG1 ILE A 458     127.431  99.493  67.505  1.00 50.00           C  
ATOM   3408  CG2 ILE A 458     126.571 101.672  66.568  1.00 50.00           C  
ATOM   3409  CD1 ILE A 458     128.047  99.055  66.168  1.00 50.00           C  
ATOM   3410  N   ASN A 459     124.791 102.994  69.132  1.00 50.00           N  
ATOM   3411  CA  ASN A 459     123.808 104.084  69.164  1.00 50.00           C  
ATOM   3412  C   ASN A 459     124.197 105.247  68.244  1.00 50.00           C  
ATOM   3413  O   ASN A 459     123.322 105.923  67.712  1.00 50.00           O  
ATOM   3414  CB  ASN A 459     123.697 104.553  70.608  1.00 50.00           C  
ATOM   3415  CG  ASN A 459     122.564 105.555  70.744  1.00 50.00           C  
ATOM   3416  OD1 ASN A 459     122.654 106.700  70.543  1.00 50.00           O  
ATOM   3417  ND2 ASN A 459     121.411 105.252  71.146  1.00 50.00           N  
ATOM   3418  N   TRP A 460     125.498 105.449  68.069  1.00 50.00           N  
ATOM   3419  CA  TRP A 460     126.012 106.494  67.164  1.00 50.00           C  
ATOM   3420  C   TRP A 460     127.411 106.127  66.692  1.00 50.00           C  
ATOM   3421  O   TRP A 460     128.194 105.515  67.415  1.00 50.00           O  
ATOM   3422  CB  TRP A 460     126.093 107.875  67.811  1.00 50.00           C  
ATOM   3423  CG  TRP A 460     124.766 108.380  68.341  1.00 50.00           C  
ATOM   3424  CD1 TRP A 460     124.264 108.285  69.552  1.00 50.00           C  
ATOM   3425  CD2 TRP A 460     123.890 109.152  67.634  1.00 50.00           C  
ATOM   3426  NE1 TRP A 460     123.105 108.956  69.620  1.00 50.00           N  
ATOM   3427  CE2 TRP A 460     122.819 109.454  68.444  1.00 50.00           C  
ATOM   3428  CE3 TRP A 460     124.019 109.742  66.409  1.00 50.00           C  
ATOM   3429  CZ2 TRP A 460     121.789 110.264  68.015  1.00 50.00           C  
ATOM   3430  CZ3 TRP A 460     123.019 110.608  65.996  1.00 50.00           C  
ATOM   3431  CH2 TRP A 460     121.887 110.841  66.765  1.00 50.00           C  
ATOM   3432  N   ALA A 461     127.693 106.514  65.459  1.00 50.00           N  
ATOM   3433  CA  ALA A 461     128.962 106.174  64.796  1.00 50.00           C  
ATOM   3434  C   ALA A 461     129.155 107.055  63.566  1.00 50.00           C  
ATOM   3435  O   ALA A 461     128.188 107.578  63.004  1.00 50.00           O  
ATOM   3436  CB  ALA A 461     128.926 104.708  64.347  1.00 50.00           C  
ATOM   3437  N   ALA A 462     130.422 107.271  63.227  1.00 50.00           N  
ATOM   3438  CA  ALA A 462     130.780 107.964  61.977  1.00 50.00           C  
ATOM   3439  C   ALA A 462     130.183 107.183  60.799  1.00 50.00           C  
ATOM   3440  O   ALA A 462     130.337 105.963  60.712  1.00 50.00           O  
ATOM   3441  CB  ALA A 462     132.302 108.011  61.836  1.00 50.00           C  
ATOM   3442  N   MET A 463     129.371 107.882  60.020  1.00 50.00           N  
ATOM   3443  CA  MET A 463     128.701 107.277  58.865  1.00 50.00           C  
ATOM   3444  C   MET A 463     128.883 108.146  57.625  1.00 50.00           C  
ATOM   3445  O   MET A 463     128.838 109.374  57.710  1.00 50.00           O  
ATOM   3446  CB  MET A 463     127.218 107.090  59.184  1.00 50.00           C  
ATOM   3447  CG  MET A 463     126.481 106.287  58.107  1.00 50.00           C  
ATOM   3448  SD  MET A 463     127.316 104.707  57.706  1.00 50.00           S  
ATOM   3449  CE  MET A 463     127.556 104.021  59.336  1.00 50.00           C  
ATOM   3450  N   GLY A 464     129.029 107.451  56.497  1.00 50.00           N  
ATOM   3451  CA  GLY A 464     129.204 108.117  55.204  1.00 50.00           C  
ATOM   3452  C   GLY A 464     127.926 108.084  54.379  1.00 50.00           C  
ATOM   3453  O   GLY A 464     126.891 107.605  54.842  1.00 50.00           O  
ATOM   3454  N   ASP A 465     128.080 108.507  53.125  1.00 50.00           N  
ATOM   3455  CA  ASP A 465     127.002 108.532  52.133  1.00 50.00           C  
ATOM   3456  C   ASP A 465     126.093 107.299  52.291  1.00 50.00           C  
ATOM   3457  O   ASP A 465     126.491 106.197  51.914  1.00 50.00           O  
ATOM   3458  CB  ASP A 465     127.590 108.640  50.721  1.00 50.00           C  
ATOM   3459  CG  ASP A 465     126.515 108.696  49.628  1.00 50.00           C  
ATOM   3460  OD1 ASP A 465     125.334 108.927  49.979  1.00 50.00           O  
ATOM   3461  OD2 ASP A 465     126.880 108.451  48.462  1.00 50.00           O  
ATOM   3462  N   PRO A 466     124.888 107.526  52.831  1.00 50.00           N  
ATOM   3463  CA  PRO A 466     123.899 106.464  53.089  1.00 50.00           C  
ATOM   3464  C   PRO A 466     123.452 105.756  51.801  1.00 50.00           C  
ATOM   3465  O   PRO A 466     122.741 104.758  51.849  1.00 50.00           O  
ATOM   3466  CB  PRO A 466     122.740 107.195  53.769  1.00 50.00           C  
ATOM   3467  CG  PRO A 466     122.810 108.606  53.184  1.00 50.00           C  
ATOM   3468  CD  PRO A 466     124.310 108.862  53.090  1.00 50.00           C  
ATOM   3469  N   ASN A 467     123.881 106.296  50.665  1.00 50.00           N  
ATOM   3470  CA  ASN A 467     123.574 105.741  49.340  1.00 50.00           C  
ATOM   3471  C   ASN A 467     124.769 104.965  48.770  1.00 50.00           C  
ATOM   3472  O   ASN A 467     124.617 104.148  47.867  1.00 50.00           O  
ATOM   3473  CB  ASN A 467     123.179 106.896  48.418  1.00 50.00           C  
ATOM   3474  CG  ASN A 467     122.671 106.381  47.072  1.00 50.00           C  
ATOM   3475  OD1 ASN A 467     121.539 105.941  46.939  1.00 50.00           O  
ATOM   3476  ND2 ASN A 467     123.528 106.437  46.071  1.00 50.00           N  
ATOM   3477  N   ALA A 468     125.956 105.280  49.280  1.00 50.00           N  
ATOM   3478  CA  ALA A 468     127.204 104.650  48.830  1.00 50.00           C  
ATOM   3479  C   ALA A 468     127.176 103.128  48.994  1.00 50.00           C  
ATOM   3480  O   ALA A 468     126.285 102.550  49.614  1.00 50.00           O  
ATOM   3481  CB  ALA A 468     128.346 105.231  49.643  1.00 50.00           C  
ATOM   3482  N   SER A 469     128.202 102.507  48.432  1.00 50.00           N  
ATOM   3483  CA  SER A 469     128.376 101.044  48.485  1.00 50.00           C  
ATOM   3484  C   SER A 469     129.255 100.622  49.667  1.00 50.00           C  
ATOM   3485  O   SER A 469     129.734  99.490  49.734  1.00 50.00           O  
ATOM   3486  CB  SER A 469     129.007 100.588  47.169  1.00 50.00           C  
ATOM   3487  OG  SER A 469     130.213 101.328  46.941  1.00 50.00           O  
ATOM   3488  N   LEU A 470     129.418 101.547  50.610  1.00 50.00           N  
ATOM   3489  CA  LEU A 470     130.208 101.332  51.828  1.00 50.00           C  
ATOM   3490  C   LEU A 470     130.044 102.551  52.760  1.00 50.00           C  
ATOM   3491  O   LEU A 470     129.704 103.637  52.283  1.00 50.00           O  
ATOM   3492  CB  LEU A 470     131.668 101.046  51.418  1.00 50.00           C  
ATOM   3493  CG  LEU A 470     132.510 100.499  52.567  1.00 50.00           C  
ATOM   3494  CD1 LEU A 470     133.785  99.787  52.167  1.00 50.00           C  
ATOM   3495  CD2 LEU A 470     133.068 101.671  53.278  1.00 50.00           C  
ATOM   3496  N   PRO A 471     130.169 102.323  54.079  1.00 50.00           N  
ATOM   3497  CA  PRO A 471     130.072 103.372  55.111  1.00 50.00           C  
ATOM   3498  C   PRO A 471     131.193 104.424  55.185  1.00 50.00           C  
ATOM   3499  O   PRO A 471     131.102 105.355  55.976  1.00 50.00           O  
ATOM   3500  CB  PRO A 471     130.010 102.573  56.415  1.00 50.00           C  
ATOM   3501  CG  PRO A 471     130.866 101.348  56.126  1.00 50.00           C  
ATOM   3502  CD  PRO A 471     130.291 101.006  54.757  1.00 50.00           C  
ATOM   3503  N   THR A 472     132.273 104.238  54.444  1.00 50.00           N  
ATOM   3504  CA  THR A 472     133.474 105.102  54.505  1.00 50.00           C  
ATOM   3505  C   THR A 472     133.406 106.406  53.694  1.00 50.00           C  
ATOM   3506  O   THR A 472     133.898 107.415  54.192  1.00 50.00           O  
ATOM   3507  CB  THR A 472     134.760 104.360  54.109  1.00 50.00           C  
ATOM   3508  OG1 THR A 472     134.669 103.920  52.739  1.00 50.00           O  
ATOM   3509  CG2 THR A 472     135.110 103.281  55.152  1.00 50.00           C  
ATOM   3510  N   PRO A 473     132.849 106.414  52.473  1.00 50.00           N  
ATOM   3511  CA  PRO A 473     132.857 107.593  51.594  1.00 50.00           C  
ATOM   3512  C   PRO A 473     132.117 108.773  52.221  1.00 50.00           C  
ATOM   3513  O   PRO A 473     131.094 108.625  52.886  1.00 50.00           O  
ATOM   3514  CB  PRO A 473     132.201 107.126  50.294  1.00 50.00           C  
ATOM   3515  CG  PRO A 473     131.280 106.012  50.756  1.00 50.00           C  
ATOM   3516  CD  PRO A 473     132.094 105.329  51.827  1.00 50.00           C  
ATOM   3517  N   GLN A 474     132.661 109.946  51.939  1.00 50.00           N  
ATOM   3518  CA  GLN A 474     132.133 111.230  52.415  1.00 50.00           C  
ATOM   3519  C   GLN A 474     130.740 111.520  51.835  1.00 50.00           C  
ATOM   3520  O   GLN A 474     130.411 110.999  50.768  1.00 50.00           O  
ATOM   3521  CB  GLN A 474     133.106 112.346  52.018  1.00 50.00           C  
ATOM   3522  CG  GLN A 474     134.512 112.112  52.586  1.00 50.00           C  
ATOM   3523  CD  GLN A 474     134.540 112.011  54.113  1.00 50.00           C  
ATOM   3524  OE1 GLN A 474     135.292 111.240  54.688  1.00 50.00           O  
ATOM   3525  NE2 GLN A 474     133.695 112.791  54.765  1.00 50.00           N  
ATOM   3526  N   PRO A 475     129.969 112.373  52.522  1.00 50.00           N  
ATOM   3527  CA  PRO A 475     130.312 113.008  53.816  1.00 50.00           C  
ATOM   3528  C   PRO A 475     130.373 111.953  54.921  1.00 50.00           C  
ATOM   3529  O   PRO A 475     129.656 110.965  54.851  1.00 50.00           O  
ATOM   3530  CB  PRO A 475     129.163 113.971  54.103  1.00 50.00           C  
ATOM   3531  CG  PRO A 475     128.604 114.278  52.716  1.00 50.00           C  
ATOM   3532  CD  PRO A 475     128.734 112.951  51.970  1.00 50.00           C  
ATOM   3533  N   VAL A 476     131.231 112.189  55.906  1.00 50.00           N  
ATOM   3534  CA  VAL A 476     131.382 111.282  57.061  1.00 50.00           C  
ATOM   3535  C   VAL A 476     131.228 112.072  58.365  1.00 50.00           C  
ATOM   3536  O   VAL A 476     132.203 112.562  58.931  1.00 50.00           O  
ATOM   3537  CB  VAL A 476     132.734 110.545  57.038  1.00 50.00           C  
ATOM   3538  CG1 VAL A 476     132.928 109.655  58.272  1.00 50.00           C  
ATOM   3539  CG2 VAL A 476     132.834 109.654  55.807  1.00 50.00           C  
ATOM   3540  N   PHE A 477     129.986 112.185  58.802  1.00 50.00           N  
ATOM   3541  CA  PHE A 477     129.683 112.804  60.101  1.00 50.00           C  
ATOM   3542  C   PHE A 477     129.017 111.766  61.015  1.00 50.00           C  
ATOM   3543  O   PHE A 477     128.770 110.628  60.613  1.00 50.00           O  
ATOM   3544  CB  PHE A 477     128.793 114.035  59.892  1.00 50.00           C  
ATOM   3545  CG  PHE A 477     127.430 113.665  59.313  1.00 50.00           C  
ATOM   3546  CD1 PHE A 477     126.385 113.365  60.176  1.00 50.00           C  
ATOM   3547  CD2 PHE A 477     127.239 113.668  57.938  1.00 50.00           C  
ATOM   3548  CE1 PHE A 477     125.136 113.093  59.657  1.00 50.00           C  
ATOM   3549  CE2 PHE A 477     125.992 113.380  57.416  1.00 50.00           C  
ATOM   3550  CZ  PHE A 477     124.953 113.109  58.281  1.00 50.00           C  
ATOM   3551  N   TYR A 478     128.764 112.178  62.250  1.00 50.00           N  
ATOM   3552  CA  TYR A 478     128.113 111.314  63.246  1.00 50.00           C  
ATOM   3553  C   TYR A 478     126.616 111.140  62.978  1.00 50.00           C  
ATOM   3554  O   TYR A 478     125.816 112.055  63.181  1.00 50.00           O  
ATOM   3555  CB  TYR A 478     128.358 111.850  64.658  1.00 50.00           C  
ATOM   3556  CG  TYR A 478     129.843 111.767  65.007  1.00 50.00           C  
ATOM   3557  CD1 TYR A 478     130.375 110.559  65.434  1.00 50.00           C  
ATOM   3558  CD2 TYR A 478     130.657 112.888  64.895  1.00 50.00           C  
ATOM   3559  CE1 TYR A 478     131.722 110.469  65.748  1.00 50.00           C  
ATOM   3560  CE2 TYR A 478     132.006 112.799  65.212  1.00 50.00           C  
ATOM   3561  CZ  TYR A 478     132.538 111.589  65.637  1.00 50.00           C  
ATOM   3562  OH  TYR A 478     133.866 111.493  65.904  1.00 50.00           O  
ATOM   3563  N   ARG A 479     126.289 109.955  62.481  1.00 50.00           N  
ATOM   3564  CA  ARG A 479     124.901 109.565  62.215  1.00 50.00           C  
ATOM   3565  C   ARG A 479     124.361 108.676  63.340  1.00 50.00           C  
ATOM   3566  O   ARG A 479     125.104 107.837  63.867  1.00 50.00           O  
ATOM   3567  CB  ARG A 479     124.796 108.778  60.909  1.00 50.00           C  
ATOM   3568  CG  ARG A 479     124.785 109.641  59.650  1.00 50.00           C  
ATOM   3569  CD  ARG A 479     123.484 110.432  59.605  1.00 50.00           C  
ATOM   3570  NE  ARG A 479     123.139 110.784  58.221  1.00 50.00           N  
ATOM   3571  CZ  ARG A 479     122.133 111.590  57.864  1.00 50.00           C  
ATOM   3572  NH1 ARG A 479     121.435 112.255  58.781  1.00 50.00           N  
ATOM   3573  NH2 ARG A 479     121.849 111.765  56.579  1.00 50.00           N  
ATOM   3574  N   PRO A 480     123.066 108.843  63.653  1.00 50.00           N  
ATOM   3575  CA  PRO A 480     122.370 108.040  64.676  1.00 50.00           C  
ATOM   3576  C   PRO A 480     122.280 106.609  64.231  1.00 50.00           C  
ATOM   3577  O   PRO A 480     121.897 106.370  63.090  1.00 50.00           O  
ATOM   3578  CB  PRO A 480     120.968 108.630  64.801  1.00 50.00           C  
ATOM   3579  CG  PRO A 480     120.740 109.330  63.462  1.00 50.00           C  
ATOM   3580  CD  PRO A 480     122.122 109.759  62.976  1.00 50.00           C  
ATOM   3581  N   MET A 481     122.608 105.708  65.137  1.00 50.00           N  
ATOM   3582  CA  MET A 481     122.518 104.276  64.834  1.00 50.00           C  
ATOM   3583  C   MET A 481     121.226 103.702  65.414  1.00 50.00           C  
ATOM   3584  O   MET A 481     120.386 104.423  65.946  1.00 50.00           O  
ATOM   3585  CB  MET A 481     123.762 103.553  65.350  1.00 50.00           C  
ATOM   3586  CG  MET A 481     125.039 104.029  64.651  1.00 50.00           C  
ATOM   3587  SD  MET A 481     125.081 103.706  62.853  1.00 50.00           S  
ATOM   3588  CE  MET A 481     124.478 105.247  62.210  1.00 50.00           C  
ATOM   3589  N   PHE A 482     121.113 102.383  65.376  1.00 50.00           N  
ATOM   3590  CA  PHE A 482     119.857 101.702  65.733  1.00 50.00           C  
ATOM   3591  C   PHE A 482     119.465 101.801  67.206  1.00 50.00           C  
ATOM   3592  O   PHE A 482     118.291 102.013  67.510  1.00 50.00           O  
ATOM   3593  CB  PHE A 482     119.910 100.243  65.298  1.00 50.00           C  
ATOM   3594  CG  PHE A 482     119.809 100.158  63.776  1.00 50.00           C  
ATOM   3595  CD1 PHE A 482     120.956 100.195  62.991  1.00 50.00           C  
ATOM   3596  CD2 PHE A 482     118.557 100.092  63.180  1.00 50.00           C  
ATOM   3597  CE1 PHE A 482     120.846 100.161  61.606  1.00 50.00           C  
ATOM   3598  CE2 PHE A 482     118.448 100.061  61.796  1.00 50.00           C  
ATOM   3599  CZ  PHE A 482     119.593 100.092  61.009  1.00 50.00           C  
ATOM   3600  N   GLY A 483     120.475 101.742  68.086  1.00 50.00           N  
ATOM   3601  CA  GLY A 483     120.271 101.907  69.535  1.00 50.00           C  
ATOM   3602  C   GLY A 483     119.732 103.286  69.917  1.00 50.00           C  
ATOM   3603  O   GLY A 483     119.500 103.517  71.102  1.00 50.00           O  
ATOM   3604  N   ALA A 484     119.480 104.119  68.909  1.00 50.00           N  
ATOM   3605  CA  ALA A 484     119.037 105.509  69.075  1.00 50.00           C  
ATOM   3606  C   ALA A 484     117.565 105.691  68.683  1.00 50.00           C  
ATOM   3607  O   ALA A 484     116.993 106.757  68.833  1.00 50.00           O  
ATOM   3608  CB  ALA A 484     119.921 106.413  68.210  1.00 50.00           C  
ATOM   3609  N   MET A 485     116.964 104.690  68.068  1.00 50.00           N  
ATOM   3610  CA  MET A 485     115.589 104.820  67.563  1.00 50.00           C  
ATOM   3611  C   MET A 485     114.644 103.803  68.209  1.00 50.00           C  
ATOM   3612  O   MET A 485     115.053 102.941  68.992  1.00 50.00           O  
ATOM   3613  CB  MET A 485     115.609 104.655  66.041  1.00 50.00           C  
ATOM   3614  CG  MET A 485     116.058 103.245  65.640  1.00 50.00           C  
ATOM   3615  SD  MET A 485     116.086 102.966  63.838  1.00 50.00           S  
ATOM   3616  CE  MET A 485     117.369 104.111  63.376  1.00 50.00           C  
ATOM   3617  N   GLY A 486     113.376 103.939  67.808  1.00 50.00           N  
ATOM   3618  CA  GLY A 486     112.302 103.010  68.196  1.00 50.00           C  
ATOM   3619  C   GLY A 486     112.240 102.814  69.714  1.00 50.00           C  
ATOM   3620  O   GLY A 486     112.529 103.710  70.503  1.00 50.00           O  
ATOM   3621  N   LYS A 487     111.871 101.593  70.064  1.00 50.00           N  
ATOM   3622  CA  LYS A 487     111.784 101.127  71.463  1.00 50.00           C  
ATOM   3623  C   LYS A 487     113.187 100.793  71.997  1.00 50.00           C  
ATOM   3624  O   LYS A 487     113.408 100.653  73.197  1.00 50.00           O  
ATOM   3625  CB  LYS A 487     110.940  99.851  71.502  1.00 50.00           C  
ATOM   3626  CG  LYS A 487     109.556  99.966  70.850  1.00 50.00           C  
ATOM   3627  CD  LYS A 487     108.491 100.536  71.789  1.00 50.00           C  
ATOM   3628  CE  LYS A 487     107.080 100.264  71.252  1.00 50.00           C  
ATOM   3629  NZ  LYS A 487     106.742 101.067  70.065  1.00 50.00           N  
ATOM   3630  N   THR A 488     114.131 100.644  71.069  1.00 50.00           N  
ATOM   3631  CA  THR A 488     115.510 100.242  71.374  1.00 50.00           C  
ATOM   3632  C   THR A 488     116.200 101.240  72.311  1.00 50.00           C  
ATOM   3633  O   THR A 488     116.950 100.830  73.195  1.00 50.00           O  
ATOM   3634  CB  THR A 488     116.281 100.133  70.060  1.00 50.00           C  
ATOM   3635  OG1 THR A 488     115.763  99.082  69.249  1.00 50.00           O  
ATOM   3636  CG2 THR A 488     117.733  99.827  70.304  1.00 50.00           C  
ATOM   3637  N   MET A 489     115.934 102.526  72.091  1.00 50.00           N  
ATOM   3638  CA  MET A 489     116.554 103.586  72.904  1.00 50.00           C  
ATOM   3639  C   MET A 489     116.237 103.384  74.392  1.00 50.00           C  
ATOM   3640  O   MET A 489     117.065 103.613  75.267  1.00 50.00           O  
ATOM   3641  CB  MET A 489     116.051 104.951  72.446  1.00 50.00           C  
ATOM   3642  CG  MET A 489     116.698 106.056  73.283  1.00 50.00           C  
ATOM   3643  SD  MET A 489     116.099 107.713  72.836  1.00 50.00           S  
ATOM   3644  CE  MET A 489     116.958 107.938  71.308  1.00 50.00           C  
ATOM   3645  N   GLN A 490     115.047 102.868  74.645  1.00 50.00           N  
ATOM   3646  CA  GLN A 490     114.587 102.622  76.016  1.00 50.00           C  
ATOM   3647  C   GLN A 490     115.372 101.518  76.718  1.00 50.00           C  
ATOM   3648  O   GLN A 490     115.727 101.652  77.886  1.00 50.00           O  
ATOM   3649  CB  GLN A 490     113.129 102.242  75.927  1.00 50.00           C  
ATOM   3650  CG  GLN A 490     112.351 103.442  75.379  1.00 50.00           C  
ATOM   3651  CD  GLN A 490     112.257 104.572  76.396  1.00 50.00           C  
ATOM   3652  OE1 GLN A 490     112.305 104.443  77.596  1.00 50.00           O  
ATOM   3653  NE2 GLN A 490     112.160 105.757  75.879  1.00 50.00           N  
ATOM   3654  N   ASP A 491     115.711 100.488  75.948  1.00 50.00           N  
ATOM   3655  CA  ASP A 491     116.510  99.362  76.463  1.00 50.00           C  
ATOM   3656  C   ASP A 491     117.959  99.777  76.730  1.00 50.00           C  
ATOM   3657  O   ASP A 491     118.594  99.311  77.672  1.00 50.00           O  
ATOM   3658  CB  ASP A 491     116.475  98.203  75.466  1.00 50.00           C  
ATOM   3659  CG  ASP A 491     115.057  97.657  75.274  1.00 50.00           C  
ATOM   3660  OD1 ASP A 491     114.297  97.641  76.267  1.00 50.00           O  
ATOM   3661  OD2 ASP A 491     114.758  97.286  74.119  1.00 50.00           O  
ATOM   3662  N   THR A 492     118.434 100.692  75.898  1.00 50.00           N  
ATOM   3663  CA  THR A 492     119.841 101.147  75.924  1.00 50.00           C  
ATOM   3664  C   THR A 492     120.168 102.224  76.929  1.00 50.00           C  
ATOM   3665  O   THR A 492     121.339 102.397  77.264  1.00 50.00           O  
ATOM   3666  CB  THR A 492     120.302 101.723  74.603  1.00 50.00           C  
ATOM   3667  OG1 THR A 492     119.452 102.736  74.087  1.00 50.00           O  
ATOM   3668  CG2 THR A 492     120.084 100.607  73.675  1.00 50.00           C  
ATOM   3669  N   CYS A 493     119.150 102.965  77.324  1.00 50.00           N  
ATOM   3670  CA  CYS A 493     119.390 104.128  78.166  1.00 50.00           C  
ATOM   3671  C   CYS A 493     118.831 103.959  79.579  1.00 50.00           C  
ATOM   3672  O   CYS A 493     117.910 103.181  79.823  1.00 50.00           O  
ATOM   3673  CB  CYS A 493     118.776 105.342  77.501  1.00 50.00           C  
ATOM   3674  SG  CYS A 493     119.473 106.781  78.361  1.00 50.00           S  
ATOM   3675  N   VAL A 494     119.457 104.699  80.486  1.00 50.00           N  
ATOM   3676  CA  VAL A 494     119.083 104.728  81.902  1.00 50.00           C  
ATOM   3677  C   VAL A 494     118.898 106.174  82.373  1.00 50.00           C  
ATOM   3678  O   VAL A 494     119.708 107.052  82.080  1.00 50.00           O  
ATOM   3679  CB  VAL A 494     120.141 103.977  82.732  1.00 50.00           C  
ATOM   3680  CG1 VAL A 494     121.509 104.624  82.754  1.00 50.00           C  
ATOM   3681  CG2 VAL A 494     119.761 103.914  84.198  1.00 50.00           C  
ATOM   3682  N   THR A 495     117.893 106.354  83.211  1.00 50.00           N  
ATOM   3683  CA  THR A 495     117.692 107.622  83.931  1.00 50.00           C  
ATOM   3684  C   THR A 495     117.821 107.299  85.416  1.00 50.00           C  
ATOM   3685  O   THR A 495     117.150 106.413  85.939  1.00 50.00           O  
ATOM   3686  CB  THR A 495     116.311 108.248  83.721  1.00 50.00           C  
ATOM   3687  OG1 THR A 495     115.280 107.513  84.361  1.00 50.00           O  
ATOM   3688  CG2 THR A 495     115.931 108.250  82.271  1.00 50.00           C  
ATOM   3689  N   PHE A 496     118.799 107.912  86.047  1.00 50.00           N  
ATOM   3690  CA  PHE A 496     119.108 107.641  87.451  1.00 50.00           C  
ATOM   3691  C   PHE A 496     118.155 108.387  88.373  1.00 50.00           C  
ATOM   3692  O   PHE A 496     117.678 109.482  88.070  1.00 50.00           O  
ATOM   3693  CB  PHE A 496     120.551 108.027  87.753  1.00 50.00           C  
ATOM   3694  CG  PHE A 496     121.523 107.180  86.951  1.00 50.00           C  
ATOM   3695  CD1 PHE A 496     121.856 105.938  87.422  1.00 50.00           C  
ATOM   3696  CD2 PHE A 496     122.131 107.660  85.800  1.00 50.00           C  
ATOM   3697  CE1 PHE A 496     122.773 105.226  86.686  1.00 50.00           C  
ATOM   3698  CE2 PHE A 496     123.053 106.905  85.086  1.00 50.00           C  
ATOM   3699  CZ  PHE A 496     123.357 105.640  85.513  1.00 50.00           C  
ATOM   3700  N   VAL A 497     117.913 107.739  89.502  1.00 50.00           N  
ATOM   3701  CA  VAL A 497     117.029 108.251  90.564  1.00 50.00           C  
ATOM   3702  C   VAL A 497     117.563 107.773  91.919  1.00 50.00           C  
ATOM   3703  O   VAL A 497     118.462 106.942  91.986  1.00 50.00           O  
ATOM   3704  CB  VAL A 497     115.578 107.777  90.349  1.00 50.00           C  
ATOM   3705  CG1 VAL A 497     114.990 108.292  89.027  1.00 50.00           C  
ATOM   3706  CG2 VAL A 497     115.459 106.250  90.420  1.00 50.00           C  
ATOM   3707  N   SER A 498     117.046 108.358  92.986  1.00 50.00           N  
ATOM   3708  CA  SER A 498     117.372 107.926  94.356  1.00 50.00           C  
ATOM   3709  C   SER A 498     116.697 106.582  94.661  1.00 50.00           C  
ATOM   3710  O   SER A 498     115.727 106.188  94.008  1.00 50.00           O  
ATOM   3711  CB  SER A 498     116.905 108.993  95.347  1.00 50.00           C  
ATOM   3712  OG  SER A 498     115.483 109.129  95.286  1.00 50.00           O  
ATOM   3713  N   GLN A 499     117.184 105.926  95.711  1.00 50.00           N  
ATOM   3714  CA  GLN A 499     116.579 104.675  96.193  1.00 50.00           C  
ATOM   3715  C   GLN A 499     115.113 104.881  96.573  1.00 50.00           C  
ATOM   3716  O   GLN A 499     114.244 104.113  96.171  1.00 50.00           O  
ATOM   3717  CB  GLN A 499     117.338 104.179  97.425  1.00 50.00           C  
ATOM   3718  CG  GLN A 499     118.456 103.197  97.052  1.00 50.00           C  
ATOM   3719  CD  GLN A 499     117.937 101.896  96.418  1.00 50.00           C  
ATOM   3720  OE1 GLN A 499     118.692 101.092  95.892  1.00 50.00           O  
ATOM   3721  NE2 GLN A 499     116.640 101.658  96.519  1.00 50.00           N  
ATOM   3722  N   ALA A 500     114.868 106.008  97.236  1.00 50.00           N  
ATOM   3723  CA  ALA A 500     113.532 106.391  97.718  1.00 50.00           C  
ATOM   3724  C   ALA A 500     112.505 106.370  96.579  1.00 50.00           C  
ATOM   3725  O   ALA A 500     111.596 105.544  96.591  1.00 50.00           O  
ATOM   3726  CB  ALA A 500     113.590 107.790  98.334  1.00 50.00           C  
ATOM   3727  N   ALA A 501     112.784 107.148  95.535  1.00 50.00           N  
ATOM   3728  CA  ALA A 501     111.901 107.236  94.361  1.00 50.00           C  
ATOM   3729  C   ALA A 501     111.778 105.881  93.658  1.00 50.00           C  
ATOM   3730  O   ALA A 501     110.667 105.408  93.413  1.00 50.00           O  
ATOM   3731  CB  ALA A 501     112.461 108.262  93.380  1.00 50.00           C  
ATOM   3732  N   LEU A 502     112.921 105.221  93.468  1.00 50.00           N  
ATOM   3733  CA  LEU A 502     112.956 103.908  92.805  1.00 50.00           C  
ATOM   3734  C   LEU A 502     112.063 102.913  93.563  1.00 50.00           C  
ATOM   3735  O   LEU A 502     111.272 102.196  92.957  1.00 50.00           O  
ATOM   3736  CB  LEU A 502     114.410 103.424  92.708  1.00 50.00           C  
ATOM   3737  CG  LEU A 502     114.529 102.090  91.958  1.00 50.00           C  
ATOM   3738  CD1 LEU A 502     115.928 101.906  91.389  1.00 50.00           C  
ATOM   3739  CD2 LEU A 502     114.266 100.895  92.880  1.00 50.00           C  
ATOM   3740  N   ASP A 503     112.141 102.967  94.888  1.00 50.00           N  
ATOM   3741  CA  ASP A 503     111.313 102.127  95.767  1.00 50.00           C  
ATOM   3742  C   ASP A 503     109.838 102.527  95.732  1.00 50.00           C  
ATOM   3743  O   ASP A 503     108.965 101.669  95.804  1.00 50.00           O  
ATOM   3744  CB  ASP A 503     111.821 102.175  97.209  1.00 50.00           C  
ATOM   3745  CG  ASP A 503     113.225 101.577  97.343  1.00 50.00           C  
ATOM   3746  OD1 ASP A 503     113.618 100.780  96.462  1.00 50.00           O  
ATOM   3747  OD2 ASP A 503     113.894 101.935  98.336  1.00 50.00           O  
ATOM   3748  N   ASP A 504     109.588 103.827  95.597  1.00 50.00           N  
ATOM   3749  CA  ASP A 504     108.217 104.360  95.499  1.00 50.00           C  
ATOM   3750  C   ASP A 504     107.575 104.080  94.132  1.00 50.00           C  
ATOM   3751  O   ASP A 504     106.444 104.490  93.876  1.00 50.00           O  
ATOM   3752  CB  ASP A 504     108.215 105.861  95.800  1.00 50.00           C  
ATOM   3753  CG  ASP A 504     108.620 106.149  97.248  1.00 50.00           C  
ATOM   3754  OD1 ASP A 504     107.949 105.610  98.156  1.00 50.00           O  
ATOM   3755  OD2 ASP A 504     109.580 106.929  97.424  1.00 50.00           O  
ATOM   3756  N   GLY A 505     108.322 103.356  93.288  1.00 50.00           N  
ATOM   3757  CA  GLY A 505     107.883 102.980  91.936  1.00 50.00           C  
ATOM   3758  C   GLY A 505     107.767 104.208  91.033  1.00 50.00           C  
ATOM   3759  O   GLY A 505     106.899 104.250  90.165  1.00 50.00           O  
ATOM   3760  N   VAL A 506     108.722 105.130  91.172  1.00 50.00           N  
ATOM   3761  CA  VAL A 506     108.812 106.327  90.306  1.00 50.00           C  
ATOM   3762  C   VAL A 506     108.744 105.962  88.808  1.00 50.00           C  
ATOM   3763  O   VAL A 506     108.252 106.738  87.991  1.00 50.00           O  
ATOM   3764  CB  VAL A 506     110.104 107.113  90.602  1.00 50.00           C  
ATOM   3765  CG1 VAL A 506     111.361 106.280  90.320  1.00 50.00           C  
ATOM   3766  CG2 VAL A 506     110.180 108.422  89.807  1.00 50.00           C  
ATOM   3767  N   LYS A 507     109.262 104.779  88.483  1.00 50.00           N  
ATOM   3768  CA  LYS A 507     109.316 104.295  87.096  1.00 50.00           C  
ATOM   3769  C   LYS A 507     107.898 104.153  86.527  1.00 50.00           C  
ATOM   3770  O   LYS A 507     107.512 104.841  85.584  1.00 50.00           O  
ATOM   3771  CB  LYS A 507     110.039 102.949  87.041  1.00 50.00           C  
ATOM   3772  CG  LYS A 507     110.341 102.564  85.593  1.00 50.00           C  
ATOM   3773  CD  LYS A 507     110.931 101.158  85.527  1.00 50.00           C  
ATOM   3774  CE  LYS A 507     111.567 100.856  84.169  1.00 50.00           C  
ATOM   3775  NZ  LYS A 507     110.622 100.964  83.048  1.00 50.00           N  
ATOM   3776  N   GLU A 508     107.119 103.292  87.172  1.00 50.00           N  
ATOM   3777  CA  GLU A 508     105.720 103.020  86.798  1.00 50.00           C  
ATOM   3778  C   GLU A 508     104.881 104.276  87.024  1.00 50.00           C  
ATOM   3779  O   GLU A 508     103.933 104.532  86.288  1.00 50.00           O  
ATOM   3780  CB  GLU A 508     105.127 101.877  87.628  1.00 50.00           C  
ATOM   3781  CG  GLU A 508     105.816 100.529  87.371  1.00 50.00           C  
ATOM   3782  CD  GLU A 508     107.290 100.496  87.800  1.00 50.00           C  
ATOM   3783  OE1 GLU A 508     107.645 101.224  88.762  1.00 50.00           O  
ATOM   3784  OE2 GLU A 508     108.056  99.777  87.131  1.00 50.00           O  
ATOM   3785  N   LYS A 509     105.327 105.082  87.986  1.00 50.00           N  
ATOM   3786  CA  LYS A 509     104.663 106.339  88.353  1.00 50.00           C  
ATOM   3787  C   LYS A 509     104.577 107.297  87.160  1.00 50.00           C  
ATOM   3788  O   LYS A 509     103.510 107.845  86.896  1.00 50.00           O  
ATOM   3789  CB  LYS A 509     105.438 106.992  89.494  1.00 50.00           C  
ATOM   3790  CG  LYS A 509     104.790 108.299  89.961  1.00 50.00           C  
ATOM   3791  CD  LYS A 509     105.609 108.978  91.055  1.00 50.00           C  
ATOM   3792  CE  LYS A 509     106.975 109.409  90.527  1.00 50.00           C  
ATOM   3793  NZ  LYS A 509     107.788 109.997  91.596  1.00 50.00           N  
ATOM   3794  N   ALA A 510     105.675 107.412  86.422  1.00 50.00           N  
ATOM   3795  CA  ALA A 510     105.741 108.378  85.316  1.00 50.00           C  
ATOM   3796  C   ALA A 510     105.756 107.717  83.930  1.00 50.00           C  
ATOM   3797  O   ALA A 510     106.083 108.351  82.926  1.00 50.00           O  
ATOM   3798  CB  ALA A 510     106.953 109.276  85.565  1.00 50.00           C  
ATOM   3799  N   GLY A 511     105.369 106.431  83.897  1.00 50.00           N  
ATOM   3800  CA  GLY A 511     105.284 105.661  82.640  1.00 50.00           C  
ATOM   3801  C   GLY A 511     106.621 105.652  81.883  1.00 50.00           C  
ATOM   3802  O   GLY A 511     106.661 105.600  80.655  1.00 50.00           O  
ATOM   3803  N   LEU A 512     107.703 105.733  82.653  1.00 50.00           N  
ATOM   3804  CA  LEU A 512     109.080 105.687  82.136  1.00 50.00           C  
ATOM   3805  C   LEU A 512     109.375 104.322  81.544  1.00 50.00           C  
ATOM   3806  O   LEU A 512     109.355 103.320  82.248  1.00 50.00           O  
ATOM   3807  CB  LEU A 512     110.049 106.002  83.280  1.00 50.00           C  
ATOM   3808  CG  LEU A 512     110.345 107.500  83.441  1.00 50.00           C  
ATOM   3809  CD1 LEU A 512     109.130 108.399  83.222  1.00 50.00           C  
ATOM   3810  CD2 LEU A 512     110.898 107.760  84.842  1.00 50.00           C  
ATOM   3811  N   ASP A 513     109.607 104.318  80.243  1.00 50.00           N  
ATOM   3812  CA  ASP A 513     109.951 103.086  79.522  1.00 50.00           C  
ATOM   3813  C   ASP A 513     111.466 102.810  79.531  1.00 50.00           C  
ATOM   3814  O   ASP A 513     111.923 101.849  78.914  1.00 50.00           O  
ATOM   3815  CB  ASP A 513     109.382 103.160  78.103  1.00 50.00           C  
ATOM   3816  CG  ASP A 513     109.646 101.846  77.361  1.00 50.00           C  
ATOM   3817  OD1 ASP A 513     109.050 100.816  77.712  1.00 50.00           O  
ATOM   3818  OD2 ASP A 513     110.371 101.872  76.371  1.00 50.00           O  
ATOM   3819  N   ARG A 514     112.221 103.704  80.165  1.00 50.00           N  
ATOM   3820  CA  ARG A 514     113.683 103.582  80.236  1.00 50.00           C  
ATOM   3821  C   ARG A 514     114.059 102.657  81.378  1.00 50.00           C  
ATOM   3822  O   ARG A 514     113.352 102.574  82.380  1.00 50.00           O  
ATOM   3823  CB  ARG A 514     114.359 104.925  80.491  1.00 50.00           C  
ATOM   3824  CG  ARG A 514     114.660 105.673  79.196  1.00 50.00           C  
ATOM   3825  CD  ARG A 514     115.665 106.731  79.581  1.00 50.00           C  
ATOM   3826  NE  ARG A 514     116.147 107.668  78.568  1.00 50.00           N  
ATOM   3827  CZ  ARG A 514     117.198 108.471  78.752  1.00 50.00           C  
ATOM   3828  NH1 ARG A 514     117.892 108.472  79.892  1.00 50.00           N  
ATOM   3829  NH2 ARG A 514     117.683 109.180  77.746  1.00 50.00           N  
ATOM   3830  N   GLN A 515     115.228 102.055  81.236  1.00 50.00           N  
ATOM   3831  CA  GLN A 515     115.851 101.326  82.349  1.00 50.00           C  
ATOM   3832  C   GLN A 515     116.174 102.354  83.441  1.00 50.00           C  
ATOM   3833  O   GLN A 515     116.796 103.382  83.179  1.00 50.00           O  
ATOM   3834  CB  GLN A 515     117.140 100.723  81.830  1.00 50.00           C  
ATOM   3835  CG  GLN A 515     117.808  99.778  82.834  1.00 50.00           C  
ATOM   3836  CD  GLN A 515     119.104  99.198  82.263  1.00 50.00           C  
ATOM   3837  OE1 GLN A 515     119.968  98.739  82.997  1.00 50.00           O  
ATOM   3838  NE2 GLN A 515     119.211  99.185  80.944  1.00 50.00           N  
ATOM   3839  N   VAL A 516     115.664 102.094  84.636  1.00 50.00           N  
ATOM   3840  CA  VAL A 516     115.786 103.058  85.742  1.00 50.00           C  
ATOM   3841  C   VAL A 516     116.490 102.403  86.928  1.00 50.00           C  
ATOM   3842  O   VAL A 516     115.955 101.505  87.575  1.00 50.00           O  
ATOM   3843  CB  VAL A 516     114.405 103.598  86.154  1.00 50.00           C  
ATOM   3844  CG1 VAL A 516     114.516 104.586  87.318  1.00 50.00           C  
ATOM   3845  CG2 VAL A 516     113.710 104.304  84.988  1.00 50.00           C  
ATOM   3846  N   ILE A 517     117.652 102.953  87.232  1.00 50.00           N  
ATOM   3847  CA  ILE A 517     118.433 102.495  88.389  1.00 50.00           C  
ATOM   3848  C   ILE A 517     118.562 103.631  89.411  1.00 50.00           C  
ATOM   3849  O   ILE A 517     118.450 104.811  89.072  1.00 50.00           O  
ATOM   3850  CB  ILE A 517     119.791 101.979  87.920  1.00 50.00           C  
ATOM   3851  CG1 ILE A 517     120.616 103.109  87.347  1.00 50.00           C  
ATOM   3852  CG2 ILE A 517     119.603 100.813  86.919  1.00 50.00           C  
ATOM   3853  CD1 ILE A 517     121.932 102.459  86.951  1.00 50.00           C  
ATOM   3854  N   ALA A 518     118.804 103.233  90.651  1.00 50.00           N  
ATOM   3855  CA  ALA A 518     118.985 104.185  91.752  1.00 50.00           C  
ATOM   3856  C   ALA A 518     120.459 104.315  92.113  1.00 50.00           C  
ATOM   3857  O   ALA A 518     121.230 103.369  91.991  1.00 50.00           O  
ATOM   3858  CB  ALA A 518     118.224 103.744  93.001  1.00 50.00           C  
ATOM   3859  N   VAL A 519     120.815 105.510  92.545  1.00 50.00           N  
ATOM   3860  CA  VAL A 519     122.192 105.825  92.970  1.00 50.00           C  
ATOM   3861  C   VAL A 519     122.384 105.317  94.395  1.00 50.00           C  
ATOM   3862  O   VAL A 519     121.439 105.340  95.186  1.00 50.00           O  
ATOM   3863  CB  VAL A 519     122.430 107.331  92.880  1.00 50.00           C  
ATOM   3864  CG1 VAL A 519     122.091 107.687  91.432  1.00 50.00           C  
ATOM   3865  CG2 VAL A 519     121.672 108.151  93.946  1.00 50.00           C  
ATOM   3866  N   LYS A 520     123.624 105.008  94.732  1.00 50.00           N  
ATOM   3867  CA  LYS A 520     123.920 104.464  96.068  1.00 50.00           C  
ATOM   3868  C   LYS A 520     125.396 104.614  96.415  1.00 50.00           C  
ATOM   3869  O   LYS A 520     126.256 104.580  95.538  1.00 50.00           O  
ATOM   3870  CB  LYS A 520     123.480 102.996  96.164  1.00 50.00           C  
ATOM   3871  CG  LYS A 520     124.162 102.087  95.138  1.00 50.00           C  
ATOM   3872  CD  LYS A 520     123.577 100.679  95.226  1.00 50.00           C  
ATOM   3873  CE  LYS A 520     124.193  99.716  94.210  1.00 50.00           C  
ATOM   3874  NZ  LYS A 520     125.612  99.434  94.482  1.00 50.00           N  
ATOM   3875  N   ASN A 521     125.645 104.726  97.716  1.00 50.00           N  
ATOM   3876  CA  ASN A 521     126.994 104.936  98.278  1.00 50.00           C  
ATOM   3877  C   ASN A 521     127.530 106.316  97.871  1.00 50.00           C  
ATOM   3878  O   ASN A 521     128.563 106.457  97.222  1.00 50.00           O  
ATOM   3879  CB  ASN A 521     127.956 103.826  97.818  1.00 50.00           C  
ATOM   3880  CG  ASN A 521     127.548 102.462  98.357  1.00 50.00           C  
ATOM   3881  OD1 ASN A 521     127.153 102.327  99.506  1.00 50.00           O  
ATOM   3882  ND2 ASN A 521     127.706 101.444  97.535  1.00 50.00           N  
ATOM   3883  N   CYS A 522     126.821 107.334  98.344  1.00 50.00           N  
ATOM   3884  CA  CYS A 522     127.178 108.742  98.092  1.00 50.00           C  
ATOM   3885  C   CYS A 522     127.625 109.444  99.380  1.00 50.00           C  
ATOM   3886  O   CYS A 522     128.264 110.491  99.347  1.00 50.00           O  
ATOM   3887  CB  CYS A 522     125.981 109.492  97.505  1.00 50.00           C  
ATOM   3888  SG  CYS A 522     125.423 108.850  95.885  1.00 50.00           S  
ATOM   3889  N   ARG A 523     127.309 108.820 100.514  1.00 50.00           N  
ATOM   3890  CA  ARG A 523     127.585 109.398 101.839  1.00 50.00           C  
ATOM   3891  C   ARG A 523     128.793 108.825 102.572  1.00 50.00           C  
ATOM   3892  O   ARG A 523     129.185 109.353 103.607  1.00 50.00           O  
ATOM   3893  CB  ARG A 523     126.331 109.298 102.708  1.00 50.00           C  
ATOM   3894  CG  ARG A 523     125.497 110.570 102.592  1.00 50.00           C  
ATOM   3895  CD  ARG A 523     125.191 111.007 101.157  1.00 50.00           C  
ATOM   3896  NE  ARG A 523     125.254 112.473 101.049  1.00 50.00           N  
ATOM   3897  CZ  ARG A 523     126.310 113.244 101.342  1.00 50.00           C  
ATOM   3898  NH1 ARG A 523     127.436 112.708 101.800  1.00 50.00           N  
ATOM   3899  NH2 ARG A 523     126.247 114.558 101.179  1.00 50.00           N  
ATOM   3900  N   THR A 524     129.386 107.778 102.011  1.00 50.00           N  
ATOM   3901  CA  THR A 524     130.582 107.169 102.625  1.00 50.00           C  
ATOM   3902  C   THR A 524     131.846 107.322 101.760  1.00 50.00           C  
ATOM   3903  O   THR A 524     132.811 106.568 101.865  1.00 50.00           O  
ATOM   3904  CB  THR A 524     130.314 105.691 102.941  1.00 50.00           C  
ATOM   3905  OG1 THR A 524     131.406 105.184 103.712  1.00 50.00           O  
ATOM   3906  CG2 THR A 524     130.077 104.858 101.671  1.00 50.00           C  
ATOM   3907  N   ILE A 525     131.821 108.296 100.864  1.00 50.00           N  
ATOM   3908  CA  ILE A 525     132.955 108.522  99.955  1.00 50.00           C  
ATOM   3909  C   ILE A 525     133.619 109.855 100.295  1.00 50.00           C  
ATOM   3910  O   ILE A 525     132.956 110.820 100.656  1.00 50.00           O  
ATOM   3911  CB  ILE A 525     132.496 108.507  98.488  1.00 50.00           C  
ATOM   3912  CG1 ILE A 525     131.522 109.661  98.200  1.00 50.00           C  
ATOM   3913  CG2 ILE A 525     131.890 107.136  98.142  1.00 50.00           C  
ATOM   3914  CD1 ILE A 525     131.158 109.809  96.723  1.00 50.00           C  
ATOM   3915  N   SER A 526     134.930 109.883 100.169  1.00 50.00           N  
ATOM   3916  CA  SER A 526     135.687 111.130 100.353  1.00 50.00           C  
ATOM   3917  C   SER A 526     136.669 111.309  99.197  1.00 50.00           C  
ATOM   3918  O   SER A 526     136.667 110.528  98.241  1.00 50.00           O  
ATOM   3919  CB  SER A 526     136.404 111.123 101.705  1.00 50.00           C  
ATOM   3920  OG  SER A 526     135.470 110.953 102.764  1.00 50.00           O  
ATOM   3921  N   LYS A 527     137.603 112.233  99.382  1.00 50.00           N  
ATOM   3922  CA  LYS A 527     138.661 112.502  98.399  1.00 50.00           C  
ATOM   3923  C   LYS A 527     139.515 111.253  98.160  1.00 50.00           C  
ATOM   3924  O   LYS A 527     140.107 111.095  97.101  1.00 50.00           O  
ATOM   3925  CB  LYS A 527     139.544 113.638  98.916  1.00 50.00           C  
ATOM   3926  CG  LYS A 527     140.639 114.038  97.933  1.00 50.00           C  
ATOM   3927  CD  LYS A 527     140.050 114.435  96.582  1.00 50.00           C  
ATOM   3928  CE  LYS A 527     141.111 115.184  95.798  1.00 50.00           C  
ATOM   3929  NZ  LYS A 527     141.451 116.419  96.521  1.00 50.00           N  
ATOM   3930  N   HIS A 528     139.539 110.386  99.167  1.00 50.00           N  
ATOM   3931  CA  HIS A 528     140.285 109.121  99.120  1.00 50.00           C  
ATOM   3932  C   HIS A 528     139.612 108.045  98.249  1.00 50.00           C  
ATOM   3933  O   HIS A 528     140.156 106.953  98.101  1.00 50.00           O  
ATOM   3934  CB  HIS A 528     140.519 108.599 100.538  1.00 50.00           C  
ATOM   3935  CG  HIS A 528     139.216 108.182 101.215  1.00 50.00           C  
ATOM   3936  ND1 HIS A 528     138.560 107.042 101.019  1.00 50.00           N  
ATOM   3937  CD2 HIS A 528     138.606 108.848 102.180  1.00 50.00           C  
ATOM   3938  CE1 HIS A 528     137.533 107.009 101.863  1.00 50.00           C  
ATOM   3939  NE2 HIS A 528     137.555 108.137 102.564  1.00 50.00           N  
ATOM   3940  N   ASP A 529     138.401 108.321  97.767  1.00 50.00           N  
ATOM   3941  CA  ASP A 529     137.696 107.395  96.861  1.00 50.00           C  
ATOM   3942  C   ASP A 529     137.881 107.730  95.374  1.00 50.00           C  
ATOM   3943  O   ASP A 529     137.437 106.992  94.498  1.00 50.00           O  
ATOM   3944  CB  ASP A 529     136.208 107.309  97.204  1.00 50.00           C  
ATOM   3945  CG  ASP A 529     135.966 106.474  98.459  1.00 50.00           C  
ATOM   3946  OD1 ASP A 529     136.006 105.231  98.339  1.00 50.00           O  
ATOM   3947  OD2 ASP A 529     135.731 107.107  99.509  1.00 50.00           O  
ATOM   3948  N   LEU A 530     138.532 108.853  95.106  1.00 50.00           N  
ATOM   3949  CA  LEU A 530     138.826 109.322  93.740  1.00 50.00           C  
ATOM   3950  C   LEU A 530     140.059 108.626  93.212  1.00 50.00           C  
ATOM   3951  O   LEU A 530     141.182 108.922  93.595  1.00 50.00           O  
ATOM   3952  CB  LEU A 530     139.014 110.846  93.679  1.00 50.00           C  
ATOM   3953  CG  LEU A 530     137.633 111.503  93.738  1.00 50.00           C  
ATOM   3954  CD1 LEU A 530     137.025 111.191  95.075  1.00 50.00           C  
ATOM   3955  CD2 LEU A 530     137.602 112.976  94.026  1.00 50.00           C  
ATOM   3956  N   VAL A 531     139.839 107.706  92.290  1.00 50.00           N  
ATOM   3957  CA  VAL A 531     140.960 106.959  91.683  1.00 50.00           C  
ATOM   3958  C   VAL A 531     142.005 107.936  91.124  1.00 50.00           C  
ATOM   3959  O   VAL A 531     141.641 108.925  90.497  1.00 50.00           O  
ATOM   3960  CB  VAL A 531     140.441 106.046  90.573  1.00 50.00           C  
ATOM   3961  CG1 VAL A 531     139.890 106.928  89.504  1.00 50.00           C  
ATOM   3962  CG2 VAL A 531     141.519 105.221  89.874  1.00 50.00           C  
ATOM   3963  N   ARG A 532     143.262 107.577  91.325  1.00 50.00           N  
ATOM   3964  CA  ARG A 532     144.413 108.326  90.790  1.00 50.00           C  
ATOM   3965  C   ARG A 532     144.280 109.844  90.970  1.00 50.00           C  
ATOM   3966  O   ARG A 532     144.814 110.601  90.168  1.00 50.00           O  
ATOM   3967  CB  ARG A 532     144.611 107.979  89.305  1.00 50.00           C  
ATOM   3968  CG  ARG A 532     145.027 106.527  89.092  1.00 50.00           C  
ATOM   3969  CD  ARG A 532     146.401 106.253  89.707  1.00 50.00           C  
ATOM   3970  NE  ARG A 532     146.759 104.843  89.489  1.00 50.00           N  
ATOM   3971  CZ  ARG A 532     146.351 103.807  90.227  1.00 50.00           C  
ATOM   3972  NH1 ARG A 532     145.558 103.990  91.279  1.00 50.00           N  
ATOM   3973  NH2 ARG A 532     146.735 102.575  89.913  1.00 50.00           N  
ATOM   3974  N   ASN A 533     143.616 110.245  92.055  1.00 50.00           N  
ATOM   3975  CA  ASN A 533     143.320 111.662  92.343  1.00 50.00           C  
ATOM   3976  C   ASN A 533     142.905 111.820  93.813  1.00 50.00           C  
ATOM   3977  O   ASN A 533     142.041 112.613  94.168  1.00 50.00           O  
ATOM   3978  CB  ASN A 533     142.209 112.192  91.419  1.00 50.00           C  
ATOM   3979  CG  ASN A 533     142.590 112.205  89.937  1.00 50.00           C  
ATOM   3980  OD1 ASN A 533     143.272 113.093  89.451  1.00 50.00           O  
ATOM   3981  ND2 ASN A 533     142.197 111.164  89.232  1.00 50.00           N  
ATOM   3982  N   ASP A 534     143.581 111.060  94.675  1.00 50.00           N  
ATOM   3983  CA  ASP A 534     143.272 111.032  96.118  1.00 50.00           C  
ATOM   3984  C   ASP A 534     144.236 111.881  96.961  1.00 50.00           C  
ATOM   3985  O   ASP A 534     144.383 111.647  98.162  1.00 50.00           O  
ATOM   3986  CB  ASP A 534     143.329 109.590  96.629  1.00 50.00           C  
ATOM   3987  CG  ASP A 534     142.297 108.674  95.988  1.00 50.00           C  
ATOM   3988  OD1 ASP A 534     141.101 108.941  96.181  1.00 50.00           O  
ATOM   3989  OD2 ASP A 534     142.738 107.716  95.313  1.00 50.00           O  
ATOM   3990  N   GLN A 535     144.896 112.851  96.332  1.00 50.00           N  
ATOM   3991  CA  GLN A 535     145.863 113.697  97.049  1.00 50.00           C  
ATOM   3992  C   GLN A 535     145.146 114.747  97.908  1.00 50.00           C  
ATOM   3993  O   GLN A 535     144.469 115.636  97.400  1.00 50.00           O  
ATOM   3994  CB  GLN A 535     146.834 114.363  96.069  1.00 50.00           C  
ATOM   3995  CG  GLN A 535     147.904 115.187  96.800  1.00 50.00           C  
ATOM   3996  CD  GLN A 535     148.768 114.318  97.721  1.00 50.00           C  
ATOM   3997  OE1 GLN A 535     149.432 113.384  97.296  1.00 50.00           O  
ATOM   3998  NE2 GLN A 535     148.755 114.632  99.000  1.00 50.00           N  
ATOM   3999  N   THR A 536     145.415 114.666  99.205  1.00 50.00           N  
ATOM   4000  CA  THR A 536     144.901 115.623 100.205  1.00 50.00           C  
ATOM   4001  C   THR A 536     146.056 116.500 100.719  1.00 50.00           C  
ATOM   4002  O   THR A 536     147.172 116.007 100.890  1.00 50.00           O  
ATOM   4003  CB  THR A 536     144.304 114.894 101.406  1.00 50.00           C  
ATOM   4004  OG1 THR A 536     145.292 113.995 101.920  1.00 50.00           O  
ATOM   4005  CG2 THR A 536     143.008 114.168 101.040  1.00 50.00           C  
ATOM   4006  N   PRO A 537     145.890 117.811 100.573  1.00 50.00           N  
ATOM   4007  CA  PRO A 537     146.883 118.760 101.110  1.00 50.00           C  
ATOM   4008  C   PRO A 537     146.261 119.969 101.821  1.00 50.00           C  
ATOM   4009  O   PRO A 537     145.145 120.360 101.567  1.00 50.00           O  
ATOM   4010  CB  PRO A 537     147.583 119.202  99.829  1.00 50.00           C  
ATOM   4011  CG  PRO A 537     146.489 119.197  98.753  1.00 50.00           C  
ATOM   4012  CD  PRO A 537     145.369 118.323  99.307  1.00 50.00           C  
ATOM   4013  N   ASN A 538     146.974 120.582 102.742  1.00 50.00           N  
ATOM   4014  CA  ASN A 538     146.581 121.884 103.318  1.00 50.00           C  
ATOM   4015  C   ASN A 538     147.040 123.051 102.416  1.00 50.00           C  
ATOM   4016  O   ASN A 538     148.170 123.526 102.376  1.00 50.00           O  
ATOM   4017  CB  ASN A 538     147.159 122.021 104.728  1.00 50.00           C  
ATOM   4018  CG  ASN A 538     148.697 121.974 104.772  1.00 50.00           C  
ATOM   4019  OD1 ASN A 538     149.472 122.250 103.876  1.00 50.00           O  
ATOM   4020  ND2 ASN A 538     149.227 121.529 105.867  1.00 50.00           N  
ATOM   4021  N   ILE A 539     146.137 123.574 101.633  1.00 50.00           N  
ATOM   4022  CA  ILE A 539     146.496 124.657 100.687  1.00 50.00           C  
ATOM   4023  C   ILE A 539     145.965 126.001 101.187  1.00 50.00           C  
ATOM   4024  O   ILE A 539     144.781 126.150 101.476  1.00 50.00           O  
ATOM   4025  CB  ILE A 539     146.026 124.343  99.251  1.00 50.00           C  
ATOM   4026  CG1 ILE A 539     145.779 125.565  98.352  1.00 50.00           C  
ATOM   4027  CG2 ILE A 539     144.675 123.712  99.338  1.00 50.00           C  
ATOM   4028  CD1 ILE A 539     145.145 125.285  96.978  1.00 50.00           C  
ATOM   4029  N   GLU A 540     146.839 126.987 101.069  1.00 50.00           N  
ATOM   4030  CA  GLU A 540     146.537 128.388 101.400  1.00 50.00           C  
ATOM   4031  C   GLU A 540     146.451 129.203 100.105  1.00 50.00           C  
ATOM   4032  O   GLU A 540     146.900 128.774  99.041  1.00 50.00           O  
ATOM   4033  CB  GLU A 540     147.665 128.958 102.260  1.00 50.00           C  
ATOM   4034  CG  GLU A 540     147.965 128.076 103.476  1.00 50.00           C  
ATOM   4035  CD  GLU A 540     149.435 127.652 103.461  1.00 50.00           C  
ATOM   4036  OE1 GLU A 540     149.758 126.721 102.690  1.00 50.00           O  
ATOM   4037  OE2 GLU A 540     150.208 128.324 104.175  1.00 50.00           O  
ATOM   4038  N   VAL A 541     145.844 130.378 100.221  1.00 50.00           N  
ATOM   4039  CA  VAL A 541     145.681 131.290  99.075  1.00 50.00           C  
ATOM   4040  C   VAL A 541     145.863 132.729  99.554  1.00 50.00           C  
ATOM   4041  O   VAL A 541     145.036 133.254 100.300  1.00 50.00           O  
ATOM   4042  CB  VAL A 541     144.310 131.098  98.402  1.00 50.00           C  
ATOM   4043  CG1 VAL A 541     144.116 132.073  97.233  1.00 50.00           C  
ATOM   4044  CG2 VAL A 541     144.126 129.669  97.882  1.00 50.00           C  
ATOM   4045  N   ASP A 542     146.936 133.340  99.068  1.00 50.00           N  
ATOM   4046  CA  ASP A 542     147.247 134.731  99.391  1.00 50.00           C  
ATOM   4047  C   ASP A 542     146.056 135.642  99.033  1.00 50.00           C  
ATOM   4048  O   ASP A 542     145.657 135.703  97.874  1.00 50.00           O  
ATOM   4049  CB  ASP A 542     148.523 135.164  98.677  1.00 50.00           C  
ATOM   4050  CG  ASP A 542     148.992 136.544  99.162  1.00 50.00           C  
ATOM   4051  OD1 ASP A 542     148.134 137.379  99.483  1.00 50.00           O  
ATOM   4052  OD2 ASP A 542     150.200 136.820  99.111  1.00 50.00           O  
ATOM   4053  N   PRO A 543     145.535 136.338 100.047  1.00 50.00           N  
ATOM   4054  CA  PRO A 543     144.434 137.309  99.901  1.00 50.00           C  
ATOM   4055  C   PRO A 543     144.809 138.495  98.999  1.00 50.00           C  
ATOM   4056  O   PRO A 543     143.982 139.015  98.263  1.00 50.00           O  
ATOM   4057  CB  PRO A 543     144.188 137.809 101.324  1.00 50.00           C  
ATOM   4058  CG  PRO A 543     144.665 136.660 102.208  1.00 50.00           C  
ATOM   4059  CD  PRO A 543     145.891 136.149 101.466  1.00 50.00           C  
ATOM   4060  N   GLU A 544     146.062 138.920  99.099  1.00 50.00           N  
ATOM   4061  CA  GLU A 544     146.625 140.076  98.380  1.00 50.00           C  
ATOM   4062  C   GLU A 544     146.920 139.775  96.908  1.00 50.00           C  
ATOM   4063  O   GLU A 544     146.383 140.412  96.009  1.00 50.00           O  
ATOM   4064  CB  GLU A 544     147.912 140.535  99.082  1.00 50.00           C  
ATOM   4065  CG  GLU A 544     147.686 140.936 100.545  1.00 50.00           C  
ATOM   4066  CD  GLU A 544     146.967 142.280 100.714  1.00 50.00           C  
ATOM   4067  OE1 GLU A 544     146.126 142.624  99.855  1.00 50.00           O  
ATOM   4068  OE2 GLU A 544     147.276 142.937 101.729  1.00 50.00           O  
ATOM   4069  N   THR A 545     147.787 138.792  96.692  1.00 50.00           N  
ATOM   4070  CA  THR A 545     148.266 138.444  95.339  1.00 50.00           C  
ATOM   4071  C   THR A 545     147.454 137.331  94.687  1.00 50.00           C  
ATOM   4072  O   THR A 545     147.834 136.864  93.622  1.00 50.00           O  
ATOM   4073  CB  THR A 545     149.758 138.063  95.328  1.00 50.00           C  
ATOM   4074  OG1 THR A 545     150.187 137.572  94.061  1.00 50.00           O  
ATOM   4075  CG2 THR A 545     150.083 136.951  96.293  1.00 50.00           C  
ATOM   4076  N   PHE A 546     146.496 136.756  95.409  1.00 50.00           N  
ATOM   4077  CA  PHE A 546     145.661 135.657  94.884  1.00 50.00           C  
ATOM   4078  C   PHE A 546     146.522 134.457  94.447  1.00 50.00           C  
ATOM   4079  O   PHE A 546     146.113 133.657  93.611  1.00 50.00           O  
ATOM   4080  CB  PHE A 546     144.758 136.174  93.741  1.00 50.00           C  
ATOM   4081  CG  PHE A 546     145.481 136.739  92.501  1.00 50.00           C  
ATOM   4082  CD1 PHE A 546     145.882 138.059  92.388  1.00 50.00           C  
ATOM   4083  CD2 PHE A 546     145.912 135.880  91.533  1.00 50.00           C  
ATOM   4084  CE1 PHE A 546     146.733 138.469  91.363  1.00 50.00           C  
ATOM   4085  CE2 PHE A 546     146.733 136.301  90.473  1.00 50.00           C  
ATOM   4086  CZ  PHE A 546     147.166 137.590  90.392  1.00 50.00           C  
ATOM   4087  N   ALA A 547     147.716 134.356  95.036  1.00 50.00           N  
ATOM   4088  CA  ALA A 547     148.671 133.275  94.753  1.00 50.00           C  
ATOM   4089  C   ALA A 547     148.239 132.014  95.496  1.00 50.00           C  
ATOM   4090  O   ALA A 547     147.740 132.096  96.619  1.00 50.00           O  
ATOM   4091  CB  ALA A 547     150.087 133.679  95.161  1.00 50.00           C  
ATOM   4092  N   VAL A 548     148.534 130.873  94.890  1.00 50.00           N  
ATOM   4093  CA  VAL A 548     148.121 129.575  95.451  1.00 50.00           C  
ATOM   4094  C   VAL A 548     149.342 128.851  96.029  1.00 50.00           C  
ATOM   4095  O   VAL A 548     150.321 128.609  95.326  1.00 50.00           O  
ATOM   4096  CB  VAL A 548     147.460 128.721  94.358  1.00 50.00           C  
ATOM   4097  CG1 VAL A 548     146.996 127.370  94.905  1.00 50.00           C  
ATOM   4098  CG2 VAL A 548     146.266 129.448  93.736  1.00 50.00           C  
ATOM   4099  N   LYS A 549     149.187 128.433  97.278  1.00 50.00           N  
ATOM   4100  CA  LYS A 549     150.227 127.681  97.998  1.00 50.00           C  
ATOM   4101  C   LYS A 549     149.659 126.356  98.506  1.00 50.00           C  
ATOM   4102  O   LYS A 549     148.574 126.317  99.065  1.00 50.00           O  
ATOM   4103  CB  LYS A 549     150.699 128.494  99.205  1.00 50.00           C  
ATOM   4104  CG  LYS A 549     151.321 129.840  98.825  1.00 50.00           C  
ATOM   4105  CD  LYS A 549     152.660 129.699  98.124  1.00 50.00           C  
ATOM   4106  CE  LYS A 549     153.786 129.082  98.933  1.00 50.00           C  
ATOM   4107  NZ  LYS A 549     155.012 128.667  98.223  1.00 50.00           N  
ATOM   4108  N   VAL A 550     150.419 125.296  98.335  1.00 50.00           N  
ATOM   4109  CA  VAL A 550     150.071 123.934  98.772  1.00 50.00           C  
ATOM   4110  C   VAL A 550     151.191 123.350  99.638  1.00 50.00           C  
ATOM   4111  O   VAL A 550     152.338 123.266  99.202  1.00 50.00           O  
ATOM   4112  CB  VAL A 550     149.788 123.063  97.533  1.00 50.00           C  
ATOM   4113  CG1 VAL A 550     150.866 123.201  96.448  1.00 50.00           C  
ATOM   4114  CG2 VAL A 550     149.625 121.584  97.908  1.00 50.00           C  
ATOM   4115  N   ASP A 551     150.800 122.844 100.805  1.00 50.00           N  
ATOM   4116  CA  ASP A 551     151.748 122.211 101.748  1.00 50.00           C  
ATOM   4117  C   ASP A 551     152.986 123.072 102.030  1.00 50.00           C  
ATOM   4118  O   ASP A 551     154.063 122.564 102.345  1.00 50.00           O  
ATOM   4119  CB  ASP A 551     152.182 120.828 101.241  1.00 50.00           C  
ATOM   4120  CG  ASP A 551     151.114 119.760 101.460  1.00 50.00           C  
ATOM   4121  OD1 ASP A 551     150.333 119.902 102.429  1.00 50.00           O  
ATOM   4122  OD2 ASP A 551     151.121 118.793 100.672  1.00 50.00           O  
ATOM   4123  N   GLY A 552     152.804 124.385 101.891  1.00 50.00           N  
ATOM   4124  CA  GLY A 552     153.928 125.303 102.078  1.00 50.00           C  
ATOM   4125  C   GLY A 552     154.295 125.924 100.748  1.00 50.00           C  
ATOM   4126  O   GLY A 552     154.142 127.120 100.686  1.00 50.00           O  
ATOM   4127  N   VAL A 553     154.851 125.154  99.814  1.00 50.00           N  
ATOM   4128  CA  VAL A 553     155.208 125.608  98.446  1.00 50.00           C  
ATOM   4129  C   VAL A 553     153.979 126.168  97.703  1.00 50.00           C  
ATOM   4130  O   VAL A 553     152.873 126.140  98.214  1.00 50.00           O  
ATOM   4131  CB  VAL A 553     155.814 124.444  97.639  1.00 50.00           C  
ATOM   4132  CG1 VAL A 553     154.789 123.328  97.402  1.00 50.00           C  
ATOM   4133  CG2 VAL A 553     156.435 124.897  96.307  1.00 50.00           C  
ATOM   4134  N   HIS A 554     154.229 126.784  96.551  1.00 50.00           N  
ATOM   4135  CA  HIS A 554     153.193 127.347  95.674  1.00 50.00           C  
ATOM   4136  C   HIS A 554     153.198 126.623  94.348  1.00 50.00           C  
ATOM   4137  O   HIS A 554     154.260 126.333  93.801  1.00 50.00           O  
ATOM   4138  CB  HIS A 554     153.435 128.815  95.334  1.00 50.00           C  
ATOM   4139  CG  HIS A 554     154.801 129.146  94.787  1.00 50.00           C  
ATOM   4140  ND1 HIS A 554     154.987 129.134  93.489  1.00 50.00           N  
ATOM   4141  CD2 HIS A 554     155.911 129.532  95.406  1.00 50.00           C  
ATOM   4142  CE1 HIS A 554     156.236 129.512  93.270  1.00 50.00           C  
ATOM   4143  NE2 HIS A 554     156.805 129.758  94.450  1.00 50.00           N  
ATOM   4144  N   ALA A 555     152.002 126.496  93.805  1.00 50.00           N  
ATOM   4145  CA  ALA A 555     151.834 125.881  92.484  1.00 50.00           C  
ATOM   4146  C   ALA A 555     151.217 126.876  91.506  1.00 50.00           C  
ATOM   4147  O   ALA A 555     150.338 127.649  91.884  1.00 50.00           O  
ATOM   4148  CB  ALA A 555     150.937 124.655  92.626  1.00 50.00           C  
ATOM   4149  N   THR A 556     151.660 126.751  90.260  1.00 50.00           N  
ATOM   4150  CA  THR A 556     151.184 127.565  89.123  1.00 50.00           C  
ATOM   4151  C   THR A 556     151.699 126.912  87.841  1.00 50.00           C  
ATOM   4152  O   THR A 556     152.766 126.311  87.845  1.00 50.00           O  
ATOM   4153  CB  THR A 556     151.705 129.016  89.212  1.00 50.00           C  
ATOM   4154  OG1 THR A 556     151.098 129.669  90.324  1.00 50.00           O  
ATOM   4155  CG2 THR A 556     151.428 129.861  87.964  1.00 50.00           C  
ATOM   4156  N   CYS A 557     150.930 127.069  86.777  1.00 50.00           N  
ATOM   4157  CA  CYS A 557     151.320 126.609  85.437  1.00 50.00           C  
ATOM   4158  C   CYS A 557     151.451 127.807  84.506  1.00 50.00           C  
ATOM   4159  O   CYS A 557     150.888 128.874  84.737  1.00 50.00           O  
ATOM   4160  CB  CYS A 557     150.255 125.687  84.864  1.00 50.00           C  
ATOM   4161  SG  CYS A 557     149.988 124.240  85.924  1.00 50.00           S  
ATOM   4162  N   GLU A 558     152.266 127.627  83.484  1.00 50.00           N  
ATOM   4163  CA  GLU A 558     152.456 128.654  82.457  1.00 50.00           C  
ATOM   4164  C   GLU A 558     151.398 128.445  81.368  1.00 50.00           C  
ATOM   4165  O   GLU A 558     151.177 127.306  80.945  1.00 50.00           O  
ATOM   4166  CB  GLU A 558     153.851 128.614  81.816  1.00 50.00           C  
ATOM   4167  CG  GLU A 558     154.994 128.820  82.817  1.00 50.00           C  
ATOM   4168  CD  GLU A 558     155.272 127.591  83.701  1.00 50.00           C  
ATOM   4169  OE1 GLU A 558     154.688 126.508  83.445  1.00 50.00           O  
ATOM   4170  OE2 GLU A 558     156.070 127.754  84.642  1.00 50.00           O  
ATOM   4171  N   PRO A 559     150.816 129.555  80.895  1.00 50.00           N  
ATOM   4172  CA  PRO A 559     149.880 129.561  79.753  1.00 50.00           C  
ATOM   4173  C   PRO A 559     150.491 128.953  78.531  1.00 50.00           C  
ATOM   4174  O   PRO A 559     151.709 128.850  78.458  1.00 50.00           O  
ATOM   4175  CB  PRO A 559     149.508 131.006  79.452  1.00 50.00           C  
ATOM   4176  CG  PRO A 559     150.659 131.786  80.093  1.00 50.00           C  
ATOM   4177  CD  PRO A 559     151.205 130.932  81.246  1.00 50.00           C  
ATOM   4178  N   ILE A 560     149.621 128.579  77.613  1.00 50.00           N  
ATOM   4179  CA  ILE A 560     150.102 127.988  76.360  1.00 50.00           C  
ATOM   4180  C   ILE A 560     149.594 128.811  75.179  1.00 50.00           C  
ATOM   4181  O   ILE A 560     148.486 129.347  75.208  1.00 50.00           O  
ATOM   4182  CB  ILE A 560     149.663 126.521  76.254  1.00 50.00           C  
ATOM   4183  CG1 ILE A 560     148.133 126.410  76.172  1.00 50.00           C  
ATOM   4184  CG2 ILE A 560     150.247 125.708  77.425  1.00 50.00           C  
ATOM   4185  CD1 ILE A 560     147.639 124.987  75.931  1.00 50.00           C  
ATOM   4186  N   ASP A 561     150.420 128.861  74.147  1.00 50.00           N  
ATOM   4187  CA  ASP A 561     150.048 129.529  72.889  1.00 50.00           C  
ATOM   4188  C   ASP A 561     149.306 128.572  71.940  1.00 50.00           C  
ATOM   4189  O   ASP A 561     148.647 129.015  71.005  1.00 50.00           O  
ATOM   4190  CB  ASP A 561     151.297 130.126  72.228  1.00 50.00           C  
ATOM   4191  CG  ASP A 561     152.371 129.092  71.850  1.00 50.00           C  
ATOM   4192  OD1 ASP A 561     152.025 127.931  71.584  1.00 50.00           O  
ATOM   4193  OD2 ASP A 561     153.557 129.449  71.896  1.00 50.00           O  
ATOM   4194  N   THR A 562     149.508 127.271  72.152  1.00 50.00           N  
ATOM   4195  CA  THR A 562     148.982 126.222  71.266  1.00 50.00           C  
ATOM   4196  C   THR A 562     148.704 124.970  72.098  1.00 50.00           C  
ATOM   4197  O   THR A 562     149.433 124.635  73.032  1.00 50.00           O  
ATOM   4198  CB  THR A 562     149.964 125.866  70.131  1.00 50.00           C  
ATOM   4199  OG1 THR A 562     151.171 125.327  70.679  1.00 50.00           O  
ATOM   4200  CG2 THR A 562     150.259 127.050  69.199  1.00 50.00           C  
ATOM   4201  N   ALA A 563     147.584 124.347  71.770  1.00 50.00           N  
ATOM   4202  CA  ALA A 563     147.163 123.092  72.409  1.00 50.00           C  
ATOM   4203  C   ALA A 563     146.972 122.023  71.327  1.00 50.00           C  
ATOM   4204  O   ALA A 563     146.741 122.325  70.153  1.00 50.00           O  
ATOM   4205  CB  ALA A 563     145.885 123.344  73.217  1.00 50.00           C  
ATOM   4206  N   ALA A 564     147.071 120.768  71.741  1.00 50.00           N  
ATOM   4207  CA  ALA A 564     146.861 119.624  70.838  1.00 50.00           C  
ATOM   4208  C   ALA A 564     145.376 119.314  70.752  1.00 50.00           C  
ATOM   4209  O   ALA A 564     144.593 119.867  71.510  1.00 50.00           O  
ATOM   4210  CB  ALA A 564     147.571 118.416  71.423  1.00 50.00           C  
ATOM   4211  N   MET A 565     144.990 118.377  69.899  1.00 50.00           N  
ATOM   4212  CA  MET A 565     143.566 118.033  69.746  1.00 50.00           C  
ATOM   4213  C   MET A 565     142.829 119.359  69.675  1.00 50.00           C  
ATOM   4214  O   MET A 565     141.795 119.537  70.325  1.00 50.00           O  
ATOM   4215  CB  MET A 565     143.009 117.317  70.974  1.00 50.00           C  
ATOM   4216  CG  MET A 565     143.772 116.049  71.152  1.00 50.00           C  
ATOM   4217  SD  MET A 565     143.292 114.729  70.000  1.00 50.00           S  
ATOM   4218  CE  MET A 565     144.783 114.850  69.099  1.00 50.00           C  
ATOM   4219  N   ASN A 566     143.241 120.172  68.691  1.00 50.00           N  
ATOM   4220  CA  ASN A 566     142.475 121.377  68.302  1.00 50.00           C  
ATOM   4221  C   ASN A 566     142.214 121.548  66.797  1.00 50.00           C  
ATOM   4222  O   ASN A 566     141.590 120.709  66.154  1.00 50.00           O  
ATOM   4223  CB  ASN A 566     143.130 122.629  68.875  1.00 50.00           C  
ATOM   4224  CG  ASN A 566     143.061 122.629  70.371  1.00 50.00           C  
ATOM   4225  OD1 ASN A 566     142.037 122.936  70.952  1.00 50.00           O  
ATOM   4226  ND2 ASN A 566     144.199 122.364  70.940  1.00 50.00           N  
ATOM   4227  N   GLN A 567     142.845 122.567  66.219  1.00 50.00           N  
ATOM   4228  CA  GLN A 567     142.641 122.937  64.812  1.00 50.00           C  
ATOM   4229  C   GLN A 567     142.994 121.799  63.851  1.00 50.00           C  
ATOM   4230  O   GLN A 567     142.588 121.827  62.695  1.00 50.00           O  
ATOM   4231  CB  GLN A 567     143.480 124.152  64.455  1.00 50.00           C  
ATOM   4232  CG  GLN A 567     143.100 125.412  65.243  1.00 50.00           C  
ATOM   4233  CD  GLN A 567     143.699 126.675  64.615  1.00 50.00           C  
ATOM   4234  OE1 GLN A 567     143.248 127.784  64.859  1.00 50.00           O  
ATOM   4235  NE2 GLN A 567     144.740 126.507  63.817  1.00 50.00           N  
ATOM   4236  N   ARG A 568     143.782 120.840  64.337  1.00 50.00           N  
ATOM   4237  CA  ARG A 568     144.202 119.691  63.523  1.00 50.00           C  
ATOM   4238  C   ARG A 568     143.021 118.828  63.048  1.00 50.00           C  
ATOM   4239  O   ARG A 568     143.026 118.351  61.915  1.00 50.00           O  
ATOM   4240  CB  ARG A 568     145.199 118.840  64.308  1.00 50.00           C  
ATOM   4241  CG  ARG A 568     145.748 117.726  63.412  1.00 50.00           C  
ATOM   4242  CD  ARG A 568     146.764 116.854  64.135  1.00 50.00           C  
ATOM   4243  NE  ARG A 568     146.083 116.160  65.235  1.00 50.00           N  
ATOM   4244  CZ  ARG A 568     145.431 115.010  65.201  1.00 50.00           C  
ATOM   4245  NH1 ARG A 568     145.323 114.359  64.068  1.00 50.00           N  
ATOM   4246  NH2 ARG A 568     144.896 114.496  66.291  1.00 50.00           N  
ATOM   4247  N   TYR A 569     142.032 118.649  63.916  1.00 50.00           N  
ATOM   4248  CA  TYR A 569     140.895 117.760  63.608  1.00 50.00           C  
ATOM   4249  C   TYR A 569     139.624 118.531  63.222  1.00 50.00           C  
ATOM   4250  O   TYR A 569     138.784 117.906  62.544  1.00 50.00           O  
ATOM   4251  CB  TYR A 569     140.618 116.832  64.791  1.00 50.00           C  
ATOM   4252  CG  TYR A 569     140.179 117.619  66.009  1.00 50.00           C  
ATOM   4253  CD1 TYR A 569     138.853 117.938  66.272  1.00 50.00           C  
ATOM   4254  CD2 TYR A 569     141.131 117.984  66.899  1.00 50.00           C  
ATOM   4255  CE1 TYR A 569     138.420 118.632  67.391  1.00 50.00           C  
ATOM   4256  CE2 TYR A 569     140.619 118.665  67.946  1.00 50.00           C  
ATOM   4257  CZ  TYR A 569     139.358 119.043  68.275  1.00 50.00           C  
ATOM   4258  OH  TYR A 569     139.170 120.074  69.146  1.00 50.00           O  
ATOM   4259  OXT TYR A 569     139.496 119.693  63.672  1.00 99.99           O  
TER    4260      TYR A 569                                                      
ATOM   4261  N   MET B   1      65.103  23.222 102.448  1.00 50.00           N  
ATOM   4262  CA  MET B   1      65.868  23.403 101.190  1.00 50.00           C  
ATOM   4263  C   MET B   1      65.208  22.669  99.997  1.00 50.00           C  
ATOM   4264  O   MET B   1      65.897  22.103  99.142  1.00 50.00           O  
ATOM   4265  CB  MET B   1      67.300  22.890 101.378  1.00 50.00           C  
ATOM   4266  CG  MET B   1      67.313  21.381 101.665  1.00 50.00           C  
ATOM   4267  SD  MET B   1      68.634  20.491 100.768  1.00 50.00           S  
ATOM   4268  CE  MET B   1      67.706  19.686  99.477  1.00 50.00           C  
ATOM   4269  N   PRO B   2      63.867  22.666  99.949  1.00 50.00           N  
ATOM   4270  CA  PRO B   2      63.127  21.907  98.926  1.00 50.00           C  
ATOM   4271  C   PRO B   2      63.678  22.241  97.532  1.00 50.00           C  
ATOM   4272  O   PRO B   2      64.204  23.331  97.309  1.00 50.00           O  
ATOM   4273  CB  PRO B   2      61.675  22.359  99.099  1.00 50.00           C  
ATOM   4274  CG  PRO B   2      61.776  23.764  99.692  1.00 50.00           C  
ATOM   4275  CD  PRO B   2      62.972  23.637 100.615  1.00 50.00           C  
ATOM   4276  N   GLN B   3      63.633  21.249  96.655  1.00 50.00           N  
ATOM   4277  CA  GLN B   3      64.209  21.370  95.304  1.00 50.00           C  
ATOM   4278  C   GLN B   3      63.122  21.411  94.221  1.00 50.00           C  
ATOM   4279  O   GLN B   3      62.010  20.928  94.406  1.00 50.00           O  
ATOM   4280  CB  GLN B   3      65.171  20.201  95.058  1.00 50.00           C  
ATOM   4281  CG  GLN B   3      65.904  20.299  93.711  1.00 50.00           C  
ATOM   4282  CD  GLN B   3      66.732  21.583  93.615  1.00 50.00           C  
ATOM   4283  OE1 GLN B   3      67.660  21.787  94.381  1.00 50.00           O  
ATOM   4284  NE2 GLN B   3      66.374  22.468  92.697  1.00 50.00           N  
ATOM   4285  N   ILE B   4      63.507  21.979  93.086  1.00 50.00           N  
ATOM   4286  CA  ILE B   4      62.657  22.121  91.890  1.00 50.00           C  
ATOM   4287  C   ILE B   4      63.365  21.577  90.635  1.00 50.00           C  
ATOM   4288  O   ILE B   4      64.590  21.640  90.533  1.00 50.00           O  
ATOM   4289  CB  ILE B   4      62.288  23.608  91.739  1.00 50.00           C  
ATOM   4290  CG1 ILE B   4      61.360  23.819  90.535  1.00 50.00           C  
ATOM   4291  CG2 ILE B   4      63.546  24.499  91.690  1.00 50.00           C  
ATOM   4292  CD1 ILE B   4      60.903  25.270  90.374  1.00 50.00           C  
ATOM   4293  N   SER B   5      62.554  21.144  89.673  1.00 50.00           N  
ATOM   4294  CA  SER B   5      63.037  20.634  88.376  1.00 50.00           C  
ATOM   4295  C   SER B   5      63.735  21.723  87.546  1.00 50.00           C  
ATOM   4296  O   SER B   5      63.472  22.920  87.687  1.00 50.00           O  
ATOM   4297  CB  SER B   5      61.874  20.040  87.576  1.00 50.00           C  
ATOM   4298  OG  SER B   5      60.974  21.073  87.162  1.00 50.00           O  
ATOM   4299  N   ARG B   6      64.569  21.252  86.624  1.00 50.00           N  
ATOM   4300  CA  ARG B   6      65.320  22.123  85.708  1.00 50.00           C  
ATOM   4301  C   ARG B   6      64.412  22.890  84.743  1.00 50.00           C  
ATOM   4302  O   ARG B   6      64.606  24.084  84.520  1.00 50.00           O  
ATOM   4303  CB  ARG B   6      66.235  21.251  84.867  1.00 50.00           C  
ATOM   4304  CG  ARG B   6      67.641  21.776  84.999  1.00 50.00           C  
ATOM   4305  CD  ARG B   6      68.431  21.266  86.216  1.00 50.00           C  
ATOM   4306  NE  ARG B   6      69.857  21.680  86.248  1.00 50.00           N  
ATOM   4307  CZ  ARG B   6      70.617  22.128  85.243  1.00 50.00           C  
ATOM   4308  NH1 ARG B   6      70.150  22.198  84.012  1.00 50.00           N  
ATOM   4309  NH2 ARG B   6      71.871  22.494  85.457  1.00 50.00           N  
ATOM   4310  N   GLN B   7      63.400  22.194  84.219  1.00 50.00           N  
ATOM   4311  CA  GLN B   7      62.469  22.802  83.250  1.00 50.00           C  
ATOM   4312  C   GLN B   7      61.803  24.059  83.832  1.00 50.00           C  
ATOM   4313  O   GLN B   7      61.804  25.115  83.208  1.00 50.00           O  
ATOM   4314  CB  GLN B   7      61.400  21.801  82.798  1.00 50.00           C  
ATOM   4315  CG  GLN B   7      60.448  21.378  83.923  1.00 50.00           C  
ATOM   4316  CD  GLN B   7      59.360  20.451  83.419  1.00 50.00           C  
ATOM   4317  OE1 GLN B   7      59.638  19.387  82.893  1.00 50.00           O  
ATOM   4318  NE2 GLN B   7      58.123  20.841  83.651  1.00 50.00           N  
ATOM   4319  N   GLU B   8      61.371  23.944  85.089  1.00 50.00           N  
ATOM   4320  CA  GLU B   8      60.727  25.054  85.797  1.00 50.00           C  
ATOM   4321  C   GLU B   8      61.726  26.182  86.023  1.00 50.00           C  
ATOM   4322  O   GLU B   8      61.563  27.251  85.448  1.00 50.00           O  
ATOM   4323  CB  GLU B   8      60.186  24.605  87.144  1.00 50.00           C  
ATOM   4324  CG  GLU B   8      58.978  23.684  87.039  1.00 50.00           C  
ATOM   4325  CD  GLU B   8      58.385  23.435  88.426  1.00 50.00           C  
ATOM   4326  OE1 GLU B   8      57.739  24.373  88.934  1.00 50.00           O  
ATOM   4327  OE2 GLU B   8      58.625  22.327  88.955  1.00 50.00           O  
ATOM   4328  N   TYR B   9      62.778  25.878  86.781  1.00 50.00           N  
ATOM   4329  CA  TYR B   9      63.830  26.846  87.143  1.00 50.00           C  
ATOM   4330  C   TYR B   9      64.235  27.736  85.955  1.00 50.00           C  
ATOM   4331  O   TYR B   9      64.324  28.960  86.076  1.00 50.00           O  
ATOM   4332  CB  TYR B   9      65.052  26.063  87.629  1.00 50.00           C  
ATOM   4333  CG  TYR B   9      66.188  27.001  88.039  1.00 50.00           C  
ATOM   4334  CD1 TYR B   9      67.014  27.555  87.067  1.00 50.00           C  
ATOM   4335  CD2 TYR B   9      66.388  27.283  89.383  1.00 50.00           C  
ATOM   4336  CE1 TYR B   9      68.038  28.407  87.435  1.00 50.00           C  
ATOM   4337  CE2 TYR B   9      67.416  28.125  89.760  1.00 50.00           C  
ATOM   4338  CZ  TYR B   9      68.220  28.675  88.779  1.00 50.00           C  
ATOM   4339  OH  TYR B   9      69.173  29.539  89.136  1.00 50.00           O  
ATOM   4340  N   ALA B  10      64.406  27.095  84.798  1.00 50.00           N  
ATOM   4341  CA  ALA B  10      64.837  27.770  83.567  1.00 50.00           C  
ATOM   4342  C   ALA B  10      63.816  28.773  83.035  1.00 50.00           C  
ATOM   4343  O   ALA B  10      64.210  29.687  82.335  1.00 50.00           O  
ATOM   4344  CB  ALA B  10      65.131  26.741  82.479  1.00 50.00           C  
ATOM   4345  N   GLY B  11      62.535  28.573  83.349  1.00 50.00           N  
ATOM   4346  CA  GLY B  11      61.434  29.466  82.942  1.00 50.00           C  
ATOM   4347  C   GLY B  11      61.257  30.654  83.898  1.00 50.00           C  
ATOM   4348  O   GLY B  11      60.414  31.515  83.673  1.00 50.00           O  
ATOM   4349  N   LEU B  12      62.104  30.711  84.918  1.00 50.00           N  
ATOM   4350  CA  LEU B  12      62.010  31.766  85.928  1.00 50.00           C  
ATOM   4351  C   LEU B  12      63.305  32.581  85.991  1.00 50.00           C  
ATOM   4352  O   LEU B  12      63.287  33.789  86.215  1.00 50.00           O  
ATOM   4353  CB  LEU B  12      61.614  31.085  87.243  1.00 50.00           C  
ATOM   4354  CG  LEU B  12      61.242  32.100  88.311  1.00 50.00           C  
ATOM   4355  CD1 LEU B  12      60.527  31.515  89.516  1.00 50.00           C  
ATOM   4356  CD2 LEU B  12      62.521  32.374  88.957  1.00 50.00           C  
ATOM   4357  N   PHE B  13      64.410  31.893  85.779  1.00 50.00           N  
ATOM   4358  CA  PHE B  13      65.713  32.534  85.850  1.00 50.00           C  
ATOM   4359  C   PHE B  13      66.570  32.369  84.609  1.00 50.00           C  
ATOM   4360  O   PHE B  13      67.531  33.099  84.426  1.00 50.00           O  
ATOM   4361  CB  PHE B  13      66.292  31.817  87.022  1.00 50.00           C  
ATOM   4362  CG  PHE B  13      65.907  32.361  88.395  1.00 50.00           C  
ATOM   4363  CD1 PHE B  13      65.341  33.624  88.570  1.00 50.00           C  
ATOM   4364  CD2 PHE B  13      65.884  31.424  89.406  1.00 50.00           C  
ATOM   4365  CE1 PHE B  13      64.764  33.991  89.785  1.00 50.00           C  
ATOM   4366  CE2 PHE B  13      65.141  31.728  90.539  1.00 50.00           C  
ATOM   4367  CZ  PHE B  13      64.650  33.019  90.770  1.00 50.00           C  
ATOM   4368  N   GLY B  14      66.140  31.447  83.757  1.00 50.00           N  
ATOM   4369  CA  GLY B  14      66.860  31.165  82.521  1.00 50.00           C  
ATOM   4370  C   GLY B  14      67.825  29.995  82.726  1.00 50.00           C  
ATOM   4371  O   GLY B  14      67.960  29.481  83.844  1.00 50.00           O  
ATOM   4372  N   PRO B  15      68.523  29.623  81.649  1.00 50.00           N  
ATOM   4373  CA  PRO B  15      69.436  28.469  81.655  1.00 50.00           C  
ATOM   4374  C   PRO B  15      70.554  28.672  82.681  1.00 50.00           C  
ATOM   4375  O   PRO B  15      71.059  29.773  82.870  1.00 50.00           O  
ATOM   4376  CB  PRO B  15      69.985  28.415  80.229  1.00 50.00           C  
ATOM   4377  CG  PRO B  15      69.940  29.871  79.767  1.00 50.00           C  
ATOM   4378  CD  PRO B  15      68.650  30.391  80.392  1.00 50.00           C  
ATOM   4379  N   THR B  16      70.905  27.579  83.335  1.00 50.00           N  
ATOM   4380  CA  THR B  16      71.999  27.574  84.319  1.00 50.00           C  
ATOM   4381  C   THR B  16      73.160  26.729  83.777  1.00 50.00           C  
ATOM   4382  O   THR B  16      73.090  26.241  82.647  1.00 50.00           O  
ATOM   4383  CB  THR B  16      71.456  27.032  85.641  1.00 50.00           C  
ATOM   4384  OG1 THR B  16      72.447  27.178  86.646  1.00 50.00           O  
ATOM   4385  CG2 THR B  16      70.981  25.576  85.554  1.00 50.00           C  
ATOM   4386  N   THR B  17      74.146  26.462  84.625  1.00 50.00           N  
ATOM   4387  CA  THR B  17      75.349  25.698  84.248  1.00 50.00           C  
ATOM   4388  C   THR B  17      74.960  24.386  83.553  1.00 50.00           C  
ATOM   4389  O   THR B  17      73.962  23.759  83.897  1.00 50.00           O  
ATOM   4390  CB  THR B  17      76.177  25.371  85.493  1.00 50.00           C  
ATOM   4391  OG1 THR B  17      76.391  26.565  86.253  1.00 50.00           O  
ATOM   4392  CG2 THR B  17      77.530  24.755  85.117  1.00 50.00           C  
ATOM   4393  N   GLY B  18      75.778  24.029  82.561  1.00 50.00           N  
ATOM   4394  CA  GLY B  18      75.624  22.762  81.820  1.00 50.00           C  
ATOM   4395  C   GLY B  18      74.554  22.797  80.720  1.00 50.00           C  
ATOM   4396  O   GLY B  18      74.569  21.976  79.805  1.00 50.00           O  
ATOM   4397  N   ASP B  19      73.653  23.765  80.797  1.00 50.00           N  
ATOM   4398  CA  ASP B  19      72.503  23.868  79.878  1.00 50.00           C  
ATOM   4399  C   ASP B  19      72.987  24.511  78.584  1.00 50.00           C  
ATOM   4400  O   ASP B  19      73.947  25.281  78.599  1.00 50.00           O  
ATOM   4401  CB  ASP B  19      71.394  24.713  80.515  1.00 50.00           C  
ATOM   4402  CG  ASP B  19      70.935  24.134  81.854  1.00 50.00           C  
ATOM   4403  OD1 ASP B  19      71.750  23.438  82.485  1.00 50.00           O  
ATOM   4404  OD2 ASP B  19      69.794  24.444  82.250  1.00 50.00           O  
ATOM   4405  N   LYS B  20      72.319  24.171  77.492  1.00 50.00           N  
ATOM   4406  CA  LYS B  20      72.723  24.668  76.166  1.00 50.00           C  
ATOM   4407  C   LYS B  20      71.609  25.475  75.504  1.00 50.00           C  
ATOM   4408  O   LYS B  20      70.427  25.170  75.651  1.00 50.00           O  
ATOM   4409  CB  LYS B  20      73.095  23.500  75.253  1.00 50.00           C  
ATOM   4410  CG  LYS B  20      74.216  22.667  75.866  1.00 50.00           C  
ATOM   4411  CD  LYS B  20      74.545  21.456  75.001  1.00 50.00           C  
ATOM   4412  CE  LYS B  20      75.549  20.556  75.719  1.00 50.00           C  
ATOM   4413  NZ  LYS B  20      75.025  20.092  77.008  1.00 50.00           N  
ATOM   4414  N   ILE B  21      72.026  26.481  74.754  1.00 50.00           N  
ATOM   4415  CA  ILE B  21      71.122  27.338  73.972  1.00 50.00           C  
ATOM   4416  C   ILE B  21      71.576  27.321  72.506  1.00 50.00           C  
ATOM   4417  O   ILE B  21      72.767  27.417  72.199  1.00 50.00           O  
ATOM   4418  CB  ILE B  21      71.145  28.773  74.519  1.00 50.00           C  
ATOM   4419  CG1 ILE B  21      72.555  29.343  74.339  1.00 50.00           C  
ATOM   4420  CG2 ILE B  21      70.675  28.815  75.986  1.00 50.00           C  
ATOM   4421  CD1 ILE B  21      72.676  30.768  74.790  1.00 50.00           C  
ATOM   4422  N   ARG B  22      70.600  27.201  71.627  1.00 50.00           N  
ATOM   4423  CA  ARG B  22      70.837  27.384  70.189  1.00 50.00           C  
ATOM   4424  C   ARG B  22      70.815  28.886  69.875  1.00 50.00           C  
ATOM   4425  O   ARG B  22      69.868  29.592  70.223  1.00 50.00           O  
ATOM   4426  CB  ARG B  22      69.791  26.576  69.411  1.00 50.00           C  
ATOM   4427  CG  ARG B  22      69.400  27.247  68.093  1.00 50.00           C  
ATOM   4428  CD  ARG B  22      68.651  26.342  67.138  1.00 50.00           C  
ATOM   4429  NE  ARG B  22      69.628  25.429  66.534  1.00 50.00           N  
ATOM   4430  CZ  ARG B  22      69.436  24.139  66.288  1.00 50.00           C  
ATOM   4431  NH1 ARG B  22      68.327  23.523  66.680  1.00 50.00           N  
ATOM   4432  NH2 ARG B  22      70.333  23.475  65.564  1.00 50.00           N  
ATOM   4433  N   LEU B  23      71.855  29.316  69.174  1.00 50.00           N  
ATOM   4434  CA  LEU B  23      71.975  30.714  68.739  1.00 50.00           C  
ATOM   4435  C   LEU B  23      71.168  30.989  67.480  1.00 50.00           C  
ATOM   4436  O   LEU B  23      71.514  30.570  66.387  1.00 50.00           O  
ATOM   4437  CB  LEU B  23      73.442  31.081  68.519  1.00 50.00           C  
ATOM   4438  CG  LEU B  23      74.259  30.947  69.803  1.00 50.00           C  
ATOM   4439  CD1 LEU B  23      75.684  31.412  69.508  1.00 50.00           C  
ATOM   4440  CD2 LEU B  23      73.645  31.747  70.961  1.00 50.00           C  
ATOM   4441  N   GLY B  24      70.039  31.667  67.639  1.00 50.00           N  
ATOM   4442  CA  GLY B  24      69.160  31.944  66.491  1.00 50.00           C  
ATOM   4443  C   GLY B  24      68.755  30.641  65.787  1.00 50.00           C  
ATOM   4444  O   GLY B  24      68.671  29.587  66.402  1.00 50.00           O  
ATOM   4445  N   ASP B  25      68.630  30.704  64.473  1.00 50.00           N  
ATOM   4446  CA  ASP B  25      68.306  29.523  63.649  1.00 50.00           C  
ATOM   4447  C   ASP B  25      69.573  28.831  63.108  1.00 50.00           C  
ATOM   4448  O   ASP B  25      69.537  28.181  62.062  1.00 50.00           O  
ATOM   4449  CB  ASP B  25      67.395  29.943  62.485  1.00 50.00           C  
ATOM   4450  CG  ASP B  25      68.064  30.963  61.549  1.00 50.00           C  
ATOM   4451  OD1 ASP B  25      69.294  31.106  61.621  1.00 50.00           O  
ATOM   4452  OD2 ASP B  25      67.415  31.663  60.749  1.00 50.00           O  
ATOM   4453  N   THR B  26      70.698  29.099  63.761  1.00 50.00           N  
ATOM   4454  CA  THR B  26      71.983  28.507  63.357  1.00 50.00           C  
ATOM   4455  C   THR B  26      72.155  27.159  64.063  1.00 50.00           C  
ATOM   4456  O   THR B  26      71.339  26.757  64.886  1.00 50.00           O  
ATOM   4457  CB  THR B  26      73.164  29.430  63.686  1.00 50.00           C  
ATOM   4458  OG1 THR B  26      73.362  29.465  65.098  1.00 50.00           O  
ATOM   4459  CG2 THR B  26      72.990  30.815  63.060  1.00 50.00           C  
ATOM   4460  N   ASN B  27      73.258  26.495  63.760  1.00 50.00           N  
ATOM   4461  CA  ASN B  27      73.579  25.200  64.379  1.00 50.00           C  
ATOM   4462  C   ASN B  27      74.582  25.374  65.527  1.00 50.00           C  
ATOM   4463  O   ASN B  27      75.026  24.398  66.106  1.00 50.00           O  
ATOM   4464  CB  ASN B  27      74.147  24.257  63.314  1.00 50.00           C  
ATOM   4465  CG  ASN B  27      75.453  24.781  62.705  1.00 50.00           C  
ATOM   4466  OD1 ASN B  27      76.188  25.566  63.292  1.00 50.00           O  
ATOM   4467  ND2 ASN B  27      75.695  24.404  61.472  1.00 50.00           N  
ATOM   4468  N   LEU B  28      74.903  26.621  65.851  1.00 50.00           N  
ATOM   4469  CA  LEU B  28      75.850  26.991  66.916  1.00 50.00           C  
ATOM   4470  C   LEU B  28      75.200  26.923  68.296  1.00 50.00           C  
ATOM   4471  O   LEU B  28      74.238  27.643  68.569  1.00 50.00           O  
ATOM   4472  CB  LEU B  28      76.338  28.417  66.671  1.00 50.00           C  
ATOM   4473  CG  LEU B  28      76.990  28.572  65.297  1.00 50.00           C  
ATOM   4474  CD1 LEU B  28      77.343  30.040  65.074  1.00 50.00           C  
ATOM   4475  CD2 LEU B  28      78.234  27.686  65.169  1.00 50.00           C  
ATOM   4476  N   PHE B  29      75.658  25.958  69.092  1.00 50.00           N  
ATOM   4477  CA  PHE B  29      75.034  25.679  70.398  1.00 50.00           C  
ATOM   4478  C   PHE B  29      75.998  26.086  71.497  1.00 50.00           C  
ATOM   4479  O   PHE B  29      77.130  25.608  71.565  1.00 50.00           O  
ATOM   4480  CB  PHE B  29      74.679  24.195  70.569  1.00 50.00           C  
ATOM   4481  CG  PHE B  29      73.551  23.718  69.652  1.00 50.00           C  
ATOM   4482  CD1 PHE B  29      73.357  24.267  68.397  1.00 50.00           C  
ATOM   4483  CD2 PHE B  29      72.694  22.715  70.076  1.00 50.00           C  
ATOM   4484  CE1 PHE B  29      72.364  23.851  67.559  1.00 50.00           C  
ATOM   4485  CE2 PHE B  29      71.680  22.281  69.246  1.00 50.00           C  
ATOM   4486  CZ  PHE B  29      71.533  22.841  68.005  1.00 50.00           C  
ATOM   4487  N   ILE B  30      75.505  26.973  72.342  1.00 50.00           N  
ATOM   4488  CA  ILE B  30      76.277  27.498  73.477  1.00 50.00           C  
ATOM   4489  C   ILE B  30      75.852  26.816  74.760  1.00 50.00           C  
ATOM   4490  O   ILE B  30      74.669  26.589  74.951  1.00 50.00           O  
ATOM   4491  CB  ILE B  30      76.023  29.008  73.609  1.00 50.00           C  
ATOM   4492  CG1 ILE B  30      76.365  29.734  72.326  1.00 50.00           C  
ATOM   4493  CG2 ILE B  30      76.814  29.614  74.768  1.00 50.00           C  
ATOM   4494  CD1 ILE B  30      77.807  29.390  72.084  1.00 50.00           C  
ATOM   4495  N   GLU B  31      76.810  26.623  75.647  1.00 50.00           N  
ATOM   4496  CA  GLU B  31      76.533  26.025  76.955  1.00 50.00           C  
ATOM   4497  C   GLU B  31      76.997  26.951  78.078  1.00 50.00           C  
ATOM   4498  O   GLU B  31      78.150  27.385  78.106  1.00 50.00           O  
ATOM   4499  CB  GLU B  31      77.258  24.688  77.027  1.00 50.00           C  
ATOM   4500  CG  GLU B  31      76.923  23.942  78.320  1.00 50.00           C  
ATOM   4501  CD  GLU B  31      77.701  22.636  78.451  1.00 50.00           C  
ATOM   4502  OE1 GLU B  31      77.993  22.015  77.406  1.00 50.00           O  
ATOM   4503  OE2 GLU B  31      78.007  22.293  79.614  1.00 50.00           O  
ATOM   4504  N   ILE B  32      76.106  27.133  79.044  1.00 50.00           N  
ATOM   4505  CA  ILE B  32      76.377  27.932  80.254  1.00 50.00           C  
ATOM   4506  C   ILE B  32      77.508  27.291  81.064  1.00 50.00           C  
ATOM   4507  O   ILE B  32      77.337  26.239  81.676  1.00 50.00           O  
ATOM   4508  CB  ILE B  32      75.105  28.073  81.107  1.00 50.00           C  
ATOM   4509  CG1 ILE B  32      73.952  28.685  80.296  1.00 50.00           C  
ATOM   4510  CG2 ILE B  32      75.373  28.885  82.389  1.00 50.00           C  
ATOM   4511  CD1 ILE B  32      74.260  30.090  79.752  1.00 50.00           C  
ATOM   4512  N   GLU B  33      78.640  27.974  81.044  1.00 50.00           N  
ATOM   4513  CA  GLU B  33      79.870  27.506  81.703  1.00 50.00           C  
ATOM   4514  C   GLU B  33      79.834  27.608  83.231  1.00 50.00           C  
ATOM   4515  O   GLU B  33      80.315  26.706  83.912  1.00 50.00           O  
ATOM   4516  CB  GLU B  33      81.055  28.289  81.155  1.00 50.00           C  
ATOM   4517  CG  GLU B  33      81.244  27.974  79.675  1.00 50.00           C  
ATOM   4518  CD  GLU B  33      82.227  28.942  79.022  1.00 50.00           C  
ATOM   4519  OE1 GLU B  33      82.139  30.143  79.323  1.00 50.00           O  
ATOM   4520  OE2 GLU B  33      82.947  28.501  78.104  1.00 50.00           O  
ATOM   4521  N   LYS B  34      79.272  28.696  83.752  1.00 50.00           N  
ATOM   4522  CA  LYS B  34      79.197  28.903  85.212  1.00 50.00           C  
ATOM   4523  C   LYS B  34      78.014  29.799  85.594  1.00 50.00           C  
ATOM   4524  O   LYS B  34      77.428  30.472  84.746  1.00 50.00           O  
ATOM   4525  CB  LYS B  34      80.532  29.445  85.762  1.00 50.00           C  
ATOM   4526  CG  LYS B  34      80.757  30.927  85.474  1.00 50.00           C  
ATOM   4527  CD  LYS B  34      82.171  31.454  85.714  1.00 50.00           C  
ATOM   4528  CE  LYS B  34      82.443  32.864  85.180  1.00 50.00           C  
ATOM   4529  NZ  LYS B  34      81.473  33.821  85.725  1.00 50.00           N  
ATOM   4530  N   ASP B  35      77.671  29.757  86.874  1.00 50.00           N  
ATOM   4531  CA  ASP B  35      76.576  30.568  87.411  1.00 50.00           C  
ATOM   4532  C   ASP B  35      76.920  31.099  88.805  1.00 50.00           C  
ATOM   4533  O   ASP B  35      77.072  30.326  89.745  1.00 50.00           O  
ATOM   4534  CB  ASP B  35      75.298  29.726  87.448  1.00 50.00           C  
ATOM   4535  CG  ASP B  35      74.076  30.589  87.756  1.00 50.00           C  
ATOM   4536  OD1 ASP B  35      74.252  31.821  87.946  1.00 50.00           O  
ATOM   4537  OD2 ASP B  35      72.986  29.987  87.810  1.00 50.00           O  
ATOM   4538  N   LEU B  36      77.002  32.420  88.896  1.00 50.00           N  
ATOM   4539  CA  LEU B  36      77.318  33.120  90.157  1.00 50.00           C  
ATOM   4540  C   LEU B  36      76.175  33.163  91.171  1.00 50.00           C  
ATOM   4541  O   LEU B  36      76.406  33.466  92.340  1.00 50.00           O  
ATOM   4542  CB  LEU B  36      77.816  34.543  89.884  1.00 50.00           C  
ATOM   4543  CG  LEU B  36      79.299  34.553  89.489  1.00 50.00           C  
ATOM   4544  CD1 LEU B  36      79.560  33.833  88.170  1.00 50.00           C  
ATOM   4545  CD2 LEU B  36      79.843  35.963  89.345  1.00 50.00           C  
ATOM   4546  N   ARG B  37      74.948  32.972  90.693  1.00 50.00           N  
ATOM   4547  CA  ARG B  37      73.779  33.064  91.584  1.00 50.00           C  
ATOM   4548  C   ARG B  37      73.813  31.974  92.669  1.00 50.00           C  
ATOM   4549  O   ARG B  37      74.641  31.064  92.642  1.00 50.00           O  
ATOM   4550  CB  ARG B  37      72.480  33.018  90.789  1.00 50.00           C  
ATOM   4551  CG  ARG B  37      72.272  31.645  90.173  1.00 50.00           C  
ATOM   4552  CD  ARG B  37      70.964  31.642  89.441  1.00 50.00           C  
ATOM   4553  NE  ARG B  37      70.943  32.611  88.350  1.00 50.00           N  
ATOM   4554  CZ  ARG B  37      69.886  32.868  87.643  1.00 50.00           C  
ATOM   4555  NH1 ARG B  37      68.773  32.244  87.874  1.00 50.00           N  
ATOM   4556  NH2 ARG B  37      69.947  33.733  86.676  1.00 50.00           N  
ATOM   4557  N   GLY B  38      72.881  32.113  93.612  1.00 50.00           N  
ATOM   4558  CA  GLY B  38      72.755  31.153  94.719  1.00 50.00           C  
ATOM   4559  C   GLY B  38      71.343  30.585  94.752  1.00 50.00           C  
ATOM   4560  O   GLY B  38      70.487  31.164  95.413  1.00 50.00           O  
ATOM   4561  N   TYR B  39      71.119  29.532  93.968  1.00 50.00           N  
ATOM   4562  CA  TYR B  39      69.825  28.816  93.887  1.00 50.00           C  
ATOM   4563  C   TYR B  39      68.958  28.960  95.145  1.00 50.00           C  
ATOM   4564  O   TYR B  39      69.308  28.471  96.212  1.00 50.00           O  
ATOM   4565  CB  TYR B  39      70.066  27.327  93.649  1.00 50.00           C  
ATOM   4566  CG  TYR B  39      70.842  27.051  92.364  1.00 50.00           C  
ATOM   4567  CD1 TYR B  39      70.536  27.729  91.193  1.00 50.00           C  
ATOM   4568  CD2 TYR B  39      71.879  26.134  92.389  1.00 50.00           C  
ATOM   4569  CE1 TYR B  39      71.254  27.480  90.034  1.00 50.00           C  
ATOM   4570  CE2 TYR B  39      72.600  25.881  91.237  1.00 50.00           C  
ATOM   4571  CZ  TYR B  39      72.279  26.546  90.070  1.00 50.00           C  
ATOM   4572  OH  TYR B  39      72.967  26.208  88.966  1.00 50.00           O  
ATOM   4573  N   GLY B  40      67.940  29.805  95.018  1.00 50.00           N  
ATOM   4574  CA  GLY B  40      67.009  30.121  96.115  1.00 50.00           C  
ATOM   4575  C   GLY B  40      66.975  31.623  96.410  1.00 50.00           C  
ATOM   4576  O   GLY B  40      65.980  32.146  96.896  1.00 50.00           O  
ATOM   4577  N   GLU B  41      68.054  32.297  96.035  1.00 50.00           N  
ATOM   4578  CA  GLU B  41      68.240  33.728  96.305  1.00 50.00           C  
ATOM   4579  C   GLU B  41      68.315  34.606  95.062  1.00 50.00           C  
ATOM   4580  O   GLU B  41      68.496  35.814  95.113  1.00 50.00           O  
ATOM   4581  CB  GLU B  41      69.522  33.875  97.113  1.00 50.00           C  
ATOM   4582  CG  GLU B  41      69.338  33.389  98.553  1.00 50.00           C  
ATOM   4583  CD  GLU B  41      68.336  34.229  99.364  1.00 50.00           C  
ATOM   4584  OE1 GLU B  41      67.595  35.044  98.768  1.00 50.00           O  
ATOM   4585  OE2 GLU B  41      68.385  34.081 100.601  1.00 50.00           O  
ATOM   4586  N   GLU B  42      68.258  33.975  93.919  1.00 50.00           N  
ATOM   4587  CA  GLU B  42      68.251  34.703  92.618  1.00 50.00           C  
ATOM   4588  C   GLU B  42      67.175  35.795  92.569  1.00 50.00           C  
ATOM   4589  O   GLU B  42      66.117  35.714  93.196  1.00 50.00           O  
ATOM   4590  CB  GLU B  42      68.108  33.779  91.416  1.00 50.00           C  
ATOM   4591  CG  GLU B  42      67.193  32.743  92.007  1.00 50.00           C  
ATOM   4592  CD  GLU B  42      67.588  31.315  92.263  1.00 50.00           C  
ATOM   4593  OE1 GLU B  42      68.770  31.037  92.036  1.00 50.00           O  
ATOM   4594  OE2 GLU B  42      66.765  30.577  92.846  1.00 50.00           O  
ATOM   4595  N   SER B  43      67.564  36.857  91.884  1.00 50.00           N  
ATOM   4596  CA  SER B  43      66.777  38.097  91.840  1.00 50.00           C  
ATOM   4597  C   SER B  43      65.679  38.034  90.781  1.00 50.00           C  
ATOM   4598  O   SER B  43      65.878  37.638  89.647  1.00 50.00           O  
ATOM   4599  CB  SER B  43      67.700  39.281  91.556  1.00 50.00           C  
ATOM   4600  OG  SER B  43      68.345  39.095  90.293  1.00 50.00           O  
ATOM   4601  N   VAL B  44      64.518  38.524  91.150  1.00 50.00           N  
ATOM   4602  CA  VAL B  44      63.337  38.611  90.282  1.00 50.00           C  
ATOM   4603  C   VAL B  44      62.571  39.894  90.619  1.00 50.00           C  
ATOM   4604  O   VAL B  44      62.353  40.209  91.790  1.00 50.00           O  
ATOM   4605  CB  VAL B  44      62.488  37.345  90.470  1.00 50.00           C  
ATOM   4606  CG1 VAL B  44      61.938  37.135  91.887  1.00 50.00           C  
ATOM   4607  CG2 VAL B  44      61.446  37.270  89.360  1.00 50.00           C  
ATOM   4608  N   TYR B  45      62.109  40.569  89.580  1.00 50.00           N  
ATOM   4609  CA  TYR B  45      61.305  41.790  89.745  1.00 50.00           C  
ATOM   4610  C   TYR B  45      59.876  41.526  89.270  1.00 50.00           C  
ATOM   4611  O   TYR B  45      59.676  40.981  88.186  1.00 50.00           O  
ATOM   4612  CB  TYR B  45      61.934  42.897  88.900  1.00 50.00           C  
ATOM   4613  CG  TYR B  45      61.199  44.222  89.079  1.00 50.00           C  
ATOM   4614  CD1 TYR B  45      61.456  45.021  90.184  1.00 50.00           C  
ATOM   4615  CD2 TYR B  45      60.287  44.635  88.119  1.00 50.00           C  
ATOM   4616  CE1 TYR B  45      60.808  46.236  90.333  1.00 50.00           C  
ATOM   4617  CE2 TYR B  45      59.635  45.852  88.264  1.00 50.00           C  
ATOM   4618  CZ  TYR B  45      59.895  46.648  89.373  1.00 50.00           C  
ATOM   4619  OH  TYR B  45      59.231  47.819  89.538  1.00 50.00           O  
ATOM   4620  N   GLY B  46      58.912  41.943  90.095  1.00 50.00           N  
ATOM   4621  CA  GLY B  46      57.496  41.746  89.743  1.00 50.00           C  
ATOM   4622  C   GLY B  46      56.560  41.854  90.940  1.00 50.00           C  
ATOM   4623  O   GLY B  46      57.008  41.882  92.085  1.00 50.00           O  
ATOM   4624  N   GLY B  47      55.273  41.932  90.586  1.00 50.00           N  
ATOM   4625  CA  GLY B  47      54.128  42.021  91.520  1.00 50.00           C  
ATOM   4626  C   GLY B  47      54.433  41.586  92.961  1.00 50.00           C  
ATOM   4627  O   GLY B  47      54.341  42.383  93.889  1.00 50.00           O  
ATOM   4628  N   GLY B  48      54.801  40.306  93.086  1.00 50.00           N  
ATOM   4629  CA  GLY B  48      55.146  39.730  94.401  1.00 50.00           C  
ATOM   4630  C   GLY B  48      56.533  39.084  94.414  1.00 50.00           C  
ATOM   4631  O   GLY B  48      56.836  38.277  95.288  1.00 50.00           O  
ATOM   4632  N   LYS B  49      57.340  39.428  93.415  1.00 50.00           N  
ATOM   4633  CA  LYS B  49      58.703  38.899  93.294  1.00 50.00           C  
ATOM   4634  C   LYS B  49      59.621  39.326  94.447  1.00 50.00           C  
ATOM   4635  O   LYS B  49      59.181  39.811  95.484  1.00 50.00           O  
ATOM   4636  CB  LYS B  49      59.259  39.329  91.947  1.00 50.00           C  
ATOM   4637  CG  LYS B  49      58.875  38.300  90.900  1.00 50.00           C  
ATOM   4638  CD  LYS B  49      57.515  38.417  90.238  1.00 50.00           C  
ATOM   4639  CE  LYS B  49      57.395  37.413  89.090  1.00 50.00           C  
ATOM   4640  NZ  LYS B  49      58.423  37.593  88.051  1.00 50.00           N  
ATOM   4641  N   SER B  50      60.916  39.240  94.186  1.00 50.00           N  
ATOM   4642  CA  SER B  50      61.960  39.449  95.202  1.00 50.00           C  
ATOM   4643  C   SER B  50      62.450  40.894  95.334  1.00 50.00           C  
ATOM   4644  O   SER B  50      62.795  41.321  96.436  1.00 50.00           O  
ATOM   4645  CB  SER B  50      63.151  38.536  94.911  1.00 50.00           C  
ATOM   4646  OG  SER B  50      63.698  38.881  93.636  1.00 50.00           O  
ATOM   4647  N   LEU B  51      62.543  41.613  94.214  1.00 50.00           N  
ATOM   4648  CA  LEU B  51      63.067  42.989  94.207  1.00 50.00           C  
ATOM   4649  C   LEU B  51      62.080  44.000  94.794  1.00 50.00           C  
ATOM   4650  O   LEU B  51      61.394  44.718  94.067  1.00 50.00           O  
ATOM   4651  CB  LEU B  51      63.446  43.387  92.780  1.00 50.00           C  
ATOM   4652  CG  LEU B  51      64.680  42.649  92.271  1.00 50.00           C  
ATOM   4653  CD1 LEU B  51      64.846  42.878  90.773  1.00 50.00           C  
ATOM   4654  CD2 LEU B  51      65.927  43.157  92.995  1.00 50.00           C  
ATOM   4655  N   ARG B  52      62.025  44.032  96.121  1.00 50.00           N  
ATOM   4656  CA  ARG B  52      61.101  44.926  96.841  1.00 50.00           C  
ATOM   4657  C   ARG B  52      61.731  45.424  98.138  1.00 50.00           C  
ATOM   4658  O   ARG B  52      62.674  44.814  98.649  1.00 50.00           O  
ATOM   4659  CB  ARG B  52      59.775  44.216  97.128  1.00 50.00           C  
ATOM   4660  CG  ARG B  52      59.112  43.773  95.820  1.00 50.00           C  
ATOM   4661  CD  ARG B  52      57.728  43.183  96.012  1.00 50.00           C  
ATOM   4662  NE  ARG B  52      57.782  41.981  96.859  1.00 50.00           N  
ATOM   4663  CZ  ARG B  52      56.768  41.556  97.610  1.00 50.00           C  
ATOM   4664  NH1 ARG B  52      55.639  42.255  97.666  1.00 50.00           N  
ATOM   4665  NH2 ARG B  52      56.849  40.401  98.258  1.00 50.00           N  
ATOM   4666  N   ASP B  53      61.208  46.550  98.614  1.00 50.00           N  
ATOM   4667  CA  ASP B  53      61.687  47.205  99.841  1.00 50.00           C  
ATOM   4668  C   ASP B  53      61.975  46.184 100.957  1.00 50.00           C  
ATOM   4669  O   ASP B  53      61.166  45.292 101.208  1.00 50.00           O  
ATOM   4670  CB  ASP B  53      60.604  48.197 100.297  1.00 50.00           C  
ATOM   4671  CG  ASP B  53      60.963  48.949 101.579  1.00 50.00           C  
ATOM   4672  OD1 ASP B  53      62.084  48.742 102.021  1.00 50.00           O  
ATOM   4673  OD2 ASP B  53      60.153  49.722 102.113  1.00 50.00           O  
ATOM   4674  N   GLY B  54      63.144  46.360 101.583  1.00 50.00           N  
ATOM   4675  CA  GLY B  54      63.562  45.560 102.747  1.00 50.00           C  
ATOM   4676  C   GLY B  54      64.029  44.157 102.356  1.00 50.00           C  
ATOM   4677  O   GLY B  54      64.751  43.521 103.116  1.00 50.00           O  
ATOM   4678  N   MET B  55      63.609  43.703 101.180  1.00 50.00           N  
ATOM   4679  CA  MET B  55      63.863  42.330 100.722  1.00 50.00           C  
ATOM   4680  C   MET B  55      65.111  42.320  99.831  1.00 50.00           C  
ATOM   4681  O   MET B  55      66.191  42.663 100.293  1.00 50.00           O  
ATOM   4682  CB  MET B  55      62.602  41.825 100.010  1.00 50.00           C  
ATOM   4683  CG  MET B  55      61.393  41.929 100.940  1.00 50.00           C  
ATOM   4684  SD  MET B  55      59.786  41.763 100.090  1.00 50.00           S  
ATOM   4685  CE  MET B  55      59.662  39.990 100.022  1.00 50.00           C  
ATOM   4686  N   GLY B  56      64.941  41.999  98.542  1.00 50.00           N  
ATOM   4687  CA  GLY B  56      66.046  42.018  97.564  1.00 50.00           C  
ATOM   4688  C   GLY B  56      66.655  43.426  97.493  1.00 50.00           C  
ATOM   4689  O   GLY B  56      67.868  43.588  97.380  1.00 50.00           O  
ATOM   4690  N   ALA B  57      65.776  44.422  97.547  1.00 50.00           N  
ATOM   4691  CA  ALA B  57      66.169  45.837  97.596  1.00 50.00           C  
ATOM   4692  C   ALA B  57      66.444  46.228  99.051  1.00 50.00           C  
ATOM   4693  O   ALA B  57      65.570  46.135  99.913  1.00 50.00           O  
ATOM   4694  CB  ALA B  57      65.043  46.696  97.020  1.00 50.00           C  
ATOM   4695  N   ASN B  58      67.692  46.569  99.318  1.00 50.00           N  
ATOM   4696  CA  ASN B  58      68.104  46.953 100.675  1.00 50.00           C  
ATOM   4697  C   ASN B  58      67.505  48.296 101.113  1.00 50.00           C  
ATOM   4698  O   ASN B  58      67.225  49.192 100.319  1.00 50.00           O  
ATOM   4699  CB  ASN B  58      69.620  46.992 100.777  1.00 50.00           C  
ATOM   4700  CG  ASN B  58      70.162  48.013  99.823  1.00 50.00           C  
ATOM   4701  OD1 ASN B  58      69.619  49.065  99.557  1.00 50.00           O  
ATOM   4702  ND2 ASN B  58      71.318  47.708  99.359  1.00 50.00           N  
ATOM   4703  N   ASN B  59      67.362  48.392 102.422  1.00 50.00           N  
ATOM   4704  CA  ASN B  59      67.021  49.657 103.094  1.00 50.00           C  
ATOM   4705  C   ASN B  59      68.252  50.238 103.796  1.00 50.00           C  
ATOM   4706  O   ASN B  59      68.199  51.274 104.452  1.00 50.00           O  
ATOM   4707  CB  ASN B  59      65.916  49.413 104.117  1.00 50.00           C  
ATOM   4708  CG  ASN B  59      64.539  49.460 103.476  1.00 50.00           C  
ATOM   4709  OD1 ASN B  59      64.228  50.292 102.630  1.00 50.00           O  
ATOM   4710  ND2 ASN B  59      63.688  48.592 103.976  1.00 50.00           N  
ATOM   4711  N   HIS B  60      69.352  49.503 103.661  1.00 50.00           N  
ATOM   4712  CA  HIS B  60      70.674  49.870 104.183  1.00 50.00           C  
ATOM   4713  C   HIS B  60      71.751  49.535 103.136  1.00 50.00           C  
ATOM   4714  O   HIS B  60      72.731  48.830 103.372  1.00 50.00           O  
ATOM   4715  CB  HIS B  60      70.915  49.140 105.510  1.00 50.00           C  
ATOM   4716  CG  HIS B  60      70.967  47.617 105.339  1.00 50.00           C  
ATOM   4717  ND1 HIS B  60      72.028  46.917 104.946  1.00 50.00           N  
ATOM   4718  CD2 HIS B  60      69.989  46.765 105.607  1.00 50.00           C  
ATOM   4719  CE1 HIS B  60      71.717  45.637 104.961  1.00 50.00           C  
ATOM   4720  NE2 HIS B  60      70.452  45.546 105.357  1.00 50.00           N  
ATOM   4721  N   LEU B  61      71.531  50.011 101.922  1.00 50.00           N  
ATOM   4722  CA  LEU B  61      72.468  49.781 100.817  1.00 50.00           C  
ATOM   4723  C   LEU B  61      73.894  50.201 101.148  1.00 50.00           C  
ATOM   4724  O   LEU B  61      74.097  51.052 102.007  1.00 50.00           O  
ATOM   4725  CB  LEU B  61      71.965  50.538  99.579  1.00 50.00           C  
ATOM   4726  CG  LEU B  61      72.584  49.922  98.334  1.00 50.00           C  
ATOM   4727  CD1 LEU B  61      72.099  50.192  96.941  1.00 50.00           C  
ATOM   4728  CD2 LEU B  61      73.504  50.987  98.106  1.00 50.00           C  
ATOM   4729  N   THR B  62      74.849  49.554 100.488  1.00 50.00           N  
ATOM   4730  CA  THR B  62      76.274  49.960 100.604  1.00 50.00           C  
ATOM   4731  C   THR B  62      76.542  51.293  99.893  1.00 50.00           C  
ATOM   4732  O   THR B  62      75.701  51.752  99.206  1.00 50.00           O  
ATOM   4733  CB  THR B  62      77.209  48.914 100.014  1.00 50.00           C  
ATOM   4734  OG1 THR B  62      77.007  48.840  98.618  1.00 50.00           O  
ATOM   4735  CG2 THR B  62      76.961  47.563 100.677  1.00 50.00           C  
ATOM   4736  N   ARG B  63      77.475  52.139 100.250  1.00 99.99           N  
ATOM   4737  CA  ARG B  63      77.702  53.456  99.579  1.00 99.99           C  
ATOM   4738  C   ARG B  63      76.421  54.327  99.473  1.00 99.99           C  
ATOM   4739  O   ARG B  63      75.990  54.830  98.434  1.00 99.99           O  
ATOM   4740  CB  ARG B  63      78.444  53.245  98.246  1.00 99.99           C  
ATOM   4741  CG  ARG B  63      78.546  54.490  97.344  1.00 99.99           C  
ATOM   4742  CD  ARG B  63      78.908  54.146  95.899  1.00 99.99           C  
ATOM   4743  NE  ARG B  63      80.182  53.413  95.923  1.00 99.99           N  
ATOM   4744  CZ  ARG B  63      81.386  53.969  96.068  1.00 99.99           C  
ATOM   4745  NH1 ARG B  63      81.517  55.287  96.184  1.00 99.99           N  
ATOM   4746  NH2 ARG B  63      82.467  53.201  96.090  1.00 99.99           N  
ATOM   4747  N   ASP B  64      75.780  54.479 100.627  1.00 99.99           N  
ATOM   4748  CA  ASP B  64      74.553  55.283 100.749  1.00 99.99           C  
ATOM   4749  C   ASP B  64      73.485  54.773  99.752  1.00 99.99           C  
ATOM   4750  O   ASP B  64      72.942  53.684  99.917  1.00 99.99           O  
ATOM   4751  CB  ASP B  64      74.910  56.771 100.537  1.00 99.99           C  
ATOM   4752  CG  ASP B  64      73.690  57.685 100.708  1.00 99.99           C  
ATOM   4753  OD1 ASP B  64      72.571  57.162 100.919  1.00 99.99           O  
ATOM   4754  OD2 ASP B  64      73.897  58.907 100.607  1.00 99.99           O  
ATOM   4755  N   ASN B  65      73.217  55.571  98.722  1.00 99.99           N  
ATOM   4756  CA  ASN B  65      72.251  55.260  97.670  1.00 99.99           C  
ATOM   4757  C   ASN B  65      72.915  55.439  96.303  1.00 99.99           C  
ATOM   4758  O   ASN B  65      73.796  56.271  96.102  1.00 99.99           O  
ATOM   4759  CB  ASN B  65      71.028  56.176  97.812  1.00 99.99           C  
ATOM   4760  CG  ASN B  65      71.360  57.669  97.688  1.00 99.99           C  
ATOM   4761  OD1 ASN B  65      72.285  58.106  97.026  1.00 99.99           O  
ATOM   4762  ND2 ASN B  65      70.583  58.485  98.351  1.00 99.99           N  
ATOM   4763  N   GLY B  66      72.473  54.586  95.386  1.00 99.99           N  
ATOM   4764  CA  GLY B  66      72.960  54.632  93.993  1.00 99.99           C  
ATOM   4765  C   GLY B  66      73.962  53.527  93.690  1.00 99.99           C  
ATOM   4766  O   GLY B  66      74.350  53.314  92.547  1.00 99.99           O  
ATOM   4767  N   VAL B  67      74.227  52.723  94.704  1.00 99.99           N  
ATOM   4768  CA  VAL B  67      75.333  51.752  94.599  1.00 99.99           C  
ATOM   4769  C   VAL B  67      75.198  50.740  93.499  1.00 99.99           C  
ATOM   4770  O   VAL B  67      76.178  50.079  93.190  1.00 99.99           O  
ATOM   4771  CB  VAL B  67      75.652  51.086  95.894  1.00 99.99           C  
ATOM   4772  CG1 VAL B  67      76.949  50.284  95.921  1.00 99.99           C  
ATOM   4773  CG2 VAL B  67      76.014  52.332  96.609  1.00 99.99           C  
ATOM   4774  N   LEU B  68      73.960  50.515  93.103  1.00 50.00           N  
ATOM   4775  CA  LEU B  68      73.694  50.299  91.684  1.00 50.00           C  
ATOM   4776  C   LEU B  68      72.618  51.254  91.195  1.00 50.00           C  
ATOM   4777  O   LEU B  68      71.731  51.628  91.957  1.00 50.00           O  
ATOM   4778  CB  LEU B  68      73.318  48.848  91.380  1.00 50.00           C  
ATOM   4779  CG  LEU B  68      74.533  47.927  91.209  1.00 50.00           C  
ATOM   4780  CD1 LEU B  68      75.581  48.522  90.271  1.00 50.00           C  
ATOM   4781  CD2 LEU B  68      75.159  47.572  92.541  1.00 50.00           C  
ATOM   4782  N   ASP B  69      72.757  51.652  89.942  1.00 50.00           N  
ATOM   4783  CA  ASP B  69      71.743  52.477  89.263  1.00 50.00           C  
ATOM   4784  C   ASP B  69      70.806  51.606  88.426  1.00 50.00           C  
ATOM   4785  O   ASP B  69      69.725  52.032  88.026  1.00 50.00           O  
ATOM   4786  CB  ASP B  69      72.417  53.504  88.351  1.00 50.00           C  
ATOM   4787  CG  ASP B  69      73.306  54.487  89.120  1.00 50.00           C  
ATOM   4788  OD1 ASP B  69      73.011  54.744  90.306  1.00 50.00           O  
ATOM   4789  OD2 ASP B  69      74.279  54.957  88.484  1.00 50.00           O  
ATOM   4790  N   LEU B  70      71.247  50.377  88.177  1.00 50.00           N  
ATOM   4791  CA  LEU B  70      70.554  49.456  87.280  1.00 50.00           C  
ATOM   4792  C   LEU B  70      71.159  48.060  87.445  1.00 50.00           C  
ATOM   4793  O   LEU B  70      72.371  47.885  87.359  1.00 50.00           O  
ATOM   4794  CB  LEU B  70      70.725  50.008  85.852  1.00 50.00           C  
ATOM   4795  CG  LEU B  70      69.983  49.248  84.747  1.00 50.00           C  
ATOM   4796  CD1 LEU B  70      70.645  47.903  84.456  1.00 50.00           C  
ATOM   4797  CD2 LEU B  70      68.496  49.091  85.078  1.00 50.00           C  
ATOM   4798  N   VAL B  71      70.277  47.081  87.577  1.00 50.00           N  
ATOM   4799  CA  VAL B  71      70.662  45.661  87.635  1.00 50.00           C  
ATOM   4800  C   VAL B  71      69.942  44.883  86.530  1.00 50.00           C  
ATOM   4801  O   VAL B  71      68.713  44.907  86.469  1.00 50.00           O  
ATOM   4802  CB  VAL B  71      70.329  45.076  89.020  1.00 50.00           C  
ATOM   4803  CG1 VAL B  71      68.831  45.138  89.365  1.00 50.00           C  
ATOM   4804  CG2 VAL B  71      70.856  43.640  89.145  1.00 50.00           C  
ATOM   4805  N   ILE B  72      70.710  44.051  85.838  1.00 50.00           N  
ATOM   4806  CA  ILE B  72      70.161  43.142  84.815  1.00 50.00           C  
ATOM   4807  C   ILE B  72      70.175  41.733  85.391  1.00 50.00           C  
ATOM   4808  O   ILE B  72      71.225  41.093  85.481  1.00 50.00           O  
ATOM   4809  CB  ILE B  72      70.927  43.223  83.478  1.00 50.00           C  
ATOM   4810  CG1 ILE B  72      71.255  44.659  82.994  1.00 50.00           C  
ATOM   4811  CG2 ILE B  72      70.375  42.283  82.402  1.00 50.00           C  
ATOM   4812  CD1 ILE B  72      72.132  44.835  81.756  1.00 50.00           C  
ATOM   4813  N   THR B  73      69.019  41.376  85.924  1.00 50.00           N  
ATOM   4814  CA  THR B  73      68.864  40.109  86.655  1.00 50.00           C  
ATOM   4815  C   THR B  73      68.981  38.903  85.729  1.00 50.00           C  
ATOM   4816  O   THR B  73      68.502  38.908  84.600  1.00 50.00           O  
ATOM   4817  CB  THR B  73      67.524  40.057  87.390  1.00 50.00           C  
ATOM   4818  OG1 THR B  73      66.445  40.052  86.452  1.00 50.00           O  
ATOM   4819  CG2 THR B  73      67.383  41.252  88.340  1.00 50.00           C  
ATOM   4820  N   ASN B  74      69.659  37.889  86.240  1.00 50.00           N  
ATOM   4821  CA  ASN B  74      69.737  36.559  85.623  1.00 50.00           C  
ATOM   4822  C   ASN B  74      70.003  36.610  84.111  1.00 50.00           C  
ATOM   4823  O   ASN B  74      69.235  36.093  83.306  1.00 50.00           O  
ATOM   4824  CB  ASN B  74      68.396  35.874  85.894  1.00 50.00           C  
ATOM   4825  CG  ASN B  74      68.060  35.819  87.384  1.00 50.00           C  
ATOM   4826  OD1 ASN B  74      68.713  35.391  88.327  1.00 50.00           O  
ATOM   4827  ND2 ASN B  74      67.000  36.504  87.617  1.00 50.00           N  
ATOM   4828  N   VAL B  75      71.098  37.249  83.735  1.00 50.00           N  
ATOM   4829  CA  VAL B  75      71.453  37.359  82.316  1.00 50.00           C  
ATOM   4830  C   VAL B  75      72.529  36.321  81.974  1.00 50.00           C  
ATOM   4831  O   VAL B  75      73.426  36.051  82.776  1.00 50.00           O  
ATOM   4832  CB  VAL B  75      71.905  38.792  82.019  1.00 50.00           C  
ATOM   4833  CG1 VAL B  75      73.179  39.218  82.753  1.00 50.00           C  
ATOM   4834  CG2 VAL B  75      72.088  38.928  80.522  1.00 50.00           C  
ATOM   4835  N   THR B  76      72.471  35.859  80.732  1.00 50.00           N  
ATOM   4836  CA  THR B  76      73.456  34.896  80.211  1.00 50.00           C  
ATOM   4837  C   THR B  76      74.480  35.652  79.356  1.00 50.00           C  
ATOM   4838  O   THR B  76      74.230  36.093  78.234  1.00 50.00           O  
ATOM   4839  CB  THR B  76      72.775  33.801  79.385  1.00 50.00           C  
ATOM   4840  OG1 THR B  76      72.115  34.406  78.288  1.00 50.00           O  
ATOM   4841  CG2 THR B  76      71.739  33.029  80.199  1.00 50.00           C  
ATOM   4842  N   ILE B  77      75.596  35.954  79.996  1.00 50.00           N  
ATOM   4843  CA  ILE B  77      76.674  36.753  79.391  1.00 50.00           C  
ATOM   4844  C   ILE B  77      77.480  35.895  78.407  1.00 50.00           C  
ATOM   4845  O   ILE B  77      78.142  34.938  78.806  1.00 50.00           O  
ATOM   4846  CB  ILE B  77      77.590  37.321  80.485  1.00 50.00           C  
ATOM   4847  CG1 ILE B  77      76.764  38.031  81.570  1.00 50.00           C  
ATOM   4848  CG2 ILE B  77      78.604  38.280  79.842  1.00 50.00           C  
ATOM   4849  CD1 ILE B  77      77.607  38.529  82.745  1.00 50.00           C  
ATOM   4850  N   VAL B  78      77.470  36.332  77.155  1.00 50.00           N  
ATOM   4851  CA  VAL B  78      78.272  35.702  76.090  1.00 50.00           C  
ATOM   4852  C   VAL B  78      79.373  36.693  75.706  1.00 50.00           C  
ATOM   4853  O   VAL B  78      79.112  37.730  75.099  1.00 50.00           O  
ATOM   4854  CB  VAL B  78      77.410  35.367  74.864  1.00 50.00           C  
ATOM   4855  CG1 VAL B  78      78.242  34.710  73.757  1.00 50.00           C  
ATOM   4856  CG2 VAL B  78      76.307  34.388  75.251  1.00 50.00           C  
ATOM   4857  N   ASP B  79      80.590  36.363  76.106  1.00 50.00           N  
ATOM   4858  CA  ASP B  79      81.737  37.257  75.895  1.00 50.00           C  
ATOM   4859  C   ASP B  79      83.017  36.435  75.735  1.00 50.00           C  
ATOM   4860  O   ASP B  79      83.105  35.310  76.192  1.00 50.00           O  
ATOM   4861  CB  ASP B  79      81.814  38.217  77.086  1.00 50.00           C  
ATOM   4862  CG  ASP B  79      82.722  39.409  76.792  1.00 50.00           C  
ATOM   4863  OD1 ASP B  79      82.266  40.309  76.055  1.00 50.00           O  
ATOM   4864  OD2 ASP B  79      83.873  39.380  77.277  1.00 50.00           O  
ATOM   4865  N   ALA B  80      83.982  37.001  75.026  1.00 99.99           N  
ATOM   4866  CA  ALA B  80      85.261  36.323  74.745  1.00 99.99           C  
ATOM   4867  C   ALA B  80      86.207  36.374  75.945  1.00 99.99           C  
ATOM   4868  O   ALA B  80      86.728  35.354  76.386  1.00 99.99           O  
ATOM   4869  CB  ALA B  80      85.932  36.969  73.536  1.00 99.99           C  
ATOM   4870  N   ARG B  81      86.339  37.575  76.501  1.00 99.99           N  
ATOM   4871  CA  ARG B  81      87.148  37.767  77.708  1.00 99.99           C  
ATOM   4872  C   ARG B  81      86.485  37.110  78.928  1.00 99.99           C  
ATOM   4873  O   ARG B  81      87.153  36.743  79.890  1.00 99.99           O  
ATOM   4874  CB  ARG B  81      87.371  39.255  77.964  1.00 99.99           C  
ATOM   4875  CG  ARG B  81      88.261  39.447  79.195  1.00 99.99           C  
ATOM   4876  CD  ARG B  81      89.642  38.855  79.011  1.00 99.99           C  
ATOM   4877  NE  ARG B  81      90.455  39.087  80.212  1.00 99.99           N  
ATOM   4878  CZ  ARG B  81      91.710  38.658  80.335  1.00 99.99           C  
ATOM   4879  NH1 ARG B  81      92.280  37.958  79.357  1.00 99.99           N  
ATOM   4880  NH2 ARG B  81      92.413  38.945  81.423  1.00 99.99           N  
ATOM   4881  N   LEU B  82      85.162  37.010  78.867  1.00 99.99           N  
ATOM   4882  CA  LEU B  82      84.369  36.480  79.989  1.00 99.99           C  
ATOM   4883  C   LEU B  82      83.637  35.156  79.677  1.00 99.99           C  
ATOM   4884  O   LEU B  82      82.944  34.576  80.503  1.00 99.99           O  
ATOM   4885  CB  LEU B  82      83.436  37.595  80.496  1.00 99.99           C  
ATOM   4886  CG  LEU B  82      82.546  37.179  81.686  1.00 99.99           C  
ATOM   4887  CD1 LEU B  82      81.962  38.403  82.352  1.00 99.99           C  
ATOM   4888  CD2 LEU B  82      81.235  36.512  81.281  1.00 99.99           C  
ATOM   4889  N   GLY B  83      83.954  34.482  78.581  1.00 50.00           N  
ATOM   4890  CA  GLY B  83      83.274  33.193  78.290  1.00 50.00           C  
ATOM   4891  C   GLY B  83      81.741  33.381  78.258  1.00 50.00           C  
ATOM   4892  O   GLY B  83      81.214  34.452  77.973  1.00 50.00           O  
ATOM   4893  N   VAL B  84      81.032  32.335  78.632  1.00 50.00           N  
ATOM   4894  CA  VAL B  84      79.567  32.255  78.557  1.00 50.00           C  
ATOM   4895  C   VAL B  84      78.953  31.715  79.854  1.00 50.00           C  
ATOM   4896  O   VAL B  84      78.934  30.523  80.172  1.00 50.00           O  
ATOM   4897  CB  VAL B  84      79.163  31.414  77.353  1.00 50.00           C  
ATOM   4898  CG1 VAL B  84      79.578  29.995  77.538  1.00 50.00           C  
ATOM   4899  CG2 VAL B  84      77.652  31.379  77.247  1.00 50.00           C  
ATOM   4900  N   ILE B  85      78.468  32.623  80.657  1.00 50.00           N  
ATOM   4901  CA  ILE B  85      77.949  32.191  81.976  1.00 50.00           C  
ATOM   4902  C   ILE B  85      76.652  32.922  82.339  1.00 50.00           C  
ATOM   4903  O   ILE B  85      76.252  33.869  81.668  1.00 50.00           O  
ATOM   4904  CB  ILE B  85      79.047  32.422  83.004  1.00 50.00           C  
ATOM   4905  CG1 ILE B  85      79.202  33.930  82.882  1.00 50.00           C  
ATOM   4906  CG2 ILE B  85      80.337  31.727  82.527  1.00 50.00           C  
ATOM   4907  CD1 ILE B  85      79.808  34.814  83.899  1.00 50.00           C  
ATOM   4908  N   LYS B  86      76.191  32.591  83.529  1.00 50.00           N  
ATOM   4909  CA  LYS B  86      74.976  33.158  84.110  1.00 50.00           C  
ATOM   4910  C   LYS B  86      75.398  34.027  85.292  1.00 50.00           C  
ATOM   4911  O   LYS B  86      76.224  33.602  86.107  1.00 50.00           O  
ATOM   4912  CB  LYS B  86      74.154  31.983  84.624  1.00 50.00           C  
ATOM   4913  CG  LYS B  86      72.736  32.402  84.983  1.00 50.00           C  
ATOM   4914  CD  LYS B  86      71.946  32.628  83.697  1.00 50.00           C  
ATOM   4915  CE  LYS B  86      70.484  32.938  83.964  1.00 50.00           C  
ATOM   4916  NZ  LYS B  86      69.910  31.947  84.895  1.00 50.00           N  
ATOM   4917  N   ALA B  87      74.826  35.226  85.365  1.00 50.00           N  
ATOM   4918  CA  ALA B  87      75.149  36.179  86.447  1.00 50.00           C  
ATOM   4919  C   ALA B  87      74.388  37.492  86.278  1.00 50.00           C  
ATOM   4920  O   ALA B  87      73.928  37.816  85.190  1.00 50.00           O  
ATOM   4921  CB  ALA B  87      76.650  36.509  86.480  1.00 50.00           C  
ATOM   4922  N   ASP B  88      74.189  38.176  87.396  1.00 50.00           N  
ATOM   4923  CA  ASP B  88      73.587  39.519  87.401  1.00 50.00           C  
ATOM   4924  C   ASP B  88      74.646  40.544  86.994  1.00 50.00           C  
ATOM   4925  O   ASP B  88      75.821  40.422  87.342  1.00 50.00           O  
ATOM   4926  CB  ASP B  88      73.071  39.850  88.806  1.00 50.00           C  
ATOM   4927  CG  ASP B  88      71.941  38.906  89.232  1.00 50.00           C  
ATOM   4928  OD1 ASP B  88      71.069  38.653  88.383  1.00 50.00           O  
ATOM   4929  OD2 ASP B  88      71.952  38.390  90.358  1.00 50.00           O  
ATOM   4930  N   VAL B  89      74.192  41.562  86.287  1.00 50.00           N  
ATOM   4931  CA  VAL B  89      75.084  42.683  85.937  1.00 50.00           C  
ATOM   4932  C   VAL B  89      74.575  43.944  86.645  1.00 50.00           C  
ATOM   4933  O   VAL B  89      73.399  44.305  86.586  1.00 50.00           O  
ATOM   4934  CB  VAL B  89      75.209  42.825  84.417  1.00 50.00           C  
ATOM   4935  CG1 VAL B  89      73.859  43.096  83.905  1.00 50.00           C  
ATOM   4936  CG2 VAL B  89      76.034  44.004  83.915  1.00 50.00           C  
ATOM   4937  N   GLY B  90      75.535  44.606  87.269  1.00 50.00           N  
ATOM   4938  CA  GLY B  90      75.256  45.832  88.020  1.00 50.00           C
[truncated: 5,458,274 more chars]
