# Supplementary material for: OpenStructure: an integrated software framework for computational structural biology
Source: Acta Crystallogr D Biol Crystallogr. 2013 Apr 19;69(Pt 5):701–9. doi: 10.1107/S0907444913007051 (PMC3640466; doi:10.1107/S0907444913007051)
Supplement: Supplementary file 1 [file d-69-00701-sup1.zip › Fig-2/data/loop-candidates.pdb]

MODEL     1
ATOM      1  N   GLY A   1      38.710   1.038  82.108  1.00  0.00           N  
ATOM      2  CA  GLY A   1      37.883   0.416  83.169  1.00  0.00           C  
ATOM      3  C   GLY A   1      37.130   1.383  84.091  1.00  0.00           C  
ATOM      4  O   GLY A   1      36.425   0.948  85.043  1.00  0.00           O  
ATOM      5  N   GLY A   2      37.284   2.688  83.864  1.00  0.00           N  
ATOM      6  CA  GLY A   2      36.545   3.637  84.693  1.00  0.00           C  
ATOM      7  C   GLY A   2      36.251   4.894  83.921  1.00  0.00           C  
ATOM      8  O   GLY A   2      36.800   5.105  82.842  1.00  0.00           O  
ATOM      9  N   GLY A   3      35.362   5.719  84.474  1.00  0.00           N  
ATOM     10  CA  GLY A   3      35.067   7.002  83.865  1.00  0.00           C  
ATOM     11  C   GLY A   3      34.851   8.017  84.963  1.00  0.00           C  
ATOM     12  O   GLY A   3      34.138   7.742  85.934  1.00  0.00           O  
ATOM     13  N   GLY A   4      35.432   9.200  84.792  1.00  0.00           N  
ATOM     14  CA  GLY A   4      35.208  10.231  85.789  1.00  0.00           C  
ATOM     15  C   GLY A   4      33.904  10.992  85.530  1.00  0.00           C  
ATOM     16  O   GLY A   4      33.665  11.438  84.396  1.00  0.00           O  
ATOM     17  N   GLY A   5      33.088  11.162  86.578  1.00  0.00           N  
ATOM     18  CA  GLY A   5      31.857  11.927  86.457  1.00  0.00           C  
ATOM     19  C   GLY A   5      32.011  13.248  87.199  1.00  0.00           C  
ATOM     20  O   GLY A   5      33.024  13.530  87.835  1.00  0.00           O  
ATOM     21  N   GLY A   6      30.995  14.080  87.139  1.00  0.00           N  
ATOM     22  CA  GLY A   6      31.028  15.352  87.848  1.00  0.00           C  
ATOM     23  C   GLY A   6      31.072  15.151  89.369  1.00  0.00           C  
ATOM     24  O   GLY A   6      31.772  15.913  90.062  1.00  0.00           O  
ATOM     25  N   GLY A   7      30.377  14.144  89.904  1.00  0.00           N  
ATOM     26  CA  GLY A   7      30.434  13.930  91.366  1.00  0.00           C  
ATOM     27  C   GLY A   7      30.872  12.547  91.763  1.00  0.00           C  
ATOM     28  O   GLY A   7      31.198  12.335  92.930  1.00  0.00           O  
ATOM     29  N   GLY A   8      30.900  11.606  90.829  1.00  0.00           N  
ATOM     30  CA  GLY A   8      31.273  10.230  91.170  1.00  0.00           C  
ATOM     31  C   GLY A   8      32.201   9.611  90.119  1.00  0.00           C  
ATOM     32  O   GLY A   8      32.232  10.048  88.945  1.00  0.00           O  
ENDMDL
MODEL     2
ATOM      1  N   GLY A   1      38.694   1.543  80.899  1.00  0.00           N  
ATOM      2  CA  GLY A   1      37.811   0.422  81.162  1.00  0.00           C  
ATOM      3  C   GLY A   1      36.813   0.739  82.269  1.00  0.00           C  
ATOM      4  O   GLY A   1      36.463  -0.139  83.053  1.00  0.00           O  
ATOM      5  N   GLY A   2      36.346   1.992  82.355  1.00  0.00           N  
ATOM      6  CA  GLY A   2      35.665   2.472  83.574  1.00  0.00           C  
ATOM      7  C   GLY A   2      34.159   2.214  83.809  1.00  0.00           C  
ATOM      8  O   GLY A   2      33.771   1.351  84.600  1.00  0.00           O  
ATOM      9  N   GLY A   3      33.352   2.956  83.052  1.00  0.00           N  
ATOM     10  CA  GLY A   3      31.921   3.300  83.269  1.00  0.00           C  
ATOM     11  C   GLY A   3      32.019   4.574  83.999  1.00  0.00           C  
ATOM     12  O   GLY A   3      31.244   5.489  83.769  1.00  0.00           O  
ATOM     13  N   GLY A   4      32.990   4.583  84.911  1.00  0.00           N  
ATOM     14  CA  GLY A   4      33.441   5.749  85.631  1.00  0.00           C  
ATOM     15  C   GLY A   4      32.618   6.160  86.832  1.00  0.00           C  
ATOM     16  O   GLY A   4      32.927   7.160  87.474  1.00  0.00           O  
ATOM     17  N   GLY A   5      31.565   5.399  87.135  1.00  0.00           N  
ATOM     18  CA  GLY A   5      30.952   5.520  88.450  1.00  0.00           C  
ATOM     19  C   GLY A   5      31.908   4.985  89.503  1.00  0.00           C  
ATOM     20  O   GLY A   5      32.967   4.457  89.168  1.00  0.00           O  
ATOM     21  N   GLY A   6      31.540   5.138  90.772  1.00  0.00           N  
ATOM     22  CA  GLY A   6      32.398   4.804  91.910  1.00  0.00           C  
ATOM     23  C   GLY A   6      33.617   5.704  91.979  1.00  0.00           C  
ATOM     24  O   GLY A   6      34.000   6.132  93.058  1.00  0.00           O  
ATOM     25  N   GLY A   7      34.213   6.004  90.833  1.00  0.00           N  
ATOM     26  CA  GLY A   7      35.205   7.050  90.732  1.00  0.00           C  
ATOM     27  C   GLY A   7      34.526   8.366  91.057  1.00  0.00           C  
ATOM     28  O   GLY A   7      35.012   9.145  91.867  1.00  0.00           O  
ATOM     29  N   GLY A   8      33.376   8.575  90.425  1.00  0.00           N  
ATOM     30  CA  GLY A   8      32.545   9.749  90.628  1.00  0.00           C  
ATOM     31  C   GLY A   8      31.847   9.644  91.961  1.00  0.00           C  
ATOM     32  O   GLY A   8      31.720  10.629  92.682  1.00  0.00           O  
ENDMDL
MODEL     3
ATOM      1  N   GLY A   1      37.941   0.894  83.211  1.00  0.00           N  
ATOM      2  CA  GLY A   1      38.351   0.100  82.048  1.00  0.00           C  
ATOM      3  C   GLY A   1      38.070  -1.376  82.274  1.00  0.00           C  
ATOM      4  O   GLY A   1      38.284  -2.201  81.376  1.00  0.00           O  
ATOM      5  N   GLY A   2      37.577  -1.720  83.456  1.00  0.00           N  
ATOM      6  CA  GLY A   2      37.305  -3.108  83.793  1.00  0.00           C  
ATOM      7  C   GLY A   2      35.817  -3.450  83.857  1.00  0.00           C  
ATOM      8  O   GLY A   2      35.261  -3.793  84.918  1.00  0.00           O  
ATOM      9  N   GLY A   3      35.172  -3.308  82.705  1.00  0.00           N  
ATOM     10  CA  GLY A   3      33.763  -3.637  82.556  1.00  0.00           C  
ATOM     11  C   GLY A   3      32.846  -2.989  83.603  1.00  0.00           C  
ATOM     12  O   GLY A   3      31.974  -3.651  84.174  1.00  0.00           O  
ATOM     13  N   GLY A   4      33.052  -1.709  83.860  1.00  0.00           N  
ATOM     14  CA  GLY A   4      32.217  -0.991  84.809  1.00  0.00           C  
ATOM     15  C   GLY A   4      32.148   0.461  84.395  1.00  0.00           C  
ATOM     16  O   GLY A   4      33.131   1.048  83.942  1.00  0.00           O  
ATOM     17  N   GLY A   5      30.962   1.045  84.532  1.00  0.00           N  
ATOM     18  CA  GLY A   5      30.769   2.453  84.213  1.00  0.00           C  
ATOM     19  C   GLY A   5      30.966   3.174  85.535  1.00  0.00           C  
ATOM     20  O   GLY A   5      30.385   2.783  86.551  1.00  0.00           O  
ATOM     21  N   GLY A   6      31.820   4.186  85.540  1.00  0.00           N  
ATOM     22  CA  GLY A   6      32.099   4.919  86.770  1.00  0.00           C  
ATOM     23  C   GLY A   6      31.756   6.388  86.635  1.00  0.00           C  
ATOM     24  O   GLY A   6      32.114   7.016  85.634  1.00  0.00           O  
ATOM     25  N   GLY A   7      31.066   6.921  87.634  1.00  0.00           N  
ATOM     26  CA  GLY A   7      30.704   8.337  87.675  1.00  0.00           C  
ATOM     27  C   GLY A   7      31.026   8.785  89.086  1.00  0.00           C  
ATOM     28  O   GLY A   7      30.343   8.389  90.032  1.00  0.00           O  
ATOM     29  N   GLY A   8      32.072   9.583  89.225  1.00  0.00           N  
ATOM     30  CA  GLY A   8      32.490  10.046  90.544  1.00  0.00           C  
ATOM     31  C   GLY A   8      31.536  11.097  91.116  1.00  0.00           C  
ATOM     32  O   GLY A   8      31.042  11.965  90.410  1.00  0.00           O  
ENDMDL
MODEL     4
ATOM      1  N   GLY A   1      39.299   0.095  81.830  1.00  0.00           N  
ATOM      2  CA  GLY A   1      39.119   0.759  83.108  1.00  0.00           C  
ATOM      3  C   GLY A   1      37.764   1.452  83.184  1.00  0.00           C  
ATOM      4  O   GLY A   1      37.537   2.450  82.498  1.00  0.00           O  
ATOM      5  N   GLY A   2      36.868   0.917  84.007  1.00  0.00           N  
ATOM      6  CA  GLY A   2      35.494   1.405  83.993  1.00  0.00           C  
ATOM      7  C   GLY A   2      35.271   2.570  84.917  1.00  0.00           C  
ATOM      8  O   GLY A   2      34.915   2.402  86.104  1.00  0.00           O  
ATOM      9  N   GLY A   3      35.453   3.778  84.371  1.00  0.00           N  
ATOM     10  CA  GLY A   3      35.322   5.017  85.129  1.00  0.00           C  
ATOM     11  C   GLY A   3      33.950   5.151  85.795  1.00  0.00           C  
ATOM     12  O   GLY A   3      33.791   5.918  86.743  1.00  0.00           O  
ATOM     13  N   GLY A   4      32.968   4.412  85.289  1.00  0.00           N  
ATOM     14  CA  GLY A   4      31.638   4.395  85.942  1.00  0.00           C  
ATOM     15  C   GLY A   4      31.632   3.697  87.308  1.00  0.00           C  
ATOM     16  O   GLY A   4      30.722   3.904  88.135  1.00  0.00           O  
ATOM     17  N   GLY A   5      32.652   2.890  87.543  1.00  0.00           N  
ATOM     18  CA  GLY A   5      32.844   2.171  88.786  1.00  0.00           C  
ATOM     19  C   GLY A   5      33.566   3.031  89.829  1.00  0.00           C  
ATOM     20  O   GLY A   5      33.797   2.588  90.956  1.00  0.00           O  
ATOM     21  N   GLY A   6      33.925   4.254  89.433  1.00  0.00           N  
ATOM     22  CA  GLY A   6      34.406   5.252  90.385  1.00  0.00           C  
ATOM     23  C   GLY A   6      33.271   5.638  91.330  1.00  0.00           C  
ATOM     24  O   GLY A   6      33.528   6.067  92.445  1.00  0.00           O  
ATOM     25  N   GLY A   7      32.033   5.455  90.876  1.00  0.00           N  
ATOM     26  CA  GLY A   7      30.831   5.799  91.649  1.00  0.00           C  
ATOM     27  C   GLY A   7      30.954   7.251  92.113  1.00  0.00           C  
ATOM     28  O   GLY A   7      30.787   7.549  93.287  1.00  0.00           O  
ATOM     29  N   GLY A   8      31.268   8.153  91.192  1.00  0.00           N  
ATOM     30  CA  GLY A   8      31.516   9.552  91.546  1.00  0.00           C  
ATOM     31  C   GLY A   8      30.747  10.448  90.577  1.00  0.00           C  
ATOM     32  O   GLY A   8      30.985  10.420  89.357  1.00  0.00           O  
ENDMDL
MODEL     5
ATOM      1  N   GLY A   1      39.744  -0.325  82.421  1.00  0.00           N  
ATOM      2  CA  GLY A   1      39.895   0.901  83.202  1.00  0.00           C  
ATOM      3  C   GLY A   1      38.762   1.066  84.196  1.00  0.00           C  
ATOM      4  O   GLY A   1      37.599   0.811  83.892  1.00  0.00           O  
ATOM      5  N   GLY A   2      39.113   1.524  85.386  1.00  0.00           N  
ATOM      6  CA  GLY A   2      38.138   1.717  86.453  1.00  0.00           C  
ATOM      7  C   GLY A   2      37.298   2.967  86.290  1.00  0.00           C  
ATOM      8  O   GLY A   2      37.799   4.031  85.918  1.00  0.00           O  
ATOM      9  N   GLY A   3      36.005   2.819  86.581  1.00  0.00           N  
ATOM     10  CA  GLY A   3      35.075   3.936  86.547  1.00  0.00           C  
ATOM     11  C   GLY A   3      35.445   4.681  87.829  1.00  0.00           C  
ATOM     12  O   GLY A   3      35.957   4.072  88.768  1.00  0.00           O  
ATOM     13  N   GLY A   4      35.207   5.994  87.886  1.00  0.00           N  
ATOM     14  CA  GLY A   4      35.551   6.745  89.102  1.00  0.00           C  
ATOM     15  C   GLY A   4      34.529   6.479  90.214  1.00  0.00           C  
ATOM     16  O   GLY A   4      33.829   7.384  90.661  1.00  0.00           O  
ATOM     17  N   GLY A   5      34.473   5.223  90.650  1.00  0.00           N  
ATOM     18  CA  GLY A   5      33.540   4.769  91.678  1.00  0.00           C  
ATOM     19  C   GLY A   5      33.338   5.695  92.884  1.00  0.00           C  
ATOM     20  O   GLY A   5      32.206   6.074  93.207  1.00  0.00           O  
ATOM     21  N   GLY A   6      34.439   6.038  93.527  1.00  0.00           N  
ATOM     22  CA  GLY A   6      34.445   6.908  94.697  1.00  0.00           C  
ATOM     23  C   GLY A   6      33.809   8.300  94.412  1.00  0.00           C  
ATOM     24  O   GLY A   6      33.108   8.857  95.260  1.00  0.00           O  
ATOM     25  N   GLY A   7      34.046   8.822  93.207  1.00  0.00           N  
ATOM     26  CA  GLY A   7      33.586  10.164  92.797  1.00  0.00           C  
ATOM     27  C   GLY A   7      32.333  10.292  91.927  1.00  0.00           C  
ATOM     28  O   GLY A   7      31.781  11.389  91.815  1.00  0.00           O  
ATOM     29  N   GLY A   8      31.896   9.211  91.298  1.00  0.00           N  
ATOM     30  CA  GLY A   8      30.770   9.242  90.365  1.00  0.00           C  
ATOM     31  C   GLY A   8      30.018  10.561  90.198  1.00  0.00           C  
ATOM     32  O   GLY A   8      30.241  11.281  89.220  1.00  0.00           O  
ENDMDL
MODEL     6
ATOM      1  N   GLY A   1      38.845   0.036  81.682  1.00  0.00           N  
ATOM      2  CA  GLY A   1      38.666   1.380  82.229  1.00  0.00           C  
ATOM      3  C   GLY A   1      37.534   1.444  83.244  1.00  0.00           C  
ATOM      4  O   GLY A   1      36.451   1.975  82.953  1.00  0.00           O  
ATOM      5  N   GLY A   2      37.779   0.917  84.460  1.00  0.00           N  
ATOM      6  CA  GLY A   2      36.852   0.846  85.602  1.00  0.00           C  
ATOM      7  C   GLY A   2      36.486   2.204  86.189  1.00  0.00           C  
ATOM      8  O   GLY A   2      36.941   3.246  85.708  1.00  0.00           O  
ATOM      9  N   GLY A   3      35.683   2.185  87.251  1.00  0.00           N  
ATOM     10  CA  GLY A   3      35.240   3.424  87.881  1.00  0.00           C  
ATOM     11  C   GLY A   3      36.365   4.153  88.606  1.00  0.00           C  
ATOM     12  O   GLY A   3      37.218   3.523  89.237  1.00  0.00           O  
ATOM     13  N   GLY A   4      36.363   5.489  88.522  1.00  0.00           N  
ATOM     14  CA  GLY A   4      37.393   6.314  89.170  1.00  0.00           C  
ATOM     15  C   GLY A   4      37.494   6.138  90.673  1.00  0.00           C  
ATOM     16  O   GLY A   4      36.500   6.133  91.396  1.00  0.00           O  
ATOM     17  N   GLY A   5      38.732   5.986  91.135  1.00  0.00           N  
ATOM     18  CA  GLY A   5      39.040   5.810  92.544  1.00  0.00           C  
ATOM     19  C   GLY A   5      38.724   7.052  93.392  1.00  0.00           C  
ATOM     20  O   GLY A   5      38.194   6.935  94.494  1.00  0.00           O  
ATOM     21  N   GLY A   6      39.034   8.229  92.873  1.00  0.00           N  
ATOM     22  CA  GLY A   6      38.811   9.444  93.642  1.00  0.00           C  
ATOM     23  C   GLY A   6      37.654  10.346  93.213  1.00  0.00           C  
ATOM     24  O   GLY A   6      37.661  11.548  93.504  1.00  0.00           O  
ATOM     25  N   GLY A   7      36.664   9.768  92.554  1.00  0.00           N  
ATOM     26  CA  GLY A   7      35.506  10.537  92.103  1.00  0.00           C  
ATOM     27  C   GLY A   7      34.300   9.629  91.948  1.00  0.00           C  
ATOM     28  O   GLY A   7      34.441   8.425  91.728  1.00  0.00           O  
ATOM     29  N   GLY A   8      33.103  10.186  92.089  1.00  0.00           N  
ATOM     30  CA  GLY A   8      31.883   9.408  91.889  1.00  0.00           C  
ATOM     31  C   GLY A   8      31.594   9.739  90.427  1.00  0.00           C  
ATOM     32  O   GLY A   8      30.907  10.720  90.130  1.00  0.00           O  
ENDMDL
MODEL     7
ATOM      1  N   GLY A   1      37.351   1.566  82.295  1.00  0.00           N  
ATOM      2  CA  GLY A   1      38.039   0.665  81.359  1.00  0.00           C  
ATOM      3  C   GLY A   1      37.830  -0.812  81.756  1.00  0.00           C  
ATOM      4  O   GLY A   1      37.763  -1.698  80.888  1.00  0.00           O  
ATOM      5  N   GLY A   2      37.702  -1.064  83.062  1.00  0.00           N  
ATOM      6  CA  GLY A   2      37.456  -2.413  83.589  1.00  0.00           C  
ATOM      7  C   GLY A   2      35.968  -2.766  83.742  1.00  0.00           C  
ATOM      8  O   GLY A   2      35.620  -3.876  84.189  1.00  0.00           O  
ATOM      9  N   GLY A   3      35.090  -1.845  83.354  1.00  0.00           N  
ATOM     10  CA  GLY A   3      33.658  -2.115  83.335  1.00  0.00           C  
ATOM     11  C   GLY A   3      32.979  -2.182  84.690  1.00  0.00           C  
ATOM     12  O   GLY A   3      31.916  -2.801  84.800  1.00  0.00           O  
ATOM     13  N   GLY A   4      33.578  -1.567  85.705  1.00  0.00           N  
ATOM     14  CA  GLY A   4      32.956  -1.513  87.034  1.00  0.00           C  
ATOM     15  C   GLY A   4      31.843  -0.476  87.066  1.00  0.00           C  
ATOM     16  O   GLY A   4      31.939   0.550  86.399  1.00  0.00           O  
ATOM     17  N   GLY A   5      30.799  -0.755  87.834  1.00  0.00           N  
ATOM     18  CA  GLY A   5      29.668   0.170  87.970  1.00  0.00           C  
ATOM     19  C   GLY A   5      30.020   1.264  88.976  1.00  0.00           C  
ATOM     20  O   GLY A   5      29.487   1.282  90.091  1.00  0.00           O  
ATOM     21  N   GLY A   6      30.919   2.171  88.585  1.00  0.00           N  
ATOM     22  CA  GLY A   6      31.533   3.125  89.513  1.00  0.00           C  
ATOM     23  C   GLY A   6      31.207   4.575  89.179  1.00  0.00           C  
ATOM     24  O   GLY A   6      31.261   4.957  88.015  1.00  0.00           O  
ATOM     25  N   GLY A   7      30.837   5.361  90.194  1.00  0.00           N  
ATOM     26  CA  GLY A   7      30.699   6.804  90.041  1.00  0.00           C  
ATOM     27  C   GLY A   7      31.675   7.523  90.960  1.00  0.00           C  
ATOM     28  O   GLY A   7      31.924   7.093  92.102  1.00  0.00           O  
ATOM     29  N   GLY A   8      32.239   8.616  90.471  1.00  0.00           N  
ATOM     30  CA  GLY A   8      32.972   9.541  91.321  1.00  0.00           C  
ATOM     31  C   GLY A   8      32.023  10.616  91.820  1.00  0.00           C  
ATOM     32  O   GLY A   8      31.214  11.149  91.052  1.00  0.00           O  
ENDMDL
MODEL     8
ATOM      1  N   GLY A   1      40.155  -0.234  82.459  1.00  0.00           N  
ATOM      2  CA  GLY A   1      38.773  -0.322  82.937  1.00  0.00           C  
ATOM      3  C   GLY A   1      38.504   0.803  83.932  1.00  0.00           C  
ATOM      4  O   GLY A   1      39.316   1.039  84.830  1.00  0.00           O  
ATOM      5  N   GLY A   2      37.372   1.475  83.781  1.00  0.00           N  
ATOM      6  CA  GLY A   2      37.052   2.577  84.667  1.00  0.00           C  
ATOM      7  C   GLY A   2      36.704   2.204  86.100  1.00  0.00           C  
ATOM      8  O   GLY A   2      36.356   1.060  86.386  1.00  0.00           O  
ATOM      9  N   GLY A   3      36.814   3.182  87.000  1.00  0.00           N  
ATOM     10  CA  GLY A   3      36.485   2.969  88.407  1.00  0.00           C  
ATOM     11  C   GLY A   3      36.007   4.296  89.005  1.00  0.00           C  
ATOM     12  O   GLY A   3      36.180   5.355  88.408  1.00  0.00           O  
ATOM     13  N   GLY A   4      35.405   4.217  90.188  1.00  0.00           N  
ATOM     14  CA  GLY A   4      34.882   5.394  90.870  1.00  0.00           C  
ATOM     15  C   GLY A   4      35.755   5.806  92.044  1.00  0.00           C  
ATOM     16  O   GLY A   4      35.297   6.519  92.940  1.00  0.00           O  
ATOM     17  N   GLY A   5      37.018   5.390  92.031  1.00  0.00           N  
ATOM     18  CA  GLY A   5      37.934   5.685  93.128  1.00  0.00           C  
ATOM     19  C   GLY A   5      38.069   7.173  93.478  1.00  0.00           C  
ATOM     20  O   GLY A   5      38.299   7.510  94.634  1.00  0.00           O  
ATOM     21  N   GLY A   6      37.925   8.062  92.493  1.00  0.00           N  
ATOM     22  CA  GLY A   6      38.021   9.494  92.796  1.00  0.00           C  
ATOM     23  C   GLY A   6      36.727  10.236  92.491  1.00  0.00           C  
ATOM     24  O   GLY A   6      36.744  11.433  92.185  1.00  0.00           O  
ATOM     25  N   GLY A   7      35.596   9.546  92.577  1.00  0.00           N  
ATOM     26  CA  GLY A   7      34.339  10.229  92.336  1.00  0.00           C  
ATOM     27  C   GLY A   7      33.536   9.740  91.148  1.00  0.00           C  
ATOM     28  O   GLY A   7      34.041   9.004  90.291  1.00  0.00           O  
ATOM     29  N   GLY A   8      32.290  10.176  91.084  1.00  0.00           N  
ATOM     30  CA  GLY A   8      31.387   9.769  90.018  1.00  0.00           C  
ATOM     31  C   GLY A   8      30.394  10.903  89.722  1.00  0.00           C  
ATOM     32  O   GLY A   8      30.216  11.806  90.533  1.00  0.00           O  
ENDMDL
MODEL     9
ATOM      1  N   GLY A   1      37.374  -0.731  81.136  1.00  0.00           N  
ATOM      2  CA  GLY A   1      37.800   0.432  81.902  1.00  0.00           C  
ATOM      3  C   GLY A   1      36.895   0.678  83.101  1.00  0.00           C  
ATOM      4  O   GLY A   1      35.690   0.418  83.052  1.00  0.00           O  
ATOM      5  N   GLY A   2      37.479   1.184  84.189  1.00  0.00           N  
ATOM      6  CA  GLY A   2      36.706   1.475  85.386  1.00  0.00           C  
ATOM      7  C   GLY A   2      35.756   2.667  85.232  1.00  0.00           C  
ATOM      8  O   GLY A   2      34.893   2.892  86.090  1.00  0.00           O  
ATOM      9  N   GLY A   3      35.889   3.418  84.145  1.00  0.00           N  
ATOM     10  CA  GLY A   3      34.861   4.387  83.776  1.00  0.00           C  
ATOM     11  C   GLY A   3      33.488   3.725  83.637  1.00  0.00           C  
ATOM     12  O   GLY A   3      32.471   4.310  84.020  1.00  0.00           O  
ATOM     13  N   GLY A   4      33.472   2.504  83.100  1.00  0.00           N  
ATOM     14  CA  GLY A   4      32.247   1.734  82.880  1.00  0.00           C  
ATOM     15  C   GLY A   4      31.757   1.027  84.145  1.00  0.00           C  
ATOM     16  O   GLY A   4      30.795   0.271  84.099  1.00  0.00           O  
ATOM     17  N   GLY A   5      32.442   1.267  85.255  1.00  0.00           N  
ATOM     18  CA  GLY A   5      32.296   0.432  86.446  1.00  0.00           C  
ATOM     19  C   GLY A   5      31.821   1.338  87.569  1.00  0.00           C  
ATOM     20  O   GLY A   5      31.144   0.897  88.500  1.00  0.00           O  
ATOM     21  N   GLY A   6      32.209   2.603  87.456  1.00  0.00           N  
ATOM     22  CA  GLY A   6      32.437   3.460  88.611  1.00  0.00           C  
ATOM     23  C   GLY A   6      32.079   4.925  88.377  1.00  0.00           C  
ATOM     24  O   GLY A   6      32.329   5.490  87.311  1.00  0.00           O  
ATOM     25  N   GLY A   7      31.478   5.523  89.404  1.00  0.00           N  
ATOM     26  CA  GLY A   7      31.118   6.929  89.379  1.00  0.00           C  
ATOM     27  C   GLY A   7      31.647   7.587  90.641  1.00  0.00           C  
ATOM     28  O   GLY A   7      31.635   6.970  91.709  1.00  0.00           O  
ATOM     29  N   GLY A   8      32.114   8.821  90.500  1.00  0.00           N  
ATOM     30  CA  GLY A   8      32.738   9.602  91.564  1.00  0.00           C  
ATOM     31  C   GLY A   8      32.223  11.044  91.461  1.00  0.00           C  
ATOM     32  O   GLY A   8      32.400  11.701  90.438  1.00  0.00           O  
ENDMDL
MODEL     10
ATOM      1  N   GLY A   1      39.541   0.503  82.277  1.00  0.00           N  
ATOM      2  CA  GLY A   1      38.394   0.734  83.188  1.00  0.00           C  
ATOM      3  C   GLY A   1      37.854  -0.517  83.923  1.00  0.00           C  
ATOM      4  O   GLY A   1      37.196  -0.427  84.945  1.00  0.00           O  
ATOM      5  N   GLY A   2      38.125  -1.671  83.352  1.00  0.00           N  
ATOM      6  CA  GLY A   2      37.855  -2.942  83.977  1.00  0.00           C  
ATOM      7  C   GLY A   2      38.757  -3.176  85.219  1.00  0.00           C  
ATOM      8  O   GLY A   2      38.420  -3.960  86.070  1.00  0.00           O  
ATOM      9  N   GLY A   3      39.841  -2.415  85.338  1.00  0.00           N  
ATOM     10  CA  GLY A   3      40.856  -2.641  86.363  1.00  0.00           C  
ATOM     11  C   GLY A   3      40.992  -1.561  87.421  1.00  0.00           C  
ATOM     12  O   GLY A   3      42.004  -1.491  88.124  1.00  0.00           O  
ATOM     13  N   GLY A   4      39.964  -0.738  87.514  1.00  0.00           N  
ATOM     14  CA  GLY A   4      39.921   0.411  88.397  1.00  0.00           C  
ATOM     15  C   GLY A   4      38.457   0.665  88.745  1.00  0.00           C  
ATOM     16  O   GLY A   4      37.572   0.189  88.029  1.00  0.00           O  
ATOM     17  N   GLY A   5      38.194   1.382  89.826  1.00  0.00           N  
ATOM     18  CA  GLY A   5      36.834   1.703  90.210  1.00  0.00           C  
ATOM     19  C   GLY A   5      36.634   3.239  90.178  1.00  0.00           C  
ATOM     20  O   GLY A   5      36.532   3.868  91.227  1.00  0.00           O  
ATOM     21  N   GLY A   6      36.579   3.855  88.993  1.00  0.00           N  
ATOM     22  CA  GLY A   6      36.211   5.276  88.904  1.00  0.00           C  
ATOM     23  C   GLY A   6      34.764   5.553  89.322  1.00  0.00           C  
ATOM     24  O   GLY A   6      33.860   4.815  88.924  1.00  0.00           O  
ATOM     25  N   GLY A   7      34.530   6.615  90.085  1.00  0.00           N  
ATOM     26  CA  GLY A   7      33.176   6.939  90.563  1.00  0.00           C  
ATOM     27  C   GLY A   7      32.891   8.448  90.633  1.00  0.00           C  
ATOM     28  O   GLY A   7      33.780   9.283  90.563  1.00  0.00           O  
ATOM     29  N   GLY A   8      31.615   8.757  90.751  1.00  0.00           N  
ATOM     30  CA  GLY A   8      31.153  10.058  91.188  1.00  0.00           C  
ATOM     31  C   GLY A   8      31.066  11.103  90.093  1.00  0.00           C  
ATOM     32  O   GLY A   8      31.422  10.845  88.934  1.00  0.00           O  
ENDMDL
MODEL     11
ATOM      1  N   GLY A   1      38.620   1.006  81.483  1.00  0.00           N  
ATOM      2  CA  GLY A   1      38.588  -0.066  82.452  1.00  0.00           C  
ATOM      3  C   GLY A   1      37.849   0.257  83.755  1.00  0.00           C  
ATOM      4  O   GLY A   1      37.412  -0.646  84.458  1.00  0.00           O  
ATOM      5  N   GLY A   2      37.666   1.542  84.052  1.00  0.00           N  
ATOM      6  CA  GLY A   2      37.002   1.912  85.301  1.00  0.00           C  
ATOM      7  C   GLY A   2      35.912   2.978  85.151  1.00  0.00           C  
ATOM      8  O   GLY A   2      35.639   3.726  86.094  1.00  0.00           O  
ATOM      9  N   GLY A   3      35.284   3.033  83.975  1.00  0.00           N  
ATOM     10  CA  GLY A   3      34.240   4.031  83.687  1.00  0.00           C  
ATOM     11  C   GLY A   3      33.102   4.085  84.701  1.00  0.00           C  
ATOM     12  O   GLY A   3      32.537   5.151  84.941  1.00  0.00           O  
ATOM     13  N   GLY A   4      32.772   2.945  85.284  1.00  0.00           N  
ATOM     14  CA  GLY A   4      31.696   2.889  86.280  1.00  0.00           C  
ATOM     15  C   GLY A   4      32.066   3.712  87.511  1.00  0.00           C  
ATOM     16  O   GLY A   4      31.267   4.526  87.996  1.00  0.00           O  
ATOM     17  N   GLY A   5      33.274   3.513  88.012  1.00  0.00           N  
ATOM     18  CA  GLY A   5      33.745   4.237  89.188  1.00  0.00           C  
ATOM     19  C   GLY A   5      33.992   5.717  88.891  1.00  0.00           C  
ATOM     20  O   GLY A   5      33.590   6.587  89.657  1.00  0.00           O  
ATOM     21  N   GLY A   6      34.642   5.978  87.774  1.00  0.00           N  
ATOM     22  CA  GLY A   6      34.966   7.349  87.378  1.00  0.00           C  
ATOM     23  C   GLY A   6      33.759   8.251  87.147  1.00  0.00           C  
ATOM     24  O   GLY A   6      33.838   9.465  87.361  1.00  0.00           O  
ATOM     25  N   GLY A   7      32.625   7.690  86.732  1.00  0.00           N  
ATOM     26  CA  GLY A   7      31.438   8.499  86.503  1.00  0.00           C  
ATOM     27  C   GLY A   7      30.977   9.227  87.755  1.00  0.00           C  
ATOM     28  O   GLY A   7      30.245  10.224  87.670  1.00  0.00           O  
ATOM     29  N   GLY A   8      31.407   8.762  88.925  1.00  0.00           N  
ATOM     30  CA  GLY A   8      31.053   9.378  90.195  1.00  0.00           C  
ATOM     31  C   GLY A   8      31.840  10.665  90.433  1.00  0.00           C  
ATOM     32  O   GLY A   8      31.479  11.486  91.283  1.00  0.00           O  
ENDMDL
MODEL     12
ATOM      1  N   GLY A   1      39.953  -0.206  81.840  1.00  0.00           N  
ATOM      2  CA  GLY A   1      39.805   1.058  82.531  1.00  0.00           C  
ATOM      3  C   GLY A   1      38.486   1.156  83.278  1.00  0.00           C  
ATOM      4  O   GLY A   1      37.448   0.639  82.819  1.00  0.00           O  
ATOM      5  N   GLY A   2      38.505   1.872  84.391  1.00  0.00           N  
ATOM      6  CA  GLY A   2      37.258   2.310  85.016  1.00  0.00           C  
ATOM      7  C   GLY A   2      37.077   3.772  84.687  1.00  0.00           C  
ATOM      8  O   GLY A   2      38.039   4.579  84.800  1.00  0.00           O  
ATOM      9  N   GLY A   3      35.867   4.137  84.263  1.00  0.00           N  
ATOM     10  CA  GLY A   3      35.573   5.530  84.015  1.00  0.00           C  
ATOM     11  C   GLY A   3      35.176   6.150  85.343  1.00  0.00           C  
ATOM     12  O   GLY A   3      34.005   6.038  85.782  1.00  0.00           O  
ATOM     13  N   GLY A   4      36.155   6.824  85.953  1.00  0.00           N  
ATOM     14  CA  GLY A   4      36.035   7.451  87.280  1.00  0.00           C  
ATOM     15  C   GLY A   4      34.937   8.505  87.320  1.00  0.00           C  
ATOM     16  O   GLY A   4      34.229   8.662  88.308  1.00  0.00           O  
ATOM     17  N   GLY A   5      34.813   9.216  86.222  1.00  0.00           N  
ATOM     18  CA  GLY A   5      33.855  10.288  86.072  1.00  0.00           C  
ATOM     19  C   GLY A   5      32.421   9.770  86.087  1.00  0.00           C  
ATOM     20  O   GLY A   5      31.618  10.230  86.914  1.00  0.00           O  
ATOM     21  N   GLY A   6      32.122   8.772  85.255  1.00  0.00           N  
ATOM     22  CA  GLY A   6      30.801   8.141  85.245  1.00  0.00           C  
ATOM     23  C   GLY A   6      30.468   7.572  86.635  1.00  0.00           C  
ATOM     24  O   GLY A   6      29.393   7.792  87.160  1.00  0.00           O  
ATOM     25  N   GLY A   7      31.421   6.851  87.241  1.00  0.00           N  
ATOM     26  CA  GLY A   7      31.171   6.158  88.511  1.00  0.00           C  
ATOM     27  C   GLY A   7      30.974   7.151  89.653  1.00  0.00           C  
ATOM     28  O   GLY A   7      30.375   6.817  90.677  1.00  0.00           O  
ATOM     29  N   GLY A   8      31.458   8.371  89.444  1.00  0.00           N  
ATOM     30  CA  GLY A   8      31.353   9.436  90.436  1.00  0.00           C  
ATOM     31  C   GLY A   8      30.061  10.226  90.334  1.00  0.00           C  
ATOM     32  O   GLY A   8      29.773  11.056  91.183  1.00  0.00           O  
ENDMDL
MODEL     13
ATOM      1  N   GLY A   1      38.683   1.333  82.516  1.00  0.00           N  
ATOM      2  CA  GLY A   1      38.307   0.664  81.278  1.00  0.00           C  
ATOM      3  C   GLY A   1      36.802   0.574  81.321  1.00  0.00           C  
ATOM      4  O   GLY A   1      36.192   0.835  82.372  1.00  0.00           O  
ATOM      5  N   GLY A   2      36.115   0.175  80.239  1.00  0.00           N  
ATOM      6  CA  GLY A   2      34.667   0.042  80.383  1.00  0.00           C  
ATOM      7  C   GLY A   2      34.428  -1.204  81.224  1.00  0.00           C  
ATOM      8  O   GLY A   2      35.211  -2.183  81.211  1.00  0.00           O  
ATOM      9  N   GLY A   3      33.386  -1.153  82.028  1.00  0.00           N  
ATOM     10  CA  GLY A   3      33.079  -2.228  82.926  1.00  0.00           C  
ATOM     11  C   GLY A   3      33.935  -2.106  84.169  1.00  0.00           C  
ATOM     12  O   GLY A   3      33.808  -2.959  85.032  1.00  0.00           O  
ATOM     13  N   GLY A   4      34.842  -1.149  84.344  1.00  0.00           N  
ATOM     14  CA  GLY A   4      35.665  -1.122  85.547  1.00  0.00           C  
ATOM     15  C   GLY A   4      34.843  -0.423  86.596  1.00  0.00           C  
ATOM     16  O   GLY A   4      34.271   0.625  86.346  1.00  0.00           O  
ATOM     17  N   GLY A   5      34.710  -1.002  87.775  1.00  0.00           N  
ATOM     18  CA  GLY A   5      33.910  -0.447  88.835  1.00  0.00           C  
ATOM     19  C   GLY A   5      34.709   0.668  89.482  1.00  0.00           C  
ATOM     20  O   GLY A   5      35.882   0.506  89.820  1.00  0.00           O  
ATOM     21  N   GLY A   6      34.090   1.829  89.696  1.00  0.00           N  
ATOM     22  CA  GLY A   6      34.783   3.000  90.243  1.00  0.00           C  
ATOM     23  C   GLY A   6      33.741   4.016  90.726  1.00  0.00           C  
ATOM     24  O   GLY A   6      32.564   3.912  90.327  1.00  0.00           O  
ATOM     25  N   GLY A   7      34.166   4.969  91.553  1.00  0.00           N  
ATOM     26  CA  GLY A   7      33.341   6.047  92.072  1.00  0.00           C  
ATOM     27  C   GLY A   7      33.759   7.481  91.689  1.00  0.00           C  
ATOM     28  O   GLY A   7      34.946   7.876  91.749  1.00  0.00           O  
ATOM     29  N   GLY A   8      32.766   8.265  91.234  1.00  0.00           N  
ATOM     30  CA  GLY A   8      32.951   9.668  90.928  1.00  0.00           C  
ATOM     31  C   GLY A   8      31.907  10.479  91.685  1.00  0.00           C  
ATOM     32  O   GLY A   8      30.779  10.007  91.874  1.00  0.00           O  
ENDMDL
MODEL     14
ATOM      1  N   GLY A   1      37.182   1.742  82.428  1.00  0.00           N  
ATOM      2  CA  GLY A   1      37.643   0.667  81.549  1.00  0.00           C  
ATOM      3  C   GLY A   1      39.072   0.216  81.809  1.00  0.00           C  
ATOM      4  O   GLY A   1      39.439  -0.904  81.465  1.00  0.00           O  
ATOM      5  N   GLY A   2      39.886   1.086  82.407  1.00  0.00           N  
ATOM      6  CA  GLY A   2      41.281   0.757  82.663  1.00  0.00           C  
ATOM      7  C   GLY A   2      41.649   0.350  84.088  1.00  0.00           C  
ATOM      8  O   GLY A   2      42.512  -0.503  84.274  1.00  0.00           O  
ATOM      9  N   GLY A   3      41.013   0.958  85.086  1.00  0.00           N  
ATOM     10  CA  GLY A   3      41.340   0.624  86.474  1.00  0.00           C  
ATOM     11  C   GLY A   3      40.145   0.074  87.259  1.00  0.00           C  
ATOM     12  O   GLY A   3      40.287  -0.304  88.424  1.00  0.00           O  
ATOM     13  N   GLY A   4      38.979   0.065  86.625  1.00  0.00           N  
ATOM     14  CA  GLY A   4      37.739  -0.439  87.221  1.00  0.00           C  
ATOM     15  C   GLY A   4      37.185   0.382  88.383  1.00  0.00           C  
ATOM     16  O   GLY A   4      36.354  -0.115  89.161  1.00  0.00           O  
ATOM     17  N   GLY A   5      37.640   1.625  88.513  1.00  0.00           N  
ATOM     18  CA  GLY A   5      37.140   2.513  89.569  1.00  0.00           C  
ATOM     19  C   GLY A   5      35.659   2.777  89.303  1.00  0.00           C  
ATOM     20  O   GLY A   5      35.243   2.927  88.154  1.00  0.00           O  
ATOM     21  N   GLY A   6      34.858   2.815  90.368  1.00  0.00           N  
ATOM     22  CA  GLY A   6      33.427   3.069  90.241  1.00  0.00           C  
ATOM     23  C   GLY A   6      33.207   4.559  90.022  1.00  0.00           C  
ATOM     24  O   GLY A   6      33.856   5.378  90.674  1.00  0.00           O  
ATOM     25  N   GLY A   7      32.326   4.924  89.095  1.00  0.00           N  
ATOM     26  CA  GLY A   7      32.070   6.343  88.841  1.00  0.00           C  
ATOM     27  C   GLY A   7      31.645   6.953  90.167  1.00  0.00           C  
ATOM     28  O   GLY A   7      30.921   6.330  90.948  1.00  0.00           O  
ATOM     29  N   GLY A   8      32.113   8.167  90.440  1.00  0.00           N  
ATOM     30  CA  GLY A   8      31.839   8.828  91.709  1.00  0.00           C  
ATOM     31  C   GLY A   8      31.749  10.354  91.593  1.00  0.00           C  
ATOM     32  O   GLY A   8      31.945  10.919  90.513  1.00  0.00           O  
ENDMDL
MODEL     15
ATOM      1  N   GLY A   1      39.641  -0.389  81.968  1.00  0.00           N  
ATOM      2  CA  GLY A   1      38.975  -0.190  83.251  1.00  0.00           C  
ATOM      3  C   GLY A   1      37.895   0.867  83.050  1.00  0.00           C  
ATOM      4  O   GLY A   1      37.961   1.655  82.107  1.00  0.00           O  
ATOM      5  N   GLY A   2      36.915   0.880  83.945  1.00  0.00           N  
ATOM      6  CA  GLY A   2      35.838   1.849  83.854  1.00  0.00           C  
ATOM      7  C   GLY A   2      36.340   3.259  84.158  1.00  0.00           C  
ATOM      8  O   GLY A   2      37.301   3.443  84.908  1.00  0.00           O  
ATOM      9  N   GLY A   3      35.687   4.248  83.555  1.00  0.00           N  
ATOM     10  CA  GLY A   3      36.026   5.653  83.763  1.00  0.00           C  
ATOM     11  C   GLY A   3      35.367   6.063  85.078  1.00  0.00           C  
ATOM     12  O   GLY A   3      34.277   6.614  85.081  1.00  0.00           O  
ATOM     13  N   GLY A   4      36.042   5.794  86.189  1.00  0.00           N  
ATOM     14  CA  GLY A   4      35.487   6.105  87.491  1.00  0.00           C  
ATOM     15  C   GLY A   4      35.279   7.581  87.813  1.00  0.00           C  
ATOM     16  O   GLY A   4      34.380   7.929  88.572  1.00  0.00           O  
ATOM     17  N   GLY A   5      36.089   8.456  87.234  1.00  0.00           N  
ATOM     18  CA  GLY A   5      35.932   9.873  87.510  1.00  0.00           C  
ATOM     19  C   GLY A   5      34.578  10.342  86.961  1.00  0.00           C  
ATOM     20  O   GLY A   5      33.831  11.034  87.654  1.00  0.00           O  
ATOM     21  N   GLY A   6      34.262   9.937  85.734  1.00  0.00           N  
ATOM     22  CA  GLY A   6      32.983  10.318  85.121  1.00  0.00           C  
ATOM     23  C   GLY A   6      31.840   9.747  85.938  1.00  0.00           C  
ATOM     24  O   GLY A   6      30.828  10.409  86.188  1.00  0.00           O  
ATOM     25  N   GLY A   7      32.000   8.496  86.359  1.00  0.00           N  
ATOM     26  CA  GLY A   7      30.998   7.809  87.160  1.00  0.00           C  
ATOM     27  C   GLY A   7      30.757   8.566  88.457  1.00  0.00           C  
ATOM     28  O   GLY A   7      29.623   8.722  88.905  1.00  0.00           O  
ATOM     29  N   GLY A   8      31.840   9.034  89.080  1.00  0.00           N  
ATOM     30  CA  GLY A   8      31.720   9.787  90.321  1.00  0.00           C  
ATOM     31  C   GLY A   8      30.980  11.103  90.082  1.00  0.00           C  
ATOM     32  O   GLY A   8      30.219  11.548  90.931  1.00  0.00           O  
ENDMDL
MODEL     16
ATOM      1  N   GLY A   1      38.167   0.379  81.889  1.00  0.00           N  
ATOM      2  CA  GLY A   1      37.050  -0.373  82.486  1.00  0.00           C  
ATOM      3  C   GLY A   1      36.575   0.380  83.751  1.00  0.00           C  
ATOM      4  O   GLY A   1      35.357   0.571  83.942  1.00  0.00           O  
ATOM      5  N   GLY A   2      37.510   0.835  84.589  1.00  0.00           N  
ATOM      6  CA  GLY A   2      37.169   1.497  85.861  1.00  0.00           C  
ATOM      7  C   GLY A   2      36.490   2.858  85.616  1.00  0.00           C  
ATOM      8  O   GLY A   2      35.541   3.231  86.317  1.00  0.00           O  
ATOM      9  N   GLY A   3      36.983   3.578  84.608  1.00  0.00           N  
ATOM     10  CA  GLY A   3      36.472   4.918  84.289  1.00  0.00           C  
ATOM     11  C   GLY A   3      35.003   4.848  83.856  1.00  0.00           C  
ATOM     12  O   GLY A   3      34.246   5.754  84.089  1.00  0.00           O  
ATOM     13  N   GLY A   4      34.583   3.753  83.265  1.00  0.00           N  
ATOM     14  CA  GLY A   4      33.202   3.598  82.814  1.00  0.00           C  
ATOM     15  C   GLY A   4      32.195   3.522  83.952  1.00  0.00           C  
ATOM     16  O   GLY A   4      31.042   3.830  83.743  1.00  0.00           O  
ATOM     17  N   GLY A   5      32.626   3.152  85.149  1.00  0.00           N  
ATOM     18  CA  GLY A   5      31.691   3.034  86.287  1.00  0.00           C  
ATOM     19  C   GLY A   5      32.046   3.719  87.599  1.00  0.00           C  
ATOM     20  O   GLY A   5      31.208   3.754  88.525  1.00  0.00           O  
ATOM     21  N   GLY A   6      33.251   4.287  87.716  1.00  0.00           N  
ATOM     22  CA  GLY A   6      33.657   4.992  88.937  1.00  0.00           C  
ATOM     23  C   GLY A   6      32.570   5.984  89.344  1.00  0.00           C  
ATOM     24  O   GLY A   6      32.355   6.946  88.608  1.00  0.00           O  
ATOM     25  N   GLY A   7      31.831   5.753  90.439  1.00  0.00           N  
ATOM     26  CA  GLY A   7      30.685   6.624  90.766  1.00  0.00           C  
ATOM     27  C   GLY A   7      31.021   8.145  90.799  1.00  0.00           C  
ATOM     28  O   GLY A   7      30.230   8.924  90.280  1.00  0.00           O  
ATOM     29  N   GLY A   8      32.170   8.519  91.307  1.00  0.00           N  
ATOM     30  CA  GLY A   8      32.538   9.943  91.436  1.00  0.00           C  
ATOM     31  C   GLY A   8      32.697  10.602  90.083  1.00  0.00           C  
ATOM     32  O   GLY A   8      32.403  11.795  89.956  1.00  0.00           O  
ENDMDL
MODEL     17
ATOM      1  N   GLY A   1      38.218   0.458  80.761  1.00  0.00           N  
ATOM      2  CA  GLY A   1      37.387   1.339  81.552  1.00  0.00           C  
ATOM      3  C   GLY A   1      36.739   0.563  82.702  1.00  0.00           C  
ATOM      4  O   GLY A   1      35.939  -0.359  82.478  1.00  0.00           O  
ATOM      5  N   GLY A   2      37.113   0.911  83.924  1.00  0.00           N  
ATOM      6  CA  GLY A   2      36.557   0.280  85.117  1.00  0.00           C  
ATOM      7  C   GLY A   2      35.228   0.898  85.518  1.00  0.00           C  
ATOM      8  O   GLY A   2      34.968   2.075  85.248  1.00  0.00           O  
ATOM      9  N   GLY A   3      34.375   0.091  86.143  1.00  0.00           N  
ATOM     10  CA  GLY A   3      33.101   0.563  86.700  1.00  0.00           C  
ATOM     11  C   GLY A   3      33.229   0.760  88.205  1.00  0.00           C  
ATOM     12  O   GLY A   3      33.659  -0.160  88.917  1.00  0.00           O  
ATOM     13  N   GLY A   4      32.876   1.950  88.698  1.00  0.00           N  
ATOM     14  CA  GLY A   4      32.931   2.246  90.139  1.00  0.00           C  
ATOM     15  C   GLY A   4      31.917   1.430  90.937  1.00  0.00           C  
ATOM     16  O   GLY A   4      30.769   1.261  90.522  1.00  0.00           O  
ATOM     17  N   GLY A   5      32.369   0.902  92.079  1.00  0.00           N  
ATOM     18  CA  GLY A   5      31.493   0.182  92.985  1.00  0.00           C  
ATOM     19  C   GLY A   5      30.694   1.175  93.835  1.00  0.00           C  
ATOM     20  O   GLY A   5      29.521   0.944  94.131  1.00  0.00           O  
ATOM     21  N   GLY A   6      31.347   2.277  94.218  1.00  0.00           N  
ATOM     22  CA  GLY A   6      30.679   3.418  94.847  1.00  0.00           C  
ATOM     23  C   GLY A   6      30.788   4.659  93.964  1.00  0.00           C  
ATOM     24  O   GLY A   6      31.772   4.821  93.235  1.00  0.00           O  
ATOM     25  N   GLY A   7      29.797   5.545  94.049  1.00  0.00           N  
ATOM     26  CA  GLY A   7      29.766   6.765  93.227  1.00  0.00           C  
ATOM     27  C   GLY A   7      30.935   7.728  93.484  1.00  0.00           C  
ATOM     28  O   GLY A   7      31.381   7.886  94.613  1.00  0.00           O  
ATOM     29  N   GLY A   8      31.418   8.361  92.415  1.00  0.00           N  
ATOM     30  CA  GLY A   8      32.544   9.289  92.496  1.00  0.00           C  
ATOM     31  C   GLY A   8      32.300  10.571  91.667  1.00  0.00           C  
ATOM     32  O   GLY A   8      32.242  10.506  90.424  1.00  0.00           O  
ENDMDL
MODEL     18
ATOM      1  N   GLY A   1      38.480   2.260  82.127  1.00  0.00           N  
ATOM      2  CA  GLY A   1      38.883   0.857  82.108  1.00  0.00           C  
ATOM      3  C   GLY A   1      38.363  -0.018  83.231  1.00  0.00           C  
ATOM      4  O   GLY A   1      38.512  -1.246  83.186  1.00  0.00           O  
ATOM      5  N   GLY A   2      37.758   0.581  84.244  1.00  0.00           N  
ATOM      6  CA  GLY A   2      37.245  -0.198  85.377  1.00  0.00           C  
ATOM      7  C   GLY A   2      36.081  -1.066  84.921  1.00  0.00           C  
ATOM      8  O   GLY A   2      35.106  -0.562  84.369  1.00  0.00           O  
ATOM      9  N   GLY A   3      36.172  -2.385  85.133  1.00  0.00           N  
ATOM     10  CA  GLY A   3      35.104  -3.303  84.719  1.00  0.00           C  
ATOM     11  C   GLY A   3      33.954  -3.172  85.712  1.00  0.00           C  
ATOM     12  O   GLY A   3      32.797  -3.013  85.307  1.00  0.00           O  
ATOM     13  N   GLY A   4      34.268  -3.279  86.992  1.00  0.00           N  
ATOM     14  CA  GLY A   4      33.283  -3.106  88.044  1.00  0.00           C  
ATOM     15  C   GLY A   4      33.149  -1.588  88.042  1.00  0.00           C  
ATOM     16  O   GLY A   4      34.144  -0.872  88.117  1.00  0.00           O  
ATOM     17  N   GLY A   5      31.926  -1.075  87.959  1.00  0.00           N  
ATOM     18  CA  GLY A   5      31.743   0.372  87.850  1.00  0.00           C  
ATOM     19  C   GLY A   5      31.054   1.128  88.978  1.00  0.00           C  
ATOM     20  O   GLY A   5      30.053   0.689  89.541  1.00  0.00           O  
ATOM     21  N   GLY A   6      31.643   2.274  89.298  1.00  0.00           N  
ATOM     22  CA  GLY A   6      31.097   3.200  90.290  1.00  0.00           C  
ATOM     23  C   GLY A   6      31.355   4.567  89.686  1.00  0.00           C  
ATOM     24  O   GLY A   6      32.481   5.070  89.686  1.00  0.00           O  
ATOM     25  N   GLY A   7      30.300   5.155  89.119  1.00  0.00           N  
ATOM     26  CA  GLY A   7      30.384   6.468  88.506  1.00  0.00           C  
ATOM     27  C   GLY A   7      30.286   7.484  89.637  1.00  0.00           C  
ATOM     28  O   GLY A   7      29.198   7.927  90.002  1.00  0.00           O  
ATOM     29  N   GLY A   8      31.432   7.845  90.186  1.00  0.00           N  
ATOM     30  CA  GLY A   8      31.498   8.772  91.296  1.00  0.00           C  
ATOM     31  C   GLY A   8      30.978  10.162  90.962  1.00  0.00           C  
ATOM     32  O   GLY A   8      31.228  10.693  89.878  1.00  0.00           O  
ENDMDL
MODEL     19
ATOM      1  N   GLY A   1      36.903   0.607  83.038  1.00  0.00           N  
ATOM      2  CA  GLY A   1      37.620  -0.348  82.184  1.00  0.00           C  
ATOM      3  C   GLY A   1      36.819  -1.673  82.072  1.00  0.00           C  
ATOM      4  O   GLY A   1      36.542  -2.174  80.969  1.00  0.00           O  
ATOM      5  N   GLY A   2      36.358  -2.164  83.201  1.00  0.00           N  
ATOM      6  CA  GLY A   2      35.716  -3.450  83.259  1.00  0.00           C  
ATOM      7  C   GLY A   2      34.316  -3.408  82.795  1.00  0.00           C  
ATOM      8  O   GLY A   2      33.707  -4.457  82.654  1.00  0.00           O  
ATOM      9  N   GLY A   3      33.799  -2.215  82.529  1.00  0.00           N  
ATOM     10  CA  GLY A   3      32.465  -2.058  81.965  1.00  0.00           C  
ATOM     11  C   GLY A   3      31.366  -1.635  82.914  1.00  0.00           C  
ATOM     12  O   GLY A   3      30.171  -1.564  82.503  1.00  0.00           O  
ATOM     13  N   GLY A   4      31.710  -1.373  84.170  1.00  0.00           N  
ATOM     14  CA  GLY A   4      30.698  -0.955  85.153  1.00  0.00           C  
ATOM     15  C   GLY A   4      30.549   0.573  85.096  1.00  0.00           C  
ATOM     16  O   GLY A   4      31.521   1.292  85.352  1.00  0.00           O  
ATOM     17  N   GLY A   5      29.364   1.089  84.716  1.00  0.00           N  
ATOM     18  CA  GLY A   5      29.179   2.543  84.634  1.00  0.00           C  
ATOM     19  C   GLY A   5      29.519   3.169  85.989  1.00  0.00           C  
ATOM     20  O   GLY A   5      28.931   2.767  86.990  1.00  0.00           O  
ATOM     21  N   GLY A   6      30.432   4.140  85.989  1.00  0.00           N  
ATOM     22  CA  GLY A   6      31.010   4.725  87.210  1.00  0.00           C  
ATOM     23  C   GLY A   6      31.263   6.227  87.050  1.00  0.00           C  
ATOM     24  O   GLY A   6      31.497   6.713  85.950  1.00  0.00           O  
ATOM     25  N   GLY A   7      31.077   6.991  88.145  1.00  0.00           N  
ATOM     26  CA  GLY A   7      31.292   8.435  88.122  1.00  0.00           C  
ATOM     27  C   GLY A   7      31.868   8.867  89.490  1.00  0.00           C  
ATOM     28  O   GLY A   7      31.490   8.328  90.515  1.00  0.00           O  
ATOM     29  N   GLY A   8      32.833   9.783  89.453  1.00  0.00           N  
ATOM     30  CA  GLY A   8      33.435  10.345  90.659  1.00  0.00           C  
ATOM     31  C   GLY A   8      32.570  11.473  91.200  1.00  0.00           C  
ATOM     32  O   GLY A   8      32.084  12.323  90.449  1.00  0.00           O  
ENDMDL
MODEL     20
ATOM      1  N   GLY A   1      38.166   1.246  81.226  1.00  0.00           N  
ATOM      2  CA  GLY A   1      37.189   0.831  82.229  1.00  0.00           C  
ATOM      3  C   GLY A   1      37.039   1.957  83.240  1.00  0.00           C  
ATOM      4  O   GLY A   1      38.009   2.659  83.543  1.00  0.00           O  
ATOM      5  N   GLY A   2      35.830   2.145  83.771  1.00  0.00           N  
ATOM      6  CA  GLY A   2      35.607   3.174  84.765  1.00  0.00           C  
ATOM      7  C   GLY A   2      34.796   2.638  85.930  1.00  0.00           C  
ATOM      8  O   GLY A   2      34.136   1.606  85.817  1.00  0.00           O  
ATOM      9  N   GLY A   3      34.866   3.335  87.056  1.00  0.00           N  
ATOM     10  CA  GLY A   3      34.112   2.956  88.255  1.00  0.00           C  
ATOM     11  C   GLY A   3      33.585   4.247  88.866  1.00  0.00           C  
ATOM     12  O   GLY A   3      34.169   5.313  88.679  1.00  0.00           O  
ATOM     13  N   GLY A   4      32.470   4.154  89.579  1.00  0.00           N  
ATOM     14  CA  GLY A   4      31.875   5.314  90.203  1.00  0.00           C  
ATOM     15  C   GLY A   4      31.776   5.061  91.703  1.00  0.00           C  
ATOM     16  O   GLY A   4      31.495   3.947  92.136  1.00  0.00           O  
ATOM     17  N   GLY A   5      32.016   6.105  92.485  1.00  0.00           N  
ATOM     18  CA  GLY A   5      31.936   6.022  93.928  1.00  0.00           C  
ATOM     19  C   GLY A   5      31.661   7.428  94.470  1.00  0.00           C  
ATOM     20  O   GLY A   5      32.153   8.423  93.940  1.00  0.00           O  
ATOM     21  N   GLY A   6      30.850   7.483  95.525  1.00  0.00           N  
ATOM     22  CA  GLY A   6      30.517   8.750  96.174  1.00  0.00           C  
ATOM     23  C   GLY A   6      30.046   9.835  95.200  1.00  0.00           C  
ATOM     24  O   GLY A   6      30.419  11.001  95.345  1.00  0.00           O  
ATOM     25  N   GLY A   7      29.242   9.430  94.230  1.00  0.00           N  
ATOM     26  CA  GLY A   7      28.700  10.371  93.262  1.00  0.00           C  
ATOM     27  C   GLY A   7      29.661  10.880  92.207  1.00  0.00           C  
ATOM     28  O   GLY A   7      29.342  11.798  91.449  1.00  0.00           O  
ATOM     29  N   GLY A   8      30.846  10.291  92.147  1.00  0.00           N  
ATOM     30  CA  GLY A   8      31.815  10.711  91.155  1.00  0.00           C  
ATOM     31  C   GLY A   8      32.597   9.534  90.589  1.00  0.00           C  
ATOM     32  O   GLY A   8      32.625   8.448  91.164  1.00  0.00           O  
ENDMDL
MODEL     21
ATOM      1  N   GLY A   1      38.724   0.189  81.459  1.00  0.00           N  
ATOM      2  CA  GLY A   1      38.338  -0.291  82.779  1.00  0.00           C  
ATOM      3  C   GLY A   1      38.044   0.928  83.654  1.00  0.00           C  
ATOM      4  O   GLY A   1      38.699   1.956  83.528  1.00  0.00           O  
ATOM      5  N   GLY A   2      37.054   0.794  84.526  1.00  0.00           N  
ATOM      6  CA  GLY A   2      36.717   1.873  85.448  1.00  0.00           C  
ATOM      7  C   GLY A   2      36.076   1.272  86.679  1.00  0.00           C  
ATOM      8  O   GLY A   2      35.559   0.141  86.633  1.00  0.00           O  
ATOM      9  N   GLY A   3      36.125   2.002  87.778  1.00  0.00           N  
ATOM     10  CA  GLY A   3      35.535   1.532  89.019  1.00  0.00           C  
ATOM     11  C   GLY A   3      34.521   2.519  89.552  1.00  0.00           C  
ATOM     12  O   GLY A   3      34.178   3.488  88.873  1.00  0.00           O  
ATOM     13  N   GLY A   4      34.047   2.277  90.766  1.00  0.00           N  
ATOM     14  CA  GLY A   4      33.059   3.143  91.402  1.00  0.00           C  
ATOM     15  C   GLY A   4      33.484   4.619  91.496  1.00  0.00           C  
ATOM     16  O   GLY A   4      32.662   5.513  91.270  1.00  0.00           O  
ATOM     17  N   GLY A   5      34.743   4.857  91.820  1.00  0.00           N  
ATOM     18  CA  GLY A   5      35.248   6.216  91.942  1.00  0.00           C  
ATOM     19  C   GLY A   5      35.169   6.974  90.633  1.00  0.00           C  
ATOM     20  O   GLY A   5      34.803   8.157  90.591  1.00  0.00           O  
ATOM     21  N   GLY A   6      35.519   6.306  89.546  1.00  0.00           N  
ATOM     22  CA  GLY A   6      35.456   6.933  88.233  1.00  0.00           C  
ATOM     23  C   GLY A   6      34.024   7.414  87.949  1.00  0.00           C  
ATOM     24  O   GLY A   6      33.826   8.586  87.617  1.00  0.00           O  
ATOM     25  N   GLY A   7      33.037   6.541  88.107  1.00  0.00           N  
ATOM     26  CA  GLY A   7      31.629   6.893  87.855  1.00  0.00           C  
ATOM     27  C   GLY A   7      31.079   8.013  88.738  1.00  0.00           C  
ATOM     28  O   GLY A   7      30.057   8.616  88.397  1.00  0.00           O  
ATOM     29  N   GLY A   8      31.727   8.304  89.866  1.00  0.00           N  
ATOM     30  CA  GLY A   8      31.275   9.371  90.746  1.00  0.00           C  
ATOM     31  C   GLY A   8      31.808  10.749  90.305  1.00  0.00           C  
ATOM     32  O   GLY A   8      31.240  11.780  90.659  1.00  0.00           O  
ENDMDL
MODEL     22
ATOM      1  N   GLY A   1      39.069  -0.340  82.442  1.00  0.00           N  
ATOM      2  CA  GLY A   1      38.719   1.050  82.701  1.00  0.00           C  
ATOM      3  C   GLY A   1      37.365   1.261  83.446  1.00  0.00           C  
ATOM      4  O   GLY A   1      37.076   2.380  83.867  1.00  0.00           O  
ATOM      5  N   GLY A   2      36.550   0.222  83.619  1.00  0.00           N  
ATOM      6  CA  GLY A   2      35.307   0.390  84.391  1.00  0.00           C  
ATOM      7  C   GLY A   2      35.410  -0.076  85.836  1.00  0.00           C  
ATOM      8  O   GLY A   2      34.546   0.274  86.629  1.00  0.00           O  
ATOM      9  N   GLY A   3      36.469  -0.838  86.162  1.00  0.00           N  
ATOM     10  CA  GLY A   3      36.567  -1.577  87.427  1.00  0.00           C  
ATOM     11  C   GLY A   3      37.202  -0.784  88.557  1.00  0.00           C  
ATOM     12  O   GLY A   3      36.851  -0.972  89.725  1.00  0.00           O  
ATOM     13  N   GLY A   4      38.154   0.089  88.216  1.00  0.00           N  
ATOM     14  CA  GLY A   4      38.785   0.904  89.219  1.00  0.00           C  
ATOM     15  C   GLY A   4      38.508   2.390  89.005  1.00  0.00           C  
ATOM     16  O   GLY A   4      39.178   3.229  89.600  1.00  0.00           O  
ATOM     17  N   GLY A   5      37.529   2.752  88.186  1.00  0.00           N  
ATOM     18  CA  GLY A   5      37.308   4.177  87.980  1.00  0.00           C  
ATOM     19  C   GLY A   5      36.650   4.779  89.226  1.00  0.00           C  
ATOM     20  O   GLY A   5      35.979   4.038  89.981  1.00  0.00           O  
ATOM     21  N   GLY A   6      36.864   6.107  89.472  1.00  0.00           N  
ATOM     22  CA  GLY A   6      36.392   6.705  90.708  1.00  0.00           C  
ATOM     23  C   GLY A   6      34.892   6.648  90.739  1.00  0.00           C  
ATOM     24  O   GLY A   6      34.243   6.819  89.707  1.00  0.00           O  
ATOM     25  N   GLY A   7      34.346   6.392  91.912  1.00  0.00           N  
ATOM     26  CA  GLY A   7      32.917   6.248  92.057  1.00  0.00           C  
ATOM     27  C   GLY A   7      32.092   7.474  91.624  1.00  0.00           C  
ATOM     28  O   GLY A   7      31.030   7.320  91.047  1.00  0.00           O  
ATOM     29  N   GLY A   8      32.579   8.697  91.876  1.00  0.00           N  
ATOM     30  CA  GLY A   8      31.810   9.916  91.501  1.00  0.00           C  
ATOM     31  C   GLY A   8      31.666  10.048  89.996  1.00  0.00           C  
ATOM     32  O   GLY A   8      30.801  10.791  89.517  1.00  0.00           O  
ENDMDL
MODEL     23
ATOM      1  N   GLY A   1      38.583   0.593  81.223  1.00  0.00           N  
ATOM      2  CA  GLY A   1      37.539  -0.319  81.698  1.00  0.00           C  
ATOM      3  C   GLY A   1      36.664   0.136  82.867  1.00  0.00           C  
ATOM      4  O   GLY A   1      35.712  -0.558  83.242  1.00  0.00           O  
ATOM      5  N   GLY A   2      36.961   1.288  83.435  1.00  0.00           N  
ATOM      6  CA  GLY A   2      36.242   1.763  84.611  1.00  0.00           C  
ATOM      7  C   GLY A   2      35.514   3.074  84.376  1.00  0.00           C  
ATOM      8  O   GLY A   2      35.601   3.659  83.320  1.00  0.00           O  
ATOM      9  N   GLY A   3      34.760   3.546  85.384  1.00  0.00           N  
ATOM     10  CA  GLY A   3      34.101   4.829  85.146  1.00  0.00           C  
ATOM     11  C   GLY A   3      35.171   5.937  85.157  1.00  0.00           C  
ATOM     12  O   GLY A   3      36.258   5.761  85.726  1.00  0.00           O  
ATOM     13  N   GLY A   4      34.879   7.053  84.523  1.00  0.00           N  
ATOM     14  CA  GLY A   4      35.791   8.192  84.483  1.00  0.00           C  
ATOM     15  C   GLY A   4      35.867   8.795  85.912  1.00  0.00           C  
ATOM     16  O   GLY A   4      34.862   8.795  86.635  1.00  0.00           O  
ATOM     17  N   GLY A   5      37.023   9.317  86.310  1.00  0.00           N  
ATOM     18  CA  GLY A   5      37.134   9.902  87.658  1.00  0.00           C  
ATOM     19  C   GLY A   5      36.199  11.093  87.748  1.00  0.00           C  
ATOM     20  O   GLY A   5      35.674  11.389  88.803  1.00  0.00           O  
ATOM     21  N   GLY A   6      35.954  11.766  86.619  1.00  0.00           N  
ATOM     22  CA  GLY A   6      35.070  12.938  86.587  1.00  0.00           C  
ATOM     23  C   GLY A   6      33.592  12.644  86.816  1.00  0.00           C  
ATOM     24  O   GLY A   6      32.773  13.551  86.744  1.00  0.00           O  
ATOM     25  N   GLY A   7      33.250  11.374  87.036  1.00  0.00           N  
ATOM     26  CA  GLY A   7      31.863  11.010  87.288  1.00  0.00           C  
ATOM     27  C   GLY A   7      31.699  10.356  88.663  1.00  0.00           C  
ATOM     28  O   GLY A   7      30.619   9.910  89.009  1.00  0.00           O  
ATOM     29  N   GLY A   8      32.784  10.263  89.433  1.00  0.00           N  
ATOM     30  CA  GLY A   8      32.690   9.679  90.766  1.00  0.00           C  
ATOM     31  C   GLY A   8      32.066  10.731  91.714  1.00  0.00           C  
ATOM     32  O   GLY A   8      31.887  11.905  91.334  1.00  0.00           O  
ENDMDL
MODEL     24
ATOM      1  N   GLY A   1      38.196  -0.187  81.440  1.00  0.00           N  
ATOM      2  CA  GLY A   1      39.051   0.635  82.304  1.00  0.00           C  
ATOM      3  C   GLY A   1      38.192   1.666  83.033  1.00  0.00           C  
ATOM      4  O   GLY A   1      37.416   2.395  82.405  1.00  0.00           O  
ATOM      5  N   GLY A   2      38.303   1.695  84.358  1.00  0.00           N  
ATOM      6  CA  GLY A   2      37.594   2.647  85.196  1.00  0.00           C  
ATOM      7  C   GLY A   2      38.662   3.579  85.784  1.00  0.00           C  
ATOM      8  O   GLY A   2      39.564   3.090  86.455  1.00  0.00           O  
ATOM      9  N   GLY A   3      38.601   4.880  85.496  1.00  0.00           N  
ATOM     10  CA  GLY A   3      39.570   5.880  85.991  1.00  0.00           C  
ATOM     11  C   GLY A   3      39.189   6.331  87.419  1.00  0.00           C  
ATOM     12  O   GLY A   3      38.016   6.609  87.678  1.00  0.00           O  
ATOM     13  N   GLY A   4      40.161   6.430  88.335  1.00  0.00           N  
ATOM     14  CA  GLY A   4      39.800   6.776  89.700  1.00  0.00           C  
ATOM     15  C   GLY A   4      39.037   8.098  89.748  1.00  0.00           C  
ATOM     16  O   GLY A   4      39.524   9.118  89.252  1.00  0.00           O  
ATOM     17  N   GLY A   5      37.860   8.060  90.352  1.00  0.00           N  
ATOM     18  CA  GLY A   5      37.011   9.236  90.425  1.00  0.00           C  
ATOM     19  C   GLY A   5      35.893   9.191  89.367  1.00  0.00           C  
ATOM     20  O   GLY A   5      34.844   9.784  89.564  1.00  0.00           O  
ATOM     21  N   GLY A   6      36.134   8.491  88.252  1.00  0.00           N  
ATOM     22  CA  GLY A   6      35.121   8.352  87.183  1.00  0.00           C  
ATOM     23  C   GLY A   6      33.841   7.758  87.762  1.00  0.00           C  
ATOM     24  O   GLY A   6      32.736   8.220  87.466  1.00  0.00           O  
ATOM     25  N   GLY A   7      34.014   6.756  88.632  1.00  0.00           N  
ATOM     26  CA  GLY A   7      32.906   6.059  89.265  1.00  0.00           C  
ATOM     27  C   GLY A   7      32.005   6.952  90.102  1.00  0.00           C  
ATOM     28  O   GLY A   7      30.839   6.613  90.337  1.00  0.00           O  
ATOM     29  N   GLY A   8      32.514   8.107  90.569  1.00  0.00           N  
ATOM     30  CA  GLY A   8      31.625   9.009  91.314  1.00  0.00           C  
ATOM     31  C   GLY A   8      31.371  10.285  90.489  1.00  0.00           C  
ATOM     32  O   GLY A   8      30.995  11.319  91.023  1.00  0.00           O  
ENDMDL
MODEL     25
ATOM      1  N   GLY A   1      37.751   2.143  82.171  1.00  0.00           N  
ATOM      2  CA  GLY A   1      37.583   1.238  81.043  1.00  0.00           C  
ATOM      3  C   GLY A   1      36.549   0.164  81.327  1.00  0.00           C  
ATOM      4  O   GLY A   1      36.173  -0.575  80.425  1.00  0.00           O  
ATOM      5  N   GLY A   2      35.979   0.070  82.532  1.00  0.00           N  
ATOM      6  CA  GLY A   2      34.861  -0.819  82.743  1.00  0.00           C  
ATOM      7  C   GLY A   2      33.572  -0.051  82.957  1.00  0.00           C  
ATOM      8  O   GLY A   2      33.396   0.596  83.983  1.00  0.00           O  
ATOM      9  N   GLY A   3      32.592  -0.180  82.073  1.00  0.00           N  
ATOM     10  CA  GLY A   3      31.468   0.714  82.116  1.00  0.00           C  
ATOM     11  C   GLY A   3      30.484   0.279  83.162  1.00  0.00           C  
ATOM     12  O   GLY A   3      29.517   1.012  83.305  1.00  0.00           O  
ATOM     13  N   GLY A   4      30.651  -0.822  83.915  1.00  0.00           N  
ATOM     14  CA  GLY A   4      29.822  -1.108  85.071  1.00  0.00           C  
ATOM     15  C   GLY A   4      30.384  -0.569  86.370  1.00  0.00           C  
ATOM     16  O   GLY A   4      29.786  -0.818  87.407  1.00  0.00           O  
ATOM     17  N   GLY A   5      31.553   0.062  86.428  1.00  0.00           N  
ATOM     18  CA  GLY A   5      32.114   0.432  87.724  1.00  0.00           C  
ATOM     19  C   GLY A   5      31.321   1.646  88.271  1.00  0.00           C  
ATOM     20  O   GLY A   5      30.940   2.528  87.499  1.00  0.00           O  
ATOM     21  N   GLY A   6      31.018   1.823  89.546  1.00  0.00           N  
ATOM     22  CA  GLY A   6      30.430   3.041  90.096  1.00  0.00           C  
ATOM     23  C   GLY A   6      31.377   4.224  89.874  1.00  0.00           C  
ATOM     24  O   GLY A   6      32.598   4.085  90.057  1.00  0.00           O  
ATOM     25  N   GLY A   7      30.858   5.406  89.532  1.00  0.00           N  
ATOM     26  CA  GLY A   7      31.664   6.615  89.495  1.00  0.00           C  
ATOM     27  C   GLY A   7      31.772   7.287  90.852  1.00  0.00           C  
ATOM     28  O   GLY A   7      30.849   7.296  91.663  1.00  0.00           O  
ATOM     29  N   GLY A   8      32.920   7.870  91.174  1.00  0.00           N  
ATOM     30  CA  GLY A   8      33.048   8.763  92.312  1.00  0.00           C  
ATOM     31  C   GLY A   8      32.343  10.050  91.962  1.00  0.00           C  
ATOM     32  O   GLY A   8      32.155  10.368  90.787  1.00  0.00           O  
ENDMDL
MODEL     26
ATOM      1  N   GLY A   1      37.411   1.343  82.224  1.00  0.00           N  
ATOM      2  CA  GLY A   1      38.024   0.076  81.827  1.00  0.00           C  
ATOM      3  C   GLY A   1      38.768  -0.546  83.011  1.00  0.00           C  
ATOM      4  O   GLY A   1      38.706  -1.754  83.239  1.00  0.00           O  
ATOM      5  N   GLY A   2      39.436   0.293  83.808  1.00  0.00           N  
ATOM      6  CA  GLY A   2      40.235  -0.195  84.923  1.00  0.00           C  
ATOM      7  C   GLY A   2      39.409  -0.555  86.137  1.00  0.00           C  
ATOM      8  O   GLY A   2      39.736  -1.503  86.840  1.00  0.00           O  
ATOM      9  N   GLY A   3      38.336   0.183  86.396  1.00  0.00           N  
ATOM     10  CA  GLY A   3      37.663   0.101  87.690  1.00  0.00           C  
ATOM     11  C   GLY A   3      36.183  -0.299  87.669  1.00  0.00           C  
ATOM     12  O   GLY A   3      35.584  -0.479  88.740  1.00  0.00           O  
ATOM     13  N   GLY A   4      35.577  -0.414  86.500  1.00  0.00           N  
ATOM     14  CA  GLY A   4      34.131  -0.508  86.425  1.00  0.00           C  
ATOM     15  C   GLY A   4      33.463   0.851  86.656  1.00  0.00           C  
ATOM     16  O   GLY A   4      34.142   1.865  86.810  1.00  0.00           O  
ATOM     17  N   GLY A   5      32.135   0.846  86.699  1.00  0.00           N  
ATOM     18  CA  GLY A   5      31.345   2.064  86.829  1.00  0.00           C  
ATOM     19  C   GLY A   5      31.153   2.389  88.288  1.00  0.00           C  
ATOM     20  O   GLY A   5      30.464   1.637  89.014  1.00  0.00           O  
ATOM     21  N   GLY A   6      31.776   3.475  88.721  1.00  0.00           N  
ATOM     22  CA  GLY A   6      31.831   3.846  90.105  1.00  0.00           C  
ATOM     23  C   GLY A   6      30.933   5.045  90.366  1.00  0.00           C  
ATOM     24  O   GLY A   6      30.453   5.685  89.428  1.00  0.00           O  
ATOM     25  N   GLY A   7      30.698   5.338  91.631  1.00  0.00           N  
ATOM     26  CA  GLY A   7      29.959   6.525  92.045  1.00  0.00           C  
ATOM     27  C   GLY A   7      30.832   7.737  91.743  1.00  0.00           C  
ATOM     28  O   GLY A   7      31.872   7.937  92.386  1.00  0.00           O  
ATOM     29  N   GLY A   8      30.447   8.528  90.755  1.00  0.00           N  
ATOM     30  CA  GLY A   8      31.329   9.574  90.232  1.00  0.00           C  
ATOM     31  C   GLY A   8      31.433  10.789  91.136  1.00  0.00           C  
ATOM     32  O   GLY A   8      32.464  11.490  91.172  1.00  0.00           O  
ENDMDL
MODEL     27
ATOM      1  N   GLY A   1      39.153   0.625  82.874  1.00  0.00           N  
ATOM      2  CA  GLY A   1      38.021   0.979  82.086  1.00  0.00           C  
ATOM      3  C   GLY A   1      36.898   1.713  82.802  1.00  0.00           C  
ATOM      4  O   GLY A   1      36.537   2.769  82.329  1.00  0.00           O  
ATOM      5  N   GLY A   2      36.353   1.126  83.882  1.00  0.00           N  
ATOM      6  CA  GLY A   2      35.087   1.567  84.467  1.00  0.00           C  
ATOM      7  C   GLY A   2      35.209   1.802  85.977  1.00  0.00           C  
ATOM      8  O   GLY A   2      34.392   1.397  86.802  1.00  0.00           O  
ATOM      9  N   GLY A   3      36.308   2.557  86.284  1.00  0.00           N  
ATOM     10  CA  GLY A   3      36.485   2.878  87.716  1.00  0.00           C  
ATOM     11  C   GLY A   3      36.254   4.330  88.038  1.00  0.00           C  
ATOM     12  O   GLY A   3      36.241   4.727  89.223  1.00  0.00           O  
ATOM     13  N   GLY A   4      35.999   5.187  87.048  1.00  0.00           N  
ATOM     14  CA  GLY A   4      35.708   6.596  87.408  1.00  0.00           C  
ATOM     15  C   GLY A   4      34.469   6.667  88.311  1.00  0.00           C  
ATOM     16  O   GLY A   4      34.414   7.511  89.202  1.00  0.00           O  
ATOM     17  N   GLY A   5      33.505   5.758  88.098  1.00  0.00           N  
ATOM     18  CA  GLY A   5      32.324   5.744  88.958  1.00  0.00           C  
ATOM     19  C   GLY A   5      32.644   5.452  90.429  1.00  0.00           C  
ATOM     20  O   GLY A   5      31.785   5.716  91.288  1.00  0.00           O  
ATOM     21  N   GLY A   6      33.814   4.940  90.761  1.00  0.00           N  
ATOM     22  CA  GLY A   6      34.243   4.704  92.134  1.00  0.00           C  
ATOM     23  C   GLY A   6      34.957   5.924  92.708  1.00  0.00           C  
ATOM     24  O   GLY A   6      35.312   5.873  93.897  1.00  0.00           O  
ATOM     25  N   GLY A   7      35.109   6.968  91.934  1.00  0.00           N  
ATOM     26  CA  GLY A   7      35.547   8.251  92.400  1.00  0.00           C  
ATOM     27  C   GLY A   7      34.409   9.305  92.518  1.00  0.00           C  
ATOM     28  O   GLY A   7      34.328  10.051  93.505  1.00  0.00           O  
ATOM     29  N   GLY A   8      33.537   9.399  91.520  1.00  0.00           N  
ATOM     30  CA  GLY A   8      32.499  10.390  91.475  1.00  0.00           C  
ATOM     31  C   GLY A   8      31.323   9.939  90.618  1.00  0.00           C  
ATOM     32  O   GLY A   8      31.536   9.081  89.747  1.00  0.00           O  
ENDMDL
MODEL     28
ATOM      1  N   GLY A   1      38.932   0.106  80.893  1.00  0.00           N  
ATOM      2  CA  GLY A   1      38.326  -0.059  82.213  1.00  0.00           C  
ATOM      3  C   GLY A   1      37.375   1.105  82.454  1.00  0.00           C  
ATOM      4  O   GLY A   1      37.713   2.262  82.196  1.00  0.00           O  
ATOM      5  N   GLY A   2      36.178   0.807  82.950  1.00  0.00           N  
ATOM      6  CA  GLY A   2      35.196   1.851  83.204  1.00  0.00           C  
ATOM      7  C   GLY A   2      34.992   2.115  84.692  1.00  0.00           C  
ATOM      8  O   GLY A   2      34.114   2.886  85.077  1.00  0.00           O  
ATOM      9  N   GLY A   3      35.827   1.485  85.531  1.00  0.00           N  
ATOM     10  CA  GLY A   3      35.682   1.623  86.978  1.00  0.00           C  
ATOM     11  C   GLY A   3      35.661   3.060  87.515  1.00  0.00           C  
ATOM     12  O   GLY A   3      34.894   3.374  88.422  1.00  0.00           O  
ATOM     13  N   GLY A   4      36.482   3.929  86.937  1.00  0.00           N  
ATOM     14  CA  GLY A   4      36.538   5.316  87.406  1.00  0.00           C  
ATOM     15  C   GLY A   4      35.178   6.004  87.358  1.00  0.00           C  
ATOM     16  O   GLY A   4      34.832   6.764  88.255  1.00  0.00           O  
ATOM     17  N   GLY A   5      34.398   5.731  86.312  1.00  0.00           N  
ATOM     18  CA  GLY A   5      33.087   6.351  86.168  1.00  0.00           C  
ATOM     19  C   GLY A   5      32.140   6.003  87.316  1.00  0.00           C  
ATOM     20  O   GLY A   5      31.267   6.791  87.658  1.00  0.00           O  
ATOM     21  N   GLY A   6      32.328   4.825  87.917  1.00  0.00           N  
ATOM     22  CA  GLY A   6      31.483   4.402  89.024  1.00  0.00           C  
ATOM     23  C   GLY A   6      31.960   4.916  90.373  1.00  0.00           C  
ATOM     24  O   GLY A   6      31.434   4.520  91.422  1.00  0.00           O  
ATOM     25  N   GLY A   7      32.953   5.811  90.354  1.00  0.00           N  
ATOM     26  CA  GLY A   7      33.489   6.373  91.595  1.00  0.00           C  
ATOM     27  C   GLY A   7      33.184   7.875  91.693  1.00  0.00           C  
ATOM     28  O   GLY A   7      33.427   8.488  92.730  1.00  0.00           O  
ATOM     29  N   GLY A   8      32.644   8.441  90.620  1.00  0.00           N  
ATOM     30  CA  GLY A   8      32.366   9.866  90.560  1.00  0.00           C  
ATOM     31  C   GLY A   8      31.156  10.367  91.364  1.00  0.00           C  
ATOM     32  O   GLY A   8      31.275  11.340  92.118  1.00  0.00           O  
ENDMDL
MODEL     29
ATOM      1  N   GLY A   1      38.462   2.172  81.070  1.00  0.00           N  
ATOM      2  CA  GLY A   1      37.778   1.172  81.882  1.00  0.00           C  
ATOM      3  C   GLY A   1      37.322   1.903  83.149  1.00  0.00           C  
ATOM      4  O   GLY A   1      38.150   2.426  83.893  1.00  0.00           O  
ATOM      5  N   GLY A   2      36.014   1.930  83.380  1.00  0.00           N  
ATOM      6  CA  GLY A   2      35.451   2.564  84.561  1.00  0.00           C  
ATOM      7  C   GLY A   2      34.681   1.461  85.288  1.00  0.00           C  
ATOM      8  O   GLY A   2      33.774   0.870  84.715  1.00  0.00           O  
ATOM      9  N   GLY A   3      35.031   1.198  86.555  1.00  0.00           N  
ATOM     10  CA  GLY A   3      34.380   0.118  87.296  1.00  0.00           C  
ATOM     11  C   GLY A   3      33.416   0.511  88.389  1.00  0.00           C  
ATOM     12  O   GLY A   3      33.243   1.697  88.724  1.00  0.00           O  
ATOM     13  N   GLY A   4      32.801  -0.518  88.960  1.00  0.00           N  
ATOM     14  CA  GLY A   4      31.840  -0.367  90.041  1.00  0.00           C  
ATOM     15  C   GLY A   4      32.595   0.121  91.271  1.00  0.00           C  
ATOM     16  O   GLY A   4      32.001   0.567  92.249  1.00  0.00           O  
ATOM     17  N   GLY A   5      33.922   0.056  91.222  1.00  0.00           N  
ATOM     18  CA  GLY A   5      34.754   0.509  92.335  1.00  0.00           C  
ATOM     19  C   GLY A   5      35.210   1.962  92.193  1.00  0.00           C  
ATOM     20  O   GLY A   5      35.909   2.480  93.069  1.00  0.00           O  
ATOM     21  N   GLY A   6      34.839   2.605  91.092  1.00  0.00           N  
ATOM     22  CA  GLY A   6      35.202   4.005  90.864  1.00  0.00           C  
ATOM     23  C   GLY A   6      33.894   4.766  90.833  1.00  0.00           C  
ATOM     24  O   GLY A   6      33.714   5.692  90.041  1.00  0.00           O  
ATOM     25  N   GLY A   7      32.987   4.369  91.724  1.00  0.00           N  
ATOM     26  CA  GLY A   7      31.641   4.904  91.791  1.00  0.00           C  
ATOM     27  C   GLY A   7      31.368   6.260  92.458  1.00  0.00           C  
ATOM     28  O   GLY A   7      30.781   6.323  93.535  1.00  0.00           O  
ATOM     29  N   GLY A   8      31.791   7.335  91.792  1.00  0.00           N  
ATOM     30  CA  GLY A   8      31.523   8.681  92.263  1.00  0.00           C  
ATOM     31  C   GLY A   8      31.809   9.588  91.081  1.00  0.00           C  
ATOM     32  O   GLY A   8      32.537   9.209  90.157  1.00  0.00           O  
ENDMDL
MODEL     30
ATOM      1  N   GLY A   1      37.996   0.156  81.281  1.00  0.00           N  
ATOM      2  CA  GLY A   1      38.922   0.251  82.391  1.00  0.00           C  
ATOM      3  C   GLY A   1      38.192   0.988  83.507  1.00  0.00           C  
ATOM      4  O   GLY A   1      38.189   2.215  83.559  1.00  0.00           O  
ATOM      5  N   GLY A   2      37.566   0.230  84.399  1.00  0.00           N  
ATOM      6  CA  GLY A   2      36.831   0.820  85.516  1.00  0.00           C  
ATOM      7  C   GLY A   2      37.715   1.475  86.574  1.00  0.00           C  
ATOM      8  O   GLY A   2      37.220   1.998  87.565  1.00  0.00           O  
ATOM      9  N   GLY A   3      39.029   1.389  86.413  1.00  0.00           N  
ATOM     10  CA  GLY A   3      39.936   2.021  87.348  1.00  0.00           C  
ATOM     11  C   GLY A   3      40.227   3.431  86.834  1.00  0.00           C  
ATOM     12  O   GLY A   3      39.780   4.420  87.413  1.00  0.00           O  
ATOM     13  N   GLY A   4      40.882   3.510  85.686  1.00  0.00           N  
ATOM     14  CA  GLY A   4      41.246   4.777  85.086  1.00  0.00           C  
ATOM     15  C   GLY A   4      40.069   5.636  84.638  1.00  0.00           C  
ATOM     16  O   GLY A   4      40.073   6.852  84.842  1.00  0.00           O  
ATOM     17  N   GLY A   5      39.048   5.012  84.058  1.00  0.00           N  
ATOM     18  CA  GLY A   5      37.907   5.763  83.551  1.00  0.00           C  
ATOM     19  C   GLY A   5      36.633   5.821  84.377  1.00  0.00           C  
ATOM     20  O   GLY A   5      35.579   6.212  83.867  1.00  0.00           O  
ATOM     21  N   GLY A   6      36.719   5.423  85.642  1.00  0.00           N  
ATOM     22  CA  GLY A   6      35.558   5.469  86.499  1.00  0.00           C  
ATOM     23  C   GLY A   6      35.244   6.927  86.822  1.00  0.00           C  
ATOM     24  O   GLY A   6      36.156   7.750  86.904  1.00  0.00           O  
ATOM     25  N   GLY A   7      33.952   7.242  86.929  1.00  0.00           N  
ATOM     26  CA  GLY A   7      33.478   8.586  87.269  1.00  0.00           C  
ATOM     27  C   GLY A   7      32.480   8.369  88.414  1.00  0.00           C  
ATOM     28  O   GLY A   7      31.917   7.294  88.540  1.00  0.00           O  
ATOM     29  N   GLY A   8      32.271   9.377  89.260  1.00  0.00           N  
ATOM     30  CA  GLY A   8      31.352   9.241  90.394  1.00  0.00           C  
ATOM     31  C   GLY A   8      31.070  10.592  91.053  1.00  0.00           C  
ATOM     32  O   GLY A   8      31.899  11.498  90.977  1.00  0.00           O  
ENDMDL
MODEL     31
ATOM      1  N   GLY A   1      38.313  -1.305  82.154  1.00  0.00           N  
ATOM      2  CA  GLY A   1      38.583  -0.444  83.300  1.00  0.00           C  
ATOM      3  C   GLY A   1      37.675   0.776  83.192  1.00  0.00           C  
ATOM      4  O   GLY A   1      37.558   1.351  82.102  1.00  0.00           O  
ATOM      5  N   GLY A   2      36.988   1.086  84.287  1.00  0.00           N  
ATOM      6  CA  GLY A   2      36.195   2.349  84.414  1.00  0.00           C  
ATOM      7  C   GLY A   2      36.949   3.414  85.205  1.00  0.00           C  
ATOM      8  O   GLY A   2      37.501   3.107  86.250  1.00  0.00           O  
ATOM      9  N   GLY A   3      36.994   4.646  84.729  1.00  0.00           N  
ATOM     10  CA  GLY A   3      37.732   5.710  85.345  1.00  0.00           C  
ATOM     11  C   GLY A   3      36.884   6.374  86.378  1.00  0.00           C  
ATOM     12  O   GLY A   3      35.751   6.774  86.103  1.00  0.00           O  
ATOM     13  N   GLY A   4      37.441   6.528  87.597  1.00  0.00           N  
ATOM     14  CA  GLY A   4      36.687   7.180  88.659  1.00  0.00           C  
ATOM     15  C   GLY A   4      36.165   8.563  88.254  1.00  0.00           C  
ATOM     16  O   GLY A   4      35.015   8.925  88.641  1.00  0.00           O  
ATOM     17  N   GLY A   5      36.930   9.334  87.519  1.00  0.00           N  
ATOM     18  CA  GLY A   5      36.468  10.687  87.203  1.00  0.00           C  
ATOM     19  C   GLY A   5      35.179  10.582  86.379  1.00  0.00           C  
ATOM     20  O   GLY A   5      34.197  11.350  86.604  1.00  0.00           O  
ATOM     21  N   GLY A   6      35.097   9.662  85.434  1.00  0.00           N  
ATOM     22  CA  GLY A   6      33.887   9.539  84.638  1.00  0.00           C  
ATOM     23  C   GLY A   6      32.724   9.159  85.526  1.00  0.00           C  
ATOM     24  O   GLY A   6      31.600   9.677  85.386  1.00  0.00           O  
ATOM     25  N   GLY A   7      32.946   8.214  86.442  1.00  0.00           N  
ATOM     26  CA  GLY A   7      31.852   7.563  87.191  1.00  0.00           C  
ATOM     27  C   GLY A   7      31.310   8.541  88.245  1.00  0.00           C  
ATOM     28  O   GLY A   7      30.069   8.731  88.310  1.00  0.00           O  
ATOM     29  N   GLY A   8      32.199   9.181  89.000  1.00  0.00           N  
ATOM     30  CA  GLY A   8      31.781   9.986  90.130  1.00  0.00           C  
ATOM     31  C   GLY A   8      31.853  11.488  89.989  1.00  0.00           C  
ATOM     32  O   GLY A   8      31.226  12.224  90.837  1.00  0.00           O  
ENDMDL
MODEL     32
ATOM      1  N   GLY A   1      39.092   1.113  81.936  1.00  0.00           N  
ATOM      2  CA  GLY A   1      39.129   1.651  83.290  1.00  0.00           C  
ATOM      3  C   GLY A   1      37.829   2.421  83.637  1.00  0.00           C  
ATOM      4  O   GLY A   1      37.176   2.887  82.674  1.00  0.00           O  
ATOM      5  N   GLY A   2      37.430   2.570  84.901  1.00  0.00           N  
ATOM      6  CA  GLY A   2      36.265   3.411  85.247  1.00  0.00           C  
ATOM      7  C   GLY A   2      36.375   4.911  84.856  1.00  0.00           C  
ATOM      8  O   GLY A   2      37.507   5.388  84.665  1.00  0.00           O  
ATOM      9  N   GLY A   3      35.211   5.617  84.805  1.00  0.00           N  
ATOM     10  CA  GLY A   3      35.169   7.079  84.730  1.00  0.00           C  
ATOM     11  C   GLY A   3      34.777   7.690  86.091  1.00  0.00           C  
ATOM     12  O   GLY A   3      34.030   7.025  86.870  1.00  0.00           O  
ATOM     13  N   GLY A   4      35.214   8.912  86.435  1.00  0.00           N  
ATOM     14  CA  GLY A   4      34.774   9.619  87.646  1.00  0.00           C  
ATOM     15  C   GLY A   4      34.406  11.048  87.237  1.00  0.00           C  
ATOM     16  O   GLY A   4      35.222  11.774  86.613  1.00  0.00           O  
ATOM     17  N   GLY A   5      33.161  11.485  87.552  1.00  0.00           N  
ATOM     18  CA  GLY A   5      32.755  12.889  87.289  1.00  0.00           C  
ATOM     19  C   GLY A   5      31.732  13.337  88.342  1.00  0.00           C  
ATOM     20  O   GLY A   5      30.797  12.619  88.722  1.00  0.00           O  
ATOM     21  N   GLY A   6      31.887  14.539  88.886  1.00  0.00           N  
ATOM     22  CA  GLY A   6      30.902  15.077  89.829  1.00  0.00           C  
ATOM     23  C   GLY A   6      30.559  14.171  91.020  1.00  0.00           C  
ATOM     24  O   GLY A   6      29.387  14.001  91.357  1.00  0.00           O  
ATOM     25  N   GLY A   7      31.546  13.574  91.643  1.00  0.00           N  
ATOM     26  CA  GLY A   7      31.333  12.784  92.850  1.00  0.00           C  
ATOM     27  C   GLY A   7      30.795  11.380  92.647  1.00  0.00           C  
ATOM     28  O   GLY A   7      30.437  10.761  93.695  1.00  0.00           O  
ATOM     29  N   GLY A   8      30.753  10.892  91.375  1.00  0.00           N  
ATOM     30  CA  GLY A   8      30.234   9.536  91.068  1.00  0.00           C  
ATOM     31  C   GLY A   8      31.228   8.703  90.249  1.00  0.00           C  
ATOM     32  O   GLY A   8      31.918   9.302  89.423  1.00  0.00           O  
ENDMDL
MODEL     33
ATOM      1  N   GLY A   1      38.954   0.169  81.633  1.00  0.00           N  
ATOM      2  CA  GLY A   1      38.349   0.999  82.677  1.00  0.00           C  
ATOM      3  C   GLY A   1      38.739   2.481  82.521  1.00  0.00           C  
ATOM      4  O   GLY A   1      39.946   2.825  82.657  1.00  0.00           O  
ATOM      5  N   GLY A   2      37.791   3.413  82.284  1.00  0.00           N  
ATOM      6  CA  GLY A   2      38.040   4.869  82.188  1.00  0.00           C  
ATOM      7  C   GLY A   2      37.725   5.647  83.470  1.00  0.00           C  
ATOM      8  O   GLY A   2      38.519   6.544  83.869  1.00  0.00           O  
ATOM      9  N   GLY A   3      36.601   5.381  84.107  1.00  0.00           N  
ATOM     10  CA  GLY A   3      36.033   6.096  85.262  1.00  0.00           C  
ATOM     11  C   GLY A   3      35.642   5.151  86.417  1.00  0.00           C  
ATOM     12  O   GLY A   3      35.204   4.016  86.122  1.00  0.00           O  
ATOM     13  N   GLY A   4      35.759   5.526  87.699  1.00  0.00           N  
ATOM     14  CA  GLY A   4      35.514   4.679  88.892  1.00  0.00           C  
ATOM     15  C   GLY A   4      34.271   5.107  89.680  1.00  0.00           C  
ATOM     16  O   GLY A   4      34.222   6.173  90.302  1.00  0.00           O  
ATOM     17  N   GLY A   5      33.199   4.289  89.706  1.00  0.00           N  
ATOM     18  CA  GLY A   5      31.966   4.656  90.445  1.00  0.00           C  
ATOM     19  C   GLY A   5      32.199   4.809  91.963  1.00  0.00           C  
ATOM     20  O   GLY A   5      31.419   5.510  92.651  1.00  0.00           O  
ATOM     21  N   GLY A   6      33.245   4.239  92.557  1.00  0.00           N  
ATOM     22  CA  GLY A   6      33.461   4.357  93.988  1.00  0.00           C  
ATOM     23  C   GLY A   6      33.845   5.772  94.491  1.00  0.00           C  
ATOM     24  O   GLY A   6      33.758   6.072  95.712  1.00  0.00           O  
ATOM     25  N   GLY A   7      34.284   6.668  93.584  1.00  0.00           N  
ATOM     26  CA  GLY A   7      34.507   8.080  93.866  1.00  0.00           C  
ATOM     27  C   GLY A   7      33.443   8.958  93.172  1.00  0.00           C  
ATOM     28  O   GLY A   7      33.657  10.189  93.078  1.00  0.00           O  
ATOM     29  N   GLY A   8      32.309   8.403  92.712  1.00  0.00           N  
ATOM     30  CA  GLY A   8      31.244   9.202  92.091  1.00  0.00           C  
ATOM     31  C   GLY A   8      31.413   9.480  90.606  1.00  0.00           C  
ATOM     32  O   GLY A   8      30.732  10.396  90.073  1.00  0.00           O  
ENDMDL
MODEL     34
ATOM      1  N   GLY A   1      38.627   2.438  81.755  1.00  0.00           N  
ATOM      2  CA  GLY A   1      38.954   1.036  81.541  1.00  0.00           C  
ATOM      3  C   GLY A   1      38.007   0.093  82.240  1.00  0.00           C  
ATOM      4  O   GLY A   1      38.132  -1.105  82.068  1.00  0.00           O  
ATOM      5  N   GLY A   2      37.085   0.605  83.047  1.00  0.00           N  
ATOM      6  CA  GLY A   2      36.004  -0.177  83.594  1.00  0.00           C  
ATOM      7  C   GLY A   2      34.901  -0.135  82.565  1.00  0.00           C  
ATOM      8  O   GLY A   2      34.402   0.920  82.210  1.00  0.00           O  
ATOM      9  N   GLY A   3      34.532  -1.287  82.066  1.00  0.00           N  
ATOM     10  CA  GLY A   3      33.591  -1.375  81.033  1.00  0.00           C  
ATOM     11  C   GLY A   3      32.141  -1.267  81.537  1.00  0.00           C  
ATOM     12  O   GLY A   3      31.273  -0.767  80.818  1.00  0.00           O  
ATOM     13  N   GLY A   4      31.886  -1.674  82.760  1.00  0.00           N  
ATOM     14  CA  GLY A   4      30.570  -1.493  83.406  1.00  0.00           C  
ATOM     15  C   GLY A   4      30.304  -0.012  83.683  1.00  0.00           C  
ATOM     16  O   GLY A   4      31.234   0.735  83.836  1.00  0.00           O  
ATOM     17  N   GLY A   5      29.017   0.401  83.763  1.00  0.00           N  
ATOM     18  CA  GLY A   5      28.708   1.823  84.060  1.00  0.00           C  
ATOM     19  C   GLY A   5      29.156   2.167  85.458  1.00  0.00           C  
ATOM     20  O   GLY A   5      28.885   1.403  86.365  1.00  0.00           O  
ATOM     21  N   GLY A   6      29.847   3.288  85.618  1.00  0.00           N  
ATOM     22  CA  GLY A   6      30.395   3.710  86.906  1.00  0.00           C  
ATOM     23  C   GLY A   6      29.927   5.123  87.165  1.00  0.00           C  
ATOM     24  O   GLY A   6      29.857   5.953  86.238  1.00  0.00           O  
ATOM     25  N   GLY A   7      29.658   5.402  88.441  1.00  0.00           N  
ATOM     26  CA  GLY A   7      29.435   6.733  88.884  1.00  0.00           C  
ATOM     27  C   GLY A   7      30.392   6.979  90.064  1.00  0.00           C  
ATOM     28  O   GLY A   7      30.575   6.102  90.901  1.00  0.00           O  
ATOM     29  N   GLY A   8      30.962   8.175  90.140  1.00  0.00           N  
ATOM     30  CA  GLY A   8      31.793   8.561  91.228  1.00  0.00           C  
ATOM     31  C   GLY A   8      31.171   9.823  91.796  1.00  0.00           C  
ATOM     32  O   GLY A   8      30.878  10.775  91.042  1.00  0.00           O  
ENDMDL
MODEL     35
ATOM      1  N   GLY A   1      36.607  -0.710  81.680  1.00  0.00           N  
ATOM      2  CA  GLY A   1      37.298   0.454  82.225  1.00  0.00           C  
ATOM      3  C   GLY A   1      36.369   1.285  83.104  1.00  0.00           C  
ATOM      4  O   GLY A   1      36.754   1.743  84.183  1.00  0.00           O  
ATOM      5  N   GLY A   2      35.148   1.479  82.654  1.00  0.00           N  
ATOM      6  CA  GLY A   2      34.168   2.243  83.404  1.00  0.00           C  
ATOM      7  C   GLY A   2      33.825   1.524  84.726  1.00  0.00           C  
ATOM      8  O   GLY A   2      33.645   2.159  85.758  1.00  0.00           O  
ATOM      9  N   GLY A   3      33.766   0.200  84.682  1.00  0.00           N  
ATOM     10  CA  GLY A   3      33.433  -0.577  85.882  1.00  0.00           C  
ATOM     11  C   GLY A   3      34.421  -0.425  87.033  1.00  0.00           C  
ATOM     12  O   GLY A   3      34.027  -0.488  88.195  1.00  0.00           O  
ATOM     13  N   GLY A   4      35.690  -0.229  86.710  1.00  0.00           N  
ATOM     14  CA  GLY A   4      36.729  -0.102  87.727  1.00  0.00           C  
ATOM     15  C   GLY A   4      36.841   1.286  88.347  1.00  0.00           C  
ATOM     16  O   GLY A   4      37.532   1.459  89.343  1.00  0.00           O  
ATOM     17  N   GLY A   5      36.174   2.255  87.745  1.00  0.00           N  
ATOM     18  CA  GLY A   5      36.231   3.647  88.209  1.00  0.00           C  
ATOM     19  C   GLY A   5      35.616   3.879  89.592  1.00  0.00           C  
ATOM     20  O   GLY A   5      34.615   3.256  89.932  1.00  0.00           O  
ATOM     21  N   GLY A   6      36.214   4.784  90.381  1.00  0.00           N  
ATOM     22  CA  GLY A   6      35.671   5.081  91.719  1.00  0.00           C  
ATOM     23  C   GLY A   6      34.334   5.797  91.567  1.00  0.00           C  
ATOM     24  O   GLY A   6      34.067   6.409  90.536  1.00  0.00           O  
ATOM     25  N   GLY A   7      33.492   5.721  92.591  1.00  0.00           N  
ATOM     26  CA  GLY A   7      32.172   6.346  92.545  1.00  0.00           C  
ATOM     27  C   GLY A   7      32.112   7.784  92.018  1.00  0.00           C  
ATOM     28  O   GLY A   7      31.253   8.088  91.200  1.00  0.00           O  
ATOM     29  N   GLY A   8      33.021   8.647  92.455  1.00  0.00           N  
ATOM     30  CA  GLY A   8      32.974  10.045  92.034  1.00  0.00           C  
ATOM     31  C   GLY A   8      33.281  10.306  90.552  1.00  0.00           C  
ATOM     32  O   GLY A   8      32.902  11.345  90.006  1.00  0.00           O  
ENDMDL
MODEL     36
ATOM      1  N   GLY A   1      40.266   0.182  82.567  1.00  0.00           N  
ATOM      2  CA  GLY A   1      39.138  -0.340  83.307  1.00  0.00           C  
ATOM      3  C   GLY A   1      38.324   0.793  83.934  1.00  0.00           C  
ATOM      4  O   GLY A   1      38.870   1.768  84.394  1.00  0.00           O  
ATOM      5  N   GLY A   2      37.010   0.625  84.006  1.00  0.00           N  
ATOM      6  CA  GLY A   2      36.153   1.639  84.581  1.00  0.00           C  
ATOM      7  C   GLY A   2      36.352   1.730  86.092  1.00  0.00           C  
ATOM      8  O   GLY A   2      36.711   0.744  86.749  1.00  0.00           O  
ATOM      9  N   GLY A   3      36.111   2.922  86.632  1.00  0.00           N  
ATOM     10  CA  GLY A   3      36.209   3.190  88.047  1.00  0.00           C  
ATOM     11  C   GLY A   3      35.026   4.083  88.337  1.00  0.00           C  
ATOM     12  O   GLY A   3      35.165   5.258  88.633  1.00  0.00           O  
ATOM     13  N   GLY A   4      33.855   3.480  88.218  1.00  0.00           N  
ATOM     14  CA  GLY A   4      32.588   4.207  88.110  1.00  0.00           C  
ATOM     15  C   GLY A   4      32.274   5.085  89.307  1.00  0.00           C  
ATOM     16  O   GLY A   4      31.847   6.221  89.146  1.00  0.00           O  
ATOM     17  N   GLY A   5      32.483   4.556  90.508  1.00  0.00           N  
ATOM     18  CA  GLY A   5      32.168   5.294  91.716  1.00  0.00           C  
ATOM     19  C   GLY A   5      33.029   6.547  91.860  1.00  0.00           C  
ATOM     20  O   GLY A   5      32.523   7.602  92.242  1.00  0.00           O  
ATOM     21  N   GLY A   6      34.323   6.437  91.558  1.00  0.00           N  
ATOM     22  CA  GLY A   6      35.195   7.631  91.547  1.00  0.00           C  
ATOM     23  C   GLY A   6      34.825   8.598  90.408  1.00  0.00           C  
ATOM     24  O   GLY A   6      34.721   9.805  90.626  1.00  0.00           O  
ATOM     25  N   GLY A   7      34.639   8.085  89.192  1.00  0.00           N  
ATOM     26  CA  GLY A   7      34.314   8.955  88.062  1.00  0.00           C  
ATOM     27  C   GLY A   7      33.017   9.717  88.321  1.00  0.00           C  
ATOM     28  O   GLY A   7      32.989  10.924  88.176  1.00  0.00           O  
ATOM     29  N   GLY A   8      31.980   9.024  88.777  1.00  0.00           N  
ATOM     30  CA  GLY A   8      30.719   9.675  89.179  1.00  0.00           C  
ATOM     31  C   GLY A   8      30.846  10.705  90.313  1.00  0.00           C  
ATOM     32  O   GLY A   8      30.137  11.711  90.302  1.00  0.00           O  
ENDMDL
MODEL     37
ATOM      1  N   GLY A   1      39.038   2.060  81.426  1.00  0.00           N  
ATOM      2  CA  GLY A   1      39.548   0.816  82.014  1.00  0.00           C  
ATOM      3  C   GLY A   1      39.349   0.759  83.540  1.00  0.00           C  
ATOM      4  O   GLY A   1      39.486  -0.353  84.105  1.00  0.00           O  
ATOM      5  N   GLY A   2      39.051   1.870  84.196  1.00  0.00           N  
ATOM      6  CA  GLY A   2      38.928   1.921  85.639  1.00  0.00           C  
ATOM      7  C   GLY A   2      37.452   2.151  86.010  1.00  0.00           C  
ATOM      8  O   GLY A   2      36.922   3.238  85.850  1.00  0.00           O  
ATOM      9  N   GLY A   3      36.756   1.109  86.464  1.00  0.00           N  
ATOM     10  CA  GLY A   3      35.345   1.277  86.777  1.00  0.00           C  
ATOM     11  C   GLY A   3      35.053   2.356  87.826  1.00  0.00           C  
ATOM     12  O   GLY A   3      33.954   2.932  87.855  1.00  0.00           O  
ATOM     13  N   GLY A   4      36.034   2.659  88.677  1.00  0.00           N  
ATOM     14  CA  GLY A   4      35.828   3.688  89.696  1.00  0.00           C  
ATOM     15  C   GLY A   4      35.541   5.089  89.160  1.00  0.00           C  
ATOM     16  O   GLY A   4      34.884   5.884  89.855  1.00  0.00           O  
ATOM     17  N   GLY A   5      36.019   5.416  87.947  1.00  0.00           N  
ATOM     18  CA  GLY A   5      35.787   6.757  87.395  1.00  0.00           C  
ATOM     19  C   GLY A   5      34.412   6.830  86.721  1.00  0.00           C  
ATOM     20  O   GLY A   5      33.938   7.965  86.437  1.00  0.00           O  
ATOM     21  N   GLY A   6      33.789   5.695  86.374  1.00  0.00           N  
ATOM     22  CA  GLY A   6      32.563   5.651  85.633  1.00  0.00           C  
ATOM     23  C   GLY A   6      31.364   5.867  86.577  1.00  0.00           C  
ATOM     24  O   GLY A   6      31.071   4.976  87.355  1.00  0.00           O  
ATOM     25  N   GLY A   7      30.712   7.007  86.503  1.00  0.00           N  
ATOM     26  CA  GLY A   7      29.506   7.266  87.289  1.00  0.00           C  
ATOM     27  C   GLY A   7      29.728   7.770  88.697  1.00  0.00           C  
ATOM     28  O   GLY A   7      28.761   7.832  89.452  1.00  0.00           O  
ATOM     29  N   GLY A   8      30.941   8.181  89.061  1.00  0.00           N  
ATOM     30  CA  GLY A   8      31.142   8.691  90.394  1.00  0.00           C  
ATOM     31  C   GLY A   8      30.418  10.054  90.567  1.00  0.00           C  
ATOM     32  O   GLY A   8      29.935  10.345  91.662  1.00  0.00           O  
ENDMDL
MODEL     38
ATOM      1  N   GLY A   1      39.593   0.822  82.094  1.00  0.00           N  
ATOM      2  CA  GLY A   1      38.674  -0.251  82.478  1.00  0.00           C  
ATOM      3  C   GLY A   1      37.426   0.213  83.240  1.00  0.00           C  
ATOM      4  O   GLY A   1      36.544  -0.598  83.540  1.00  0.00           O  
ATOM      5  N   GLY A   2      37.354   1.509  83.544  1.00  0.00           N  
ATOM      6  CA  GLY A   2      36.202   2.083  84.233  1.00  0.00           C  
ATOM      7  C   GLY A   2      35.820   3.411  83.586  1.00  0.00           C  
ATOM      8  O   GLY A   2      36.679   4.238  83.299  1.00  0.00           O  
ATOM      9  N   GLY A   3      34.517   3.622  83.355  1.00  0.00           N  
ATOM     10  CA  GLY A   3      34.021   4.952  83.026  1.00  0.00           C  
ATOM     11  C   GLY A   3      33.823   5.735  84.327  1.00  0.00           C  
ATOM     12  O   GLY A   3      32.778   5.628  84.977  1.00  0.00           O  
ATOM     13  N   GLY A   4      34.839   6.507  84.695  1.00  0.00           N  
ATOM     14  CA  GLY A   4      34.833   7.254  85.938  1.00  0.00           C  
ATOM     15  C   GLY A   4      33.924   8.481  85.911  1.00  0.00           C  
ATOM     16  O   GLY A   4      33.514   8.955  86.973  1.00  0.00           O  
ATOM     17  N   GLY A   5      33.597   8.984  84.724  1.00  0.00           N  
ATOM     18  CA  GLY A   5      32.628  10.078  84.607  1.00  0.00           C  
ATOM     19  C   GLY A   5      31.264   9.612  85.111  1.00  0.00           C  
ATOM     20  O   GLY A   5      30.546  10.370  85.784  1.00  0.00           O  
ATOM     21  N   GLY A   6      30.921   8.367  84.796  1.00  0.00           N  
ATOM     22  CA  GLY A   6      29.717   7.710  85.282  1.00  0.00           C  
ATOM     23  C   GLY A   6      29.793   7.433  86.784  1.00  0.00           C  
ATOM     24  O   GLY A   6      28.899   7.826  87.536  1.00  0.00           O  
ATOM     25  N   GLY A   7      30.867   6.780  87.225  1.00  0.00           N  
ATOM     26  CA  GLY A   7      31.023   6.403  88.630  1.00  0.00           C  
ATOM     27  C   GLY A   7      31.060   7.604  89.586  1.00  0.00           C  
ATOM     28  O   GLY A   7      30.468   7.555  90.674  1.00  0.00           O  
ATOM     29  N   GLY A   8      31.743   8.667  89.175  1.00  0.00           N  
ATOM     30  CA  GLY A   8      32.046   9.797  90.061  1.00  0.00           C  
ATOM     31  C   GLY A   8      30.827  10.691  90.383  1.00  0.00           C  
ATOM     32  O   GLY A   8      30.864  11.455  91.347  1.00  0.00           O  
ENDMDL
MODEL     39
ATOM      1  N   GLY A   1      38.470   1.627  82.416  1.00  0.00           N  
ATOM      2  CA  GLY A   1      37.696   0.419  82.171  1.00  0.00           C  
ATOM      3  C   GLY A   1      36.434   0.547  83.010  1.00  0.00           C  
ATOM      4  O   GLY A   1      36.330   1.435  83.844  1.00  0.00           O  
ATOM      5  N   GLY A   2      35.469  -0.347  82.780  1.00  0.00           N  
ATOM      6  CA  GLY A   2      34.234  -0.306  83.543  1.00  0.00           C  
ATOM      7  C   GLY A   2      34.470  -0.614  85.027  1.00  0.00           C  
ATOM      8  O   GLY A   2      33.838  -0.025  85.904  1.00  0.00           O  
ATOM      9  N   GLY A   3      35.398  -1.531  85.308  1.00  0.00           N  
ATOM     10  CA  GLY A   3      35.731  -1.945  86.681  1.00  0.00           C  
ATOM     11  C   GLY A   3      36.388  -0.899  87.570  1.00  0.00           C  
ATOM     12  O   GLY A   3      36.156  -0.874  88.775  1.00  0.00           O  
ATOM     13  N   GLY A   4      37.216  -0.031  86.979  1.00  0.00           N  
ATOM     14  CA  GLY A   4      37.904   0.997  87.746  1.00  0.00           C  
ATOM     15  C   GLY A   4      37.022   2.221  88.035  1.00  0.00           C  
ATOM     16  O   GLY A   4      37.385   3.071  88.844  1.00  0.00           O  
ATOM     17  N   GLY A   5      35.886   2.307  87.348  1.00  0.00           N  
ATOM     18  CA  GLY A   5      34.975   3.424  87.528  1.00  0.00           C  
ATOM     19  C   GLY A   5      34.634   3.694  88.997  1.00  0.00           C  
ATOM     20  O   GLY A   5      33.820   2.995  89.600  1.00  0.00           O  
ATOM     21  N   GLY A   6      35.254   4.729  89.548  1.00  0.00           N  
ATOM     22  CA  GLY A   6      35.050   5.163  90.917  1.00  0.00           C  
ATOM     23  C   GLY A   6      33.580   5.527  91.106  1.00  0.00           C  
ATOM     24  O   GLY A   6      32.856   5.689  90.118  1.00  0.00           O  
ATOM     25  N   GLY A   7      33.099   5.620  92.359  1.00  0.00           N  
ATOM     26  CA  GLY A   7      31.690   5.980  92.528  1.00  0.00           C  
ATOM     27  C   GLY A   7      31.480   7.428  92.087  1.00  0.00           C  
ATOM     28  O   GLY A   7      30.413   7.790  91.599  1.00  0.00           O  
ATOM     29  N   GLY A   8      32.525   8.231  92.246  1.00  0.00           N  
ATOM     30  CA  GLY A   8      32.484   9.646  91.865  1.00  0.00           C  
ATOM     31  C   GLY A   8      32.481   9.784  90.341  1.00  0.00           C  
ATOM     32  O   GLY A   8      31.865  10.704  89.799  1.00  0.00           O  
ENDMDL
MODEL     40
ATOM      1  N   GLY A   1      38.618  -0.755  82.798  1.00  0.00           N  
ATOM      2  CA  GLY A   1      39.414   0.455  83.005  1.00  0.00           C  
ATOM      3  C   GLY A   1      38.648   1.567  83.710  1.00  0.00           C  
ATOM      4  O   GLY A   1      39.248   2.544  84.154  1.00  0.00           O  
ATOM      5  N   GLY A   2      37.344   1.443  83.783  1.00  0.00           N  
ATOM      6  CA  GLY A   2      36.560   2.493  84.409  1.00  0.00           C  
ATOM      7  C   GLY A   2      36.741   2.454  85.945  1.00  0.00           C  
ATOM      8  O   GLY A   2      36.482   1.425  86.577  1.00  0.00           O  
ATOM      9  N   GLY A   3      37.178   3.583  86.524  1.00  0.00           N  
ATOM     10  CA  GLY A   3      37.454   3.736  87.960  1.00  0.00           C  
ATOM     11  C   GLY A   3      36.282   4.251  88.791  1.00  0.00           C  
ATOM     12  O   GLY A   3      35.329   4.821  88.260  1.00  0.00           O  
ATOM     13  N   GLY A   4      36.380   4.098  90.116  1.00  0.00           N  
ATOM     14  CA  GLY A   4      35.332   4.589  91.015  1.00  0.00           C  
ATOM     15  C   GLY A   4      35.197   6.163  90.831  1.00  0.00           C  
ATOM     16  O   GLY A   4      34.100   6.737  90.832  1.00  0.00           O  
ATOM     17  N   GLY A   5      36.334   6.853  90.647  1.00  0.00           N  
ATOM     18  CA  GLY A   5      36.268   8.269  90.372  1.00  0.00           C  
ATOM     19  C   GLY A   5      35.484   8.534  89.021  1.00  0.00           C  
ATOM     20  O   GLY A   5      34.659   9.454  88.947  1.00  0.00           O  
ATOM     21  N   GLY A   6      35.745   7.737  87.972  1.00  0.00           N  
ATOM     22  CA  GLY A   6      35.043   7.899  86.680  1.00  0.00           C  
ATOM     23  C   GLY A   6      33.518   7.781  86.909  1.00  0.00           C  
ATOM     24  O   GLY A   6      32.748   8.593  86.371  1.00  0.00           O  
ATOM     25  N   GLY A   7      33.099   6.795  87.710  1.00  0.00           N  
ATOM     26  CA  GLY A   7      31.676   6.564  87.990  1.00  0.00           C  
ATOM     27  C   GLY A   7      31.050   7.633  88.836  1.00  0.00           C  
ATOM     28  O   GLY A   7      29.853   7.946  88.640  1.00  0.00           O  
ATOM     29  N   GLY A   8      31.812   8.216  89.745  1.00  0.00           N  
ATOM     30  CA  GLY A   8      31.262   9.340  90.533  1.00  0.00           C  
ATOM     31  C   GLY A   8      31.187  10.639  89.680  1.00  0.00           C  
ATOM     32  O   GLY A   8      30.301  11.480  89.876  1.00  0.00           O  
ENDMDL
MODEL     41
ATOM      1  N   GLY A   1      37.440   0.602  80.564  1.00  0.00           N  
ATOM      2  CA  GLY A   1      37.653   0.169  81.954  1.00  0.00           C  
ATOM      3  C   GLY A   1      36.818   0.949  82.964  1.00  0.00           C  
ATOM      4  O   GLY A   1      37.350   1.778  83.706  1.00  0.00           O  
ATOM      5  N   GLY A   2      35.501   0.699  83.015  1.00  0.00           N  
ATOM      6  CA  GLY A   2      34.623   1.397  83.960  1.00  0.00           C  
ATOM      7  C   GLY A   2      35.085   1.183  85.402  1.00  0.00           C  
ATOM      8  O   GLY A   2      35.917   0.311  85.663  1.00  0.00           O  
ATOM      9  N   GLY A   3      34.535   1.961  86.321  1.00  0.00           N  
ATOM     10  CA  GLY A   3      34.867   1.868  87.734  1.00  0.00           C  
ATOM     11  C   GLY A   3      34.024   2.884  88.510  1.00  0.00           C  
ATOM     12  O   GLY A   3      33.849   4.017  88.053  1.00  0.00           O  
ATOM     13  N   GLY A   4      33.508   2.483  89.667  1.00  0.00           N  
ATOM     14  CA  GLY A   4      32.682   3.394  90.448  1.00  0.00           C  
ATOM     15  C   GLY A   4      33.433   4.665  90.844  1.00  0.00           C  
ATOM     16  O   GLY A   4      32.874   5.764  90.766  1.00  0.00           O  
ATOM     17  N   GLY A   5      34.689   4.521  91.253  1.00  0.00           N  
ATOM     18  CA  GLY A   5      35.513   5.649  91.683  1.00  0.00           C  
ATOM     19  C   GLY A   5      35.897   6.607  90.558  1.00  0.00           C  
ATOM     20  O   GLY A   5      36.412   7.698  90.812  1.00  0.00           O  
ATOM     21  N   GLY A   6      35.661   6.191  89.315  1.00  0.00           N  
ATOM     22  CA  GLY A   6      35.956   7.023  88.154  1.00  0.00           C  
ATOM     23  C   GLY A   6      34.749   7.894  87.822  1.00  0.00           C  
ATOM     24  O   GLY A   6      34.888   8.984  87.260  1.00  0.00           O  
ATOM     25  N   GLY A   7      33.566   7.399  88.167  1.00  0.00           N  
ATOM     26  CA  GLY A   7      32.320   8.104  87.875  1.00  0.00           C  
ATOM     27  C   GLY A   7      31.813   8.909  89.068  1.00  0.00           C  
ATOM     28  O   GLY A   7      30.992   9.814  88.915  1.00  0.00           O  
ATOM     29  N   GLY A   8      32.326   8.574  90.241  1.00  0.00           N  
ATOM     30  CA  GLY A   8      31.893   9.222  91.470  1.00  0.00           C  
ATOM     31  C   GLY A   8      32.350  10.655  91.652  1.00  0.00           C  
ATOM     32  O   GLY A   8      33.276  11.129  90.997  1.00  0.00           O  
ENDMDL
MODEL     42
ATOM      1  N   GLY A   1      39.776   2.585  82.143  1.00  0.00           N  
ATOM      2  CA  GLY A   1      39.130   1.611  83.025  1.00  0.00           C  
ATOM      3  C   GLY A   1      37.963   2.169  83.838  1.00  0.00           C  
ATOM      4  O   GLY A   1      37.169   1.401  84.367  1.00  0.00           O  
ATOM      5  N   GLY A   2      37.877   3.487  83.951  1.00  0.00           N  
ATOM      6  CA  GLY A   2      36.995   4.095  84.938  1.00  0.00           C  
ATOM      7  C   GLY A   2      36.767   5.572  84.655  1.00  0.00           C  
ATOM      8  O   GLY A   2      37.653   6.264  84.142  1.00  0.00           O  
ATOM      9  N   GLY A   3      35.566   6.045  84.995  1.00  0.00           N  
ATOM     10  CA  GLY A   3      35.225   7.457  84.972  1.00  0.00           C  
ATOM     11  C   GLY A   3      34.681   7.868  86.327  1.00  0.00           C  
ATOM     12  O   GLY A   3      33.989   7.083  86.974  1.00  0.00           O  
ATOM     13  N   GLY A   4      35.021   9.077  86.766  1.00  0.00           N  
ATOM     14  CA  GLY A   4      34.487   9.643  88.004  1.00  0.00           C  
ATOM     15  C   GLY A   4      33.871  11.009  87.696  1.00  0.00           C  
ATOM     16  O   GLY A   4      34.591  11.942  87.290  1.00  0.00           O  
ATOM     17  N   GLY A   5      32.563  11.112  87.871  1.00  0.00           N  
ATOM     18  CA  GLY A   5      31.789  12.310  87.547  1.00  0.00           C  
ATOM     19  C   GLY A   5      31.379  12.920  88.882  1.00  0.00           C  
ATOM     20  O   GLY A   5      30.431  12.445  89.520  1.00  0.00           O  
ATOM     21  N   GLY A   6      32.110  13.938  89.324  1.00  0.00           N  
ATOM     22  CA  GLY A   6      31.869  14.568  90.632  1.00  0.00           C  
ATOM     23  C   GLY A   6      31.683  13.533  91.742  1.00  0.00           C  
ATOM     24  O   GLY A   6      30.653  13.495  92.425  1.00  0.00           O  
ATOM     25  N   GLY A   7      32.692  12.678  91.905  1.00  0.00           N  
ATOM     26  CA  GLY A   7      32.743  11.620  92.925  1.00  0.00           C  
ATOM     27  C   GLY A   7      31.902  10.371  92.659  1.00  0.00           C  
ATOM     28  O   GLY A   7      32.001   9.419  93.419  1.00  0.00           O  
ATOM     29  N   GLY A   8      31.094  10.364  91.601  1.00  0.00           N  
ATOM     30  CA  GLY A   8      30.272   9.197  91.261  1.00  0.00           C  
ATOM     31  C   GLY A   8      30.997   8.343  90.219  1.00  0.00           C  
ATOM     32  O   GLY A   8      31.292   8.821  89.115  1.00  0.00           O  
ENDMDL
MODEL     43
ATOM      1  N   GLY A   1      39.259   2.934  81.550  1.00  0.00           N  
ATOM      2  CA  GLY A   1      38.246   1.923  81.859  1.00  0.00           C  
ATOM      3  C   GLY A   1      37.198   2.357  82.850  1.00  0.00           C  
ATOM      4  O   GLY A   1      36.218   1.632  83.078  1.00  0.00           O  
ATOM      5  N   GLY A   2      37.386   3.529  83.444  1.00  0.00           N  
ATOM      6  CA  GLY A   2      36.442   4.071  84.414  1.00  0.00           C  
ATOM      7  C   GLY A   2      35.752   5.319  83.914  1.00  0.00           C  
ATOM      8  O   GLY A   2      36.245   6.015  83.017  1.00  0.00           O  
ATOM      9  N   GLY A   3      34.607   5.602  84.515  1.00  0.00           N  
ATOM     10  CA  GLY A   3      33.834   6.790  84.214  1.00  0.00           C  
ATOM     11  C   GLY A   3      33.756   7.532  85.538  1.00  0.00           C  
ATOM     12  O   GLY A   3      33.150   7.071  86.516  1.00  0.00           O  
ATOM     13  N   GLY A   4      34.403   8.695  85.577  1.00  0.00           N  
ATOM     14  CA  GLY A   4      34.453   9.521  86.759  1.00  0.00           C  
ATOM     15  C   GLY A   4      33.368  10.565  86.783  1.00  0.00           C  
ATOM     16  O   GLY A   4      33.389  11.527  86.043  1.00  0.00           O  
ATOM     17  N   GLY A   5      32.390  10.337  87.648  1.00  0.00           N  
ATOM     18  CA  GLY A   5      31.277  11.236  87.824  1.00  0.00           C  
ATOM     19  C   GLY A   5      31.606  12.076  89.041  1.00  0.00           C  
ATOM     20  O   GLY A   5      32.519  11.744  89.789  1.00  0.00           O  
ATOM     21  N   GLY A   6      30.874  13.165  89.260  1.00  0.00           N  
ATOM     22  CA  GLY A   6      31.073  14.075  90.388  1.00  0.00           C  
ATOM     23  C   GLY A   6      31.056  13.461  91.789  1.00  0.00           C  
ATOM     24  O   GLY A   6      31.872  13.830  92.641  1.00  0.00           O  
ATOM     25  N   GLY A   7      30.142  12.544  92.042  1.00  0.00           N  
ATOM     26  CA  GLY A   7      30.033  11.950  93.368  1.00  0.00           C  
ATOM     27  C   GLY A   7      30.474  10.487  93.471  1.00  0.00           C  
ATOM     28  O   GLY A   7      30.533   9.923  94.565  1.00  0.00           O  
ATOM     29  N   GLY A   8      30.778   9.867  92.328  1.00  0.00           N  
ATOM     30  CA  GLY A   8      31.211   8.487  92.325  1.00  0.00           C  
ATOM     31  C   GLY A   8      31.769   8.113  90.979  1.00  0.00           C  
ATOM     32  O   GLY A   8      31.747   8.912  90.040  1.00  0.00           O  
ENDMDL
MODEL     44
ATOM      1  N   GLY A   1      38.563  -0.489  81.994  1.00  0.00           N  
ATOM      2  CA  GLY A   1      38.146   0.687  82.742  1.00  0.00           C  
ATOM      3  C   GLY A   1      38.503   0.672  84.197  1.00  0.00           C  
ATOM      4  O   GLY A   1      38.352  -0.352  84.820  1.00  0.00           O  
ATOM      5  N   GLY A   2      39.002   1.791  84.733  1.00  0.00           N  
ATOM      6  CA  GLY A   2      39.240   1.873  86.167  1.00  0.00           C  
ATOM      7  C   GLY A   2      37.921   2.517  86.590  1.00  0.00           C  
ATOM      8  O   GLY A   2      37.591   3.634  86.206  1.00  0.00           O  
ATOM      9  N   GLY A   3      37.114   1.773  87.344  1.00  0.00           N  
ATOM     10  CA  GLY A   3      35.826   2.316  87.778  1.00  0.00           C  
ATOM     11  C   GLY A   3      36.052   3.339  88.856  1.00  0.00           C  
ATOM     12  O   GLY A   3      37.172   3.475  89.323  1.00  0.00           O  
ATOM     13  N   GLY A   4      35.048   4.152  89.167  1.00  0.00           N  
ATOM     14  CA  GLY A   4      35.224   5.076  90.279  1.00  0.00           C  
ATOM     15  C   GLY A   4      34.225   4.637  91.324  1.00  0.00           C  
ATOM     16  O   GLY A   4      33.235   3.950  91.020  1.00  0.00           O  
ATOM     17  N   GLY A   5      34.403   5.110  92.532  1.00  0.00           N  
ATOM     18  CA  GLY A   5      33.524   4.716  93.614  1.00  0.00           C  
ATOM     19  C   GLY A   5      32.210   5.462  93.599  1.00  0.00           C  
ATOM     20  O   GLY A   5      32.188   6.689  93.375  1.00  0.00           O  
ATOM     21  N   GLY A   6      31.118   4.713  93.767  1.00  0.00           N  
ATOM     22  CA  GLY A   6      29.788   5.307  93.809  1.00  0.00           C  
ATOM     23  C   GLY A   6      29.458   6.047  92.511  1.00  0.00           C  
ATOM     24  O   GLY A   6      28.598   6.918  92.497  1.00  0.00           O  
ATOM     25  N   GLY A   7      30.137   5.691  91.421  1.00  0.00           N  
ATOM     26  CA  GLY A   7      29.901   6.321  90.123  1.00  0.00           C  
ATOM     27  C   GLY A   7      30.006   7.832  90.107  1.00  0.00           C  
ATOM     28  O   GLY A   7      29.414   8.508  89.248  1.00  0.00           O  
ATOM     29  N   GLY A   8      30.777   8.365  91.036  1.00  0.00           N  
ATOM     30  CA  GLY A   8      30.945   9.799  91.117  1.00  0.00           C  
ATOM     31  C   GLY A   8      31.698  10.430  89.918  1.00  0.00           C  
ATOM     32  O   GLY A   8      31.574  11.627  89.634  1.00  0.00           O  
ENDMDL
MODEL     45
ATOM      1  N   GLY A   1      38.403  -1.404  82.273  1.00  0.00           N  
ATOM      2  CA  GLY A   1      37.654  -0.171  82.087  1.00  0.00           C  
ATOM      3  C   GLY A   1      37.445   0.534  83.417  1.00  0.00           C  
ATOM      4  O   GLY A   1      36.380   0.429  84.027  1.00  0.00           O  
ATOM      5  N   GLY A   2      38.474   1.238  83.871  1.00  0.00           N  
ATOM      6  CA  GLY A   2      38.424   1.953  85.147  1.00  0.00           C  
ATOM      7  C   GLY A   2      37.414   3.089  85.128  1.00  0.00           C  
ATOM      8  O   GLY A   2      37.056   3.614  84.063  1.00  0.00           O  
ATOM      9  N   GLY A   3      36.935   3.488  86.323  1.00  0.00           N  
ATOM     10  CA  GLY A   3      35.954   4.570  86.450  1.00  0.00           C  
ATOM     11  C   GLY A   3      36.612   5.838  85.960  1.00  0.00           C  
ATOM     12  O   GLY A   3      37.811   6.031  86.163  1.00  0.00           O  
ATOM     13  N   GLY A   4      35.861   6.702  85.291  1.00  0.00           N  
ATOM     14  CA  GLY A   4      36.486   7.933  84.842  1.00  0.00           C  
ATOM     15  C   GLY A   4      36.170   8.965  85.916  1.00  0.00           C  
ATOM     16  O   GLY A   4      35.013   9.106  86.329  1.00  0.00           O  
ATOM     17  N   GLY A   5      37.194   9.697  86.375  1.00  0.00           N  
ATOM     18  CA  GLY A   5      37.035  10.720  87.416  1.00  0.00           C  
ATOM     19  C   GLY A   5      35.807  11.621  87.253  1.00  0.00           C  
ATOM     20  O   GLY A   5      35.215  12.042  88.244  1.00  0.00           O  
ATOM     21  N   GLY A   6      35.424  11.915  86.008  1.00  0.00           N  
ATOM     22  CA  GLY A   6      34.269  12.784  85.774  1.00  0.00           C  
ATOM     23  C   GLY A   6      32.973  12.091  86.161  1.00  0.00           C  
ATOM     24  O   GLY A   6      31.918  12.728  86.321  1.00  0.00           O  
ATOM     25  N   GLY A   7      33.050  10.770  86.339  1.00  0.00           N  
ATOM     26  CA  GLY A   7      31.863  10.016  86.728  1.00  0.00           C  
ATOM     27  C   GLY A   7      31.663   9.923  88.234  1.00  0.00           C  
ATOM     28  O   GLY A   7      30.582   9.565  88.712  1.00  0.00           O  
ATOM     29  N   GLY A   8      32.710  10.241  88.977  1.00  0.00           N  
ATOM     30  CA  GLY A   8      32.658  10.192  90.432  1.00  0.00           C  
ATOM     31  C   GLY A   8      31.783  11.284  91.025  1.00  0.00           C  
ATOM     32  O   GLY A   8      31.487  12.292  90.369  1.00  0.00           O  
ENDMDL
MODEL     46
ATOM      1  N   GLY A   1      39.770   0.835  82.050  1.00  0.00           N  
ATOM      2  CA  GLY A   1      38.584   0.016  82.083  1.00  0.00           C  
ATOM      3  C   GLY A   1      37.587   0.830  82.895  1.00  0.00           C  
ATOM      4  O   GLY A   1      37.580   0.766  84.106  1.00  0.00           O  
ATOM      5  N   GLY A   2      36.787   1.628  82.189  1.00  0.00           N  
ATOM      6  CA  GLY A   2      35.876   2.609  82.771  1.00  0.00           C  
ATOM      7  C   GLY A   2      35.063   2.203  83.987  1.00  0.00           C  
ATOM      8  O   GLY A   2      34.925   2.983  84.914  1.00  0.00           O  
ATOM      9  N   GLY A   3      34.548   0.983  83.969  1.00  0.00           N  
ATOM     10  CA  GLY A   3      33.732   0.462  85.050  1.00  0.00           C  
ATOM     11  C   GLY A   3      34.467   0.315  86.389  1.00  0.00           C  
ATOM     12  O   GLY A   3      33.824   0.348  87.438  1.00  0.00           O  
ATOM     13  N   GLY A   4      35.789   0.178  86.370  1.00  0.00           N  
ATOM     14  CA  GLY A   4      36.556   0.034  87.606  1.00  0.00           C  
ATOM     15  C   GLY A   4      37.627   1.096  87.800  1.00  0.00           C  
ATOM     16  O   GLY A   4      38.484   0.946  88.684  1.00  0.00           O  
ATOM     17  N   GLY A   5      37.565   2.191  87.039  1.00  0.00           N  
ATOM     18  CA  GLY A   5      38.578   3.238  87.171  1.00  0.00           C  
ATOM     19  C   GLY A   5      38.226   4.262  88.229  1.00  0.00           C  
ATOM     20  O   GLY A   5      38.931   4.350  89.233  1.00  0.00           O  
ATOM     21  N   GLY A   6      37.173   5.045  88.023  1.00  0.00           N  
ATOM     22  CA  GLY A   6      36.771   6.045  89.008  1.00  0.00           C  
ATOM     23  C   GLY A   6      35.265   6.276  88.932  1.00  0.00           C  
ATOM     24  O   GLY A   6      34.747   6.594  87.862  1.00  0.00           O  
ATOM     25  N   GLY A   7      34.581   6.091  90.064  1.00  0.00           N  
ATOM     26  CA  GLY A   7      33.141   6.289  90.147  1.00  0.00           C  
ATOM     27  C   GLY A   7      32.828   7.678  90.634  1.00  0.00           C  
ATOM     28  O   GLY A   7      32.900   7.970  91.834  1.00  0.00           O  
ATOM     29  N   GLY A   8      32.424   8.544  89.723  1.00  0.00           N  
ATOM     30  CA  GLY A   8      32.118   9.904  90.137  1.00  0.00           C  
ATOM     31  C   GLY A   8      30.748  10.114  90.808  1.00  0.00           C  
ATOM     32  O   GLY A   8      30.624  11.028  91.629  1.00  0.00           O  
ENDMDL
MODEL     47
ATOM      1  N   GLY A   1      38.510  -0.099  81.982  1.00  0.00           N  
ATOM      2  CA  GLY A   1      38.333   1.361  82.050  1.00  0.00           C  
ATOM      3  C   GLY A   1      37.471   1.766  83.262  1.00  0.00           C  
ATOM      4  O   GLY A   1      37.834   2.654  84.030  1.00  0.00           O  
ATOM      5  N   GLY A   2      36.349   1.055  83.446  1.00  0.00           N  
ATOM      6  CA  GLY A   2      35.415   1.334  84.560  1.00  0.00           C  
ATOM      7  C   GLY A   2      36.114   1.125  85.900  1.00  0.00           C  
ATOM      8  O   GLY A   2      35.877   1.850  86.852  1.00  0.00           O  
ATOM      9  N   GLY A   3      36.995   0.136  85.964  1.00  0.00           N  
ATOM     10  CA  GLY A   3      37.732  -0.084  87.189  1.00  0.00           C  
ATOM     11  C   GLY A   3      38.781   1.014  87.450  1.00  0.00           C  
ATOM     12  O   GLY A   3      39.260   1.141  88.582  1.00  0.00           O  
ATOM     13  N   GLY A   4      39.164   1.797  86.439  1.00  0.00           N  
ATOM     14  CA  GLY A   4      40.157   2.856  86.672  1.00  0.00           C  
ATOM     15  C   GLY A   4      39.530   4.127  87.186  1.00  0.00           C  
ATOM     16  O   GLY A   4      40.211   4.974  87.723  1.00  0.00           O  
ATOM     17  N   GLY A   5      38.225   4.259  87.013  1.00  0.00           N  
ATOM     18  CA  GLY A   5      37.502   5.447  87.431  1.00  0.00           C  
ATOM     19  C   GLY A   5      37.257   5.487  88.910  1.00  0.00           C  
ATOM     20  O   GLY A   5      37.016   4.466  89.577  1.00  0.00           O  
ATOM     21  N   GLY A   6      37.328   6.715  89.424  1.00  0.00           N  
ATOM     22  CA  GLY A   6      37.050   6.973  90.833  1.00  0.00           C  
ATOM     23  C   GLY A   6      35.549   6.674  91.058  1.00  0.00           C  
ATOM     24  O   GLY A   6      34.749   6.704  90.097  1.00  0.00           O  
ATOM     25  N   GLY A   7      35.138   6.368  92.302  1.00  0.00           N  
ATOM     26  CA  GLY A   7      33.715   6.077  92.503  1.00  0.00           C  
ATOM     27  C   GLY A   7      32.740   7.156  91.978  1.00  0.00           C  
ATOM     28  O   GLY A   7      31.809   6.856  91.252  1.00  0.00           O  
ATOM     29  N   GLY A   8      32.984   8.406  92.343  1.00  0.00           N  
ATOM     30  CA  GLY A   8      32.093   9.488  91.936  1.00  0.00           C  
ATOM     31  C   GLY A   8      31.985   9.761  90.410  1.00  0.00           C  
ATOM     32  O   GLY A   8      31.039  10.449  89.963  1.00  0.00           O  
ENDMDL
MODEL     48
ATOM      1  N   GLY A   1      38.701   2.524  82.446  1.00  0.00           N  
ATOM      2  CA  GLY A   1      38.474   1.142  82.082  1.00  0.00           C  
ATOM      3  C   GLY A   1      37.392   0.556  82.986  1.00  0.00           C  
ATOM      4  O   GLY A   1      37.482   0.665  84.233  1.00  0.00           O  
ATOM      5  N   GLY A   2      36.361  -0.063  82.382  1.00  0.00           N  
ATOM      6  CA  GLY A   2      35.259  -0.682  83.135  1.00  0.00           C  
ATOM      7  C   GLY A   2      35.784  -1.676  84.134  1.00  0.00           C  
ATOM      8  O   GLY A   2      36.610  -2.493  83.798  1.00  0.00           O  
ATOM      9  N   GLY A   3      35.312  -1.585  85.381  1.00  0.00           N  
ATOM     10  CA  GLY A   3      35.838  -2.416  86.439  1.00  0.00           C  
ATOM     11  C   GLY A   3      36.908  -1.748  87.285  1.00  0.00           C  
ATOM     12  O   GLY A   3      37.189  -2.202  88.364  1.00  0.00           O  
ATOM     13  N   GLY A   4      37.502  -0.669  86.777  1.00  0.00           N  
ATOM     14  CA  GLY A   4      38.470   0.135  87.520  1.00  0.00           C  
ATOM     15  C   GLY A   4      37.955   1.540  87.853  1.00  0.00           C  
ATOM     16  O   GLY A   4      38.561   2.241  88.676  1.00  0.00           O  
ATOM     17  N   GLY A   5      36.816   1.931  87.270  1.00  0.00           N  
ATOM     18  CA  GLY A   5      36.266   3.268  87.486  1.00  0.00           C  
ATOM     19  C   GLY A   5      35.472   3.371  88.800  1.00  0.00           C  
ATOM     20  O   GLY A   5      34.627   2.522  89.090  1.00  0.00           O  
ATOM     21  N   GLY A   6      35.758   4.419  89.568  1.00  0.00           N  
ATOM     22  CA  GLY A   6      35.182   4.585  90.906  1.00  0.00           C  
ATOM     23  C   GLY A   6      33.726   5.026  90.825  1.00  0.00           C  
ATOM     24  O   GLY A   6      33.319   5.584  89.818  1.00  0.00           O  
ATOM     25  N   GLY A   7      32.923   4.743  91.869  1.00  0.00           N  
ATOM     26  CA  GLY A   7      31.510   5.142  91.923  1.00  0.00           C  
ATOM     27  C   GLY A   7      31.201   6.601  91.564  1.00  0.00           C  
ATOM     28  O   GLY A   7      30.278   6.852  90.779  1.00  0.00           O  
ATOM     29  N   GLY A   8      31.942   7.542  92.128  1.00  0.00           N  
ATOM     30  CA  GLY A   8      31.716   8.966  91.851  1.00  0.00           C  
ATOM     31  C   GLY A   8      31.904   9.324  90.382  1.00  0.00           C  
ATOM     32  O   GLY A   8      31.243  10.214  89.854  1.00  0.00           O  
ENDMDL
MODEL     49
ATOM      1  N   GLY A   1      38.423   0.523  82.473  1.00  0.00           N  
ATOM      2  CA  GLY A   1      37.931  -0.608  83.263  1.00  0.00           C  
ATOM      3  C   GLY A   1      36.940  -0.095  84.280  1.00  0.00           C  
ATOM      4  O   GLY A   1      37.039   1.040  84.751  1.00  0.00           O  
ATOM      5  N   GLY A   2      36.040  -0.994  84.690  1.00  0.00           N  
ATOM      6  CA  GLY A   2      35.109  -0.692  85.755  1.00  0.00           C  
ATOM      7  C   GLY A   2      33.730  -0.326  85.281  1.00  0.00           C  
ATOM      8  O   GLY A   2      33.432  -0.217  84.059  1.00  0.00           O  
ATOM      9  N   GLY A   3      32.846  -0.101  86.255  1.00  0.00           N  
ATOM     10  CA  GLY A   3      31.446   0.184  85.957  1.00  0.00           C  
ATOM     11  C   GLY A   3      31.166   1.659  85.708  1.00  0.00           C  
ATOM     12  O   GLY A   3      31.761   2.544  86.341  1.00  0.00           O  
ATOM     13  N   GLY A   4      30.247   1.951  84.769  1.00  0.00           N  
ATOM     14  CA  GLY A   4      29.786   3.298  84.521  1.00  0.00           C  
ATOM     15  C   GLY A   4      29.247   3.901  85.808  1.00  0.00           C  
ATOM     16  O   GLY A   4      29.439   5.071  86.102  1.00  0.00           O  
ATOM     17  N   GLY A   5      28.462   3.099  86.527  1.00  0.00           N  
ATOM     18  CA  GLY A   5      27.715   3.604  87.693  1.00  0.00           C  
ATOM     19  C   GLY A   5      28.578   4.160  88.827  1.00  0.00           C  
ATOM     20  O   GLY A   5      28.083   4.926  89.671  1.00  0.00           O  
ATOM     21  N   GLY A   6      29.800   3.694  88.897  1.00  0.00           N  
ATOM     22  CA  GLY A   6      30.689   4.103  90.000  1.00  0.00           C  
ATOM     23  C   GLY A   6      31.553   5.297  89.704  1.00  0.00           C  
ATOM     24  O   GLY A   6      32.428   5.634  90.542  1.00  0.00           O  
ATOM     25  N   GLY A   7      31.304   5.998  88.580  1.00  0.00           N  
ATOM     26  CA  GLY A   7      32.031   7.232  88.249  1.00  0.00           C  
ATOM     27  C   GLY A   7      31.603   8.287  89.286  1.00  0.00           C  
ATOM     28  O   GLY A   7      30.450   8.367  89.677  1.00  0.00           O  
ATOM     29  N   GLY A   8      32.560   9.076  89.750  1.00  0.00           N  
ATOM     30  CA  GLY A   8      32.241  10.083  90.723  1.00  0.00           C  
ATOM     31  C   GLY A   8      31.910  11.370  90.051  1.00  0.00           C  
ATOM     32  O   GLY A   8      31.985  11.453  88.811  1.00  0.00           O  
ENDMDL
MODEL     50
ATOM      1  N   GLY A   1      38.184   1.163  83.396  1.00  0.00           N  
ATOM      2  CA  GLY A   1      38.703   0.241  82.394  1.00  0.00           C  
ATOM      3  C   GLY A   1      38.151  -1.173  82.602  1.00  0.00           C  
ATOM      4  O   GLY A   1      37.900  -1.897  81.635  1.00  0.00           O  
ATOM      5  N   GLY A   2      37.976  -1.565  83.856  1.00  0.00           N  
ATOM      6  CA  GLY A   2      37.448  -2.891  84.202  1.00  0.00           C  
ATOM      7  C   GLY A   2      35.930  -2.879  84.115  1.00  0.00           C  
ATOM      8  O   GLY A   2      35.278  -3.936  84.168  1.00  0.00           O  
ATOM      9  N   GLY A   3      35.363  -1.685  83.994  1.00  0.00           N  
ATOM     10  CA  GLY A   3      33.922  -1.483  83.914  1.00  0.00           C  
ATOM     11  C   GLY A   3      33.189  -1.926  85.183  1.00  0.00           C  
ATOM     12  O   GLY A   3      32.098  -2.486  85.121  1.00  0.00           O  
ATOM     13  N   GLY A   4      33.813  -1.657  86.324  1.00  0.00           N  
ATOM     14  CA  GLY A   4      33.210  -1.970  87.620  1.00  0.00           C  
ATOM     15  C   GLY A   4      32.345  -0.758  87.986  1.00  0.00           C  
ATOM     16  O   GLY A   4      32.734   0.382  87.734  1.00  0.00           O  
ATOM     17  N   GLY A   5      31.192  -0.991  88.604  1.00  0.00           N  
ATOM     18  CA  GLY A   5      30.320   0.106  88.986  1.00  0.00           C  
ATOM     19  C   GLY A   5      30.985   1.109  89.897  1.00  0.00           C  
ATOM     20  O   GLY A   5      31.705   0.743  90.826  1.00  0.00           O  
ATOM     21  N   GLY A   6      30.738   2.383  89.629  1.00  0.00           N  
ATOM     22  CA  GLY A   6      31.282   3.468  90.429  1.00  0.00           C  
ATOM     23  C   GLY A   6      30.473   4.729  90.204  1.00  0.00           C  
ATOM     24  O   GLY A   6      29.827   4.905  89.164  1.00  0.00           O  
ATOM     25  N   GLY A   7      30.485   5.611  91.202  1.00  0.00           N  
ATOM     26  CA  GLY A   7      29.792   6.877  91.112  1.00  0.00           C  
ATOM     27  C   GLY A   7      30.806   7.947  91.496  1.00  0.00           C  
ATOM     28  O   GLY A   7      31.227   8.026  92.654  1.00  0.00           O  
ATOM     29  N   GLY A   8      31.223   8.749  90.511  1.00  0.00           N  
ATOM     30  CA  GLY A   8      32.187   9.833  90.737  1.00  0.00           C  
ATOM     31  C   GLY A   8      31.329  11.098  90.758  1.00  0.00           C  
ATOM     32  O   GLY A   8      30.876  11.565  89.715  1.00  0.00           O  
ENDMDL
MODEL     51
ATOM      1  N   GLY A   1      38.014   1.823  82.115  1.00  0.00           N  
ATOM      2  CA  GLY A   1      39.063   0.799  82.064  1.00  0.00           C  
ATOM      3  C   GLY A   1      39.544   0.512  83.481  1.00  0.00           C  
ATOM      4  O   GLY A   1      39.195   1.240  84.413  1.00  0.00           O  
ATOM      5  N   GLY A   2      40.344  -0.530  83.652  1.00  0.00           N  
ATOM      6  CA  GLY A   2      40.802  -0.920  84.983  1.00  0.00           C  
ATOM      7  C   GLY A   2      41.777   0.034  85.671  1.00  0.00           C  
ATOM      8  O   GLY A   2      42.161  -0.198  86.830  1.00  0.00           O  
ATOM      9  N   GLY A   3      42.172   1.102  84.997  1.00  0.00           N  
ATOM     10  CA  GLY A   3      43.095   2.061  85.596  1.00  0.00           C  
ATOM     11  C   GLY A   3      42.366   3.155  86.382  1.00  0.00           C  
ATOM     12  O   GLY A   3      43.001   3.942  87.095  1.00  0.00           O  
ATOM     13  N   GLY A   4      41.046   3.215  86.279  1.00  0.00           N  
ATOM     14  CA  GLY A   4      40.309   4.244  86.996  1.00  0.00           C  
ATOM     15  C   GLY A   4      39.254   3.674  87.934  1.00  0.00           C  
ATOM     16  O   GLY A   4      38.783   2.550  87.769  1.00  0.00           O  
ATOM     17  N   GLY A   5      38.890   4.460  88.937  1.00  0.00           N  
ATOM     18  CA  GLY A   5      37.867   4.038  89.882  1.00  0.00           C  
ATOM     19  C   GLY A   5      36.541   4.169  89.157  1.00  0.00           C  
ATOM     20  O   GLY A   5      36.420   4.926  88.201  1.00  0.00           O  
ATOM     21  N   GLY A   6      35.515   3.419  89.600  1.00  0.00           N  
ATOM     22  CA  GLY A   6      34.216   3.524  88.940  1.00  0.00           C  
ATOM     23  C   GLY A   6      33.691   4.959  88.938  1.00  0.00           C  
ATOM     24  O   GLY A   6      34.013   5.744  89.840  1.00  0.00           O  
ATOM     25  N   GLY A   7      32.888   5.327  87.934  1.00  0.00           N  
ATOM     26  CA  GLY A   7      32.341   6.686  87.856  1.00  0.00           C  
ATOM     27  C   GLY A   7      31.538   7.033  89.100  1.00  0.00           C  
ATOM     28  O   GLY A   7      30.686   6.262  89.539  1.00  0.00           O  
ATOM     29  N   GLY A   8      31.800   8.205  89.675  1.00  0.00           N  
ATOM     30  CA  GLY A   8      31.088   8.609  90.876  1.00  0.00           C  
ATOM     31  C   GLY A   8      30.589  10.055  90.863  1.00  0.00           C  
ATOM     32  O   GLY A   8      31.131  10.929  90.203  1.00  0.00           O  
ENDMDL
MODEL     52
ATOM      1  N   GLY A   1      38.035  -0.676  81.845  1.00  0.00           N  
ATOM      2  CA  GLY A   1      37.256  -0.967  83.032  1.00  0.00           C  
ATOM      3  C   GLY A   1      36.862   0.321  83.700  1.00  0.00           C  
ATOM      4  O   GLY A   1      37.693   1.058  84.180  1.00  0.00           O  
ATOM      5  N   GLY A   2      35.565   0.606  83.670  1.00  0.00           N  
ATOM      6  CA  GLY A   2      35.061   1.797  84.295  1.00  0.00           C  
ATOM      7  C   GLY A   2      34.430   1.468  85.668  1.00  0.00           C  
ATOM      8  O   GLY A   2      33.444   0.717  85.754  1.00  0.00           O  
ATOM      9  N   GLY A   3      35.005   2.048  86.726  1.00  0.00           N  
ATOM     10  CA  GLY A   3      34.501   1.897  88.113  1.00  0.00           C  
ATOM     11  C   GLY A   3      33.492   2.995  88.453  1.00  0.00           C  
ATOM     12  O   GLY A   3      33.407   3.993  87.764  1.00  0.00           O  
ATOM     13  N   GLY A   4      32.745   2.797  89.517  1.00  0.00           N  
ATOM     14  CA  GLY A   4      31.845   3.831  90.045  1.00  0.00           C  
ATOM     15  C   GLY A   4      32.576   5.138  90.333  1.00  0.00           C  
ATOM     16  O   GLY A   4      32.101   6.218  89.989  1.00  0.00           O  
ATOM     17  N   GLY A   5      33.757   5.037  90.958  1.00  0.00           N  
ATOM     18  CA  GLY A   5      34.569   6.223  91.224  1.00  0.00           C  
ATOM     19  C   GLY A   5      34.944   6.983  89.950  1.00  0.00           C  
ATOM     20  O   GLY A   5      34.983   8.210  89.960  1.00  0.00           O  
ATOM     21  N   GLY A   6      35.119   6.274  88.819  1.00  0.00           N  
ATOM     22  CA  GLY A   6      35.502   6.934  87.568  1.00  0.00           C  
ATOM     23  C   GLY A   6      34.349   7.818  87.110  1.00  0.00           C  
ATOM     24  O   GLY A   6      34.550   8.908  86.586  1.00  0.00           O  
ATOM     25  N   GLY A   7      33.144   7.281  87.291  1.00  0.00           N  
ATOM     26  CA  GLY A   7      31.883   7.940  86.941  1.00  0.00           C  
ATOM     27  C   GLY A   7      31.599   9.195  87.762  1.00  0.00           C  
ATOM     28  O   GLY A   7      30.916  10.184  87.271  1.00  0.00           O  
ATOM     29  N   GLY A   8      32.118   9.244  88.995  1.00  0.00           N  
ATOM     30  CA  GLY A   8      31.781  10.303  89.963  1.00  0.00           C  
ATOM     31  C   GLY A   8      32.851  11.402  90.144  1.00  0.00           C  
ATOM     32  O   GLY A   8      32.644  12.344  90.918  1.00  0.00           O  
ENDMDL
MODEL     53
ATOM      1  N   GLY A   1      39.380   0.420  83.735  1.00  0.00           N  
ATOM      2  CA  GLY A   1      38.555   0.224  82.551  1.00  0.00           C  
ATOM      3  C   GLY A   1      37.208   0.962  82.519  1.00  0.00           C  
ATOM      4  O   GLY A   1      36.653   1.164  81.432  1.00  0.00           O  
ATOM      5  N   GLY A   2      36.689   1.363  83.673  1.00  0.00           N  
ATOM      6  CA  GLY A   2      35.400   2.057  83.738  1.00  0.00           C  
ATOM      7  C   GLY A   2      35.374   3.202  82.730  1.00  0.00           C  
ATOM      8  O   GLY A   2      36.328   3.977  82.642  1.00  0.00           O  
ATOM      9  N   GLY A   3      34.297   3.309  81.928  1.00  0.00           N  
ATOM     10  CA  GLY A   3      34.123   4.342  80.901  1.00  0.00           C  
ATOM     11  C   GLY A   3      34.286   5.771  81.404  1.00  0.00           C  
ATOM     12  O   GLY A   3      34.730   6.648  80.664  1.00  0.00           O  
ATOM     13  N   GLY A   4      33.886   6.007  82.657  1.00  0.00           N  
ATOM     14  CA  GLY A   4      33.973   7.323  83.265  1.00  0.00           C  
ATOM     15  C   GLY A   4      34.872   7.253  84.487  1.00  0.00           C  
ATOM     16  O   GLY A   4      35.563   6.256  84.713  1.00  0.00           O  
ATOM     17  N   GLY A   5      34.901   8.329  85.269  1.00  0.00           N  
ATOM     18  CA  GLY A   5      35.697   8.340  86.490  1.00  0.00           C  
ATOM     19  C   GLY A   5      34.843   7.612  87.514  1.00  0.00           C  
ATOM     20  O   GLY A   5      33.760   8.088  87.869  1.00  0.00           O  
ATOM     21  N   GLY A   6      35.313   6.463  87.993  1.00  0.00           N  
ATOM     22  CA  GLY A   6      34.546   5.694  88.983  1.00  0.00           C  
ATOM     23  C   GLY A   6      34.300   6.448  90.300  1.00  0.00           C  
ATOM     24  O   GLY A   6      33.400   6.092  91.064  1.00  0.00           O  
ATOM     25  N   GLY A   7      35.064   7.517  90.528  1.00  0.00           N  
ATOM     26  CA  GLY A   7      34.930   8.321  91.742  1.00  0.00           C  
ATOM     27  C   GLY A   7      34.125   9.604  91.483  1.00  0.00           C  
ATOM     28  O   GLY A   7      34.169  10.531  92.285  1.00  0.00           O  
ATOM     29  N   GLY A   8      33.418   9.650  90.355  1.00  0.00           N  
ATOM     30  CA  GLY A   8      32.603  10.801  89.979  1.00  0.00           C  
ATOM     31  C   GLY A   8      31.216  10.605  90.604  1.00  0.00           C  
ATOM     32  O   GLY A   8      30.468   9.715  90.215  1.00  0.00           O  
ENDMDL
MODEL     54
ATOM      1  N   GLY A   1      37.664   1.038  81.407  1.00  0.00           N  
ATOM      2  CA  GLY A   1      38.496   0.429  82.457  1.00  0.00           C  
ATOM      3  C   GLY A   1      38.084   0.844  83.862  1.00  0.00           C  
ATOM      4  O   GLY A   1      38.098   0.033  84.783  1.00  0.00           O  
ATOM      5  N   GLY A   2      37.734   2.111  84.033  1.00  0.00           N  
ATOM      6  CA  GLY A   2      37.510   2.626  85.390  1.00  0.00           C  
ATOM      7  C   GLY A   2      36.135   3.213  85.616  1.00  0.00           C  
ATOM      8  O   GLY A   2      35.504   2.908  86.634  1.00  0.00           O  
ATOM      9  N   GLY A   3      35.695   4.099  84.721  1.00  0.00           N  
ATOM     10  CA  GLY A   3      34.516   4.918  84.998  1.00  0.00           C  
ATOM     11  C   GLY A   3      33.176   4.196  84.909  1.00  0.00           C  
ATOM     12  O   GLY A   3      32.222   4.643  85.515  1.00  0.00           O  
ATOM     13  N   GLY A   4      33.121   3.082  84.177  1.00  0.00           N  
ATOM     14  CA  GLY A   4      31.914   2.261  84.160  1.00  0.00           C  
ATOM     15  C   GLY A   4      31.596   1.708  85.559  1.00  0.00           C  
ATOM     16  O   GLY A   4      30.425   1.640  85.953  1.00  0.00           O  
ATOM     17  N   GLY A   5      32.635   1.353  86.308  1.00  0.00           N  
ATOM     18  CA  GLY A   5      32.508   0.983  87.717  1.00  0.00           C  
ATOM     19  C   GLY A   5      32.431   2.223  88.628  1.00  0.00           C  
ATOM     20  O   GLY A   5      31.683   2.227  89.609  1.00  0.00           O  
ATOM     21  N   GLY A   6      33.211   3.260  88.322  1.00  0.00           N  
ATOM     22  CA  GLY A   6      33.310   4.421  89.209  1.00  0.00           C  
ATOM     23  C   GLY A   6      32.506   5.613  88.657  1.00  0.00           C  
ATOM     24  O   GLY A   6      33.073   6.621  88.217  1.00  0.00           O  
ATOM     25  N   GLY A   7      31.177   5.488  88.701  1.00  0.00           N  
ATOM     26  CA  GLY A   7      30.244   6.471  88.118  1.00  0.00           C  
ATOM     27  C   GLY A   7      30.322   7.857  88.752  1.00  0.00           C  
ATOM     28  O   GLY A   7      29.944   8.864  88.142  1.00  0.00           O  
ATOM     29  N   GLY A   8      30.821   7.905  89.984  1.00  0.00           N  
ATOM     30  CA  GLY A   8      30.921   9.148  90.765  1.00  0.00           C  
ATOM     31  C   GLY A   8      32.075  10.059  90.327  1.00  0.00           C  
ATOM     32  O   GLY A   8      32.189  11.208  90.783  1.00  0.00           O  
ENDMDL
MODEL     55
ATOM      1  N   GLY A   1      38.228   0.952  81.047  1.00  0.00           N  
ATOM      2  CA  GLY A   1      37.631   1.889  82.004  1.00  0.00           C  
ATOM      3  C   GLY A   1      37.280   1.204  83.313  1.00  0.00           C  
ATOM      4  O   GLY A   1      36.967   0.015  83.342  1.00  0.00           O  
ATOM      5  N   GLY A   2      37.320   1.979  84.393  1.00  0.00           N  
ATOM      6  CA  GLY A   2      36.989   1.467  85.719  1.00  0.00           C  
ATOM      7  C   GLY A   2      35.513   1.057  85.725  1.00  0.00           C  
ATOM      8  O   GLY A   2      34.726   1.527  84.906  1.00  0.00           O  
ATOM      9  N   GLY A   3      35.162   0.182  86.653  1.00  0.00           N  
ATOM     10  CA  GLY A   3      33.792  -0.298  86.771  1.00  0.00           C  
ATOM     11  C   GLY A   3      33.155   0.177  88.064  1.00  0.00           C  
ATOM     12  O   GLY A   3      31.954   0.008  88.281  1.00  0.00           O  
ATOM     13  N   GLY A   4      33.978   0.773  88.915  1.00  0.00           N  
ATOM     14  CA  GLY A   4      33.516   1.283  90.205  1.00  0.00           C  
ATOM     15  C   GLY A   4      32.495   2.401  90.005  1.00  0.00           C  
ATOM     16  O   GLY A   4      32.492   3.074  88.964  1.00  0.00           O  
ATOM     17  N   GLY A   5      31.638   2.610  91.004  1.00  0.00           N  
ATOM     18  CA  GLY A   5      30.594   3.620  90.892  1.00  0.00           C  
ATOM     19  C   GLY A   5      30.368   4.477  92.128  1.00  0.00           C  
ATOM     20  O   GLY A   5      29.785   5.563  92.044  1.00  0.00           O  
ATOM     21  N   GLY A   6      30.799   3.993  93.291  1.00  0.00           N  
ATOM     22  CA  GLY A   6      30.603   4.749  94.523  1.00  0.00           C  
ATOM     23  C   GLY A   6      31.407   6.038  94.597  1.00  0.00           C  
ATOM     24  O   GLY A   6      32.456   6.177  93.966  1.00  0.00           O  
ATOM     25  N   GLY A   7      30.887   6.969  95.373  1.00  0.00           N  
ATOM     26  CA  GLY A   7      31.512   8.271  95.610  1.00  0.00           C  
ATOM     27  C   GLY A   7      32.050   9.007  94.393  1.00  0.00           C  
ATOM     28  O   GLY A   7      33.191   9.445  94.369  1.00  0.00           O  
ATOM     29  N   GLY A   8      31.196   9.155  93.382  1.00  0.00           N  
ATOM     30  CA  GLY A   8      31.571   9.880  92.181  1.00  0.00           C  
ATOM     31  C   GLY A   8      32.260   9.118  91.069  1.00  0.00           C  
ATOM     32  O   GLY A   8      32.461   9.684  89.988  1.00  0.00           O  
ENDMDL
MODEL     56
ATOM      1  N   GLY A   1      38.796   2.120  82.098  1.00  0.00           N  
ATOM      2  CA  GLY A   1      38.931   0.723  82.487  1.00  0.00           C  
ATOM      3  C   GLY A   1      38.010   0.438  83.675  1.00  0.00           C  
ATOM      4  O   GLY A   1      37.672  -0.712  83.926  1.00  0.00           O  
ATOM      5  N   GLY A   2      37.612   1.481  84.391  1.00  0.00           N  
ATOM      6  CA  GLY A   2      36.662   1.394  85.485  1.00  0.00           C  
ATOM      7  C   GLY A   2      35.216   1.444  85.019  1.00  0.00           C  
ATOM      8  O   GLY A   2      34.869   2.334  84.225  1.00  0.00           O  
ATOM      9  N   GLY A   3      34.320   0.582  85.467  1.00  0.00           N  
ATOM     10  CA  GLY A   3      32.892   0.712  85.145  1.00  0.00           C  
ATOM     11  C   GLY A   3      32.315   2.057  85.583  1.00  0.00           C  
ATOM     12  O   GLY A   3      32.574   2.552  86.683  1.00  0.00           O  
ATOM     13  N   GLY A   4      31.529   2.652  84.694  1.00  0.00           N  
ATOM     14  CA  GLY A   4      30.885   3.959  84.859  1.00  0.00           C  
ATOM     15  C   GLY A   4      30.237   4.109  86.225  1.00  0.00           C  
ATOM     16  O   GLY A   4      30.196   5.155  86.874  1.00  0.00           O  
ATOM     17  N   GLY A   5      29.707   2.993  86.694  1.00  0.00           N  
ATOM     18  CA  GLY A   5      29.031   2.899  87.971  1.00  0.00           C  
ATOM     19  C   GLY A   5      29.965   2.561  89.126  1.00  0.00           C  
ATOM     20  O   GLY A   5      29.437   2.395  90.218  1.00  0.00           O  
ATOM     21  N   GLY A   6      31.268   2.408  88.925  1.00  0.00           N  
ATOM     22  CA  GLY A   6      32.154   1.888  89.959  1.00  0.00           C  
ATOM     23  C   GLY A   6      32.680   2.991  90.847  1.00  0.00           C  
ATOM     24  O   GLY A   6      33.148   2.716  91.959  1.00  0.00           O  
ATOM     25  N   GLY A   7      32.548   4.235  90.402  1.00  0.00           N  
ATOM     26  CA  GLY A   7      32.921   5.450  91.117  1.00  0.00           C  
ATOM     27  C   GLY A   7      31.852   6.515  90.920  1.00  0.00           C  
ATOM     28  O   GLY A   7      30.904   6.180  90.201  1.00  0.00           O  
ATOM     29  N   GLY A   8      31.927   7.708  91.454  1.00  0.00           N  
ATOM     30  CA  GLY A   8      31.001   8.799  91.207  1.00  0.00           C  
ATOM     31  C   GLY A   8      31.559   9.754  90.136  1.00  0.00           C  
ATOM     32  O   GLY A   8      31.132  10.892  89.998  1.00  0.00           O  
ENDMDL
MODEL     57
ATOM      1  N   GLY A   1      38.632   1.099  81.688  1.00  0.00           N  
ATOM      2  CA  GLY A   1      38.819  -0.082  82.545  1.00  0.00           C  
ATOM      3  C   GLY A   1      37.847  -0.160  83.718  1.00  0.00           C  
ATOM      4  O   GLY A   1      37.387  -1.252  84.085  1.00  0.00           O  
ATOM      5  N   GLY A   2      37.554   0.988  84.318  1.00  0.00           N  
ATOM      6  CA  GLY A   2      36.874   1.004  85.614  1.00  0.00           C  
ATOM      7  C   GLY A   2      35.796   2.070  85.762  1.00  0.00           C  
ATOM      8  O   GLY A   2      35.773   3.042  85.014  1.00  0.00           O  
ATOM      9  N   GLY A   3      34.917   1.852  86.725  1.00  0.00           N  
ATOM     10  CA  GLY A   3      33.956   2.853  87.195  1.00  0.00           C  
ATOM     11  C   GLY A   3      34.035   2.940  88.718  1.00  0.00           C  
ATOM     12  O   GLY A   3      34.584   2.036  89.375  1.00  0.00           O  
ATOM     13  N   GLY A   4      33.492   4.004  89.288  1.00  0.00           N  
ATOM     14  CA  GLY A   4      33.424   4.135  90.745  1.00  0.00           C  
ATOM     15  C   GLY A   4      32.192   3.449  91.316  1.00  0.00           C  
ATOM     16  O   GLY A   4      31.084   3.594  90.789  1.00  0.00           O  
ATOM     17  N   GLY A   5      32.376   2.692  92.397  1.00  0.00           N  
ATOM     18  CA  GLY A   5      31.256   2.097  93.111  1.00  0.00           C  
ATOM     19  C   GLY A   5      30.407   3.224  93.684  1.00  0.00           C  
ATOM     20  O   GLY A   5      30.903   4.059  94.448  1.00  0.00           O  
ATOM     21  N   GLY A   6      29.135   3.270  93.290  1.00  0.00           N  
ATOM     22  CA  GLY A   6      28.229   4.304  93.763  1.00  0.00           C  
ATOM     23  C   GLY A   6      28.136   5.550  92.902  1.00  0.00           C  
ATOM     24  O   GLY A   6      27.324   6.425  93.191  1.00  0.00           O  
ATOM     25  N   GLY A   7      28.968   5.641  91.867  1.00  0.00           N  
ATOM     26  CA  GLY A   7      28.896   6.747  90.886  1.00  0.00           C  
ATOM     27  C   GLY A   7      29.969   7.806  91.057  1.00  0.00           C  
ATOM     28  O   GLY A   7      30.441   8.041  92.175  1.00  0.00           O  
ATOM     29  N   GLY A   8      30.330   8.459  89.948  1.00  0.00           N  
ATOM     30  CA  GLY A   8      31.394   9.488  89.969  1.00  0.00           C  
ATOM     31  C   GLY A   8      30.946  10.791  90.622  1.00  0.00           C  
ATOM     32  O   GLY A   8      31.791  11.589  91.061  1.00  0.00           O  
ENDMDL
MODEL     58
ATOM      1  N   GLY A   1      38.254  -0.499  83.354  1.00  0.00           N  
ATOM      2  CA  GLY A   1      36.868  -0.171  83.098  1.00  0.00           C  
ATOM      3  C   GLY A   1      36.342   0.763  84.177  1.00  0.00           C  
ATOM      4  O   GLY A   1      36.439   0.439  85.363  1.00  0.00           O  
ATOM      5  N   GLY A   2      35.805   1.914  83.795  1.00  0.00           N  
ATOM      6  CA  GLY A   2      35.223   2.884  84.725  1.00  0.00           C  
ATOM      7  C   GLY A   2      33.706   2.726  84.744  1.00  0.00           C  
ATOM      8  O   GLY A   2      33.044   2.616  83.684  1.00  0.00           O  
ATOM      9  N   GLY A   3      33.096   2.691  85.916  1.00  0.00           N  
ATOM     10  CA  GLY A   3      31.605   2.607  85.984  1.00  0.00           C  
ATOM     11  C   GLY A   3      31.147   4.028  85.647  1.00  0.00           C  
ATOM     12  O   GLY A   3      31.258   4.911  86.539  1.00  0.00           O  
ATOM     13  N   GLY A   4      30.718   4.270  84.393  1.00  0.00           N  
ATOM     14  CA  GLY A   4      30.382   5.632  83.963  1.00  0.00           C  
ATOM     15  C   GLY A   4      29.188   6.254  84.664  1.00  0.00           C  
ATOM     16  O   GLY A   4      28.978   7.470  84.653  1.00  0.00           O  
ATOM     17  N   GLY A   5      28.325   5.440  85.272  1.00  0.00           N  
ATOM     18  CA  GLY A   5      27.155   5.888  85.980  1.00  0.00           C  
ATOM     19  C   GLY A   5      27.365   6.147  87.445  1.00  0.00           C  
ATOM     20  O   GLY A   5      26.442   6.620  88.130  1.00  0.00           O  
ATOM     21  N   GLY A   6      28.539   5.893  88.014  1.00  0.00           N  
ATOM     22  CA  GLY A   6      28.746   6.076  89.452  1.00  0.00           C  
ATOM     23  C   GLY A   6      29.604   7.275  89.761  1.00  0.00           C  
ATOM     24  O   GLY A   6      30.745   7.448  89.368  1.00  0.00           O  
ATOM     25  N   GLY A   7      29.022   8.175  90.577  1.00  0.00           N  
ATOM     26  CA  GLY A   7      29.712   9.405  91.011  1.00  0.00           C  
ATOM     27  C   GLY A   7      30.908   9.017  91.859  1.00  0.00           C  
ATOM     28  O   GLY A   7      30.826   8.126  92.665  1.00  0.00           O  
ATOM     29  N   GLY A   8      32.004   9.704  91.698  1.00  0.00           N  
ATOM     30  CA  GLY A   8      32.200  10.817  90.819  1.00  0.00           C  
ATOM     31  C   GLY A   8      32.678  10.450  89.431  1.00  0.00           C  
ATOM     32  O   GLY A   8      33.089  11.366  88.722  1.00  0.00           O  
ENDMDL
MODEL     59
ATOM      1  N   GLY A   1      39.206  -0.938  83.320  1.00  0.00           N  
ATOM      2  CA  GLY A   1      38.373   0.258  83.318  1.00  0.00           C  
ATOM      3  C   GLY A   1      37.866   0.381  84.752  1.00  0.00           C  
ATOM      4  O   GLY A   1      37.238  -0.548  85.258  1.00  0.00           O  
ATOM      5  N   GLY A   2      38.148   1.490  85.403  1.00  0.00           N  
ATOM      6  CA  GLY A   2      37.719   1.651  86.785  1.00  0.00           C  
ATOM      7  C   GLY A   2      37.143   3.010  87.142  1.00  0.00           C  
ATOM      8  O   GLY A   2      37.617   4.045  86.688  1.00  0.00           O  
ATOM      9  N   GLY A   3      36.123   2.977  87.987  1.00  0.00           N  
ATOM     10  CA  GLY A   3      35.421   4.158  88.456  1.00  0.00           C  
ATOM     11  C   GLY A   3      35.673   4.306  89.955  1.00  0.00           C  
ATOM     12  O   GLY A   3      36.138   3.371  90.595  1.00  0.00           O  
ATOM     13  N   GLY A   4      35.363   5.475  90.519  1.00  0.00           N  
ATOM     14  CA  GLY A   4      35.536   5.642  91.952  1.00  0.00           C  
ATOM     15  C   GLY A   4      34.352   4.933  92.625  1.00  0.00           C  
ATOM     16  O   GLY A   4      33.438   4.448  91.934  1.00  0.00           O  
ATOM     17  N   GLY A   5      34.351   4.852  93.954  1.00  0.00           N  
ATOM     18  CA  GLY A   5      33.268   4.156  94.662  1.00  0.00           C  
ATOM     19  C   GLY A   5      31.856   4.551  94.267  1.00  0.00           C  
ATOM     20  O   GLY A   5      30.958   3.714  94.272  1.00  0.00           O  
ATOM     21  N   GLY A   6      31.658   5.813  93.923  1.00  0.00           N  
ATOM     22  CA  GLY A   6      30.331   6.278  93.564  1.00  0.00           C  
ATOM     23  C   GLY A   6      30.144   6.525  92.071  1.00  0.00           C  
ATOM     24  O   GLY A   6      29.068   6.968  91.654  1.00  0.00           O  
ATOM     25  N   GLY A   7      31.167   6.238  91.280  1.00  0.00           N  
ATOM     26  CA  GLY A   7      31.068   6.488  89.851  1.00  0.00           C  
ATOM     27  C   GLY A   7      30.788   7.967  89.643  1.00  0.00           C  
ATOM     28  O   GLY A   7      30.048   8.346  88.720  1.00  0.00           O  
ATOM     29  N   GLY A   8      31.378   8.800  90.489  1.00  0.00           N  
ATOM     30  CA  GLY A   8      31.149  10.242  90.404  1.00  0.00           C  
ATOM     31  C   GLY A   8      31.648  10.856  89.105  1.00  0.00           C  
ATOM     32  O   GLY A   8      31.188  11.926  88.703  1.00  0.00           O  
ENDMDL
MODEL     60
ATOM      1  N   GLY A   1      38.605  -0.705  81.438  1.00  0.00           N  
ATOM      2  CA  GLY A   1      39.046   0.334  82.369  1.00  0.00           C  
ATOM      3  C   GLY A   1      37.822   0.727  83.183  1.00  0.00           C  
ATOM      4  O   GLY A   1      36.938   1.420  82.692  1.00  0.00           O  
ATOM      5  N   GLY A   2      37.797   0.284  84.427  1.00  0.00           N  
ATOM      6  CA  GLY A   2      36.673   0.565  85.298  1.00  0.00           C  
ATOM      7  C   GLY A   2      36.709   1.908  86.012  1.00  0.00           C  
ATOM      8  O   GLY A   2      37.758   2.445  86.359  1.00  0.00           O  
ATOM      9  N   GLY A   3      35.515   2.452  86.200  1.00  0.00           N  
ATOM     10  CA  GLY A   3      35.318   3.710  86.895  1.00  0.00           C  
ATOM     11  C   GLY A   3      34.336   3.331  88.007  1.00  0.00           C  
ATOM     12  O   GLY A   3      33.403   2.556  87.764  1.00  0.00           O  
ATOM     13  N   GLY A   4      34.537   3.831  89.217  1.00  0.00           N  
ATOM     14  CA  GLY A   4      33.645   3.453  90.305  1.00  0.00           C  
ATOM     15  C   GLY A   4      32.789   4.589  90.858  1.00  0.00           C  
ATOM     16  O   GLY A   4      32.982   5.758  90.528  1.00  0.00           O  
ATOM     17  N   GLY A   5      31.847   4.203  91.718  1.00  0.00           N  
ATOM     18  CA  GLY A   5      30.908   5.114  92.350  1.00  0.00           C  
ATOM     19  C   GLY A   5      31.593   6.262  93.091  1.00  0.00           C  
ATOM     20  O   GLY A   5      31.072   7.373  93.126  1.00  0.00           O  
ATOM     21  N   GLY A   6      32.759   5.995  93.674  1.00  0.00           N  
ATOM     22  CA  GLY A   6      33.503   7.019  94.413  1.00  0.00           C  
ATOM     23  C   GLY A   6      34.131   8.069  93.498  1.00  0.00           C  
ATOM     24  O   GLY A   6      34.204   9.238  93.859  1.00  0.00           O  
ATOM     25  N   GLY A   7      34.604   7.646  92.320  1.00  0.00           N  
ATOM     26  CA  GLY A   7      35.183   8.581  91.364  1.00  0.00           C  
ATOM     27  C   GLY A   7      34.081   9.534  90.912  1.00  0.00           C  
ATOM     28  O   GLY A   7      34.310  10.731  90.742  1.00  0.00           O  
ATOM     29  N   GLY A   8      32.891   8.985  90.708  1.00  0.00           N  
ATOM     30  CA  GLY A   8      31.730   9.750  90.268  1.00  0.00           C  
ATOM     31  C   GLY A   8      31.320  10.750  91.328  1.00  0.00           C  
ATOM     32  O   GLY A   8      30.908  11.870  91.016  1.00  0.00           O  
ENDMDL
MODEL     61
ATOM      1  N   GLY A   1      39.222   2.594  82.608  1.00  0.00           N  
ATOM      2  CA  GLY A   1      38.824   1.304  82.039  1.00  0.00           C  
ATOM      3  C   GLY A   1      37.582   0.778  82.752  1.00  0.00           C  
ATOM      4  O   GLY A   1      36.582   0.469  82.114  1.00  0.00           O  
ATOM      5  N   GLY A   2      37.648   0.674  84.081  1.00  0.00           N  
ATOM      6  CA  GLY A   2      36.522   0.220  84.880  1.00  0.00           C  
ATOM      7  C   GLY A   2      36.218   1.293  85.919  1.00  0.00           C  
ATOM      8  O   GLY A   2      37.115   2.013  86.370  1.00  0.00           O  
ATOM      9  N   GLY A   3      34.943   1.407  86.301  1.00  0.00           N  
ATOM     10  CA  GLY A   3      34.527   2.448  87.225  1.00  0.00           C  
ATOM     11  C   GLY A   3      34.742   2.239  88.708  1.00  0.00           C  
ATOM     12  O   GLY A   3      34.354   3.072  89.521  1.00  0.00           O  
ATOM     13  N   GLY A   4      35.371   1.120  89.077  1.00  0.00           N  
ATOM     14  CA  GLY A   4      35.666   0.889  90.487  1.00  0.00           C  
ATOM     15  C   GLY A   4      36.845   1.811  90.735  1.00  0.00           C  
ATOM     16  O   GLY A   4      37.168   2.147  91.872  1.00  0.00           O  
ATOM     17  N   GLY A   5      37.468   2.241  89.637  1.00  0.00           N  
ATOM     18  CA  GLY A   5      38.609   3.148  89.657  1.00  0.00           C  
ATOM     19  C   GLY A   5      38.190   4.602  89.888  1.00  0.00           C  
ATOM     20  O   GLY A   5      39.037   5.447  90.180  1.00  0.00           O  
ATOM     21  N   GLY A   6      36.905   4.886  89.740  1.00  0.00           N  
ATOM     22  CA  GLY A   6      36.365   6.235  89.937  1.00  0.00           C  
ATOM     23  C   GLY A   6      34.884   6.076  90.209  1.00  0.00           C  
ATOM     24  O   GLY A   6      34.034   6.447  89.381  1.00  0.00           O  
ATOM     25  N   GLY A   7      34.537   5.545  91.386  1.00  0.00           N  
ATOM     26  CA  GLY A   7      33.163   5.296  91.824  1.00  0.00           C  
ATOM     27  C   GLY A   7      32.169   6.446  91.740  1.00  0.00           C  
ATOM     28  O   GLY A   7      30.970   6.206  91.570  1.00  0.00           O  
ATOM     29  N   GLY A   8      32.635   7.683  91.866  1.00  0.00           N  
ATOM     30  CA  GLY A   8      31.732   8.843  91.808  1.00  0.00           C  
ATOM     31  C   GLY A   8      31.455   9.176  90.357  1.00  0.00           C  
ATOM     32  O   GLY A   8      30.615  10.031  90.038  1.00  0.00           O  
ENDMDL
MODEL     62
ATOM      1  N   GLY A   1      39.731   0.494  81.927  1.00  0.00           N  
ATOM      2  CA  GLY A   1      39.269  -0.046  83.188  1.00  0.00           C  
ATOM      3  C   GLY A   1      38.227   0.762  83.936  1.00  0.00           C  
ATOM      4  O   GLY A   1      37.555   1.628  83.366  1.00  0.00           O  
ATOM      5  N   GLY A   2      38.118   0.485  85.234  1.00  0.00           N  
ATOM      6  CA  GLY A   2      37.097   1.077  86.105  1.00  0.00           C  
ATOM      7  C   GLY A   2      37.452   2.522  86.504  1.00  0.00           C  
ATOM      8  O   GLY A   2      36.596   3.315  86.870  1.00  0.00           O  
ATOM      9  N   GLY A   3      38.767   2.810  86.469  1.00  0.00           N  
ATOM     10  CA  GLY A   3      39.225   4.192  86.657  1.00  0.00           C  
ATOM     11  C   GLY A   3      38.554   4.878  87.856  1.00  0.00           C  
ATOM     12  O   GLY A   3      37.803   5.829  87.710  1.00  0.00           O  
ATOM     13  N   GLY A   4      38.861   4.279  89.014  1.00  0.00           N  
ATOM     14  CA  GLY A   4      38.271   4.708  90.291  1.00  0.00           C  
ATOM     15  C   GLY A   4      38.363   6.192  90.660  1.00  0.00           C  
ATOM     16  O   GLY A   4      37.469   6.705  91.317  1.00  0.00           O  
ATOM     17  N   GLY A   5      39.413   6.882  90.216  1.00  0.00           N  
ATOM     18  CA  GLY A   5      39.545   8.290  90.554  1.00  0.00           C  
ATOM     19  C   GLY A   5      38.550   9.183  89.814  1.00  0.00           C  
ATOM     20  O   GLY A   5      38.417  10.362  90.149  1.00  0.00           O  
ATOM     21  N   GLY A   6      37.846   8.621  88.840  1.00  0.00           N  
ATOM     22  CA  GLY A   6      36.862   9.397  88.082  1.00  0.00           C  
ATOM     23  C   GLY A   6      35.441   8.928  88.341  1.00  0.00           C  
ATOM     24  O   GLY A   6      34.482   9.595  87.970  1.00  0.00           O  
ATOM     25  N   GLY A   7      35.305   7.771  88.986  1.00  0.00           N  
ATOM     26  CA  GLY A   7      33.972   7.228  89.262  1.00  0.00           C  
ATOM     27  C   GLY A   7      33.080   8.199  90.016  1.00  0.00           C  
ATOM     28  O   GLY A   7      33.496   8.790  91.025  1.00  0.00           O  
ATOM     29  N   GLY A   8      31.862   8.369  89.517  1.00  0.00           N  
ATOM     30  CA  GLY A   8      30.900   9.248  90.160  1.00  0.00           C  
ATOM     31  C   GLY A   8      31.080  10.744  89.977  1.00  0.00           C  
ATOM     32  O   GLY A   8      30.222  11.524  90.414  1.00  0.00           O  
ENDMDL
MODEL     63
ATOM      1  N   GLY A   1      38.279   0.586  81.977  1.00  0.00           N  
ATOM      2  CA  GLY A   1      38.778   1.851  82.504  1.00  0.00           C  
ATOM      3  C   GLY A   1      37.748   2.418  83.473  1.00  0.00           C  
ATOM      4  O   GLY A   1      36.547   2.421  83.177  1.00  0.00           O  
ATOM      5  N   GLY A   2      38.208   2.879  84.640  1.00  0.00           N  
ATOM      6  CA  GLY A   2      37.354   3.605  85.592  1.00  0.00           C  
ATOM      7  C   GLY A   2      37.050   5.015  85.101  1.00  0.00           C  
ATOM      8  O   GLY A   2      37.924   5.686  84.538  1.00  0.00           O  
ATOM      9  N   GLY A   3      35.809   5.469  85.314  1.00  0.00           N  
ATOM     10  CA  GLY A   3      35.359   6.802  84.892  1.00  0.00           C  
ATOM     11  C   GLY A   3      35.078   7.700  86.081  1.00  0.00           C  
ATOM     12  O   GLY A   3      34.779   7.209  87.169  1.00  0.00           O  
ATOM     13  N   GLY A   4      35.214   9.014  85.882  1.00  0.00           N  
ATOM     14  CA  GLY A   4      35.009   9.999  86.960  1.00  0.00           C  
ATOM     15  C   GLY A   4      33.936  11.053  86.662  1.00  0.00           C  
ATOM     16  O   GLY A   4      33.788  11.494  85.516  1.00  0.00           O  
ATOM     17  N   GLY A   5      33.206  11.427  87.698  1.00  0.00           N  
ATOM     18  CA  GLY A   5      32.267  12.555  87.636  1.00  0.00           C  
ATOM     19  C   GLY A   5      32.147  13.146  89.034  1.00  0.00           C  
ATOM     20  O   GLY A   5      32.522  12.493  90.019  1.00  0.00           O  
ATOM     21  N   GLY A   6      31.644  14.402  89.152  1.00  0.00           N  
ATOM     22  CA  GLY A   6      31.269  14.941  90.466  1.00  0.00           C  
ATOM     23  C   GLY A   6      30.434  13.934  91.290  1.00  0.00           C  
ATOM     24  O   GLY A   6      30.741  13.689  92.469  1.00  0.00           O  
ATOM     25  N   GLY A   7      29.432  13.325  90.649  1.00  0.00           N  
ATOM     26  CA  GLY A   7      28.513  12.395  91.301  1.00  0.00           C  
ATOM     27  C   GLY A   7      29.084  10.989  91.574  1.00  0.00           C  
ATOM     28  O   GLY A   7      28.334  10.080  91.914  1.00  0.00           O  
ATOM     29  N   GLY A   8      30.398  10.825  91.422  1.00  0.00           N  
ATOM     30  CA  GLY A   8      31.058   9.532  91.708  1.00  0.00           C  
ATOM     31  C   GLY A   8      31.728   8.867  90.510  1.00  0.00           C  
ATOM     32  O   GLY A   8      31.838   9.473  89.430  1.00  0.00           O  
ENDMDL
MODEL     64
ATOM      1  N   GLY A   1      39.045   0.158  82.105  1.00  0.00           N  
ATOM      2  CA  GLY A   1      37.783  -0.494  82.330  1.00  0.00           C  
ATOM      3  C   GLY A   1      36.946   0.182  83.389  1.00  0.00           C  
ATOM      4  O   GLY A   1      35.741  -0.001  83.433  1.00  0.00           O  
ATOM      5  N   GLY A   2      37.585   0.818  84.349  1.00  0.00           N  
ATOM      6  CA  GLY A   2      36.805   1.352  85.463  1.00  0.00           C  
ATOM      7  C   GLY A   2      36.195   2.766  85.225  1.00  0.00           C  
ATOM      8  O   GLY A   2      35.365   3.135  86.032  1.00  0.00           O  
ATOM      9  N   GLY A   3      36.769   3.595  84.312  1.00  0.00           N  
ATOM     10  CA  GLY A   3      36.206   4.913  83.990  1.00  0.00           C  
ATOM     11  C   GLY A   3      35.999   5.706  85.263  1.00  0.00           C  
ATOM     12  O   GLY A   3      34.922   6.248  85.523  1.00  0.00           O  
ATOM     13  N   GLY A   4      36.995   5.605  86.156  1.00  0.00           N  
ATOM     14  CA  GLY A   4      36.873   6.137  87.453  1.00  0.00           C  
ATOM     15  C   GLY A   4      36.328   7.564  87.529  1.00  0.00           C  
ATOM     16  O   GLY A   4      35.478   7.825  88.373  1.00  0.00           O  
ATOM     17  N   GLY A   5      36.949   8.513  86.777  1.00  0.00           N  
ATOM     18  CA  GLY A   5      36.537   9.919  86.848  1.00  0.00           C  
ATOM     19  C   GLY A   5      35.112  10.092  86.365  1.00  0.00           C  
ATOM     20  O   GLY A   5      34.326  10.868  86.954  1.00  0.00           O  
ATOM     21  N   GLY A   6      34.748   9.392  85.318  1.00  0.00           N  
ATOM     22  CA  GLY A   6      33.362   9.441  84.913  1.00  0.00           C  
ATOM     23  C   GLY A   6      32.462   9.011  86.078  1.00  0.00           C  
ATOM     24  O   GLY A   6      31.689   9.815  86.551  1.00  0.00           O  
ATOM     25  N   GLY A   7      32.551   7.771  86.574  1.00  0.00           N  
ATOM     26  CA  GLY A   7      31.820   7.401  87.799  1.00  0.00           C  
ATOM     27  C   GLY A   7      32.398   8.364  88.811  1.00  0.00           C  
ATOM     28  O   GLY A   7      33.471   8.880  88.657  1.00  0.00           O  
ATOM     29  N   GLY A   8      31.803   8.749  89.788  1.00  0.00           N  
ATOM     30  CA  GLY A   8      32.520   9.875  90.499  1.00  0.00           C  
ATOM     31  C   GLY A   8      31.879  11.200  90.198  1.00  0.00           C  
ATOM     32  O   GLY A   8      31.257  11.806  91.081  1.00  0.00           O  
ENDMDL
MODEL     65
ATOM      1  N   GLY A   1      39.303   0.275  82.106  1.00  0.00           N  
ATOM      2  CA  GLY A   1      38.025  -0.383  82.303  1.00  0.00           C  
ATOM      3  C   GLY A   1      37.094   0.240  83.351  1.00  0.00           C  
ATOM      4  O   GLY A   1      35.879   0.187  83.203  1.00  0.00           O  
ATOM      5  N   GLY A   2      37.648   0.841  84.392  1.00  0.00           N  
ATOM      6  CA  GLY A   2      36.824   1.411  85.456  1.00  0.00           C  
ATOM      7  C   GLY A   2      36.228   2.808  85.244  1.00  0.00           C  
ATOM      8  O   GLY A   2      35.351   3.213  86.005  1.00  0.00           O  
ATOM      9  N   GLY A   3      36.687   3.551  84.235  1.00  0.00           N  
ATOM     10  CA  GLY A   3      36.145   4.905  83.962  1.00  0.00           C  
ATOM     11  C   GLY A   3      35.864   5.666  85.267  1.00  0.00           C  
ATOM     12  O   GLY A   3      34.807   6.282  85.411  1.00  0.00           O  
ATOM     13  N   GLY A   4      36.810   5.613  86.199  1.00  0.00           N  
ATOM     14  CA  GLY A   4      36.672   6.223  87.517  1.00  0.00           C  
ATOM     15  C   GLY A   4      36.176   7.680  87.593  1.00  0.00           C  
ATOM     16  O   GLY A   4      35.231   7.965  88.312  1.00  0.00           O  
ATOM     17  N   GLY A   5      36.839   8.592  86.890  1.00  0.00           N  
ATOM     18  CA  GLY A   5      36.441  10.001  86.935  1.00  0.00           C  
ATOM     19  C   GLY A   5      34.963  10.178  86.559  1.00  0.00           C  
ATOM     20  O   GLY A   5      34.218  10.871  87.237  1.00  0.00           O  
ATOM     21  N   GLY A   6      34.549   9.519  85.485  1.00  0.00           N  
ATOM     22  CA  GLY A   6      33.162   9.590  85.050  1.00  0.00           C  
ATOM     23  C   GLY A   6      32.224   9.080  86.142  1.00  0.00           C  
ATOM     24  O   GLY A   6      31.212   9.729  86.454  1.00  0.00           O  
ATOM     25  N   GLY A   7      32.545   7.928  86.724  1.00  0.00           N  
ATOM     26  CA  GLY A   7      31.693   7.371  87.765  1.00  0.00           C  
ATOM     27  C   GLY A   7      31.481   8.306  88.953  1.00  0.00           C  
ATOM     28  O   GLY A   7      30.351   8.479  89.412  1.00  0.00           O  
ATOM     29  N   GLY A   8      32.543   8.917  89.464  1.00  0.00           N  
ATOM     30  CA  GLY A   8      32.384   9.800  90.606  1.00  0.00           C  
ATOM     31  C   GLY A   8      31.625  11.066  90.196  1.00  0.00           C  
ATOM     32  O   GLY A   8      31.000  11.728  91.041  1.00  0.00           O  
ENDMDL
MODEL     66
ATOM      1  N   GLY A   1      37.807   0.777  80.802  1.00  0.00           N  
ATOM      2  CA  GLY A   1      38.033   0.069  82.059  1.00  0.00           C  
ATOM      3  C   GLY A   1      37.583   0.823  83.300  1.00  0.00           C  
ATOM      4  O   GLY A   1      37.266   0.211  84.321  1.00  0.00           O  
ATOM      5  N   GLY A   2      37.547   2.152  83.204  1.00  0.00           N  
ATOM      6  CA  GLY A   2      37.147   2.976  84.347  1.00  0.00           C  
ATOM      7  C   GLY A   2      35.714   3.487  84.258  1.00  0.00           C  
ATOM      8  O   GLY A   2      35.345   4.451  84.938  1.00  0.00           O  
ATOM      9  N   GLY A   3      34.914   2.829  83.420  1.00  0.00           N  
ATOM     10  CA  GLY A   3      33.531   3.248  83.254  1.00  0.00           C  
ATOM     11  C   GLY A   3      32.756   3.283  84.556  1.00  0.00           C  
ATOM     12  O   GLY A   3      31.815   4.057  84.689  1.00  0.00           O  
ATOM     13  N   GLY A   4      33.142   2.452  85.512  1.00  0.00           N  
ATOM     14  CA  GLY A   4      32.439   2.441  86.775  1.00  0.00           C  
ATOM     15  C   GLY A   4      33.003   3.469  87.742  1.00  0.00           C  
ATOM     16  O   GLY A   4      32.351   3.874  88.704  1.00  0.00           O  
ATOM     17  N   GLY A   5      34.232   3.891  87.484  1.00  0.00           N  
ATOM     18  CA  GLY A   5      34.909   4.856  88.339  1.00  0.00           C  
ATOM     19  C   GLY A   5      34.610   6.300  87.910  1.00  0.00           C  
ATOM     20  O   GLY A   5      34.519   7.211  88.741  1.00  0.00           O  
ATOM     21  N   GLY A   6      34.432   6.500  86.600  1.00  0.00           N  
ATOM     22  CA  GLY A   6      34.135   7.818  86.051  1.00  0.00           C  
ATOM     23  C   GLY A   6      32.898   8.527  86.627  1.00  0.00           C  
ATOM     24  O   GLY A   6      32.951   9.704  86.932  1.00  0.00           O  
ATOM     25  N   GLY A   7      31.784   7.804  86.794  1.00  0.00           N  
ATOM     26  CA  GLY A   7      30.573   8.444  87.334  1.00  0.00           C  
ATOM     27  C   GLY A   7      30.700   9.210  88.649  1.00  0.00           C  
ATOM     28  O   GLY A   7      30.246  10.340  88.753  1.00  0.00           O  
ATOM     29  N   GLY A   8      31.302   8.572  89.648  1.00  0.00           N  
ATOM     30  CA  GLY A   8      31.478   9.211  90.943  1.00  0.00           C  
ATOM     31  C   GLY A   8      32.367  10.440  90.878  1.00  0.00           C  
ATOM     32  O   GLY A   8      32.162  11.406  91.620  1.00  0.00           O  
ENDMDL
MODEL     67
ATOM      1  N   GLY A   1      39.077  -0.146  81.424  1.00  0.00           N  
ATOM      2  CA  GLY A   1      39.108   0.468  82.738  1.00  0.00           C  
ATOM      3  C   GLY A   1      37.709   0.797  83.207  1.00  0.00           C  
ATOM      4  O   GLY A   1      36.916   1.402  82.455  1.00  0.00           O  
ATOM      5  N   GLY A   2      37.399   0.399  84.439  1.00  0.00           N  
ATOM      6  CA  GLY A   2      36.101   0.670  85.033  1.00  0.00           C  
ATOM      7  C   GLY A   2      36.381   1.259  86.414  1.00  0.00           C  
ATOM      8  O   GLY A   2      36.686   0.549  87.374  1.00  0.00           O  
ATOM      9  N   GLY A   3      36.309   2.579  86.472  1.00  0.00           N  
ATOM     10  CA  GLY A   3      36.865   3.354  87.561  1.00  0.00           C  
ATOM     11  C   GLY A   3      35.734   3.922  88.372  1.00  0.00           C  
ATOM     12  O   GLY A   3      34.828   4.529  87.810  1.00  0.00           O  
ATOM     13  N   GLY A   4      35.773   3.732  89.691  1.00  0.00           N  
ATOM     14  CA  GLY A   4      34.790   4.339  90.611  1.00  0.00           C  
ATOM     15  C   GLY A   4      34.906   5.862  90.707  1.00  0.00           C  
ATOM     16  O   GLY A   4      33.902   6.550  90.815  1.00  0.00           O  
ATOM     17  N   GLY A   5      36.116   6.410  90.663  1.00  0.00           N  
ATOM     18  CA  GLY A   5      36.242   7.876  90.617  1.00  0.00           C  
ATOM     19  C   GLY A   5      35.680   8.485  89.355  1.00  0.00           C  
ATOM     20  O   GLY A   5      35.211   9.600  89.374  1.00  0.00           O  
ATOM     21  N   GLY A   6      35.704   7.767  88.243  1.00  0.00           N  
ATOM     22  CA  GLY A   6      35.017   8.251  87.036  1.00  0.00           C  
ATOM     23  C   GLY A   6      33.479   8.184  87.216  1.00  0.00           C  
ATOM     24  O   GLY A   6      32.779   9.158  86.935  1.00  0.00           O  
ATOM     25  N   GLY A   7      32.976   7.063  87.742  1.00  0.00           N  
ATOM     26  CA  GLY A   7      31.526   6.967  88.082  1.00  0.00           C  
ATOM     27  C   GLY A   7      31.074   8.058  89.042  1.00  0.00           C  
ATOM     28  O   GLY A   7      29.967   8.590  88.936  1.00  0.00           O  
ATOM     29  N   GLY A   8      31.922   8.384  89.995  1.00  0.00           N  
ATOM     30  CA  GLY A   8      31.553   9.353  91.011  1.00  0.00           C  
ATOM     31  C   GLY A   8      31.391  10.725  90.379  1.00  0.00           C  
ATOM     32  O   GLY A   8      30.592  11.529  90.843  1.00  0.00           O  
ENDMDL
MODEL     68
ATOM      1  N   GLY A   1      39.190  -0.950  81.799  1.00  0.00           N  
ATOM      2  CA  GLY A   1      38.476   0.314  82.011  1.00  0.00           C  
ATOM      3  C   GLY A   1      37.921   0.286  83.428  1.00  0.00           C  
ATOM      4  O   GLY A   1      37.000  -0.477  83.731  1.00  0.00           O  
ATOM      5  N   GLY A   2      38.485   1.119  84.293  1.00  0.00           N  
ATOM      6  CA  GLY A   2      38.158   1.113  85.705  1.00  0.00           C  
ATOM      7  C   GLY A   2      37.209   2.250  86.072  1.00  0.00           C  
ATOM      8  O   GLY A   2      37.583   3.426  86.018  1.00  0.00           O  
ATOM      9  N   GLY A   3      35.976   1.880  86.422  1.00  0.00           N  
ATOM     10  CA  GLY A   3      34.967   2.830  86.888  1.00  0.00           C  
ATOM     11  C   GLY A   3      35.011   2.956  88.407  1.00  0.00           C  
ATOM     12  O   GLY A   3      35.118   1.956  89.121  1.00  0.00           O  
ATOM     13  N   GLY A   4      34.934   4.189  88.899  1.00  0.00           N  
ATOM     14  CA  GLY A   4      35.149   4.484  90.319  1.00  0.00           C  
ATOM     15  C   GLY A   4      34.125   5.457  90.893  1.00  0.00           C  
ATOM     16  O   GLY A   4      33.714   6.407  90.225  1.00  0.00           O  
ATOM     17  N   GLY A   5      33.733   5.218  92.141  1.00  0.00           N  
ATOM     18  CA  GLY A   5      32.793   6.076  92.870  1.00  0.00           C  
ATOM     19  C   GLY A   5      33.407   7.433  93.192  1.00  0.00           C  
ATOM     20  O   GLY A   5      32.720   8.464  93.127  1.00  0.00           O  
ATOM     21  N   GLY A   6      34.693   7.430  93.536  1.00  0.00           N  
ATOM     22  CA  GLY A   6      35.426   8.650  93.879  1.00  0.00           C  
ATOM     23  C   GLY A   6      35.418   9.660  92.725  1.00  0.00           C  
ATOM     24  O   GLY A   6      35.188  10.853  92.940  1.00  0.00           O  
ATOM     25  N   GLY A   7      35.667   9.162  91.515  1.00  0.00           N  
ATOM     26  CA  GLY A   7      35.628   9.976  90.297  1.00  0.00           C  
ATOM     27  C   GLY A   7      34.205  10.502  90.050  1.00  0.00           C  
ATOM     28  O   GLY A   7      34.025  11.651  89.639  1.00  0.00           O  
ATOM     29  N   GLY A   8      33.211   9.656  90.327  1.00  0.00           N  
ATOM     30  CA  GLY A   8      31.806  10.023  90.191  1.00  0.00           C  
ATOM     31  C   GLY A   8      31.402  11.064  91.234  1.00  0.00           C  
ATOM     32  O   GLY A   8      30.635  11.989  90.938  1.00  0.00           O  
ENDMDL
MODEL     69
ATOM      1  N   GLY A   1      38.071  -1.691  83.155  1.00  0.00           N  
ATOM      2  CA  GLY A   1      37.483  -0.512  83.711  1.00  0.00           C  
ATOM      3  C   GLY A   1      37.698   0.729  82.884  1.00  0.00           C  
ATOM      4  O   GLY A   1      38.779   0.987  82.371  1.00  0.00           O  
ATOM      5  N   GLY A   2      36.692   1.560  82.836  1.00  0.00           N  
ATOM      6  CA  GLY A   2      36.803   2.917  82.301  1.00  0.00           C  
ATOM      7  C   GLY A   2      36.748   4.036  83.326  1.00  0.00           C  
ATOM      8  O   GLY A   2      36.413   3.820  84.496  1.00  0.00           O  
ATOM      9  N   GLY A   3      36.963   5.284  82.909  1.00  0.00           N  
ATOM     10  CA  GLY A   3      36.854   6.358  83.912  1.00  0.00           C  
ATOM     11  C   GLY A   3      35.423   6.580  84.397  1.00  0.00           C  
ATOM     12  O   GLY A   3      35.201   7.264  85.423  1.00  0.00           O  
ATOM     13  N   GLY A   4      34.425   6.032  83.678  1.00  0.00           N  
ATOM     14  CA  GLY A   4      33.055   6.236  84.107  1.00  0.00           C  
ATOM     15  C   GLY A   4      32.616   5.069  84.931  1.00  0.00           C  
ATOM     16  O   GLY A   4      31.462   5.039  85.375  1.00  0.00           O  
ATOM     17  N   GLY A   5      33.509   4.102  85.147  1.00  0.00           N  
ATOM     18  CA  GLY A   5      33.220   3.113  86.165  1.00  0.00           C  
ATOM     19  C   GLY A   5      33.816   3.594  87.506  1.00  0.00           C  
ATOM     20  O   GLY A   5      34.579   2.870  88.201  1.00  0.00           O  
ATOM     21  N   GLY A   6      33.488   4.842  87.854  1.00  0.00           N  
ATOM     22  CA  GLY A   6      33.932   5.469  89.104  1.00  0.00           C  
ATOM     23  C   GLY A   6      32.844   6.319  89.692  1.00  0.00           C  
ATOM     24  O   GLY A   6      31.937   6.727  88.998  1.00  0.00           O  
ATOM     25  N   GLY A   7      33.002   6.625  90.976  1.00  0.00           N  
ATOM     26  CA  GLY A   7      31.977   7.311  91.751  1.00  0.00           C  
ATOM     27  C   GLY A   7      31.803   8.760  91.281  1.00  0.00           C  
ATOM     28  O   GLY A   7      30.666   9.241  91.094  1.00  0.00           O  
ATOM     29  N   GLY A   8      32.913   9.474  91.150  1.00  0.00           N  
ATOM     30  CA  GLY A   8      32.789  10.921  90.882  1.00  0.00           C  
ATOM     31  C   GLY A   8      32.057  11.159  89.559  1.00  0.00           C  
ATOM     32  O   GLY A   8      31.331  12.120  89.412  1.00  0.00           O  
ENDMDL
MODEL     70
ATOM      1  N   GLY A   1      37.362   0.673  83.667  1.00  0.00           N  
ATOM      2  CA  GLY A   1      37.884  -0.582  83.128  1.00  0.00           C  
ATOM      3  C   GLY A   1      37.111  -1.807  83.634  1.00  0.00           C  
ATOM      4  O   GLY A   1      37.072  -2.846  82.960  1.00  0.00           O  
ATOM      5  N   GLY A   2      36.515  -1.682  84.806  1.00  0.00           N  
ATOM      6  CA  GLY A   2      35.779  -2.797  85.374  1.00  0.00           C  
ATOM      7  C   GLY A   2      34.814  -2.396  86.487  1.00  0.00           C  
ATOM      8  O   GLY A   2      33.612  -2.629  86.382  1.00  0.00           O  
ATOM      9  N   GLY A   3      35.345  -1.787  87.544  1.00  0.00           N  
ATOM     10  CA  GLY A   3      34.534  -1.418  88.703  1.00  0.00           C  
ATOM     11  C   GLY A   3      33.745  -0.110  88.676  1.00  0.00           C  
ATOM     12  O   GLY A   3      32.961   0.159  89.588  1.00  0.00           O  
ATOM     13  N   GLY A   4      33.969   0.696  87.637  1.00  0.00           N  
ATOM     14  CA  GLY A   4      33.282   1.978  87.523  1.00  0.00           C  
ATOM     15  C   GLY A   4      34.293   3.079  87.273  1.00  0.00           C  
ATOM     16  O   GLY A   4      35.484   2.793  87.135  1.00  0.00           O  
ATOM     17  N   GLY A   5      33.828   4.321  87.179  1.00  0.00           N  
ATOM     18  CA  GLY A   5      34.718   5.461  86.965  1.00  0.00           C  
ATOM     19  C   GLY A   5      35.110   5.897  88.390  1.00  0.00           C  
ATOM     20  O   GLY A   5      34.252   6.236  89.199  1.00  0.00           O  
ATOM     21  N   GLY A   6      36.404   5.910  88.709  1.00  0.00           N  
ATOM     22  CA  GLY A   6      36.905   6.282  90.034  1.00  0.00           C  
ATOM     23  C   GLY A   6      36.901   7.754  90.430  1.00  0.00           C  
ATOM     24  O   GLY A   6      37.281   8.078  91.557  1.00  0.00           O  
ATOM     25  N   GLY A   7      36.463   8.635  89.550  1.00  0.00           N  
ATOM     26  CA  GLY A   7      36.500  10.061  89.852  1.00  0.00           C  
ATOM     27  C   GLY A   7      35.175  10.764  89.993  1.00  0.00           C  
ATOM     28  O   GLY A   7      35.085  11.972  89.796  1.00  0.00           O  
ATOM     29  N   GLY A   8      34.141  10.013  90.349  1.00  0.00           N  
ATOM     30  CA  GLY A   8      32.799  10.568  90.498  1.00  0.00           C  
ATOM     31  C   GLY A   8      32.440  11.402  89.281  1.00  0.00           C  
ATOM     32  O   GLY A   8      31.834  12.472  89.394  1.00  0.00           O  
ENDMDL
MODEL     71
ATOM      1  N   GLY A   1      38.705  -0.723  81.652  1.00  0.00           N  
ATOM      2  CA  GLY A   1      37.858  -0.776  82.835  1.00  0.00           C  
ATOM      3  C   GLY A   1      37.151   0.590  82.928  1.00  0.00           C  
ATOM      4  O   GLY A   1      37.780   1.589  83.341  1.00  0.00           O  
ATOM      5  N   GLY A   2      35.904   0.556  82.527  1.00  0.00           N  
ATOM      6  CA  GLY A   2      35.211   1.852  82.459  1.00  0.00           C  
ATOM      7  C   GLY A   2      34.198   2.248  83.506  1.00  0.00           C  
ATOM      8  O   GLY A   2      33.769   1.511  84.401  1.00  0.00           O  
ATOM      9  N   GLY A   3      33.734   3.499  83.330  1.00  0.00           N  
ATOM     10  CA  GLY A   3      32.700   4.123  84.121  1.00  0.00           C  
ATOM     11  C   GLY A   3      33.140   4.728  85.428  1.00  0.00           C  
ATOM     12  O   GLY A   3      32.312   5.179  86.233  1.00  0.00           O  
ATOM     13  N   GLY A   4      34.462   4.816  85.574  1.00  0.00           N  
ATOM     14  CA  GLY A   4      35.079   5.380  86.767  1.00  0.00           C  
ATOM     15  C   GLY A   4      34.943   6.922  86.693  1.00  0.00           C  
ATOM     16  O   GLY A   4      34.945   7.606  87.698  1.00  0.00           O  
ATOM     17  N   GLY A   5      34.800   7.479  85.480  1.00  0.00           N  
ATOM     18  CA  GLY A   5      34.696   8.953  85.464  1.00  0.00           C  
ATOM     19  C   GLY A   5      33.283   9.366  85.850  1.00  0.00           C  
ATOM     20  O   GLY A   5      33.118  10.234  86.704  1.00  0.00           O  
ATOM     21  N   GLY A   6      32.312   8.712  85.232  1.00  0.00           N  
ATOM     22  CA  GLY A   6      30.921   8.998  85.492  1.00  0.00           C  
ATOM     23  C   GLY A   6      30.531   8.695  86.939  1.00  0.00           C  
ATOM     24  O   GLY A   6      29.696   9.392  87.536  1.00  0.00           O  
ATOM     25  N   GLY A   7      31.184   7.677  87.515  1.00  0.00           N  
ATOM     26  CA  GLY A   7      30.875   7.290  88.872  1.00  0.00           C  
ATOM     27  C   GLY A   7      31.308   8.334  89.859  1.00  0.00           C  
ATOM     28  O   GLY A   7      30.835   8.391  91.006  1.00  0.00           O  
ATOM     29  N   GLY A   8      32.271   9.157  89.427  1.00  0.00           N  
ATOM     30  CA  GLY A   8      32.652  10.231  90.390  1.00  0.00           C  
ATOM     31  C   GLY A   8      31.576  11.301  90.432  1.00  0.00           C  
ATOM     32  O   GLY A   8      31.489  12.102  91.365  1.00  0.00           O  
ENDMDL
MODEL     72
ATOM      1  N   GLY A   1      39.129   1.753  81.267  1.00  0.00           N  
ATOM      2  CA  GLY A   1      39.295   2.047  82.683  1.00  0.00           C  
ATOM      3  C   GLY A   1      38.013   2.684  83.171  1.00  0.00           C  
ATOM      4  O   GLY A   1      37.538   2.395  84.252  1.00  0.00           O  
ATOM      5  N   GLY A   2      37.434   3.574  82.368  1.00  0.00           N  
ATOM      6  CA  GLY A   2      36.329   4.370  82.856  1.00  0.00           C  
ATOM      7  C   GLY A   2      35.125   3.477  83.044  1.00  0.00           C  
ATOM      8  O   GLY A   2      34.402   3.664  84.014  1.00  0.00           O  
ATOM      9  N   GLY A   3      34.905   2.559  82.094  1.00  0.00           N  
ATOM     10  CA  GLY A   3      33.750   1.668  82.135  1.00  0.00           C  
ATOM     11  C   GLY A   3      33.737   0.723  83.314  1.00  0.00           C  
ATOM     12  O   GLY A   3      32.627   0.331  83.782  1.00  0.00           O  
ATOM     13  N   GLY A   4      34.923   0.366  83.866  1.00  0.00           N  
ATOM     14  CA  GLY A   4      34.961  -0.458  85.126  1.00  0.00           C  
ATOM     15  C   GLY A   4      34.418   0.262  86.359  1.00  0.00           C  
ATOM     16  O   GLY A   4      33.885  -0.356  87.308  1.00  0.00           O  
ATOM     17  N   GLY A   5      34.541   1.581  86.350  1.00  0.00           N  
ATOM     18  CA  GLY A   5      34.264   2.358  87.557  1.00  0.00           C  
ATOM     19  C   GLY A   5      32.786   2.366  87.959  1.00  0.00           C  
ATOM     20  O   GLY A   5      31.914   2.397  87.104  1.00  0.00           O  
ATOM     21  N   GLY A   6      32.570   2.337  89.260  1.00  0.00           N  
ATOM     22  CA  GLY A   6      31.235   2.338  89.853  1.00  0.00           C  
ATOM     23  C   GLY A   6      31.078   3.507  90.809  1.00  0.00           C  
ATOM     24  O   GLY A   6      31.994   4.276  90.986  1.00  0.00           O  
ATOM     25  N   GLY A   7      29.886   3.651  91.398  1.00  0.00           N  
ATOM     26  CA  GLY A   7      29.632   4.726  92.355  1.00  0.00           C  
ATOM     27  C   GLY A   7      29.659   6.127  91.734  1.00  0.00           C  
ATOM     28  O   GLY A   7      29.163   6.329  90.626  1.00  0.00           O  
ATOM     29  N   GLY A   8      30.246   7.076  92.453  1.00  0.00           N  
ATOM     30  CA  GLY A   8      30.441   8.449  91.930  1.00  0.00           C  
ATOM     31  C   GLY A   8      31.378   8.508  90.746  1.00  0.00           C  
ATOM     32  O   GLY A   8      31.173   9.284  89.805  1.00  0.00           O  
ENDMDL
MODEL     73
ATOM      1  N   GLY A   1      38.360   0.778  83.823  1.00  0.00           N  
ATOM      2  CA  GLY A   1      39.291  -0.040  83.064  1.00  0.00           C  
ATOM      3  C   GLY A   1      38.835  -1.482  83.014  1.00  0.00           C  
ATOM      4  O   GLY A   1      39.191  -2.218  82.087  1.00  0.00           O  
ATOM      5  N   GLY A   2      38.038  -1.893  83.996  1.00  0.00           N  
ATOM      6  CA  GLY A   2      37.512  -3.245  84.059  1.00  0.00           C  
ATOM      7  C   GLY A   2      36.294  -3.362  83.140  1.00  0.00           C  
ATOM      8  O   GLY A   2      35.592  -4.373  83.159  1.00  0.00           O  
ATOM      9  N   GLY A   3      36.041  -2.312  82.363  1.00  0.00           N  
ATOM     10  CA  GLY A   3      34.922  -2.312  81.431  1.00  0.00           C  
ATOM     11  C   GLY A   3      33.589  -1.830  81.958  1.00  0.00           C  
ATOM     12  O   GLY A   3      32.592  -1.885  81.243  1.00  0.00           O  
ATOM     13  N   GLY A   4      33.560  -1.363  83.194  1.00  0.00           N  
ATOM     14  CA  GLY A   4      32.318  -0.893  83.791  1.00  0.00           C  
ATOM     15  C   GLY A   4      31.984   0.549  83.435  1.00  0.00           C  
ATOM     16  O   GLY A   4      32.874   1.369  83.198  1.00  0.00           O  
ATOM     17  N   GLY A   5      30.700   0.851  83.381  1.00  0.00           N  
ATOM     18  CA  GLY A   5      30.234   2.204  83.119  1.00  0.00           C  
ATOM     19  C   GLY A   5      30.188   2.833  84.504  1.00  0.00           C  
ATOM     20  O   GLY A   5      29.537   2.307  85.414  1.00  0.00           O  
ATOM     21  N   GLY A   6      30.901   3.935  84.667  1.00  0.00           N  
ATOM     22  CA  GLY A   6      30.989   4.590  85.964  1.00  0.00           C  
ATOM     23  C   GLY A   6      30.716   6.088  85.945  1.00  0.00           C  
ATOM     24  O   GLY A   6      31.028   6.781  84.967  1.00  0.00           O  
ATOM     25  N   GLY A   7      30.122   6.575  87.022  1.00  0.00           N  
ATOM     26  CA  GLY A   7      29.837   7.995  87.179  1.00  0.00           C  
ATOM     27  C   GLY A   7      30.312   8.427  88.565  1.00  0.00           C  
ATOM     28  O   GLY A   7      30.035   7.756  89.570  1.00  0.00           O  
ATOM     29  N   GLY A   8      31.061   9.517  88.618  1.00  0.00           N  
ATOM     30  CA  GLY A   8      31.573  10.029  89.875  1.00  0.00           C  
ATOM     31  C   GLY A   8      30.789  11.263  90.302  1.00  0.00           C  
ATOM     32  O   GLY A   8      30.582  12.180  89.523  1.00  0.00           O  
ENDMDL
MODEL     74
ATOM      1  N   GLY A   1      39.102   2.551  81.072  1.00  0.00           N  
ATOM      2  CA  GLY A   1      38.697   1.150  81.129  1.00  0.00           C  
ATOM      3  C   GLY A   1      37.922   0.814  82.399  1.00  0.00           C  
ATOM      4  O   GLY A   1      37.180  -0.165  82.439  1.00  0.00           O  
ATOM      5  N   GLY A   2      38.116   1.627  83.435  1.00  0.00           N  
ATOM      6  CA  GLY A   2      37.431   1.440  84.720  1.00  0.00           C  
ATOM      7  C   GLY A   2      36.941   2.816  85.154  1.00  0.00           C  
ATOM      8  O   GLY A   2      37.455   3.407  86.108  1.00  0.00           O  
ATOM      9  N   GLY A   3      35.920   3.304  84.453  1.00  0.00           N  
ATOM     10  CA  GLY A   3      35.345   4.626  84.691  1.00  0.00           C  
ATOM     11  C   GLY A   3      34.442   4.739  85.915  1.00  0.00           C  
ATOM     12  O   GLY A   3      34.167   5.849  86.383  1.00  0.00           O  
ATOM     13  N   GLY A   4      33.982   3.609  86.435  1.00  0.00           N  
ATOM     14  CA  GLY A   4      33.076   3.590  87.582  1.00  0.00           C  
ATOM     15  C   GLY A   4      33.500   4.511  88.731  1.00  0.00           C  
ATOM     16  O   GLY A   4      32.694   5.299  89.228  1.00  0.00           O  
ATOM     17  N   GLY A   5      34.753   4.409  89.145  1.00  0.00           N  
ATOM     18  CA  GLY A   5      35.244   5.214  90.265  1.00  0.00           C  
ATOM     19  C   GLY A   5      35.162   6.692  89.935  1.00  0.00           C  
ATOM     20  O   GLY A   5      34.574   7.481  90.672  1.00  0.00           O  
ATOM     21  N   GLY A   6      35.776   7.029  88.814  1.00  0.00           N  
ATOM     22  CA  GLY A   6      35.810   8.391  88.328  1.00  0.00           C  
ATOM     23  C   GLY A   6      34.386   8.960  88.231  1.00  0.00           C  
ATOM     24  O   GLY A   6      34.085  10.000  88.800  1.00  0.00           O  
ATOM     25  N   GLY A   7      33.509   8.262  87.517  1.00  0.00           N  
ATOM     26  CA  GLY A   7      32.123   8.703  87.357  1.00  0.00           C  
ATOM     27  C   GLY A   7      31.462   9.015  88.686  1.00  0.00           C  
ATOM     28  O   GLY A   7      30.726   9.995  88.818  1.00  0.00           O  
ATOM     29  N   GLY A   8      31.739   8.168  89.666  1.00  0.00           N  
ATOM     30  CA  GLY A   8      31.196   8.311  91.004  1.00  0.00           C  
ATOM     31  C   GLY A   8      31.651   9.608  91.676  1.00  0.00           C  
ATOM     32  O   GLY A   8      30.862  10.292  92.323  1.00  0.00           O  
ENDMDL
MODEL     75
ATOM      1  N   GLY A   1      39.477   1.172  82.998  1.00  0.00           N  
ATOM      2  CA  GLY A   1      38.582   0.149  82.482  1.00  0.00           C  
ATOM      3  C   GLY A   1      37.132   0.396  82.864  1.00  0.00           C  
ATOM      4  O   GLY A   1      36.242  -0.398  82.543  1.00  0.00           O  
ATOM      5  N   GLY A   2      36.887   1.508  83.554  1.00  0.00           N  
ATOM      6  CA  GLY A   2      35.538   1.873  83.952  1.00  0.00           C  
ATOM      7  C   GLY A   2      34.924   1.061  85.073  1.00  0.00           C  
ATOM      8  O   GLY A   2      33.706   1.032  85.222  1.00  0.00           O  
ATOM      9  N   GLY A   3      35.772   0.413  85.874  1.00  0.00           N  
ATOM     10  CA  GLY A   3      35.285  -0.401  86.974  1.00  0.00           C  
ATOM     11  C   GLY A   3      34.809   0.425  88.169  1.00  0.00           C  
ATOM     12  O   GLY A   3      34.141  -0.103  89.060  1.00  0.00           O  
ATOM     13  N   GLY A   4      35.148   1.711  88.199  1.00  0.00           N  
ATOM     14  CA  GLY A   4      34.748   2.559  89.313  1.00  0.00           C  
ATOM     15  C   GLY A   4      33.960   3.802  88.904  1.00  0.00           C  
ATOM     16  O   GLY A   4      33.955   4.797  89.638  1.00  0.00           O  
ATOM     17  N   GLY A   5      33.297   3.762  87.757  1.00  0.00           N  
ATOM     18  CA  GLY A   5      32.533   4.912  87.276  1.00  0.00           C  
ATOM     19  C   GLY A   5      31.520   5.454  88.290  1.00  0.00           C  
ATOM     20  O   GLY A   5      31.305   6.665  88.365  1.00  0.00           O  
ATOM     21  N   GLY A   6      30.905   4.564  89.054  1.00  0.00           N  
ATOM     22  CA  GLY A   6      29.891   4.962  90.038  1.00  0.00           C  
ATOM     23  C   GLY A   6      30.461   5.619  91.284  1.00  0.00           C  
ATOM     24  O   GLY A   6      29.717   5.973  92.213  1.00  0.00           O  
ATOM     25  N   GLY A   7      31.779   5.798  91.327  1.00  0.00           N  
ATOM     26  CA  GLY A   7      32.417   6.399  92.484  1.00  0.00           C  
ATOM     27  C   GLY A   7      32.870   7.836  92.217  1.00  0.00           C  
ATOM     28  O   GLY A   7      33.776   8.354  92.873  1.00  0.00           O  
ATOM     29  N   GLY A   8      32.208   8.479  91.254  1.00  0.00           N  
ATOM     30  CA  GLY A   8      32.507   9.865  90.880  1.00  0.00           C  
ATOM     31  C   GLY A   8      31.158  10.569  90.730  1.00  0.00           C  
ATOM     32  O   GLY A   8      30.574  10.574  89.648  1.00  0.00           O  
ENDMDL
MODEL     76
ATOM      1  N   GLY A   1      38.970  -0.729  81.676  1.00  0.00           N  
ATOM      2  CA  GLY A   1      38.693   0.612  82.190  1.00  0.00           C  
ATOM      3  C   GLY A   1      38.108   0.525  83.598  1.00  0.00           C  
ATOM      4  O   GLY A   1      37.650   1.523  84.136  1.00  0.00           O  
ATOM      5  N   GLY A   2      38.153  -0.651  84.205  1.00  0.00           N  
ATOM      6  CA  GLY A   2      37.481  -0.902  85.485  1.00  0.00           C  
ATOM      7  C   GLY A   2      37.836   0.074  86.607  1.00  0.00           C  
ATOM      8  O   GLY A   2      37.006   0.353  87.473  1.00  0.00           O  
ATOM      9  N   GLY A   3      39.073   0.578  86.616  1.00  0.00           N  
ATOM     10  CA  GLY A   3      39.498   1.485  87.685  1.00  0.00           C  
ATOM     11  C   GLY A   3      39.182   2.967  87.390  1.00  0.00           C  
ATOM     12  O   GLY A   3      39.408   3.835  88.227  1.00  0.00           O  
ATOM     13  N   GLY A   4      38.638   3.249  86.203  1.00  0.00           N  
ATOM     14  CA  GLY A   4      38.247   4.631  85.829  1.00  0.00           C  
ATOM     15  C   GLY A   4      37.174   5.120  86.832  1.00  0.00           C  
ATOM     16  O   GLY A   4      36.308   4.351  87.244  1.00  0.00           O  
ATOM     17  N   GLY A   5      37.271   6.378  87.280  1.00  0.00           N  
ATOM     18  CA  GLY A   5      36.411   6.889  88.369  1.00  0.00           C  
ATOM     19  C   GLY A   5      35.160   7.658  87.952  1.00  0.00           C  
ATOM     20  O   GLY A   5      34.550   8.362  88.768  1.00  0.00           O  
ATOM     21  N   GLY A   6      34.765   7.494  86.690  1.00  0.00           N  
ATOM     22  CA  GLY A   6      33.698   8.288  86.049  1.00  0.00           C  
ATOM     23  C   GLY A   6      32.276   8.162  86.668  1.00  0.00           C  
ATOM     24  O   GLY A   6      31.432   9.063  86.495  1.00  0.00           O  
ATOM     25  N   GLY A   7      32.019   7.051  87.356  1.00  0.00           N  
ATOM     26  CA  GLY A   7      30.755   6.847  88.042  1.00  0.00           C  
ATOM     27  C   GLY A   7      30.556   7.826  89.213  1.00  0.00           C  
ATOM     28  O   GLY A   7      29.471   7.868  89.801  1.00  0.00           O  
ATOM     29  N   GLY A   8      31.584   8.599  89.539  1.00  0.00           N  
ATOM     30  CA  GLY A   8      31.499   9.540  90.651  1.00  0.00           C  
ATOM     31  C   GLY A   8      31.246  10.995  90.300  1.00  0.00           C  
ATOM     32  O   GLY A   8      30.913  11.783  91.187  1.00  0.00           O  
ENDMDL
MODEL     77
ATOM      1  N   GLY A   1      39.403   1.379  81.921  1.00  0.00           N  
ATOM      2  CA  GLY A   1      38.845   0.068  82.272  1.00  0.00           C  
ATOM      3  C   GLY A   1      37.793   0.199  83.362  1.00  0.00           C  
ATOM      4  O   GLY A   1      37.990   0.908  84.348  1.00  0.00           O  
ATOM      5  N   GLY A   2      36.675  -0.521  83.213  1.00  0.00           N  
ATOM      6  CA  GLY A   2      35.657  -0.431  84.298  1.00  0.00           C  
ATOM      7  C   GLY A   2      36.254  -1.144  85.545  1.00  0.00           C  
ATOM      8  O   GLY A   2      35.675  -1.085  86.620  1.00  0.00           O  
ATOM      9  N   GLY A   3      37.398  -1.766  85.290  1.00  0.00           N  
ATOM     10  CA  GLY A   3      38.194  -2.482  86.266  1.00  0.00           C  
ATOM     11  C   GLY A   3      38.514  -1.595  87.464  1.00  0.00           C  
ATOM     12  O   GLY A   3      37.984  -1.753  88.554  1.00  0.00           O  
ATOM     13  N   GLY A   4      39.394  -0.607  87.232  1.00  0.00           N  
ATOM     14  CA  GLY A   4      39.714   0.317  88.295  1.00  0.00           C  
ATOM     15  C   GLY A   4      38.828   1.486  88.380  1.00  0.00           C  
ATOM     16  O   GLY A   4      38.778   2.395  87.535  1.00  0.00           O  
ATOM     17  N   GLY A   5      37.953   1.521  89.403  1.00  0.00           N  
ATOM     18  CA  GLY A   5      37.004   2.620  89.484  1.00  0.00           C  
ATOM     19  C   GLY A   5      37.501   3.845  90.216  1.00  0.00           C  
ATOM     20  O   GLY A   5      38.489   3.824  90.944  1.00  0.00           O  
ATOM     21  N   GLY A   6      36.762   4.928  90.029  1.00  0.00           N  
ATOM     22  CA  GLY A   6      36.947   6.185  90.714  1.00  0.00           C  
ATOM     23  C   GLY A   6      35.558   6.586  91.295  1.00  0.00           C  
ATOM     24  O   GLY A   6      34.554   6.051  90.838  1.00  0.00           O  
ATOM     25  N   GLY A   7      35.558   7.472  92.270  1.00  0.00           N  
ATOM     26  CA  GLY A   7      34.273   7.907  92.880  1.00  0.00           C  
ATOM     27  C   GLY A   7      33.587   8.848  91.914  1.00  0.00           C  
ATOM     28  O   GLY A   7      34.113   9.892  91.525  1.00  0.00           O  
ATOM     29  N   GLY A   8      32.413   8.437  91.420  1.00  0.00           N  
ATOM     30  CA  GLY A   8      31.778   9.304  90.412  1.00  0.00           C  
ATOM     31  C   GLY A   8      30.880  10.320  91.057  1.00  0.00           C  
ATOM     32  O   GLY A   8      30.731  11.456  90.578  1.00  0.00           O  
ENDMDL
MODEL     78
ATOM      1  N   GLY A   1      38.919   1.043  82.749  1.00  0.00           N  
ATOM      2  CA  GLY A   1      37.743   0.182  82.786  1.00  0.00           C  
ATOM      3  C   GLY A   1      36.746   0.581  83.905  1.00  0.00           C  
ATOM      4  O   GLY A   1      37.146   0.901  85.022  1.00  0.00           O  
ATOM      5  N   GLY A   2      35.468   0.697  83.518  1.00  0.00           N  
ATOM      6  CA  GLY A   2      34.252   0.697  84.387  1.00  0.00           C  
ATOM      7  C   GLY A   2      34.246  -0.125  85.695  1.00  0.00           C  
ATOM      8  O   GLY A   2      33.588   0.224  86.651  1.00  0.00           O  
ATOM      9  N   GLY A   3      34.904  -1.279  85.677  1.00  0.00           N  
ATOM     10  CA  GLY A   3      35.010  -2.130  86.847  1.00  0.00           C  
ATOM     11  C   GLY A   3      35.552  -1.344  88.055  1.00  0.00           C  
ATOM     12  O   GLY A   3      35.078  -1.548  89.185  1.00  0.00           O  
ATOM     13  N   GLY A   4      36.478  -0.423  87.797  1.00  0.00           N  
ATOM     14  CA  GLY A   4      37.238   0.277  88.841  1.00  0.00           C  
ATOM     15  C   GLY A   4      36.745   1.695  89.141  1.00  0.00           C  
ATOM     16  O   GLY A   4      37.243   2.350  90.053  1.00  0.00           O  
ATOM     17  N   GLY A   5      35.786   2.169  88.353  1.00  0.00           N  
ATOM     18  CA  GLY A   5      35.164   3.475  88.585  1.00  0.00           C  
ATOM     19  C   GLY A   5      34.384   3.515  89.907  1.00  0.00           C  
ATOM     20  O   GLY A   5      33.890   2.493  90.391  1.00  0.00           O  
ATOM     21  N   GLY A   6      34.289   4.704  90.474  1.00  0.00           N  
ATOM     22  CA  GLY A   6      33.533   4.981  91.675  1.00  0.00           C  
ATOM     23  C   GLY A   6      32.200   5.627  91.329  1.00  0.00           C  
ATOM     24  O   GLY A   6      31.832   5.748  90.158  1.00  0.00           O  
ATOM     25  N   GLY A   7      31.460   6.021  92.356  1.00  0.00           N  
ATOM     26  CA  GLY A   7      30.194   6.718  92.162  1.00  0.00           C  
ATOM     27  C   GLY A   7      30.417   8.162  91.753  1.00  0.00           C  
ATOM     28  O   GLY A   7      29.441   8.854  91.450  1.00  0.00           O  
ATOM     29  N   GLY A   8      31.647   8.654  91.799  1.00  0.00           N  
ATOM     30  CA  GLY A   8      31.946   9.995  91.299  1.00  0.00           C  
ATOM     31  C   GLY A   8      32.140   9.963  89.771  1.00  0.00           C  
ATOM     32  O   GLY A   8      31.936  10.963  89.093  1.00  0.00           O  
ENDMDL
END   
