# Supplementary material for: OpenStructure: an integrated software framework for computational structural biology
Source: Acta Crystallogr D Biol Crystallogr. 2013 Apr 19;69(Pt 5):701–9. doi: 10.1107/S0907444913007051 (PMC3640466; doi:10.1107/S0907444913007051)
Supplement: Supplementary file 1 [file d-69-00701-sup1.zip › Fig-2/data/sdh-complete.pdb]

HELIX    1   1 ARG A   15  GLU A   28  1                                  14    
HELIX    2   2 ASN A   38  GLY A   50  1                                  13    
HELIX    3   3 ASP A   62  GLY A   78  1                                  17    
HELIX    4   4 PRO A   94  ILE A   98  5                                   5    
HELIX    5   5 THR A   99  VAL A  111  1                                  13    
HELIX    6   6 VAL A  111  GLY A  129  1                                  19    
HELIX    7   7 SER A  139  ARG A  143  5                                   5    
HELIX    8   8 VAL A  149  ILE A  171  1                                  23    
HELIX    9   9 HIS A  189  ASN A  202  1                                  14    
HELIX   10  10 GLY A  206  VAL A  216  1                                  11    
HELIX   11  11 ARG A  223  LEU A  234  1                                  12    
HELIX   12  12 ALA A  235  ASP A  240  5                                   6    
HELIX   13  13 ARG B   15  GLU B   28  1                                  14    
HELIX   14  14 ASN B   38  GLY B   50  1                                  13    
HELIX   15  15 ASP B   62  GLY B   78  1                                  17    
HELIX   16  16 PRO B   94  ILE B   98  5                                   5    
HELIX   17  17 THR B   99  VAL B  111  1                                  13    
HELIX   18  18 VAL B  111  GLY B  129  1                                  19    
HELIX   19  19 SER B  139  ARG B  143  5                                   5    
HELIX   20  20 VAL B  149  ILE B  171  1                                  23    
HELIX   21  21 HIS B  189  GLU B  201  1                                  13    
HELIX   22  22 GLY B  206  VAL B  216  1                                  11    
HELIX   23  23 ARG B  223  LEU B  234  1                                  12    
HELIX   24  24 ALA B  235  ASP B  240  5                                   6    
SHEET    1   A 7 ALA A  53  ALA A  57  0                                        
SHEET    2   A 7 ALA A  30  ASP A  36  1  N  ILE A  34   O  CYS A  54           
SHEET    3   A 7 LYS A   6  THR A  11  1  N  LYS A   6   O  ARG A  31           
SHEET    4   A 7 ILE A  82  ASN A  85  1  O  ILE A  82   N  LEU A   9           
SHEET    5   A 7 GLY A 132  MET A 137  1  O  ILE A 135   N  LEU A  83           
SHEET    6   A 7 ILE A 175  PRO A 182  1  O  ASN A 176   N  ILE A 134           
SHEET    7   A 7 THR A 246  VAL A 249  1  O  TYR A 247   N  ALA A 181           
SHEET    1   B 7 ALA B  53  ALA B  57  0                                        
SHEET    2   B 7 ARG B  31  ASP B  36  1  N  ILE B  34   O  CYS B  54           
SHEET    3   B 7 THR B   7  THR B  11  1  N  ALA B   8   O  ARG B  31           
SHEET    4   B 7 ILE B  82  ASN B  85  1  O  VAL B  84   N  LEU B   9           
SHEET    5   B 7 GLY B 132  MET B 137  1  O  ILE B 135   N  LEU B  83           
SHEET    6   B 7 ILE B 175  PRO B 182  1  O  ASN B 176   N  ILE B 134           
SHEET    7   B 7 THR B 246  VAL B 249  1  O  TYR B 247   N  ALA B 181           
CRYST1   67.465   67.465  191.044  90.00  90.00 120.00 P 31 2 1     12          
ORIGX1      1.000000  0.000000  0.000000        0.00000                         
ORIGX2      0.000000  1.000000  0.000000        0.00000                         
ORIGX3      0.000000  0.000000  1.000000        0.00000                         
SCALE1      0.014823  0.008558  0.000000        0.00000                         
SCALE2      0.000000  0.017116  0.000000        0.00000                         
SCALE3      0.000000  0.000000  0.005234        0.00000                         
ATOM      1  N   MET A   1      21.609  35.384  56.705  1.00 41.48           N  
ATOM      2  CA  MET A   1      20.601  35.494  57.793  1.00 41.58           C  
ATOM      3  C   MET A   1      19.654  34.300  57.789  1.00 39.51           C  
ATOM      4  O   MET A   1      18.447  34.456  57.595  1.00 38.98           O  
ATOM      5  CB  MET A   1      19.789  36.783  57.639  1.00 45.90           C  
ATOM      6  CG  MET A   1      20.629  38.055  57.606  1.00 51.18           C  
ATOM      7  SD  MET A   1      21.638  38.325  59.084  1.00 55.83           S  
ATOM      8  CE  MET A   1      23.233  37.697  58.529  1.00 54.59           C  
ATOM      9  N   ARG A   2      20.202  33.112  58.011  1.00 36.39           N  
ATOM     10  CA  ARG A   2      19.396  31.903  58.033  1.00 34.35           C  
ATOM     11  C   ARG A   2      18.608  31.739  59.328  1.00 34.20           C  
ATOM     12  O   ARG A   2      17.651  30.965  59.381  1.00 32.64           O  
ATOM     13  CB  ARG A   2      20.284  30.681  57.801  1.00 33.48           C  
ATOM     14  CG  ARG A   2      20.665  30.488  56.342  1.00 31.69           C  
ATOM     15  CD  ARG A   2      21.557  29.281  56.154  1.00 29.91           C  
ATOM     16  NE  ARG A   2      22.931  29.557  56.551  1.00 28.95           N  
ATOM     17  CZ  ARG A   2      23.901  28.653  56.528  1.00 30.21           C  
ATOM     18  NH1 ARG A   2      23.640  27.417  56.130  1.00 32.54           N  
ATOM     19  NH2 ARG A   2      25.132  28.980  56.893  1.00 29.14           N  
ATOM     20  N   LEU A   3      19.003  32.473  60.366  1.00 35.07           N  
ATOM     21  CA  LEU A   3      18.330  32.402  61.664  1.00 34.70           C  
ATOM     22  C   LEU A   3      17.884  33.787  62.117  1.00 35.41           C  
ATOM     23  O   LEU A   3      17.853  34.091  63.308  1.00 35.91           O  
ATOM     24  CB  LEU A   3      19.269  31.793  62.710  1.00 31.47           C  
ATOM     25  CG  LEU A   3      19.695  30.340  62.501  1.00 29.10           C  
ATOM     26  CD1 LEU A   3      20.585  29.897  63.648  1.00 26.97           C  
ATOM     27  CD2 LEU A   3      18.461  29.459  62.420  1.00 27.95           C  
ATOM     28  N   ASP A   4      17.517  34.614  61.149  1.00 36.70           N  
ATOM     29  CA  ASP A   4      17.099  35.980  61.411  1.00 37.42           C  
ATOM     30  C   ASP A   4      15.897  36.114  62.343  1.00 37.20           C  
ATOM     31  O   ASP A   4      14.839  35.529  62.107  1.00 35.42           O  
ATOM     32  CB  ASP A   4      16.814  36.671  60.079  1.00 40.33           C  
ATOM     33  CG  ASP A   4      17.023  38.166  60.142  1.00 43.16           C  
ATOM     34  OD1 ASP A   4      16.121  38.876  60.638  1.00 44.42           O  
ATOM     35  OD2 ASP A   4      18.100  38.629  59.699  1.00 45.27           O  
ATOM     36  N   GLY A   5      16.085  36.893  63.408  1.00 38.60           N  
ATOM     37  CA  GLY A   5      15.027  37.141  64.378  1.00 40.00           C  
ATOM     38  C   GLY A   5      14.640  35.963  65.253  1.00 40.53           C  
ATOM     39  O   GLY A   5      13.475  35.828  65.645  1.00 40.48           O  
ATOM     40  N   LYS A   6      15.612  35.110  65.565  1.00 39.87           N  
ATOM     41  CA  LYS A   6      15.354  33.938  66.391  1.00 38.75           C  
ATOM     42  C   LYS A   6      16.248  33.899  67.615  1.00 37.16           C  
ATOM     43  O   LYS A   6      17.363  34.427  67.602  1.00 36.93           O  
ATOM     44  CB  LYS A   6      15.548  32.665  65.571  1.00 39.36           C  
ATOM     45  CG  LYS A   6      14.498  32.476  64.504  1.00 40.15           C  
ATOM     46  CD  LYS A   6      14.601  31.107  63.866  1.00 41.73           C  
ATOM     47  CE  LYS A   6      13.463  30.880  62.879  1.00 44.93           C  
ATOM     48  NZ  LYS A   6      12.132  31.017  63.537  1.00 44.56           N  
ATOM     49  N   THR A   7      15.750  33.261  68.670  1.00 34.56           N  
ATOM     50  CA  THR A   7      16.484  33.152  69.925  1.00 31.14           C  
ATOM     51  C   THR A   7      16.945  31.728  70.188  1.00 30.82           C  
ATOM     52  O   THR A   7      16.175  30.775  70.059  1.00 31.78           O  
ATOM     53  CB  THR A   7      15.618  33.605  71.114  1.00 30.89           C  
ATOM     54  OG1 THR A   7      14.409  32.837  71.147  1.00 31.28           O  
ATOM     55  CG2 THR A   7      15.263  35.077  70.991  1.00 32.31           C  
ATOM     56  N   ALA A   8      18.205  31.586  70.573  1.00 29.62           N  
ATOM     57  CA  ALA A   8      18.759  30.274  70.854  1.00 29.72           C  
ATOM     58  C   ALA A   8      19.461  30.202  72.215  1.00 30.28           C  
ATOM     59  O   ALA A   8      20.244  31.084  72.579  1.00 30.25           O  
ATOM     60  CB  ALA A   8      19.732  29.874  69.745  1.00 29.05           C  
ATOM     61  N   LEU A   9      19.163  29.146  72.964  1.00 28.68           N  
ATOM     62  CA  LEU A   9      19.784  28.923  74.261  1.00 26.72           C  
ATOM     63  C   LEU A   9      20.780  27.790  74.007  1.00 26.04           C  
ATOM     64  O   LEU A   9      20.390  26.713  73.554  1.00 26.45           O  
ATOM     65  CB  LEU A   9      18.733  28.471  75.291  1.00 26.06           C  
ATOM     66  CG  LEU A   9      19.044  28.458  76.801  1.00 25.33           C  
ATOM     67  CD1 LEU A   9      17.929  27.731  77.537  1.00 23.24           C  
ATOM     68  CD2 LEU A   9      20.359  27.772  77.089  1.00 25.34           C  
ATOM     69  N   ILE A  10      22.056  28.036  74.278  1.00 23.49           N  
ATOM     70  CA  ILE A  10      23.077  27.016  74.090  1.00 24.46           C  
ATOM     71  C   ILE A  10      23.777  26.777  75.422  1.00 27.09           C  
ATOM     72  O   ILE A  10      24.431  27.677  75.953  1.00 27.64           O  
ATOM     73  CB  ILE A  10      24.124  27.460  73.057  1.00 24.13           C  
ATOM     74  CG1 ILE A  10      23.427  27.822  71.747  1.00 22.48           C  
ATOM     75  CG2 ILE A  10      25.153  26.351  72.842  1.00 17.46           C  
ATOM     76  CD1 ILE A  10      24.360  28.402  70.719  1.00 24.59           C  
ATOM     77  N   THR A  11      23.650  25.565  75.955  1.00 27.49           N  
ATOM     78  CA  THR A  11      24.256  25.247  77.240  1.00 28.56           C  
ATOM     79  C   THR A  11      25.740  24.948  77.123  1.00 29.62           C  
ATOM     80  O   THR A  11      26.186  24.359  76.138  1.00 32.36           O  
ATOM     81  CB  THR A  11      23.551  24.043  77.899  1.00 27.97           C  
ATOM     82  OG1 THR A  11      23.883  22.839  77.199  1.00 27.93           O  
ATOM     83  CG2 THR A  11      22.050  24.235  77.863  1.00 27.09           C  
ATOM     84  N   GLY A  12      26.499  25.356  78.137  1.00 29.33           N  
ATOM     85  CA  GLY A  12      27.934  25.121  78.150  1.00 29.86           C  
ATOM     86  C   GLY A  12      28.634  25.744  76.963  1.00 31.12           C  
ATOM     87  O   GLY A  12      29.570  25.170  76.407  1.00 32.13           O  
ATOM     88  N   SER A  13      28.186  26.939  76.592  1.00 32.78           N  
ATOM     89  CA  SER A  13      28.721  27.662  75.443  1.00 33.66           C  
ATOM     90  C   SER A  13      29.757  28.737  75.764  1.00 35.28           C  
ATOM     91  O   SER A  13      30.039  29.600  74.933  1.00 36.10           O  
ATOM     92  CB  SER A  13      27.561  28.292  74.674  1.00 32.16           C  
ATOM     93  OG  SER A  13      26.712  29.012  75.550  1.00 31.20           O  
ATOM     94  N   ALA A  14      30.323  28.696  76.963  1.00 36.42           N  
ATOM     95  CA  ALA A  14      31.320  29.688  77.335  1.00 36.95           C  
ATOM     96  C   ALA A  14      32.594  29.418  76.550  1.00 37.21           C  
ATOM     97  O   ALA A  14      33.338  30.338  76.218  1.00 36.96           O  
ATOM     98  CB  ALA A  14      31.600  29.621  78.834  1.00 36.61           C  
ATOM     99  N   ARG A  15      32.833  28.146  76.249  1.00 37.46           N  
ATOM    100  CA  ARG A  15      34.025  27.749  75.511  1.00 38.19           C  
ATOM    101  C   ARG A  15      33.755  26.585  74.573  1.00 36.88           C  
ATOM    102  O   ARG A  15      32.648  26.040  74.533  1.00 36.88           O  
ATOM    103  CB  ARG A  15      35.136  27.342  76.484  1.00 40.06           C  
ATOM    104  CG  ARG A  15      35.555  28.438  77.445  1.00 43.70           C  
ATOM    105  CD  ARG A  15      36.475  27.902  78.531  1.00 44.19           C  
ATOM    106  NE  ARG A  15      36.657  28.880  79.598  0.00 44.00           N  
ATOM    107  CZ  ARG A  15      37.270  28.625  80.748  0.00 44.01           C  
ATOM    108  NH1 ARG A  15      37.389  29.576  81.664  0.00 43.97           N  
ATOM    109  NH2 ARG A  15      37.761  27.416  80.985  0.00 43.97           N  
ATOM    110  N   GLY A  16      34.791  26.214  73.825  1.00 35.61           N  
ATOM    111  CA  GLY A  16      34.707  25.101  72.898  1.00 34.73           C  
ATOM    112  C   GLY A  16      33.653  25.160  71.808  1.00 33.39           C  
ATOM    113  O   GLY A  16      33.297  26.227  71.306  1.00 33.46           O  
ATOM    114  N   ILE A  17      33.164  23.980  71.445  1.00 32.78           N  
ATOM    115  CA  ILE A  17      32.152  23.820  70.409  1.00 31.95           C  
ATOM    116  C   ILE A  17      30.913  24.653  70.699  1.00 31.77           C  
ATOM    117  O   ILE A  17      30.311  25.231  69.789  1.00 32.50           O  
ATOM    118  CB  ILE A  17      31.747  22.340  70.285  1.00 30.90           C  
ATOM    119  CG1 ILE A  17      32.954  21.519  69.822  1.00 31.07           C  
ATOM    120  CG2 ILE A  17      30.574  22.194  69.336  1.00 32.31           C  
ATOM    121  CD1 ILE A  17      32.682  20.030  69.689  1.00 31.10           C  
ATOM    122  N   GLY A  18      30.533  24.711  71.968  1.00 30.54           N  
ATOM    123  CA  GLY A  18      29.362  25.475  72.340  1.00 30.57           C  
ATOM    124  C   GLY A  18      29.499  26.918  71.916  1.00 31.00           C  
ATOM    125  O   GLY A  18      28.548  27.511  71.403  1.00 30.12           O  
ATOM    126  N   ARG A  19      30.685  27.484  72.133  1.00 32.12           N  
ATOM    127  CA  ARG A  19      30.947  28.870  71.768  1.00 34.24           C  
ATOM    128  C   ARG A  19      30.840  29.036  70.263  1.00 34.09           C  
ATOM    129  O   ARG A  19      30.246  30.000  69.775  1.00 34.42           O  
ATOM    130  CB  ARG A  19      32.341  29.306  72.227  1.00 35.54           C  
ATOM    131  CG  ARG A  19      32.719  30.675  71.700  1.00 37.76           C  
ATOM    132  CD  ARG A  19      33.872  31.311  72.446  1.00 41.26           C  
ATOM    133  NE  ARG A  19      34.100  32.671  71.961  1.00 45.22           N  
ATOM    134  CZ  ARG A  19      34.886  33.567  72.552  1.00 47.24           C  
ATOM    135  NH1 ARG A  19      35.538  33.261  73.668  1.00 47.45           N  
ATOM    136  NH2 ARG A  19      35.014  34.779  72.026  1.00 48.67           N  
ATOM    137  N   ALA A  20      31.420  28.084  69.537  1.00 33.55           N  
ATOM    138  CA  ALA A  20      31.395  28.100  68.081  1.00 32.10           C  
ATOM    139  C   ALA A  20      29.960  28.244  67.579  1.00 31.27           C  
ATOM    140  O   ALA A  20      29.657  29.151  66.801  1.00 30.43           O  
ATOM    141  CB  ALA A  20      32.014  26.822  67.542  1.00 33.12           C  
ATOM    142  N   PHE A  21      29.078  27.355  68.031  1.00 29.80           N  
ATOM    143  CA  PHE A  21      27.681  27.410  67.616  1.00 30.38           C  
ATOM    144  C   PHE A  21      27.098  28.791  67.875  1.00 31.24           C  
ATOM    145  O   PHE A  21      26.382  29.341  67.041  1.00 31.23           O  
ATOM    146  CB  PHE A  21      26.849  26.371  68.372  1.00 31.41           C  
ATOM    147  CG  PHE A  21      27.159  24.947  68.004  1.00 31.93           C  
ATOM    148  CD1 PHE A  21      26.580  23.898  68.713  1.00 32.29           C  
ATOM    149  CD2 PHE A  21      28.021  24.649  66.951  1.00 31.51           C  
ATOM    150  CE1 PHE A  21      26.858  22.570  68.385  1.00 32.16           C  
ATOM    151  CE2 PHE A  21      28.304  23.327  66.615  1.00 31.35           C  
ATOM    152  CZ  PHE A  21      27.718  22.286  67.334  1.00 32.56           C  
ATOM    153  N   ALA A  22      27.407  29.349  69.040  1.00 32.80           N  
ATOM    154  CA  ALA A  22      26.898  30.661  69.410  1.00 32.66           C  
ATOM    155  C   ALA A  22      27.351  31.695  68.394  1.00 33.14           C  
ATOM    156  O   ALA A  22      26.539  32.453  67.870  1.00 33.21           O  
ATOM    157  CB  ALA A  22      27.384  31.037  70.797  1.00 32.85           C  
ATOM    158  N   GLU A  23      28.649  31.723  68.120  1.00 33.91           N  
ATOM    159  CA  GLU A  23      29.184  32.667  67.152  1.00 36.31           C  
ATOM    160  C   GLU A  23      28.513  32.448  65.792  1.00 36.26           C  
ATOM    161  O   GLU A  23      28.056  33.402  65.158  1.00 37.82           O  
ATOM    162  CB  GLU A  23      30.713  32.521  67.046  1.00 36.10           C  
ATOM    163  CG  GLU A  23      31.437  32.932  68.324  1.00 40.69           C  
ATOM    164  CD  GLU A  23      32.958  32.853  68.229  1.00 43.33           C  
ATOM    165  OE1 GLU A  23      33.481  31.834  67.729  1.00 45.41           O  
ATOM    166  OE2 GLU A  23      33.635  33.805  68.678  1.00 45.19           O  
ATOM    167  N   ALA A  24      28.428  31.196  65.355  1.00 35.52           N  
ATOM    168  CA  ALA A  24      27.799  30.893  64.076  1.00 35.70           C  
ATOM    169  C   ALA A  24      26.343  31.359  64.068  1.00 36.18           C  
ATOM    170  O   ALA A  24      25.894  32.018  63.131  1.00 38.13           O  
ATOM    171  CB  ALA A  24      27.874  29.403  63.802  1.00 35.57           C  
ATOM    172  N   TYR A  25      25.609  31.018  65.120  1.00 35.70           N  
ATOM    173  CA  TYR A  25      24.209  31.409  65.240  1.00 34.64           C  
ATOM    174  C   TYR A  25      24.019  32.924  65.172  1.00 35.28           C  
ATOM    175  O   TYR A  25      23.109  33.417  64.498  1.00 34.85           O  
ATOM    176  CB  TYR A  25      23.638  30.869  66.553  1.00 32.65           C  
ATOM    177  CG  TYR A  25      23.047  29.482  66.442  1.00 31.55           C  
ATOM    178  CD1 TYR A  25      23.584  28.537  65.564  1.00 29.81           C  
ATOM    179  CD2 TYR A  25      21.943  29.113  67.212  1.00 32.84           C  
ATOM    180  CE1 TYR A  25      23.033  27.262  65.452  1.00 28.86           C  
ATOM    181  CE2 TYR A  25      21.384  27.835  67.109  1.00 31.38           C  
ATOM    182  CZ  TYR A  25      21.935  26.917  66.226  1.00 29.78           C  
ATOM    183  OH  TYR A  25      21.383  25.660  66.120  1.00 28.89           O  
ATOM    184  N   VAL A  26      24.872  33.660  65.878  1.00 36.23           N  
ATOM    185  CA  VAL A  26      24.792  35.115  65.884  1.00 37.22           C  
ATOM    186  C   VAL A  26      25.032  35.634  64.475  1.00 38.84           C  
ATOM    187  O   VAL A  26      24.326  36.525  64.003  1.00 38.94           O  
ATOM    188  CB  VAL A  26      25.840  35.733  66.833  1.00 36.95           C  
ATOM    189  CG1 VAL A  26      25.880  37.247  66.655  1.00 36.32           C  
ATOM    190  CG2 VAL A  26      25.497  35.381  68.278  1.00 35.50           C  
ATOM    191  N   ARG A  27      26.021  35.055  63.803  1.00 39.22           N  
ATOM    192  CA  ARG A  27      26.359  35.452  62.444  1.00 40.94           C  
ATOM    193  C   ARG A  27      25.161  35.300  61.511  1.00 40.42           C  
ATOM    194  O   ARG A  27      25.075  35.985  60.492  1.00 42.12           O  
ATOM    195  CB  ARG A  27      27.507  34.597  61.915  1.00 43.30           C  
ATOM    196  CG  ARG A  27      28.427  35.315  60.945  1.00 47.74           C  
ATOM    197  CD  ARG A  27      28.992  34.355  59.908  1.00 51.22           C  
ATOM    198  NE  ARG A  27      29.188  32.999  60.427  1.00 55.99           N  
ATOM    199  CZ  ARG A  27      28.554  31.917  59.964  1.00 58.56           C  
ATOM    200  NH1 ARG A  27      28.791  30.722  60.490  1.00 58.38           N  
ATOM    201  NH2 ARG A  27      27.680  32.024  58.969  1.00 60.19           N  
ATOM    202  N   GLU A  28      24.241  34.402  61.856  1.00 38.14           N  
ATOM    203  CA  GLU A  28      23.060  34.163  61.031  1.00 36.10           C  
ATOM    204  C   GLU A  28      21.870  35.017  61.452  1.00 36.39           C  
ATOM    205  O   GLU A  28      20.727  34.740  61.076  1.00 34.91           O  
ATOM    206  CB  GLU A  28      22.667  32.682  61.071  1.00 35.69           C  
ATOM    207  CG  GLU A  28      23.663  31.726  60.403  1.00 33.17           C  
ATOM    208  CD  GLU A  28      23.837  31.979  58.905  1.00 32.01           C  
ATOM    209  OE1 GLU A  28      22.832  32.201  58.195  1.00 28.70           O  
ATOM    210  OE2 GLU A  28      24.989  31.942  58.433  1.00 31.55           O  
ATOM    211  N   GLY A  29      22.149  36.047  62.247  1.00 37.61           N  
ATOM    212  CA  GLY A  29      21.108  36.956  62.694  1.00 39.19           C  
ATOM    213  C   GLY A  29      20.233  36.496  63.845  1.00 40.36           C  
ATOM    214  O   GLY A  29      19.062  36.883  63.935  1.00 40.61           O  
ATOM    215  N   ALA A  30      20.788  35.682  64.736  1.00 40.68           N  
ATOM    216  CA  ALA A  30      20.023  35.190  65.876  1.00 40.66           C  
ATOM    217  C   ALA A  30      20.555  35.725  67.199  1.00 40.40           C  
ATOM    218  O   ALA A  30      21.729  36.081  67.308  1.00 40.37           O  
ATOM    219  CB  ALA A  30      20.042  33.676  65.895  1.00 40.55           C  
ATOM    220  N   ARG A  31      19.674  35.795  68.193  1.00 40.42           N  
ATOM    221  CA  ARG A  31      20.044  36.250  69.532  1.00 40.52           C  
ATOM    222  C   ARG A  31      20.339  34.996  70.352  1.00 39.11           C  
ATOM    223  O   ARG A  31      19.508  34.094  70.439  1.00 38.13           O  
ATOM    224  CB  ARG A  31      18.899  37.053  70.158  1.00 42.90           C  
ATOM    225  CG  ARG A  31      18.781  38.467  69.597  1.00 46.44           C  
ATOM    226  CD  ARG A  31      17.354  38.820  69.230  1.00 48.95           C  
ATOM    227  NE  ARG A  31      16.476  38.861  70.394  1.00 53.95           N  
ATOM    228  CZ  ARG A  31      15.162  39.061  70.330  1.00 56.89           C  
ATOM    229  NH1 ARG A  31      14.573  39.237  69.151  1.00 58.47           N  
ATOM    230  NH2 ARG A  31      14.433  39.087  71.441  1.00 57.00           N  
ATOM    231  N   VAL A  32      21.529  34.935  70.938  1.00 37.80           N  
ATOM    232  CA  VAL A  32      21.924  33.765  71.711  1.00 36.59           C  
ATOM    233  C   VAL A  32      22.185  34.035  73.183  1.00 36.34           C  
ATOM    234  O   VAL A  32      22.528  35.146  73.578  1.00 35.13           O  
ATOM    235  CB  VAL A  32      23.194  33.133  71.128  1.00 36.30           C  
ATOM    236  CG1 VAL A  32      23.024  32.916  69.627  1.00 37.03           C  
ATOM    237  CG2 VAL A  32      24.390  34.025  71.416  1.00 35.06           C  
ATOM    238  N   ALA A  33      22.040  32.986  73.984  1.00 37.38           N  
ATOM    239  CA  ALA A  33      22.261  33.058  75.421  1.00 36.31           C  
ATOM    240  C   ALA A  33      23.443  32.179  75.785  1.00 36.88           C  
ATOM    241  O   ALA A  33      23.386  30.961  75.625  1.00 37.35           O  
ATOM    242  CB  ALA A  33      21.025  32.588  76.159  1.00 35.42           C  
ATOM    243  N   ILE A  34      24.518  32.795  76.264  1.00 38.13           N  
ATOM    244  CA  ILE A  34      25.699  32.038  76.657  1.00 38.94           C  
ATOM    245  C   ILE A  34      25.498  31.538  78.080  1.00 40.59           C  
ATOM    246  O   ILE A  34      25.831  32.227  79.043  1.00 40.22           O  
ATOM    247  CB  ILE A  34      26.975  32.904  76.619  1.00 38.37           C  
ATOM    248  CG1 ILE A  34      27.170  33.497  75.222  1.00 38.46           C  
ATOM    249  CG2 ILE A  34      28.185  32.057  76.997  1.00 37.39           C  
ATOM    250  CD1 ILE A  34      27.420  32.462  74.150  1.00 38.95           C  
ATOM    251  N   ALA A  35      24.941  30.339  78.205  1.00 41.92           N  
ATOM    252  CA  ALA A  35      24.695  29.745  79.508  1.00 43.18           C  
ATOM    253  C   ALA A  35      25.878  28.894  79.938  1.00 44.41           C  
ATOM    254  O   ALA A  35      26.433  28.139  79.146  1.00 45.46           O  
ATOM    255  CB  ALA A  35      23.438  28.901  79.465  1.00 42.44           C  
ATOM    256  N   ASP A  36      26.262  29.028  81.200  1.00 46.15           N  
ATOM    257  CA  ASP A  36      27.373  28.265  81.745  1.00 47.31           C  
ATOM    258  C   ASP A  36      27.265  28.297  83.267  1.00 48.60           C  
ATOM    259  O   ASP A  36      26.596  29.168  83.829  1.00 49.31           O  
ATOM    260  CB  ASP A  36      28.699  28.877  81.297  1.00 46.39           C  
ATOM    261  CG  ASP A  36      29.828  27.871  81.287  1.00 45.88           C  
ATOM    262  OD1 ASP A  36      29.800  26.960  80.432  1.00 45.19           O  
ATOM    263  OD2 ASP A  36      30.738  27.988  82.136  1.00 45.12           O  
ATOM    264  N   ILE A  37      27.915  27.351  83.936  1.00 50.09           N  
ATOM    265  CA  ILE A  37      27.863  27.297  85.392  1.00 51.95           C  
ATOM    266  C   ILE A  37      28.675  28.423  86.033  1.00 53.37           C  
ATOM    267  O   ILE A  37      28.359  28.876  87.135  1.00 53.50           O  
ATOM    268  CB  ILE A  37      28.371  25.949  85.917  1.00 51.56           C  
ATOM    269  CG1 ILE A  37      28.119  25.865  87.423  1.00 51.91           C  
ATOM    270  CG2 ILE A  37      29.850  25.790  85.595  1.00 51.01           C  
ATOM    271  CD1 ILE A  37      28.295  24.481  88.004  1.00 52.00           C  
ATOM    272  N   ASN A  38      29.720  28.865  85.335  1.00 54.64           N  
ATOM    273  CA  ASN A  38      30.572  29.955  85.808  1.00 55.52           C  
ATOM    274  C   ASN A  38      30.205  31.247  85.084  1.00 54.73           C  
ATOM    275  O   ASN A  38      30.615  31.463  83.940  1.00 55.80           O  
ATOM    276  CB  ASN A  38      32.046  29.639  85.552  1.00 56.47           C  
ATOM    277  CG  ASN A  38      32.936  30.854  85.732  1.00 57.78           C  
ATOM    278  OD1 ASN A  38      32.920  31.504  86.782  1.00 57.89           O  
ATOM    279  ND2 ASN A  38      33.717  31.170  84.706  1.00 58.70           N  
ATOM    280  N   LEU A  39      29.447  32.105  85.757  1.00 53.84           N  
ATOM    281  CA  LEU A  39      29.002  33.363  85.173  1.00 54.57           C  
ATOM    282  C   LEU A  39      30.136  34.284  84.727  1.00 55.54           C  
ATOM    283  O   LEU A  39      29.931  35.148  83.876  1.00 56.03           O  
ATOM    284  CB  LEU A  39      28.090  34.097  86.154  1.00 53.87           C  
ATOM    285  CG  LEU A  39      27.369  35.328  85.603  1.00 54.60           C  
ATOM    286  CD1 LEU A  39      26.591  34.951  84.350  1.00 54.32           C  
ATOM    287  CD2 LEU A  39      26.433  35.892  86.665  1.00 54.58           C  
ATOM    288  N   GLU A  40      31.327  34.104  85.295  1.00 56.31           N  
ATOM    289  CA  GLU A  40      32.472  34.933  84.916  1.00 57.01           C  
ATOM    290  C   GLU A  40      32.787  34.722  83.441  1.00 56.41           C  
ATOM    291  O   GLU A  40      32.757  35.662  82.649  1.00 57.32           O  
ATOM    292  CB  GLU A  40      33.716  34.579  85.745  1.00 57.92           C  
ATOM    293  CG  GLU A  40      33.674  35.022  87.199  1.00 57.86           C  
ATOM    294  CD  GLU A  40      34.962  34.708  87.935  0.00 57.81           C  
ATOM    295  OE1 GLU A  40      36.020  35.241  87.537  0.00 57.80           O  
ATOM    296  OE2 GLU A  40      34.918  33.927  88.909  0.00 57.80           O  
ATOM    297  N   ALA A  41      33.087  33.477  83.085  1.00 55.70           N  
ATOM    298  CA  ALA A  41      33.413  33.119  81.710  1.00 55.07           C  
ATOM    299  C   ALA A  41      32.261  33.441  80.760  1.00 54.36           C  
ATOM    300  O   ALA A  41      32.485  33.884  79.631  1.00 55.50           O  
ATOM    301  CB  ALA A  41      33.759  31.637  81.628  1.00 54.86           C  
ATOM    302  N   ALA A  42      31.033  33.217  81.220  1.00 51.88           N  
ATOM    303  CA  ALA A  42      29.860  33.487  80.406  1.00 50.49           C  
ATOM    304  C   ALA A  42      29.833  34.951  79.984  1.00 50.10           C  
ATOM    305  O   ALA A  42      29.768  35.254  78.795  1.00 50.28           O  
ATOM    306  CB  ALA A  42      28.595  33.138  81.176  1.00 49.63           C  
ATOM    307  N   ARG A  43      29.889  35.855  80.960  1.00 49.94           N  
ATOM    308  CA  ARG A  43      29.873  37.291  80.683  1.00 49.15           C  
ATOM    309  C   ARG A  43      31.008  37.677  79.745  1.00 48.09           C  
ATOM    310  O   ARG A  43      30.836  38.518  78.864  1.00 47.84           O  
ATOM    311  CB  ARG A  43      30.007  38.101  81.977  1.00 49.16           C  
ATOM    312  CG  ARG A  43      28.905  37.872  82.993  1.00 49.68           C  
ATOM    313  CD  ARG A  43      28.432  39.193  83.580  1.00 49.79           C  
ATOM    314  NE  ARG A  43      29.543  40.037  84.010  0.00 49.84           N  
ATOM    315  CZ  ARG A  43      30.359  39.749  85.018  0.00 49.87           C  
ATOM    316  NH1 ARG A  43      30.194  38.631  85.712  0.00 49.88           N  
ATOM    317  NH2 ARG A  43      31.344  40.580  85.331  0.00 49.88           N  
ATOM    318  N   ALA A  44      32.168  37.058  79.948  1.00 46.99           N  
ATOM    319  CA  ALA A  44      33.347  37.326  79.134  1.00 47.53           C  
ATOM    320  C   ALA A  44      33.092  37.017  77.663  1.00 48.09           C  
ATOM    321  O   ALA A  44      33.331  37.854  76.789  1.00 48.80           O  
ATOM    322  CB  ALA A  44      34.517  36.499  79.640  1.00 46.98           C  
ATOM    323  N   THR A  45      32.613  35.805  77.401  1.00 48.24           N  
ATOM    324  CA  THR A  45      32.315  35.359  76.046  1.00 47.85           C  
ATOM    325  C   THR A  45      31.174  36.166  75.430  1.00 48.44           C  
ATOM    326  O   THR A  45      31.248  36.574  74.271  1.00 48.68           O  
ATOM    327  CB  THR A  45      31.932  33.864  76.037  1.00 47.38           C  
ATOM    328  OG1 THR A  45      33.031  33.089  76.529  1.00 45.66           O  
ATOM    329  CG2 THR A  45      31.589  33.403  74.631  1.00 47.55           C  
ATOM    330  N   ALA A  46      30.121  36.396  76.207  1.00 49.20           N  
ATOM    331  CA  ALA A  46      28.970  37.147  75.722  1.00 50.60           C  
ATOM    332  C   ALA A  46      29.372  38.548  75.281  1.00 51.74           C  
ATOM    333  O   ALA A  46      28.896  39.053  74.260  1.00 52.51           O  
ATOM    334  CB  ALA A  46      27.906  37.228  76.806  1.00 50.87           C  
ATOM    335  N   ALA A  47      30.248  39.174  76.059  1.00 52.05           N  
ATOM    336  CA  ALA A  47      30.707  40.523  75.755  1.00 52.69           C  
ATOM    337  C   ALA A  47      31.644  40.502  74.553  1.00 51.52           C  
ATOM    338  O   ALA A  47      31.737  41.470  73.799  1.00 51.19           O  
ATOM    339  CB  ALA A  47      31.419  41.112  76.969  1.00 52.78           C  
ATOM    340  N   GLU A  48      32.330  39.380  74.388  1.00 51.09           N  
ATOM    341  CA  GLU A  48      33.274  39.192  73.301  1.00 51.37           C  
ATOM    342  C   GLU A  48      32.542  39.009  71.972  1.00 51.47           C  
ATOM    343  O   GLU A  48      33.058  39.387  70.918  1.00 52.14           O  
ATOM    344  CB  GLU A  48      34.139  37.968  73.606  1.00 52.10           C  
ATOM    345  CG  GLU A  48      35.520  37.991  72.994  1.00 54.21           C  
ATOM    346  CD  GLU A  48      36.492  37.099  73.748  1.00 54.75           C  
ATOM    347  OE1 GLU A  48      36.631  37.285  74.974  1.00 56.29           O  
ATOM    348  OE2 GLU A  48      37.119  36.218  73.125  1.00 55.57           O  
ATOM    349  N   ILE A  49      31.336  38.442  72.035  1.00 50.68           N  
ATOM    350  CA  ILE A  49      30.522  38.190  70.846  1.00 49.69           C  
ATOM    351  C   ILE A  49      29.723  39.410  70.390  1.00 49.67           C  
ATOM    352  O   ILE A  49      29.548  39.630  69.192  1.00 49.69           O  
ATOM    353  CB  ILE A  49      29.549  36.999  71.076  1.00 49.01           C  
ATOM    354  CG1 ILE A  49      30.350  35.705  71.233  1.00 48.28           C  
ATOM    355  CG2 ILE A  49      28.568  36.880  69.916  1.00 47.17           C  
ATOM    356  CD1 ILE A  49      29.499  34.463  71.377  1.00 47.96           C  
ATOM    357  N   GLY A  50      29.228  40.200  71.335  1.00 49.39           N  
ATOM    358  CA  GLY A  50      28.476  41.377  70.949  1.00 49.47           C  
ATOM    359  C   GLY A  50      27.117  41.538  71.598  1.00 50.11           C  
ATOM    360  O   GLY A  50      26.726  40.737  72.449  1.00 50.29           O  
ATOM    361  N   PRO A  51      26.372  42.587  71.207  1.00 50.40           N  
ATOM    362  CA  PRO A  51      25.034  42.921  71.712  1.00 49.58           C  
ATOM    363  C   PRO A  51      23.998  41.830  71.457  1.00 49.02           C  
ATOM    364  O   PRO A  51      22.927  41.829  72.067  1.00 49.15           O  
ATOM    365  CB  PRO A  51      24.695  44.209  70.962  1.00 50.07           C  
ATOM    366  CG  PRO A  51      26.039  44.821  70.704  1.00 49.86           C  
ATOM    367  CD  PRO A  51      26.847  43.628  70.278  1.00 49.89           C  
ATOM    368  N   ALA A  52      24.318  40.909  70.553  1.00 48.54           N  
ATOM    369  CA  ALA A  52      23.401  39.823  70.213  1.00 48.72           C  
ATOM    370  C   ALA A  52      23.466  38.671  71.213  1.00 48.10           C  
ATOM    371  O   ALA A  52      22.586  37.809  71.240  1.00 48.18           O  
ATOM    372  CB  ALA A  52      23.698  39.313  68.809  1.00 47.21           C  
ATOM    373  N   ALA A  53      24.508  38.661  72.035  1.00 47.86           N  
ATOM    374  CA  ALA A  53      24.677  37.611  73.028  1.00 48.97           C  
ATOM    375  C   ALA A  53      24.611  38.150  74.458  1.00 49.45           C  
ATOM    376  O   ALA A  53      25.078  39.251  74.743  1.00 50.94           O  
ATOM    377  CB  ALA A  53      26.007  36.901  72.803  1.00 48.79           C  
ATOM    378  N   CYS A  54      24.015  37.370  75.351  1.00 48.98           N  
ATOM    379  CA  CYS A  54      23.913  37.747  76.749  1.00 48.17           C  
ATOM    380  C   CYS A  54      24.262  36.524  77.589  1.00 47.49           C  
ATOM    381  O   CYS A  54      24.032  35.389  77.168  1.00 47.24           O  
ATOM    382  CB  CYS A  54      22.505  38.250  77.070  1.00 49.09           C  
ATOM    383  SG  CYS A  54      21.176  37.139  76.603  1.00 53.63           S  
ATOM    384  N   ALA A  55      24.835  36.757  78.766  1.00 46.35           N  
ATOM    385  CA  ALA A  55      25.234  35.670  79.651  1.00 44.77           C  
ATOM    386  C   ALA A  55      24.166  35.313  80.682  1.00 44.27           C  
ATOM    387  O   ALA A  55      23.260  36.099  80.968  1.00 44.34           O  
ATOM    388  CB  ALA A  55      26.541  36.029  80.353  1.00 44.16           C  
ATOM    389  N   ILE A  56      24.274  34.107  81.224  1.00 43.29           N  
ATOM    390  CA  ILE A  56      23.343  33.630  82.237  1.00 42.02           C  
ATOM    391  C   ILE A  56      23.912  32.391  82.914  1.00 41.19           C  
ATOM    392  O   ILE A  56      24.461  31.500  82.259  1.00 40.62           O  
ATOM    393  CB  ILE A  56      21.952  33.301  81.641  1.00 41.75           C  
ATOM    394  CG1 ILE A  56      20.980  32.970  82.770  1.00 41.95           C  
ATOM    395  CG2 ILE A  56      22.037  32.118  80.696  1.00 41.03           C  
ATOM    396  CD1 ILE A  56      19.538  32.936  82.327  1.00 42.82           C  
ATOM    397  N   ALA A  57      23.793  32.349  84.235  1.00 39.65           N  
ATOM    398  CA  ALA A  57      24.308  31.232  85.012  1.00 38.36           C  
ATOM    399  C   ALA A  57      23.370  30.037  84.907  1.00 37.61           C  
ATOM    400  O   ALA A  57      22.146  30.182  84.994  1.00 36.56           O  
ATOM    401  CB  ALA A  57      24.475  31.649  86.468  1.00 37.83           C  
ATOM    402  N   LEU A  58      23.947  28.855  84.717  1.00 36.28           N  
ATOM    403  CA  LEU A  58      23.140  27.651  84.599  1.00 35.96           C  
ATOM    404  C   LEU A  58      23.840  26.388  85.066  1.00 35.93           C  
ATOM    405  O   LEU A  58      24.970  26.097  84.670  1.00 36.09           O  
ATOM    406  CB  LEU A  58      22.692  27.458  83.152  1.00 35.23           C  
ATOM    407  CG  LEU A  58      21.843  26.214  82.879  1.00 33.94           C  
ATOM    408  CD1 LEU A  58      20.495  26.339  83.567  1.00 30.46           C  
ATOM    409  CD2 LEU A  58      21.654  26.060  81.378  1.00 33.43           C  
ATOM    410  N   ASP A  59      23.156  25.643  85.921  1.00 35.71           N  
ATOM    411  CA  ASP A  59      23.674  24.380  86.417  1.00 35.86           C  
ATOM    412  C   ASP A  59      22.624  23.368  85.984  1.00 35.81           C  
ATOM    413  O   ASP A  59      21.618  23.187  86.673  1.00 35.94           O  
ATOM    414  CB  ASP A  59      23.780  24.396  87.938  1.00 36.21           C  
ATOM    415  CG  ASP A  59      24.445  23.156  88.474  1.00 37.33           C  
ATOM    416  OD1 ASP A  59      24.050  22.047  88.059  1.00 36.23           O  
ATOM    417  OD2 ASP A  59      25.362  23.291  89.307  1.00 40.49           O  
ATOM    418  N   VAL A  60      22.845  22.723  84.838  1.00 34.59           N  
ATOM    419  CA  VAL A  60      21.877  21.764  84.314  1.00 33.19           C  
ATOM    420  C   VAL A  60      21.534  20.613  85.254  1.00 33.10           C  
ATOM    421  O   VAL A  60      20.557  19.899  85.025  1.00 31.94           O  
ATOM    422  CB  VAL A  60      22.331  21.174  82.945  1.00 32.86           C  
ATOM    423  CG1 VAL A  60      22.377  22.279  81.896  1.00 30.34           C  
ATOM    424  CG2 VAL A  60      23.684  20.491  83.078  1.00 31.52           C  
ATOM    425  N   THR A  61      22.321  20.434  86.312  1.00 33.07           N  
ATOM    426  CA  THR A  61      22.057  19.356  87.259  1.00 34.49           C  
ATOM    427  C   THR A  61      21.128  19.803  88.388  1.00 35.19           C  
ATOM    428  O   THR A  61      20.699  18.986  89.201  1.00 36.31           O  
ATOM    429  CB  THR A  61      23.344  18.836  87.901  1.00 34.05           C  
ATOM    430  OG1 THR A  61      23.795  19.777  88.879  1.00 36.43           O  
ATOM    431  CG2 THR A  61      24.422  18.655  86.856  1.00 33.40           C  
ATOM    432  N   ASP A  62      20.818  21.098  88.433  1.00 36.00           N  
ATOM    433  CA  ASP A  62      19.945  21.644  89.473  1.00 35.14           C  
ATOM    434  C   ASP A  62      18.631  22.188  88.916  1.00 34.81           C  
ATOM    435  O   ASP A  62      18.615  23.185  88.194  1.00 34.83           O  
ATOM    436  CB  ASP A  62      20.663  22.760  90.228  1.00 37.13           C  
ATOM    437  CG  ASP A  62      19.817  23.336  91.339  1.00 38.64           C  
ATOM    438  OD1 ASP A  62      19.553  22.601  92.314  1.00 40.81           O  
ATOM    439  OD2 ASP A  62      19.407  24.512  91.235  1.00 38.60           O  
ATOM    440  N   GLN A  63      17.527  21.546  89.275  1.00 33.87           N  
ATOM    441  CA  GLN A  63      16.217  21.962  88.794  1.00 33.52           C  
ATOM    442  C   GLN A  63      15.944  23.448  89.021  1.00 34.72           C  
ATOM    443  O   GLN A  63      15.393  24.129  88.158  1.00 35.13           O  
ATOM    444  CB  GLN A  63      15.128  21.138  89.477  1.00 32.53           C  
ATOM    445  CG  GLN A  63      13.749  21.322  88.871  1.00 32.39           C  
ATOM    446  CD  GLN A  63      13.678  20.827  87.437  1.00 32.46           C  
ATOM    447  OE1 GLN A  63      13.977  19.666  87.154  1.00 31.56           O  
ATOM    448  NE2 GLN A  63      13.279  21.707  86.526  1.00 30.21           N  
ATOM    449  N   ALA A  64      16.329  23.955  90.187  1.00 35.86           N  
ATOM    450  CA  ALA A  64      16.097  25.362  90.506  1.00 34.48           C  
ATOM    451  C   ALA A  64      16.796  26.271  89.506  1.00 32.80           C  
ATOM    452  O   ALA A  64      16.200  27.223  89.001  1.00 32.43           O  
ATOM    453  CB  ALA A  64      16.579  25.670  91.924  1.00 35.25           C  
ATOM    454  N   SER A  65      18.062  25.976  89.227  1.00 31.21           N  
ATOM    455  CA  SER A  65      18.843  26.772  88.284  1.00 30.13           C  
ATOM    456  C   SER A  65      18.215  26.692  86.894  1.00 29.47           C  
ATOM    457  O   SER A  65      18.210  27.665  86.144  1.00 27.80           O  
ATOM    458  CB  SER A  65      20.284  26.266  88.238  1.00 29.21           C  
ATOM    459  OG  SER A  65      21.095  27.121  87.457  1.00 30.51           O  
ATOM    460  N   ILE A  66      17.674  25.523  86.567  1.00 29.84           N  
ATOM    461  CA  ILE A  66      17.037  25.306  85.277  1.00 30.26           C  
ATOM    462  C   ILE A  66      15.785  26.169  85.134  1.00 32.24           C  
ATOM    463  O   ILE A  66      15.634  26.890  84.147  1.00 32.91           O  
ATOM    464  CB  ILE A  66      16.686  23.801  85.077  1.00 27.13           C  
ATOM    465  CG1 ILE A  66      17.952  23.026  84.702  1.00 24.91           C  
ATOM    466  CG2 ILE A  66      15.609  23.636  84.022  1.00 24.45           C  
ATOM    467  CD1 ILE A  66      17.751  21.532  84.563  1.00 26.91           C  
ATOM    468  N   ASP A  67      14.893  26.108  86.117  1.00 34.00           N  
ATOM    469  CA  ASP A  67      13.664  26.895  86.059  1.00 35.40           C  
ATOM    470  C   ASP A  67      13.937  28.400  86.059  1.00 36.75           C  
ATOM    471  O   ASP A  67      13.202  29.176  85.442  1.00 36.01           O  
ATOM    472  CB  ASP A  67      12.742  26.532  87.225  1.00 36.58           C  
ATOM    473  CG  ASP A  67      12.308  25.081  87.193  1.00 38.36           C  
ATOM    474  OD1 ASP A  67      11.931  24.610  86.103  1.00 39.81           O  
ATOM    475  OD2 ASP A  67      12.336  24.413  88.252  1.00 38.47           O  
ATOM    476  N   ARG A  68      14.985  28.819  86.758  1.00 38.36           N  
ATOM    477  CA  ARG A  68      15.316  30.231  86.796  1.00 40.77           C  
ATOM    478  C   ARG A  68      15.752  30.657  85.408  1.00 41.08           C  
ATOM    479  O   ARG A  68      15.227  31.623  84.852  1.00 40.58           O  
ATOM    480  CB  ARG A  68      16.445  30.508  87.788  1.00 44.09           C  
ATOM    481  CG  ARG A  68      15.981  30.904  89.178  1.00 48.76           C  
ATOM    482  CD  ARG A  68      17.099  31.640  89.915  1.00 53.27           C  
ATOM    483  NE  ARG A  68      18.266  30.792  90.159  1.00 54.86           N  
ATOM    484  CZ  ARG A  68      18.303  29.815  91.061  1.00 54.87           C  
ATOM    485  NH1 ARG A  68      17.235  29.562  91.810  1.00 55.06           N  
ATOM    486  NH2 ARG A  68      19.406  29.090  91.213  1.00 54.48           N  
ATOM    487  N   CYS A  69      16.712  29.918  84.856  1.00 40.06           N  
ATOM    488  CA  CYS A  69      17.252  30.191  83.531  1.00 39.62           C  
ATOM    489  C   CYS A  69      16.169  30.403  82.475  1.00 38.72           C  
ATOM    490  O   CYS A  69      16.150  31.422  81.783  1.00 37.80           O  
ATOM    491  CB  CYS A  69      18.165  29.044  83.100  1.00 39.99           C  
ATOM    492  SG  CYS A  69      18.689  29.125  81.368  1.00 42.49           S  
ATOM    493  N   VAL A  70      15.265  29.438  82.361  1.00 38.16           N  
ATOM    494  CA  VAL A  70      14.189  29.507  81.384  1.00 37.40           C  
ATOM    495  C   VAL A  70      13.238  30.673  81.619  1.00 38.38           C  
ATOM    496  O   VAL A  70      12.861  31.369  80.679  1.00 40.49           O  
ATOM    497  CB  VAL A  70      13.381  28.194  81.370  1.00 36.15           C  
ATOM    498  CG1 VAL A  70      12.103  28.367  80.558  1.00 34.94           C  
ATOM    499  CG2 VAL A  70      14.233  27.081  80.784  1.00 34.51           C  
ATOM    500  N   ALA A  71      12.843  30.881  82.868  1.00 38.72           N  
ATOM    501  CA  ALA A  71      11.934  31.969  83.201  1.00 38.96           C  
ATOM    502  C   ALA A  71      12.553  33.335  82.885  1.00 39.02           C  
ATOM    503  O   ALA A  71      11.873  34.233  82.394  1.00 37.96           O  
ATOM    504  CB  ALA A  71      11.554  31.891  84.680  1.00 39.38           C  
ATOM    505  N   GLU A  72      13.844  33.483  83.160  1.00 38.71           N  
ATOM    506  CA  GLU A  72      14.534  34.741  82.913  1.00 40.87           C  
ATOM    507  C   GLU A  72      14.619  35.073  81.427  1.00 42.58           C  
ATOM    508  O   GLU A  72      14.327  36.200  81.017  1.00 43.89           O  
ATOM    509  CB  GLU A  72      15.936  34.691  83.515  1.00 41.27           C  
ATOM    510  CG  GLU A  72      16.717  35.978  83.370  1.00 44.16           C  
ATOM    511  CD  GLU A  72      17.913  36.020  84.299  1.00 46.54           C  
ATOM    512  OE1 GLU A  72      18.684  37.003  84.250  1.00 46.48           O  
ATOM    513  OE2 GLU A  72      18.076  35.063  85.086  1.00 48.50           O  
ATOM    514  N   LEU A  73      15.021  34.094  80.622  1.00 42.36           N  
ATOM    515  CA  LEU A  73      15.134  34.288  79.183  1.00 40.61           C  
ATOM    516  C   LEU A  73      13.766  34.552  78.574  1.00 41.27           C  
ATOM    517  O   LEU A  73      13.641  35.313  77.613  1.00 40.27           O  
ATOM    518  CB  LEU A  73      15.770  33.060  78.536  1.00 40.13           C  
ATOM    519  CG  LEU A  73      17.241  32.840  78.898  1.00 38.89           C  
ATOM    520  CD1 LEU A  73      17.704  31.513  78.328  1.00 38.35           C  
ATOM    521  CD2 LEU A  73      18.090  33.994  78.365  1.00 37.11           C  
ATOM    522  N   LEU A  74      12.738  33.925  79.135  1.00 42.57           N  
ATOM    523  CA  LEU A  74      11.384  34.124  78.639  1.00 45.20           C  
ATOM    524  C   LEU A  74      10.957  35.578  78.780  1.00 47.81           C  
ATOM    525  O   LEU A  74      10.206  36.089  77.953  1.00 48.42           O  
ATOM    526  CB  LEU A  74      10.395  33.229  79.386  1.00 43.87           C  
ATOM    527  CG  LEU A  74      10.201  31.823  78.817  1.00 44.62           C  
ATOM    528  CD1 LEU A  74       9.162  31.074  79.643  1.00 45.12           C  
ATOM    529  CD2 LEU A  74       9.745  31.919  77.367  1.00 44.40           C  
ATOM    530  N   ASP A  75      11.432  36.243  79.830  1.00 50.76           N  
ATOM    531  CA  ASP A  75      11.076  37.637  80.051  1.00 52.76           C  
ATOM    532  C   ASP A  75      11.948  38.559  79.219  1.00 52.17           C  
ATOM    533  O   ASP A  75      11.502  39.623  78.803  1.00 52.65           O  
ATOM    534  CB  ASP A  75      11.193  38.005  81.535  1.00 56.34           C  
ATOM    535  CG  ASP A  75      10.282  37.165  82.419  1.00 59.85           C  
ATOM    536  OD1 ASP A  75       9.204  36.740  81.942  1.00 60.41           O  
ATOM    537  OD2 ASP A  75      10.641  36.942  83.596  1.00 62.77           O  
ATOM    538  N   ARG A  76      13.189  38.152  78.972  1.00 51.65           N  
ATOM    539  CA  ARG A  76      14.096  38.966  78.170  1.00 50.77           C  
ATOM    540  C   ARG A  76      13.787  38.837  76.680  1.00 48.49           C  
ATOM    541  O   ARG A  76      13.930  39.802  75.932  1.00 48.31           O  
ATOM    542  CB  ARG A  76      15.558  38.560  78.388  1.00 52.74           C  
ATOM    543  CG  ARG A  76      16.071  38.633  79.814  1.00 56.53           C  
ATOM    544  CD  ARG A  76      17.593  38.707  79.785  1.00 60.30           C  
ATOM    545  NE  ARG A  76      18.226  38.126  80.965  1.00 64.33           N  
ATOM    546  CZ  ARG A  76      19.544  38.051  81.138  1.00 66.39           C  
ATOM    547  NH1 ARG A  76      20.364  38.528  80.207  1.00 66.95           N  
ATOM    548  NH2 ARG A  76      20.046  37.489  82.233  1.00 67.54           N  
ATOM    549  N   TRP A  77      13.367  37.649  76.250  1.00 45.41           N  
ATOM    550  CA  TRP A  77      13.073  37.420  74.835  1.00 42.13           C  
ATOM    551  C   TRP A  77      11.604  37.231  74.487  1.00 41.62           C  
ATOM    552  O   TRP A  77      11.191  37.532  73.372  1.00 42.05           O  
ATOM    553  CB  TRP A  77      13.828  36.196  74.313  1.00 40.03           C  
ATOM    554  CG  TRP A  77      15.319  36.285  74.371  1.00 37.51           C  
ATOM    555  CD1 TRP A  77      16.080  37.418  74.381  1.00 36.49           C  
ATOM    556  CD2 TRP A  77      16.236  35.186  74.343  1.00 36.56           C  
ATOM    557  NE1 TRP A  77      17.415  37.092  74.356  1.00 36.46           N  
ATOM    558  CE2 TRP A  77      17.538  35.726  74.331  1.00 35.91           C  
ATOM    559  CE3 TRP A  77      16.083  33.793  74.319  1.00 36.20           C  
ATOM    560  CZ2 TRP A  77      18.682  34.926  74.301  1.00 36.10           C  
ATOM    561  CZ3 TRP A  77      17.218  32.997  74.289  1.00 35.54           C  
ATOM    562  CH2 TRP A  77      18.501  33.567  74.278  1.00 35.62           C  
ATOM    563  N   GLY A  78      10.817  36.722  75.427  1.00 41.28           N  
ATOM    564  CA  GLY A  78       9.413  36.492  75.148  1.00 39.86           C  
ATOM    565  C   GLY A  78       9.199  35.091  74.606  1.00 39.97           C  
ATOM    566  O   GLY A  78       8.073  34.603  74.550  1.00 40.78           O  
ATOM    567  N   SER A  79      10.281  34.441  74.189  1.00 39.94           N  
ATOM    568  CA  SER A  79      10.198  33.078  73.665  1.00 40.25           C  
ATOM    569  C   SER A  79      11.570  32.517  73.303  1.00 39.63           C  
ATOM    570  O   SER A  79      12.458  33.249  72.854  1.00 39.90           O  
ATOM    571  CB  SER A  79       9.300  33.022  72.426  1.00 40.29           C  
ATOM    572  OG  SER A  79       9.923  33.655  71.324  1.00 41.43           O  
ATOM    573  N   ILE A  80      11.733  31.214  73.509  1.00 37.58           N  
ATOM    574  CA  ILE A  80      12.976  30.529  73.189  1.00 35.51           C  
ATOM    575  C   ILE A  80      12.668  29.699  71.951  1.00 34.68           C  
ATOM    576  O   ILE A  80      11.840  28.787  72.008  1.00 35.20           O  
ATOM    577  CB  ILE A  80      13.401  29.597  74.332  1.00 35.48           C  
ATOM    578  CG1 ILE A  80      13.495  30.395  75.631  1.00 36.66           C  
ATOM    579  CG2 ILE A  80      14.737  28.950  74.013  1.00 34.17           C  
ATOM    580  CD1 ILE A  80      13.798  29.547  76.843  1.00 38.10           C  
ATOM    581  N   ASP A  81      13.314  30.021  70.832  1.00 31.81           N  
ATOM    582  CA  ASP A  81      13.066  29.295  69.590  1.00 29.02           C  
ATOM    583  C   ASP A  81      13.932  28.060  69.419  1.00 26.87           C  
ATOM    584  O   ASP A  81      13.478  27.046  68.891  1.00 25.72           O  
ATOM    585  CB  ASP A  81      13.288  30.199  68.377  1.00 30.39           C  
ATOM    586  CG  ASP A  81      12.416  31.436  68.400  1.00 32.09           C  
ATOM    587  OD1 ASP A  81      11.213  31.313  68.725  1.00 32.38           O  
ATOM    588  OD2 ASP A  81      12.938  32.527  68.081  1.00 32.67           O  
ATOM    589  N   ILE A  82      15.177  28.146  69.872  1.00 24.06           N  
ATOM    590  CA  ILE A  82      16.111  27.042  69.710  1.00 23.63           C  
ATOM    591  C   ILE A  82      16.885  26.710  70.981  1.00 23.22           C  
ATOM    592  O   ILE A  82      17.361  27.601  71.683  1.00 23.85           O  
ATOM    593  CB  ILE A  82      17.145  27.369  68.607  1.00 23.10           C  
ATOM    594  CG1 ILE A  82      16.439  27.943  67.373  1.00 24.17           C  
ATOM    595  CG2 ILE A  82      17.930  26.127  68.255  1.00 20.12           C  
ATOM    596  CD1 ILE A  82      17.391  28.510  66.314  1.00 21.60           C  
ATOM    597  N   LEU A  83      17.036  25.419  71.249  1.00 22.50           N  
ATOM    598  CA  LEU A  83      17.762  24.955  72.423  1.00 21.46           C  
ATOM    599  C   LEU A  83      18.813  23.938  72.002  1.00 21.96           C  
ATOM    600  O   LEU A  83      18.507  22.958  71.319  1.00 23.88           O  
ATOM    601  CB  LEU A  83      16.781  24.334  73.430  1.00 21.20           C  
ATOM    602  CG  LEU A  83      17.255  23.705  74.752  1.00 22.02           C  
ATOM    603  CD1 LEU A  83      17.386  22.220  74.577  1.00 24.56           C  
ATOM    604  CD2 LEU A  83      18.561  24.314  75.223  1.00 21.61           C  
ATOM    605  N   VAL A  84      20.057  24.181  72.403  1.00 21.01           N  
ATOM    606  CA  VAL A  84      21.145  23.284  72.067  1.00 20.11           C  
ATOM    607  C   VAL A  84      21.814  22.744  73.319  1.00 20.79           C  
ATOM    608  O   VAL A  84      22.588  23.445  73.971  1.00 22.04           O  
ATOM    609  CB  VAL A  84      22.218  23.995  71.203  1.00 21.55           C  
ATOM    610  CG1 VAL A  84      23.360  23.030  70.890  1.00 18.11           C  
ATOM    611  CG2 VAL A  84      21.589  24.518  69.912  1.00 20.98           C  
ATOM    612  N   ASN A  85      21.509  21.496  73.656  1.00 20.08           N  
ATOM    613  CA  ASN A  85      22.106  20.862  74.819  1.00 18.51           C  
ATOM    614  C   ASN A  85      23.548  20.468  74.495  1.00 18.52           C  
ATOM    615  O   ASN A  85      23.817  19.350  74.057  1.00 19.21           O  
ATOM    616  CB  ASN A  85      21.304  19.622  75.233  1.00 18.41           C  
ATOM    617  CG  ASN A  85      19.937  19.970  75.824  1.00 18.99           C  
ATOM    618  OD1 ASN A  85      19.813  20.879  76.644  1.00 16.61           O  
ATOM    619  ND2 ASN A  85      18.908  19.230  75.419  1.00 18.55           N  
ATOM    620  N   ASN A  86      24.468  21.402  74.713  1.00 18.04           N  
ATOM    621  CA  ASN A  86      25.885  21.179  74.452  1.00 18.54           C  
ATOM    622  C   ASN A  86      26.713  20.843  75.712  1.00 18.47           C  
ATOM    623  O   ASN A  86      27.798  20.269  75.608  1.00 14.60           O  
ATOM    624  CB  ASN A  86      26.474  22.420  73.771  1.00 18.83           C  
ATOM    625  CG  ASN A  86      27.958  22.285  73.500  1.00 23.16           C  
ATOM    626  OD1 ASN A  86      28.385  21.440  72.711  1.00 24.69           O  
ATOM    627  ND2 ASN A  86      28.758  23.114  74.164  1.00 27.29           N  
ATOM    628  N   ALA A  87      26.208  21.199  76.895  1.00 18.54           N  
ATOM    629  CA  ALA A  87      26.934  20.936  78.146  1.00 18.23           C  
ATOM    630  C   ALA A  87      27.198  19.454  78.361  1.00 17.40           C  
ATOM    631  O   ALA A  87      26.286  18.635  78.299  1.00 18.97           O  
ATOM    632  CB  ALA A  87      26.164  21.504  79.332  1.00 18.39           C  
ATOM    633  N   ALA A  88      28.449  19.106  78.629  1.00 17.55           N  
ATOM    634  CA  ALA A  88      28.793  17.712  78.827  1.00 18.66           C  
ATOM    635  C   ALA A  88      30.147  17.528  79.504  1.00 20.46           C  
ATOM    636  O   ALA A  88      30.954  18.452  79.575  1.00 21.40           O  
ATOM    637  CB  ALA A  88      28.783  16.992  77.480  1.00 18.28           C  
ATOM    638  N   LEU A  89      30.384  16.322  80.004  1.00 22.35           N  
ATOM    639  CA  LEU A  89      31.637  15.993  80.661  1.00 22.91           C  
ATOM    640  C   LEU A  89      32.177  14.702  80.088  1.00 21.30           C  
ATOM    641  O   LEU A  89      31.428  13.839  79.646  1.00 19.69           O  
ATOM    642  CB  LEU A  89      31.445  15.823  82.173  1.00 27.01           C  
ATOM    643  CG  LEU A  89      31.564  17.045  83.089  1.00 29.37           C  
ATOM    644  CD1 LEU A  89      31.381  16.585  84.531  1.00 30.12           C  
ATOM    645  CD2 LEU A  89      32.931  17.704  82.926  1.00 29.29           C  
ATOM    646  N   PHE A  90      33.491  14.578  80.114  1.00 22.22           N  
ATOM    647  CA  PHE A  90      34.151  13.400  79.595  1.00 22.86           C  
ATOM    648  C   PHE A  90      35.035  12.768  80.668  1.00 24.47           C  
ATOM    649  O   PHE A  90      35.492  13.445  81.588  1.00 25.08           O  
ATOM    650  CB  PHE A  90      34.986  13.782  78.373  1.00 19.71           C  
ATOM    651  CG  PHE A  90      35.767  12.648  77.812  1.00 20.71           C  
ATOM    652  CD1 PHE A  90      37.100  12.473  78.154  1.00 20.21           C  
ATOM    653  CD2 PHE A  90      35.162  11.731  76.961  1.00 20.67           C  
ATOM    654  CE1 PHE A  90      37.821  11.396  77.662  1.00 20.92           C  
ATOM    655  CE2 PHE A  90      35.873  10.650  76.463  1.00 19.79           C  
ATOM    656  CZ  PHE A  90      37.208  10.485  76.812  1.00 21.68           C  
ATOM    657  N   ASP A  91      35.272  11.468  80.543  1.00 25.32           N  
ATOM    658  CA  ASP A  91      36.094  10.747  81.500  1.00 25.52           C  
ATOM    659  C   ASP A  91      36.311   9.346  80.941  1.00 26.06           C  
ATOM    660  O   ASP A  91      35.546   8.882  80.094  1.00 25.43           O  
ATOM    661  CB  ASP A  91      35.366  10.668  82.844  1.00 28.34           C  
ATOM    662  CG  ASP A  91      36.315  10.550  84.033  1.00 28.51           C  
ATOM    663  OD1 ASP A  91      35.804  10.377  85.159  1.00 32.55           O  
ATOM    664  OD2 ASP A  91      37.551  10.635  83.857  1.00 25.53           O  
ATOM    665  N   LEU A  92      37.354   8.671  81.406  1.00 25.99           N  
ATOM    666  CA  LEU A  92      37.626   7.326  80.930  1.00 25.97           C  
ATOM    667  C   LEU A  92      38.276   6.478  82.000  1.00 24.25           C  
ATOM    668  O   LEU A  92      38.981   6.986  82.864  1.00 25.34           O  
ATOM    669  CB  LEU A  92      38.512   7.376  79.679  1.00 28.10           C  
ATOM    670  CG  LEU A  92      39.851   8.112  79.755  1.00 29.37           C  
ATOM    671  CD1 LEU A  92      40.986   7.107  79.781  1.00 31.08           C  
ATOM    672  CD2 LEU A  92      39.999   9.018  78.551  1.00 30.89           C  
ATOM    673  N   ALA A  93      38.021   5.179  81.939  1.00 22.01           N  
ATOM    674  CA  ALA A  93      38.583   4.244  82.895  1.00 21.68           C  
ATOM    675  C   ALA A  93      38.022   2.870  82.587  1.00 19.84           C  
ATOM    676  O   ALA A  93      36.883   2.756  82.135  1.00 20.46           O  
ATOM    677  CB  ALA A  93      38.203   4.658  84.326  1.00 22.18           C  
ATOM    678  N   PRO A  94      38.820   1.809  82.805  1.00 18.44           N  
ATOM    679  CA  PRO A  94      38.352   0.445  82.542  1.00 18.56           C  
ATOM    680  C   PRO A  94      37.196   0.101  83.484  1.00 19.10           C  
ATOM    681  O   PRO A  94      36.959   0.790  84.482  1.00 17.96           O  
ATOM    682  CB  PRO A  94      39.587  -0.414  82.829  1.00 17.65           C  
ATOM    683  CG  PRO A  94      40.720   0.506  82.557  1.00 16.82           C  
ATOM    684  CD  PRO A  94      40.258   1.815  83.132  1.00 17.44           C  
ATOM    685  N   ILE A  95      36.486  -0.972  83.167  1.00 19.35           N  
ATOM    686  CA  ILE A  95      35.367  -1.411  83.984  1.00 19.77           C  
ATOM    687  C   ILE A  95      35.747  -1.563  85.463  1.00 19.74           C  
ATOM    688  O   ILE A  95      35.127  -0.953  86.328  1.00 18.49           O  
ATOM    689  CB  ILE A  95      34.809  -2.762  83.478  1.00 19.29           C  
ATOM    690  CG1 ILE A  95      34.212  -2.590  82.077  1.00 19.44           C  
ATOM    691  CG2 ILE A  95      33.753  -3.292  84.451  1.00 19.79           C  
ATOM    692  CD1 ILE A  95      33.033  -1.623  82.015  1.00 17.09           C  
ATOM    693  N   VAL A  96      36.770  -2.361  85.750  1.00 19.67           N  
ATOM    694  CA  VAL A  96      37.171  -2.584  87.137  1.00 21.64           C  
ATOM    695  C   VAL A  96      37.706  -1.357  87.881  1.00 22.62           C  
ATOM    696  O   VAL A  96      38.021  -1.454  89.060  1.00 24.28           O  
ATOM    697  CB  VAL A  96      38.231  -3.719  87.257  1.00 20.39           C  
ATOM    698  CG1 VAL A  96      37.755  -4.962  86.525  1.00 19.41           C  
ATOM    699  CG2 VAL A  96      39.563  -3.254  86.712  1.00 19.92           C  
ATOM    700  N   GLU A  97      37.802  -0.210  87.212  1.00 22.01           N  
ATOM    701  CA  GLU A  97      38.312   0.998  87.861  1.00 20.95           C  
ATOM    702  C   GLU A  97      37.306   2.130  87.898  1.00 21.11           C  
ATOM    703  O   GLU A  97      37.590   3.202  88.427  1.00 22.26           O  
ATOM    704  CB  GLU A  97      39.578   1.496  87.161  1.00 21.10           C  
ATOM    705  CG  GLU A  97      40.823   0.688  87.471  1.00 23.62           C  
ATOM    706  CD  GLU A  97      42.031   1.163  86.693  1.00 23.81           C  
ATOM    707  OE1 GLU A  97      42.268   2.387  86.640  1.00 26.41           O  
ATOM    708  OE2 GLU A  97      42.750   0.312  86.139  1.00 27.00           O  
ATOM    709  N   ILE A  98      36.132   1.903  87.330  1.00 20.73           N  
ATOM    710  CA  ILE A  98      35.115   2.938  87.310  1.00 19.76           C  
ATOM    711  C   ILE A  98      34.722   3.267  88.748  1.00 20.11           C  
ATOM    712  O   ILE A  98      34.584   2.374  89.579  1.00 20.28           O  
ATOM    713  CB  ILE A  98      33.885   2.469  86.500  1.00 18.40           C  
ATOM    714  CG1 ILE A  98      34.294   2.236  85.045  1.00 18.46           C  
ATOM    715  CG2 ILE A  98      32.776   3.503  86.575  1.00 17.99           C  
ATOM    716  CD1 ILE A  98      33.172   1.715  84.173  1.00 18.69           C  
ATOM    717  N   THR A  99      34.547   4.549  89.033  1.00 19.91           N  
ATOM    718  CA  THR A  99      34.184   4.991  90.370  1.00 20.47           C  
ATOM    719  C   THR A  99      32.757   5.507  90.386  1.00 21.49           C  
ATOM    720  O   THR A  99      32.218   5.877  89.345  1.00 22.14           O  
ATOM    721  CB  THR A  99      35.098   6.114  90.830  1.00 20.02           C  
ATOM    722  OG1 THR A  99      34.848   7.281  90.037  1.00 21.23           O  
ATOM    723  CG2 THR A  99      36.557   5.699  90.675  1.00 18.99           C  
ATOM    724  N   ARG A 100      32.147   5.533  91.567  1.00 20.86           N  
ATOM    725  CA  ARG A 100      30.775   6.008  91.693  1.00 21.25           C  
ATOM    726  C   ARG A 100      30.714   7.495  91.425  1.00 22.04           C  
ATOM    727  O   ARG A 100      29.669   8.028  91.049  1.00 21.32           O  
ATOM    728  CB  ARG A 100      30.229   5.733  93.096  1.00 21.99           C  
ATOM    729  CG  ARG A 100      30.030   4.270  93.416  1.00 21.45           C  
ATOM    730  CD  ARG A 100      28.595   4.022  93.803  1.00 21.05           C  
ATOM    731  NE  ARG A 100      28.301   2.599  93.840  1.00 21.89           N  
ATOM    732  CZ  ARG A 100      27.092   2.096  93.632  1.00 21.17           C  
ATOM    733  NH1 ARG A 100      26.901   0.786  93.683  1.00 22.28           N  
ATOM    734  NH2 ARG A 100      26.080   2.908  93.361  1.00 19.13           N  
ATOM    735  N   GLU A 101      31.837   8.172  91.634  1.00 22.16           N  
ATOM    736  CA  GLU A 101      31.873   9.605  91.408  1.00 25.43           C  
ATOM    737  C   GLU A 101      31.900   9.901  89.908  1.00 23.60           C  
ATOM    738  O   GLU A 101      31.289  10.865  89.455  1.00 23.03           O  
ATOM    739  CB  GLU A 101      33.089  10.227  92.102  1.00 28.13           C  
ATOM    740  CG  GLU A 101      34.409   9.639  91.670  1.00 37.06           C  
ATOM    741  CD  GLU A 101      35.225  10.609  90.858  1.00 41.38           C  
ATOM    742  OE1 GLU A 101      35.562  10.294  89.700  1.00 43.62           O  
ATOM    743  OE2 GLU A 101      35.532  11.691  91.387  1.00 47.06           O  
ATOM    744  N   SER A 102      32.595   9.075  89.135  1.00 22.31           N  
ATOM    745  CA  SER A 102      32.640   9.299  87.697  1.00 23.09           C  
ATOM    746  C   SER A 102      31.236   9.078  87.138  1.00 22.44           C  
ATOM    747  O   SER A 102      30.685   9.925  86.425  1.00 22.31           O  
ATOM    748  CB  SER A 102      33.622   8.342  87.034  1.00 25.08           C  
ATOM    749  OG  SER A 102      33.800   8.704  85.675  1.00 28.87           O  
ATOM    750  N   TYR A 103      30.656   7.937  87.481  1.00 18.65           N  
ATOM    751  CA  TYR A 103      29.314   7.609  87.044  1.00 21.34           C  
ATOM    752  C   TYR A 103      28.317   8.715  87.418  1.00 21.94           C  
ATOM    753  O   TYR A 103      27.665   9.296  86.552  1.00 23.56           O  
ATOM    754  CB  TYR A 103      28.872   6.288  87.679  1.00 21.53           C  
ATOM    755  CG  TYR A 103      27.416   5.967  87.449  1.00 23.00           C  
ATOM    756  CD1 TYR A 103      26.987   5.416  86.243  1.00 22.62           C  
ATOM    757  CD2 TYR A 103      26.455   6.268  88.417  1.00 22.76           C  
ATOM    758  CE1 TYR A 103      25.640   5.177  86.002  1.00 22.98           C  
ATOM    759  CE2 TYR A 103      25.098   6.032  88.183  1.00 23.79           C  
ATOM    760  CZ  TYR A 103      24.702   5.488  86.970  1.00 23.99           C  
ATOM    761  OH  TYR A 103      23.371   5.262  86.708  1.00 25.68           O  
ATOM    762  N   ASP A 104      28.207   8.991  88.714  1.00 22.49           N  
ATOM    763  CA  ASP A 104      27.284  10.000  89.238  1.00 23.01           C  
ATOM    764  C   ASP A 104      27.349  11.332  88.516  1.00 22.19           C  
ATOM    765  O   ASP A 104      26.316  11.929  88.203  1.00 21.72           O  
ATOM    766  CB  ASP A 104      27.558  10.261  90.724  1.00 24.41           C  
ATOM    767  CG  ASP A 104      27.167   9.095  91.619  1.00 26.69           C  
ATOM    768  OD1 ASP A 104      27.576   9.116  92.797  1.00 29.39           O  
ATOM    769  OD2 ASP A 104      26.455   8.171  91.169  1.00 25.80           O  
ATOM    770  N   ARG A 105      28.566  11.802  88.275  1.00 20.95           N  
ATOM    771  CA  ARG A 105      28.783  13.085  87.625  1.00 22.47           C  
ATOM    772  C   ARG A 105      28.437  13.138  86.119  1.00 22.12           C  
ATOM    773  O   ARG A 105      27.695  14.023  85.679  1.00 19.28           O  
ATOM    774  CB  ARG A 105      30.233  13.518  87.860  1.00 25.69           C  
ATOM    775  CG  ARG A 105      30.365  14.897  88.479  1.00 29.95           C  
ATOM    776  CD  ARG A 105      31.812  15.233  88.813  1.00 33.99           C  
ATOM    777  NE  ARG A 105      32.745  14.942  87.725  1.00 37.09           N  
ATOM    778  CZ  ARG A 105      33.587  13.912  87.719  1.00 39.00           C  
ATOM    779  NH1 ARG A 105      33.616  13.065  88.745  1.00 41.45           N  
ATOM    780  NH2 ARG A 105      34.412  13.734  86.696  1.00 39.59           N  
ATOM    781  N   LEU A 106      28.957  12.193  85.337  1.00 21.14           N  
ATOM    782  CA  LEU A 106      28.688  12.186  83.905  1.00 19.92           C  
ATOM    783  C   LEU A 106      27.204  12.029  83.595  1.00 19.76           C  
ATOM    784  O   LEU A 106      26.673  12.740  82.735  1.00 18.73           O  
ATOM    785  CB  LEU A 106      29.484  11.078  83.204  1.00 20.49           C  
ATOM    786  CG  LEU A 106      31.016  11.112  83.295  1.00 19.85           C  
ATOM    787  CD1 LEU A 106      31.598  10.429  82.066  1.00 17.67           C  
ATOM    788  CD2 LEU A 106      31.518  12.538  83.366  1.00 19.59           C  
ATOM    789  N   PHE A 107      26.527  11.114  84.286  1.00 17.48           N  
ATOM    790  CA  PHE A 107      25.104  10.928  84.029  1.00 18.47           C  
ATOM    791  C   PHE A 107      24.287  12.135  84.462  1.00 19.90           C  
ATOM    792  O   PHE A 107      23.299  12.495  83.811  1.00 20.21           O  
ATOM    793  CB  PHE A 107      24.575   9.664  84.712  1.00 18.99           C  
ATOM    794  CG  PHE A 107      24.696   8.424  83.865  1.00 17.93           C  
ATOM    795  CD1 PHE A 107      25.901   7.745  83.767  1.00 16.68           C  
ATOM    796  CD2 PHE A 107      23.605   7.961  83.135  1.00 17.68           C  
ATOM    797  CE1 PHE A 107      26.020   6.622  82.950  1.00 19.17           C  
ATOM    798  CE2 PHE A 107      23.713   6.844  82.318  1.00 18.06           C  
ATOM    799  CZ  PHE A 107      24.922   6.172  82.223  1.00 17.93           C  
ATOM    800  N   ALA A 108      24.699  12.770  85.556  1.00 20.29           N  
ATOM    801  CA  ALA A 108      23.997  13.949  86.050  1.00 20.07           C  
ATOM    802  C   ALA A 108      24.004  15.079  85.011  1.00 20.51           C  
ATOM    803  O   ALA A 108      22.982  15.712  84.752  1.00 21.81           O  
ATOM    804  CB  ALA A 108      24.640  14.424  87.339  1.00 20.59           C  
ATOM    805  N   ILE A 109      25.153  15.319  84.399  1.00 20.73           N  
ATOM    806  CA  ILE A 109      25.262  16.382  83.411  1.00 22.03           C  
ATOM    807  C   ILE A 109      24.875  16.005  81.984  1.00 20.38           C  
ATOM    808  O   ILE A 109      24.061  16.683  81.367  1.00 21.07           O  
ATOM    809  CB  ILE A 109      26.686  16.937  83.384  1.00 25.48           C  
ATOM    810  CG1 ILE A 109      27.046  17.449  84.780  1.00 26.67           C  
ATOM    811  CG2 ILE A 109      26.798  18.044  82.322  1.00 24.01           C  
ATOM    812  CD1 ILE A 109      28.508  17.733  84.966  1.00 30.52           C  
ATOM    813  N   ASN A 110      25.460  14.928  81.466  1.00 19.70           N  
ATOM    814  CA  ASN A 110      25.198  14.479  80.099  1.00 18.57           C  
ATOM    815  C   ASN A 110      23.767  14.025  79.835  1.00 18.89           C  
ATOM    816  O   ASN A 110      23.135  14.459  78.870  1.00 20.23           O  
ATOM    817  CB  ASN A 110      26.157  13.345  79.734  1.00 16.62           C  
ATOM    818  CG  ASN A 110      27.614  13.775  79.784  1.00 18.15           C  
ATOM    819  OD1 ASN A 110      27.928  14.921  80.134  1.00 16.03           O  
ATOM    820  ND2 ASN A 110      28.515  12.855  79.435  1.00 15.67           N  
ATOM    821  N   VAL A 111      23.266  13.142  80.692  1.00 18.51           N  
ATOM    822  CA  VAL A 111      21.915  12.597  80.567  1.00 16.00           C  
ATOM    823  C   VAL A 111      20.874  13.482  81.245  1.00 19.45           C  
ATOM    824  O   VAL A 111      20.111  14.186  80.572  1.00 20.05           O  
ATOM    825  CB  VAL A 111      21.851  11.194  81.187  1.00 12.54           C  
ATOM    826  CG1 VAL A 111      20.482  10.578  80.969  1.00 11.01           C  
ATOM    827  CG2 VAL A 111      22.933  10.329  80.587  1.00 14.15           C  
ATOM    828  N   SER A 112      20.853  13.444  82.578  1.00 20.67           N  
ATOM    829  CA  SER A 112      19.916  14.231  83.381  1.00 20.34           C  
ATOM    830  C   SER A 112      19.820  15.688  82.933  1.00 19.69           C  
ATOM    831  O   SER A 112      18.725  16.234  82.783  1.00 19.30           O  
ATOM    832  CB  SER A 112      20.334  14.183  84.853  1.00 21.15           C  
ATOM    833  OG  SER A 112      19.541  15.059  85.628  1.00 23.67           O  
ATOM    834  N   GLY A 113      20.971  16.319  82.736  1.00 20.05           N  
ATOM    835  CA  GLY A 113      20.981  17.705  82.301  1.00 20.56           C  
ATOM    836  C   GLY A 113      20.255  17.912  80.983  1.00 20.79           C  
ATOM    837  O   GLY A 113      19.447  18.832  80.845  1.00 21.68           O  
ATOM    838  N   THR A 114      20.533  17.052  80.008  1.00 20.29           N  
ATOM    839  CA  THR A 114      19.891  17.154  78.700  1.00 19.33           C  
ATOM    840  C   THR A 114      18.387  16.920  78.787  1.00 19.05           C  
ATOM    841  O   THR A 114      17.593  17.664  78.200  1.00 18.95           O  
ATOM    842  CB  THR A 114      20.497  16.139  77.713  1.00 19.60           C  
ATOM    843  OG1 THR A 114      21.835  16.535  77.391  1.00 19.37           O  
ATOM    844  CG2 THR A 114      19.663  16.057  76.445  1.00 19.59           C  
ATOM    845  N   LEU A 115      17.994  15.890  79.530  1.00 18.82           N  
ATOM    846  CA  LEU A 115      16.582  15.569  79.677  1.00 19.61           C  
ATOM    847  C   LEU A 115      15.744  16.683  80.292  1.00 20.46           C  
ATOM    848  O   LEU A 115      14.806  17.181  79.665  1.00 21.53           O  
ATOM    849  CB  LEU A 115      16.405  14.295  80.508  1.00 20.85           C  
ATOM    850  CG  LEU A 115      14.952  13.919  80.845  1.00 22.57           C  
ATOM    851  CD1 LEU A 115      14.116  13.802  79.573  1.00 22.28           C  
ATOM    852  CD2 LEU A 115      14.937  12.609  81.608  1.00 23.14           C  
ATOM    853  N   PHE A 116      16.069  17.079  81.517  1.00 20.51           N  
ATOM    854  CA  PHE A 116      15.280  18.113  82.187  1.00 20.87           C  
ATOM    855  C   PHE A 116      15.379  19.487  81.546  1.00 20.41           C  
ATOM    856  O   PHE A 116      14.469  20.308  81.678  1.00 20.80           O  
ATOM    857  CB  PHE A 116      15.629  18.143  83.682  1.00 18.66           C  
ATOM    858  CG  PHE A 116      15.251  16.871  84.389  1.00 15.88           C  
ATOM    859  CD1 PHE A 116      13.913  16.548  84.587  1.00 14.86           C  
ATOM    860  CD2 PHE A 116      16.220  15.938  84.735  1.00 16.05           C  
ATOM    861  CE1 PHE A 116      13.546  15.305  85.106  1.00 16.33           C  
ATOM    862  CE2 PHE A 116      15.861  14.696  85.253  1.00 15.00           C  
ATOM    863  CZ  PHE A 116      14.524  14.379  85.438  1.00 13.88           C  
ATOM    864  N   MET A 117      16.471  19.734  80.832  1.00 21.77           N  
ATOM    865  CA  MET A 117      16.632  21.007  80.139  1.00 22.20           C  
ATOM    866  C   MET A 117      15.644  20.960  78.957  1.00 21.64           C  
ATOM    867  O   MET A 117      15.004  21.955  78.626  1.00 21.47           O  
ATOM    868  CB  MET A 117      18.073  21.152  79.655  1.00 23.05           C  
ATOM    869  CG  MET A 117      18.524  22.578  79.398  1.00 28.50           C  
ATOM    870  SD  MET A 117      18.551  23.661  80.862  1.00 29.23           S  
ATOM    871  CE  MET A 117      17.487  24.948  80.296  1.00 28.57           C  
ATOM    872  N   MET A 118      15.508  19.786  78.341  1.00 22.05           N  
ATOM    873  CA  MET A 118      14.574  19.596  77.230  1.00 22.31           C  
ATOM    874  C   MET A 118      13.153  19.802  77.736  1.00 23.71           C  
ATOM    875  O   MET A 118      12.328  20.469  77.104  1.00 23.35           O  
ATOM    876  CB  MET A 118      14.654  18.170  76.674  1.00 20.90           C  
ATOM    877  CG  MET A 118      15.500  17.977  75.430  1.00 23.11           C  
ATOM    878  SD  MET A 118      14.977  16.476  74.535  1.00 22.63           S  
ATOM    879  CE  MET A 118      15.543  15.185  75.629  1.00 23.25           C  
ATOM    880  N   GLN A 119      12.869  19.195  78.882  1.00 25.13           N  
ATOM    881  CA  GLN A 119      11.548  19.276  79.477  1.00 25.60           C  
ATOM    882  C   GLN A 119      11.169  20.713  79.807  1.00 25.48           C  
ATOM    883  O   GLN A 119      10.057  21.152  79.521  1.00 25.67           O  
ATOM    884  CB  GLN A 119      11.511  18.424  80.734  1.00 26.26           C  
ATOM    885  CG  GLN A 119      10.141  18.293  81.353  1.00 27.78           C  
ATOM    886  CD  GLN A 119      10.219  17.718  82.746  1.00 26.91           C  
ATOM    887  OE1 GLN A 119      10.850  18.303  83.629  1.00 26.42           O  
ATOM    888  NE2 GLN A 119       9.592  16.564  82.951  1.00 24.18           N  
ATOM    889  N   ALA A 120      12.097  21.449  80.403  1.00 25.78           N  
ATOM    890  CA  ALA A 120      11.831  22.835  80.753  1.00 27.01           C  
ATOM    891  C   ALA A 120      11.499  23.684  79.516  1.00 28.88           C  
ATOM    892  O   ALA A 120      10.482  24.383  79.487  1.00 29.66           O  
ATOM    893  CB  ALA A 120      13.025  23.412  81.481  1.00 27.01           C  
ATOM    894  N   VAL A 121      12.355  23.621  78.495  1.00 29.43           N  
ATOM    895  CA  VAL A 121      12.145  24.390  77.263  1.00 28.82           C  
ATOM    896  C   VAL A 121      10.920  23.912  76.471  1.00 28.60           C  
ATOM    897  O   VAL A 121      10.148  24.719  75.956  1.00 28.22           O  
ATOM    898  CB  VAL A 121      13.390  24.325  76.350  1.00 28.69           C  
ATOM    899  CG1 VAL A 121      13.077  24.935  75.002  1.00 28.19           C  
ATOM    900  CG2 VAL A 121      14.552  25.063  77.004  1.00 26.94           C  
ATOM    901  N   ALA A 122      10.742  22.601  76.379  1.00 28.03           N  
ATOM    902  CA  ALA A 122       9.602  22.051  75.660  1.00 28.61           C  
ATOM    903  C   ALA A 122       8.283  22.558  76.251  1.00 29.97           C  
ATOM    904  O   ALA A 122       7.343  22.873  75.510  1.00 28.96           O  
ATOM    905  CB  ALA A 122       9.643  20.531  75.705  1.00 27.15           C  
ATOM    906  N   ARG A 123       8.209  22.628  77.581  1.00 29.83           N  
ATOM    907  CA  ARG A 123       6.992  23.097  78.240  1.00 30.06           C  
ATOM    908  C   ARG A 123       6.700  24.532  77.846  1.00 29.11           C  
ATOM    909  O   ARG A 123       5.543  24.904  77.656  1.00 28.37           O  
ATOM    910  CB  ARG A 123       7.093  22.966  79.772  1.00 31.03           C  
ATOM    911  CG  ARG A 123       6.661  21.586  80.275  1.00 33.90           C  
ATOM    912  CD  ARG A 123       6.420  21.507  81.786  1.00 35.16           C  
ATOM    913  NE  ARG A 123       7.652  21.407  82.567  1.00 37.11           N  
ATOM    914  CZ  ARG A 123       7.826  20.563  83.583  1.00 37.79           C  
ATOM    915  NH1 ARG A 123       6.849  19.738  83.941  1.00 36.14           N  
ATOM    916  NH2 ARG A 123       8.976  20.547  84.249  1.00 38.09           N  
ATOM    917  N   ALA A 124       7.755  25.332  77.710  1.00 28.70           N  
ATOM    918  CA  ALA A 124       7.602  26.726  77.310  1.00 28.61           C  
ATOM    919  C   ALA A 124       7.128  26.802  75.856  1.00 29.37           C  
ATOM    920  O   ALA A 124       6.189  27.532  75.542  1.00 29.55           O  
ATOM    921  CB  ALA A 124       8.922  27.466  77.466  1.00 25.88           C  
ATOM    922  N   MET A 125       7.776  26.037  74.979  1.00 28.86           N  
ATOM    923  CA  MET A 125       7.419  26.033  73.565  1.00 29.90           C  
ATOM    924  C   MET A 125       5.969  25.639  73.359  1.00 30.75           C  
ATOM    925  O   MET A 125       5.251  26.270  72.588  1.00 32.33           O  
ATOM    926  CB  MET A 125       8.342  25.090  72.782  1.00 27.85           C  
ATOM    927  CG  MET A 125       9.752  25.623  72.668  1.00 26.04           C  
ATOM    928  SD  MET A 125      10.951  24.448  72.031  1.00 29.91           S  
ATOM    929  CE  MET A 125      12.401  25.529  71.840  1.00 24.28           C  
ATOM    930  N   ILE A 126       5.529  24.598  74.050  1.00 32.14           N  
ATOM    931  CA  ILE A 126       4.150  24.164  73.920  1.00 33.78           C  
ATOM    932  C   ILE A 126       3.215  25.327  74.265  1.00 35.78           C  
ATOM    933  O   ILE A 126       2.251  25.600  73.545  1.00 36.73           O  
ATOM    934  CB  ILE A 126       3.875  22.948  74.832  1.00 33.34           C  
ATOM    935  CG1 ILE A 126       4.761  21.780  74.385  1.00 33.90           C  
ATOM    936  CG2 ILE A 126       2.398  22.566  74.776  1.00 32.20           C  
ATOM    937  CD1 ILE A 126       4.585  20.505  75.165  1.00 32.43           C  
ATOM    938  N   ALA A 127       3.518  26.022  75.358  1.00 38.03           N  
ATOM    939  CA  ALA A 127       2.718  27.164  75.791  1.00 38.24           C  
ATOM    940  C   ALA A 127       2.785  28.257  74.733  1.00 38.06           C  
ATOM    941  O   ALA A 127       1.771  28.851  74.382  1.00 38.38           O  
ATOM    942  CB  ALA A 127       3.233  27.692  77.128  1.00 38.48           C  
ATOM    943  N   GLY A 128       3.987  28.514  74.227  1.00 39.05           N  
ATOM    944  CA  GLY A 128       4.162  29.525  73.198  1.00 39.65           C  
ATOM    945  C   GLY A 128       3.233  29.306  72.013  1.00 41.06           C  
ATOM    946  O   GLY A 128       2.808  30.260  71.366  1.00 42.05           O  
ATOM    947  N   GLY A 129       2.922  28.047  71.720  1.00 40.32           N  
ATOM    948  CA  GLY A 129       2.022  27.750  70.623  1.00 40.33           C  
ATOM    949  C   GLY A 129       2.581  27.847  69.213  1.00 40.71           C  
ATOM    950  O   GLY A 129       1.820  27.773  68.249  1.00 40.37           O  
ATOM    951  N   ARG A 130       3.892  28.012  69.070  1.00 40.56           N  
ATOM    952  CA  ARG A 130       4.476  28.099  67.735  1.00 39.75           C  
ATOM    953  C   ARG A 130       5.716  27.214  67.544  1.00 37.42           C  
ATOM    954  O   ARG A 130       6.677  27.595  66.872  1.00 35.99           O  
ATOM    955  CB  ARG A 130       4.783  29.563  67.392  1.00 41.96           C  
ATOM    956  CG  ARG A 130       5.719  30.268  68.350  1.00 45.95           C  
ATOM    957  CD  ARG A 130       5.420  31.758  68.392  1.00 48.73           C  
ATOM    958  NE  ARG A 130       6.545  32.526  68.917  1.00 53.36           N  
ATOM    959  CZ  ARG A 130       7.662  32.772  68.236  1.00 55.86           C  
ATOM    960  NH1 ARG A 130       7.806  32.312  66.996  1.00 56.76           N  
ATOM    961  NH2 ARG A 130       8.637  33.481  68.791  1.00 56.58           N  
ATOM    962  N   GLY A 131       5.665  26.025  68.142  1.00 34.51           N  
ATOM    963  CA  GLY A 131       6.745  25.057  68.035  1.00 31.01           C  
ATOM    964  C   GLY A 131       8.140  25.535  68.390  1.00 28.67           C  
ATOM    965  O   GLY A 131       8.309  26.505  69.127  1.00 28.29           O  
ATOM    966  N   GLY A 132       9.141  24.836  67.859  1.00 26.33           N  
ATOM    967  CA  GLY A 132      10.524  25.192  68.113  1.00 23.68           C  
ATOM    968  C   GLY A 132      11.477  24.103  67.660  1.00 22.44           C  
ATOM    969  O   GLY A 132      11.050  23.060  67.166  1.00 21.64           O  
ATOM    970  N   LYS A 133      12.772  24.348  67.828  1.00 21.27           N  
ATOM    971  CA  LYS A 133      13.795  23.386  67.445  1.00 21.71           C  
ATOM    972  C   LYS A 133      14.684  23.020  68.636  1.00 21.26           C  
ATOM    973  O   LYS A 133      15.133  23.895  69.379  1.00 20.38           O  
ATOM    974  CB  LYS A 133      14.693  23.964  66.343  1.00 23.68           C  
ATOM    975  CG  LYS A 133      13.987  24.412  65.069  1.00 24.24           C  
ATOM    976  CD  LYS A 133      13.427  23.235  64.299  1.00 24.24           C  
ATOM    977  CE  LYS A 133      12.870  23.676  62.960  1.00 21.90           C  
ATOM    978  NZ  LYS A 133      12.283  22.503  62.259  1.00 24.56           N  
ATOM    979  N   ILE A 134      14.939  21.728  68.813  1.00 20.43           N  
ATOM    980  CA  ILE A 134      15.814  21.273  69.889  1.00 20.62           C  
ATOM    981  C   ILE A 134      16.877  20.375  69.291  1.00 20.28           C  
ATOM    982  O   ILE A 134      16.568  19.405  68.593  1.00 20.31           O  
ATOM    983  CB  ILE A 134      15.059  20.471  70.991  1.00 21.36           C  
ATOM    984  CG1 ILE A 134      14.103  21.388  71.750  1.00 18.16           C  
ATOM    985  CG2 ILE A 134      16.066  19.879  71.984  1.00 19.10           C  
ATOM    986  CD1 ILE A 134      13.185  20.658  72.688  1.00 22.19           C  
ATOM    987  N   ILE A 135      18.132  20.703  69.569  1.00 20.25           N  
ATOM    988  CA  ILE A 135      19.249  19.928  69.060  1.00 19.84           C  
ATOM    989  C   ILE A 135      20.095  19.402  70.208  1.00 19.85           C  
ATOM    990  O   ILE A 135      20.602  20.181  71.017  1.00 20.82           O  
ATOM    991  CB  ILE A 135      20.147  20.790  68.156  1.00 20.63           C  
ATOM    992  CG1 ILE A 135      19.316  21.393  67.027  1.00 21.25           C  
ATOM    993  CG2 ILE A 135      21.286  19.956  67.603  1.00 16.92           C  
ATOM    994  CD1 ILE A 135      20.084  22.389  66.188  1.00 22.38           C  
ATOM    995  N   ASN A 136      20.242  18.083  70.285  1.00 19.12           N  
ATOM    996  CA  ASN A 136      21.061  17.483  71.327  1.00 19.66           C  
ATOM    997  C   ASN A 136      22.407  17.123  70.748  1.00 19.41           C  
ATOM    998  O   ASN A 136      22.533  16.892  69.551  1.00 22.83           O  
ATOM    999  CB  ASN A 136      20.409  16.223  71.898  1.00 18.43           C  
ATOM   1000  CG  ASN A 136      19.079  16.509  72.539  1.00 20.02           C  
ATOM   1001  OD1 ASN A 136      18.873  17.594  73.095  1.00 18.24           O  
ATOM   1002  ND2 ASN A 136      18.163  15.541  72.475  1.00 15.50           N  
ATOM   1003  N   MET A 137      23.416  17.085  71.602  1.00 18.84           N  
ATOM   1004  CA  MET A 137      24.750  16.741  71.167  1.00 19.71           C  
ATOM   1005  C   MET A 137      25.118  15.339  71.639  1.00 20.72           C  
ATOM   1006  O   MET A 137      25.384  15.108  72.824  1.00 23.43           O  
ATOM   1007  CB  MET A 137      25.757  17.755  71.711  1.00 20.02           C  
ATOM   1008  CG  MET A 137      25.652  19.142  71.089  1.00 23.09           C  
ATOM   1009  SD  MET A 137      26.076  19.168  69.318  1.00 22.73           S  
ATOM   1010  CE  MET A 137      27.855  19.057  69.408  1.00 23.85           C  
ATOM   1011  N   ALA A 138      25.105  14.393  70.714  1.00 18.57           N  
ATOM   1012  CA  ALA A 138      25.474  13.032  71.047  1.00 18.03           C  
ATOM   1013  C   ALA A 138      26.960  12.943  70.742  1.00 17.33           C  
ATOM   1014  O   ALA A 138      27.712  13.876  71.033  1.00 17.16           O  
ATOM   1015  CB  ALA A 138      24.682  12.037  70.197  1.00 16.15           C  
ATOM   1016  N   SER A 139      27.378  11.840  70.136  1.00 16.62           N  
ATOM   1017  CA  SER A 139      28.785  11.635  69.806  1.00 16.28           C  
ATOM   1018  C   SER A 139      28.960  10.227  69.278  1.00 15.83           C  
ATOM   1019  O   SER A 139      28.139   9.352  69.548  1.00 15.25           O  
ATOM   1020  CB  SER A 139      29.655  11.809  71.054  1.00 16.49           C  
ATOM   1021  OG  SER A 139      30.775  10.932  71.030  1.00 17.38           O  
ATOM   1022  N   GLN A 140      30.028  10.005  68.525  1.00 16.70           N  
ATOM   1023  CA  GLN A 140      30.286   8.676  67.997  1.00 19.84           C  
ATOM   1024  C   GLN A 140      30.321   7.671  69.151  1.00 19.01           C  
ATOM   1025  O   GLN A 140      29.987   6.496  68.979  1.00 17.76           O  
ATOM   1026  CB  GLN A 140      31.624   8.648  67.257  1.00 22.44           C  
ATOM   1027  CG  GLN A 140      32.817   9.036  68.107  1.00 26.33           C  
ATOM   1028  CD  GLN A 140      34.137   8.760  67.407  1.00 30.24           C  
ATOM   1029  OE1 GLN A 140      34.353   9.203  66.277  1.00 30.88           O  
ATOM   1030  NE2 GLN A 140      35.031   8.024  68.077  1.00 30.11           N  
ATOM   1031  N   ALA A 141      30.729   8.145  70.327  1.00 19.37           N  
ATOM   1032  CA  ALA A 141      30.823   7.288  71.508  1.00 18.60           C  
ATOM   1033  C   ALA A 141      29.474   6.669  71.842  1.00 17.25           C  
ATOM   1034  O   ALA A 141      29.411   5.561  72.367  1.00 14.43           O  
ATOM   1035  CB  ALA A 141      31.342   8.081  72.691  1.00 17.72           C  
ATOM   1036  N   GLY A 142      28.402   7.386  71.515  1.00 17.68           N  
ATOM   1037  CA  GLY A 142      27.066   6.890  71.785  1.00 18.97           C  
ATOM   1038  C   GLY A 142      26.553   5.866  70.787  1.00 20.14           C  
ATOM   1039  O   GLY A 142      25.454   5.339  70.965  1.00 19.86           O  
ATOM   1040  N   ARG A 143      27.340   5.583  69.748  1.00 21.05           N  
ATOM   1041  CA  ARG A 143      26.961   4.624  68.703  1.00 20.57           C  
ATOM   1042  C   ARG A 143      27.436   3.215  69.022  1.00 21.89           C  
ATOM   1043  O   ARG A 143      26.758   2.242  68.706  1.00 24.11           O  
ATOM   1044  CB  ARG A 143      27.552   5.036  67.352  1.00 19.46           C  
ATOM   1045  CG  ARG A 143      27.044   6.359  66.796  1.00 18.05           C  
ATOM   1046  CD  ARG A 143      25.587   6.273  66.365  1.00 16.48           C  
ATOM   1047  NE  ARG A 143      25.222   7.405  65.519  1.00 17.15           N  
ATOM   1048  CZ  ARG A 143      24.004   7.627  65.035  1.00 15.24           C  
ATOM   1049  NH1 ARG A 143      23.785   8.686  64.275  1.00 15.49           N  
ATOM   1050  NH2 ARG A 143      23.007   6.800  65.313  1.00 13.65           N  
ATOM   1051  N   ARG A 144      28.615   3.112  69.628  1.00 22.09           N  
ATOM   1052  CA  ARG A 144      29.182   1.819  69.997  1.00 21.38           C  
ATOM   1053  C   ARG A 144      30.032   1.970  71.254  1.00 21.68           C  
ATOM   1054  O   ARG A 144      30.651   3.010  71.474  1.00 20.35           O  
ATOM   1055  CB  ARG A 144      30.045   1.252  68.855  1.00 22.18           C  
ATOM   1056  CG  ARG A 144      31.409   1.918  68.663  1.00 21.83           C  
ATOM   1057  CD  ARG A 144      31.289   3.345  68.152  1.00 25.39           C  
ATOM   1058  NE  ARG A 144      32.552   4.069  68.273  1.00 30.20           N  
ATOM   1059  CZ  ARG A 144      33.186   4.286  69.424  1.00 33.72           C  
ATOM   1060  NH1 ARG A 144      32.680   3.838  70.571  1.00 33.69           N  
ATOM   1061  NH2 ARG A 144      34.334   4.951  69.430  1.00 34.47           N  
ATOM   1062  N   GLY A 145      30.060   0.929  72.078  1.00 22.26           N  
ATOM   1063  CA  GLY A 145      30.841   0.994  73.299  1.00 22.50           C  
ATOM   1064  C   GLY A 145      32.327   0.922  73.023  1.00 24.41           C  
ATOM   1065  O   GLY A 145      32.736   0.555  71.919  1.00 24.30           O  
ATOM   1066  N   GLU A 146      33.126   1.291  74.025  1.00 24.94           N  
ATOM   1067  CA  GLU A 146      34.591   1.260  73.963  1.00 24.35           C  
ATOM   1068  C   GLU A 146      35.117   0.706  75.282  1.00 23.71           C  
ATOM   1069  O   GLU A 146      34.540   0.950  76.344  1.00 23.59           O  
ATOM   1070  CB  GLU A 146      35.173   2.656  73.757  1.00 27.30           C  
ATOM   1071  CG  GLU A 146      34.969   3.237  72.379  1.00 30.94           C  
ATOM   1072  CD  GLU A 146      35.747   4.525  72.192  1.00 34.30           C  
ATOM   1073  OE1 GLU A 146      36.998   4.465  72.222  1.00 34.64           O  
ATOM   1074  OE2 GLU A 146      35.108   5.593  72.027  1.00 36.59           O  
ATOM   1075  N   ALA A 147      36.227  -0.016  75.211  1.00 21.29           N  
ATOM   1076  CA  ALA A 147      36.822  -0.638  76.385  1.00 20.14           C  
ATOM   1077  C   ALA A 147      37.123   0.289  77.563  1.00 19.98           C  
ATOM   1078  O   ALA A 147      36.817  -0.052  78.708  1.00 21.78           O  
ATOM   1079  CB  ALA A 147      38.088  -1.385  75.981  1.00 17.96           C  
ATOM   1080  N   LEU A 148      37.711   1.451  77.300  1.00 18.18           N  
ATOM   1081  CA  LEU A 148      38.056   2.372  78.380  1.00 16.96           C  
ATOM   1082  C   LEU A 148      37.144   3.586  78.514  1.00 16.48           C  
ATOM   1083  O   LEU A 148      37.491   4.539  79.210  1.00 16.83           O  
ATOM   1084  CB  LEU A 148      39.491   2.872  78.199  1.00 16.32           C  
ATOM   1085  CG  LEU A 148      40.585   1.838  77.941  1.00 16.15           C  
ATOM   1086  CD1 LEU A 148      41.905   2.557  77.783  1.00 16.30           C  
ATOM   1087  CD2 LEU A 148      40.652   0.843  79.082  1.00 16.62           C  
ATOM   1088  N   VAL A 149      35.987   3.572  77.862  1.00 16.80           N  
ATOM   1089  CA  VAL A 149      35.092   4.732  77.938  1.00 16.61           C  
ATOM   1090  C   VAL A 149      33.651   4.344  78.246  1.00 16.36           C  
ATOM   1091  O   VAL A 149      32.705   5.004  77.799  1.00 16.06           O  
ATOM   1092  CB  VAL A 149      35.111   5.539  76.605  1.00 17.74           C  
ATOM   1093  CG1 VAL A 149      34.578   6.944  76.842  1.00 15.17           C  
ATOM   1094  CG2 VAL A 149      36.530   5.585  76.034  1.00 13.64           C  
ATOM   1095  N   GLY A 150      33.501   3.272  79.018  1.00 15.60           N  
ATOM   1096  CA  GLY A 150      32.186   2.779  79.385  1.00 14.75           C  
ATOM   1097  C   GLY A 150      31.181   3.808  79.859  1.00 15.37           C  
ATOM   1098  O   GLY A 150      30.080   3.888  79.299  1.00 15.20           O  
ATOM   1099  N   VAL A 151      31.541   4.594  80.878  1.00 14.19           N  
ATOM   1100  CA  VAL A 151      30.620   5.595  81.422  1.00 14.53           C  
ATOM   1101  C   VAL A 151      30.240   6.677  80.428  1.00 14.06           C  
ATOM   1102  O   VAL A 151      29.063   6.968  80.258  1.00 17.92           O  
ATOM   1103  CB  VAL A 151      31.190   6.277  82.698  1.00 16.19           C  
ATOM   1104  CG1 VAL A 151      30.226   7.348  83.200  1.00 14.78           C  
ATOM   1105  CG2 VAL A 151      31.413   5.243  83.789  1.00 15.99           C  
ATOM   1106  N   TYR A 152      31.222   7.284  79.772  1.00 15.98           N  
ATOM   1107  CA  TYR A 152      30.922   8.330  78.791  1.00 17.81           C  
ATOM   1108  C   TYR A 152      30.028   7.791  77.657  1.00 16.55           C  
ATOM   1109  O   TYR A 152      29.004   8.392  77.327  1.00 13.34           O  
ATOM   1110  CB  TYR A 152      32.214   8.902  78.199  1.00 18.53           C  
ATOM   1111  CG  TYR A 152      31.976   9.985  77.166  1.00 21.15           C  
ATOM   1112  CD1 TYR A 152      31.471  11.230  77.541  1.00 20.27           C  
ATOM   1113  CD2 TYR A 152      32.245   9.761  75.808  1.00 19.65           C  
ATOM   1114  CE1 TYR A 152      31.242  12.228  76.596  1.00 21.19           C  
ATOM   1115  CE2 TYR A 152      32.014  10.754  74.853  1.00 17.35           C  
ATOM   1116  CZ  TYR A 152      31.516  11.981  75.255  1.00 21.77           C  
ATOM   1117  OH  TYR A 152      31.297  12.976  74.329  1.00 22.64           O  
ATOM   1118  N   CYS A 153      30.424   6.652  77.085  1.00 15.84           N  
ATOM   1119  CA  CYS A 153      29.675   6.020  76.002  1.00 16.54           C  
ATOM   1120  C   CYS A 153      28.224   5.802  76.370  1.00 16.71           C  
ATOM   1121  O   CYS A 153      27.327   6.112  75.584  1.00 18.01           O  
ATOM   1122  CB  CYS A 153      30.294   4.672  75.633  1.00 15.99           C  
ATOM   1123  SG  CYS A 153      31.808   4.781  74.650  1.00 17.20           S  
ATOM   1124  N   ALA A 154      27.996   5.276  77.571  1.00 17.44           N  
ATOM   1125  CA  ALA A 154      26.642   5.000  78.047  1.00 15.73           C  
ATOM   1126  C   ALA A 154      25.799   6.255  78.160  1.00 14.77           C  
ATOM   1127  O   ALA A 154      24.591   6.199  77.962  1.00 15.79           O  
ATOM   1128  CB  ALA A 154      26.687   4.276  79.388  1.00 16.69           C  
ATOM   1129  N   THR A 155      26.415   7.390  78.480  1.00 14.37           N  
ATOM   1130  CA  THR A 155      25.637   8.621  78.587  1.00 14.85           C  
ATOM   1131  C   THR A 155      25.218   9.078  77.198  1.00 15.17           C  
ATOM   1132  O   THR A 155      24.095   9.551  76.988  1.00 15.78           O  
ATOM   1133  CB  THR A 155      26.434   9.765  79.241  1.00 15.92           C  
ATOM   1134  OG1 THR A 155      27.517  10.144  78.379  1.00 12.15           O  
ATOM   1135  CG2 THR A 155      26.975   9.332  80.611  1.00 13.53           C  
ATOM   1136  N   LYS A 156      26.121   8.940  76.238  1.00 16.19           N  
ATOM   1137  CA  LYS A 156      25.801   9.357  74.887  1.00 17.27           C  
ATOM   1138  C   LYS A 156      24.752   8.453  74.256  1.00 16.60           C  
ATOM   1139  O   LYS A 156      23.866   8.930  73.543  1.00 15.42           O  
ATOM   1140  CB  LYS A 156      27.072   9.436  74.053  1.00 18.41           C  
ATOM   1141  CG  LYS A 156      27.961  10.605  74.490  1.00 19.98           C  
ATOM   1142  CD  LYS A 156      27.158  11.905  74.555  1.00 19.81           C  
ATOM   1143  CE  LYS A 156      28.058  13.092  74.852  1.00 25.05           C  
ATOM   1144  NZ  LYS A 156      27.297  14.376  74.954  1.00 26.40           N  
ATOM   1145  N   ALA A 157      24.820   7.157  74.544  1.00 15.12           N  
ATOM   1146  CA  ALA A 157      23.817   6.246  74.008  1.00 16.09           C  
ATOM   1147  C   ALA A 157      22.451   6.686  74.542  1.00 16.14           C  
ATOM   1148  O   ALA A 157      21.448   6.656  73.826  1.00 17.97           O  
ATOM   1149  CB  ALA A 157      24.116   4.814  74.431  1.00 14.14           C  
ATOM   1150  N   ALA A 158      22.420   7.106  75.803  1.00 15.79           N  
ATOM   1151  CA  ALA A 158      21.180   7.561  76.425  1.00 14.27           C  
ATOM   1152  C   ALA A 158      20.654   8.829  75.751  1.00 12.98           C  
ATOM   1153  O   ALA A 158      19.443   9.011  75.598  1.00 11.65           O  
ATOM   1154  CB  ALA A 158      21.404   7.816  77.906  1.00 13.63           C  
ATOM   1155  N   VAL A 159      21.562   9.713  75.357  1.00 14.09           N  
ATOM   1156  CA  VAL A 159      21.161  10.950  74.701  1.00 15.94           C  
ATOM   1157  C   VAL A 159      20.473  10.648  73.377  1.00 16.91           C  
ATOM   1158  O   VAL A 159      19.471  11.284  73.021  1.00 18.62           O  
ATOM   1159  CB  VAL A 159      22.373  11.848  74.418  1.00 19.36           C  
ATOM   1160  CG1 VAL A 159      21.985  12.959  73.430  1.00 17.95           C  
ATOM   1161  CG2 VAL A 159      22.886  12.434  75.720  1.00 16.29           C  
ATOM   1162  N   ILE A 160      21.019   9.678  72.650  1.00 15.23           N  
ATOM   1163  CA  ILE A 160      20.455   9.282  71.372  1.00 15.18           C  
ATOM   1164  C   ILE A 160      19.058   8.728  71.612  1.00 16.04           C  
ATOM   1165  O   ILE A 160      18.108   9.050  70.883  1.00 16.42           O  
ATOM   1166  CB  ILE A 160      21.359   8.227  70.675  1.00 14.97           C  
ATOM   1167  CG1 ILE A 160      22.633   8.914  70.163  1.00 11.63           C  
ATOM   1168  CG2 ILE A 160      20.609   7.539  69.539  1.00 13.25           C  
ATOM   1169  CD1 ILE A 160      23.622   7.982  69.527  1.00  9.69           C  
ATOM   1170  N   SER A 161      18.929   7.912  72.654  1.00 16.35           N  
ATOM   1171  CA  SER A 161      17.634   7.322  72.994  1.00 16.15           C  
ATOM   1172  C   SER A 161      16.607   8.401  73.340  1.00 15.16           C  
ATOM   1173  O   SER A 161      15.473   8.377  72.850  1.00 16.17           O  
ATOM   1174  CB  SER A 161      17.786   6.352  74.168  1.00 15.04           C  
ATOM   1175  OG  SER A 161      16.537   5.776  74.501  1.00 16.19           O  
ATOM   1176  N   LEU A 162      17.006   9.351  74.179  1.00 14.13           N  
ATOM   1177  CA  LEU A 162      16.112  10.432  74.578  1.00 15.33           C  
ATOM   1178  C   LEU A 162      15.708  11.329  73.402  1.00 16.38           C  
ATOM   1179  O   LEU A 162      14.595  11.868  73.374  1.00 16.59           O  
ATOM   1180  CB  LEU A 162      16.773  11.274  75.669  1.00 16.85           C  
ATOM   1181  CG  LEU A 162      16.979  10.572  77.017  1.00 17.26           C  
ATOM   1182  CD1 LEU A 162      17.834  11.443  77.909  1.00 16.81           C  
ATOM   1183  CD2 LEU A 162      15.637  10.292  77.660  1.00 13.61           C  
ATOM   1184  N   THR A 163      16.614  11.501  72.441  1.00 16.75           N  
ATOM   1185  CA  THR A 163      16.327  12.323  71.264  1.00 17.10           C  
ATOM   1186  C   THR A 163      15.199  11.668  70.456  1.00 16.30           C  
ATOM   1187  O   THR A 163      14.300  12.345  69.943  1.00 17.26           O  
ATOM   1188  CB  THR A 163      17.581  12.479  70.367  1.00 19.11           C  
ATOM   1189  OG1 THR A 163      18.609  13.174  71.085  1.00 19.02           O  
ATOM   1190  CG2 THR A 163      17.247  13.262  69.116  1.00 20.19           C  
ATOM   1191  N   GLN A 164      15.232  10.345  70.360  1.00 15.12           N  
ATOM   1192  CA  GLN A 164      14.196   9.631  69.626  1.00 15.44           C  
ATOM   1193  C   GLN A 164      12.866   9.703  70.365  1.00 15.95           C  
ATOM   1194  O   GLN A 164      11.827  10.002  69.768  1.00 16.78           O  
ATOM   1195  CB  GLN A 164      14.594   8.171  69.436  1.00 14.78           C  
ATOM   1196  CG  GLN A 164      15.960   8.006  68.828  1.00 15.84           C  
ATOM   1197  CD  GLN A 164      16.342   6.556  68.675  1.00 19.19           C  
ATOM   1198  OE1 GLN A 164      15.880   5.699  69.433  1.00 20.32           O  
ATOM   1199  NE2 GLN A 164      17.206   6.270  67.709  1.00 16.87           N  
ATOM   1200  N   SER A 165      12.894   9.435  71.669  1.00 16.16           N  
ATOM   1201  CA  SER A 165      11.671   9.476  72.461  1.00 14.84           C  
ATOM   1202  C   SER A 165      11.068  10.873  72.475  1.00 12.80           C  
ATOM   1203  O   SER A 165       9.867  11.041  72.257  1.00 13.05           O  
ATOM   1204  CB  SER A 165      11.942   9.012  73.894  1.00 15.53           C  
ATOM   1205  OG  SER A 165      12.432   7.684  73.900  1.00 15.44           O  
ATOM   1206  N   ALA A 166      11.894  11.879  72.726  1.00 11.66           N  
ATOM   1207  CA  ALA A 166      11.383  13.244  72.752  1.00 13.41           C  
ATOM   1208  C   ALA A 166      10.881  13.601  71.361  1.00 16.14           C  
ATOM   1209  O   ALA A 166       9.799  14.167  71.215  1.00 18.02           O  
ATOM   1210  CB  ALA A 166      12.480  14.221  73.188  1.00 11.62           C  
ATOM   1211  N   GLY A 167      11.668  13.245  70.345  1.00 17.23           N  
ATOM   1212  CA  GLY A 167      11.309  13.538  68.971  1.00 18.65           C  
ATOM   1213  C   GLY A 167       9.927  13.067  68.568  1.00 19.67           C  
ATOM   1214  O   GLY A 167       9.132  13.843  68.040  1.00 20.49           O  
ATOM   1215  N   LEU A 168       9.634  11.795  68.810  1.00 19.99           N  
ATOM   1216  CA  LEU A 168       8.331  11.240  68.463  1.00 21.31           C  
ATOM   1217  C   LEU A 168       7.215  11.866  69.294  1.00 23.15           C  
ATOM   1218  O   LEU A 168       6.094  12.054  68.812  1.00 24.54           O  
ATOM   1219  CB  LEU A 168       8.319   9.726  68.692  1.00 19.65           C  
ATOM   1220  CG  LEU A 168       9.337   8.869  67.934  1.00 23.11           C  
ATOM   1221  CD1 LEU A 168       9.266   7.438  68.448  1.00 21.84           C  
ATOM   1222  CD2 LEU A 168       9.063   8.915  66.433  1.00 22.24           C  
ATOM   1223  N   ASN A 169       7.531  12.194  70.545  1.00 24.02           N  
ATOM   1224  CA  ASN A 169       6.549  12.754  71.466  1.00 23.10           C  
ATOM   1225  C   ASN A 169       6.266  14.231  71.281  1.00 22.53           C  
ATOM   1226  O   ASN A 169       5.136  14.669  71.454  1.00 22.07           O  
ATOM   1227  CB  ASN A 169       6.990  12.496  72.916  1.00 23.60           C  
ATOM   1228  CG  ASN A 169       5.961  12.959  73.936  1.00 22.75           C  
ATOM   1229  OD1 ASN A 169       4.781  12.639  73.833  1.00 22.50           O  
ATOM   1230  ND2 ASN A 169       6.411  13.706  74.929  1.00 22.50           N  
ATOM   1231  N   LEU A 170       7.280  14.998  70.907  1.00 22.86           N  
ATOM   1232  CA  LEU A 170       7.094  16.434  70.758  1.00 23.51           C  
ATOM   1233  C   LEU A 170       6.769  16.972  69.368  1.00 24.90           C  
ATOM   1234  O   LEU A 170       6.344  18.122  69.241  1.00 23.81           O  
ATOM   1235  CB  LEU A 170       8.324  17.165  71.301  1.00 23.37           C  
ATOM   1236  CG  LEU A 170       8.609  16.983  72.796  1.00 22.33           C  
ATOM   1237  CD1 LEU A 170       9.751  17.884  73.208  1.00 19.90           C  
ATOM   1238  CD2 LEU A 170       7.364  17.320  73.603  1.00 22.34           C  
ATOM   1239  N   ILE A 171       6.960  16.158  68.330  1.00 25.65           N  
ATOM   1240  CA  ILE A 171       6.692  16.617  66.973  1.00 25.81           C  
ATOM   1241  C   ILE A 171       5.238  17.038  66.758  1.00 27.43           C  
ATOM   1242  O   ILE A 171       4.957  17.870  65.900  1.00 27.46           O  
ATOM   1243  CB  ILE A 171       7.073  15.547  65.919  1.00 24.70           C  
ATOM   1244  CG1 ILE A 171       6.946  16.142  64.514  1.00 22.26           C  
ATOM   1245  CG2 ILE A 171       6.178  14.328  66.049  1.00 23.61           C  
ATOM   1246  CD1 ILE A 171       7.824  17.352  64.287  1.00 18.76           C  
ATOM   1247  N   ARG A 172       4.323  16.475  67.545  1.00 29.18           N  
ATOM   1248  CA  ARG A 172       2.900  16.801  67.435  1.00 30.92           C  
ATOM   1249  C   ARG A 172       2.662  18.266  67.803  1.00 29.99           C  
ATOM   1250  O   ARG A 172       1.680  18.861  67.384  1.00 29.53           O  
ATOM   1251  CB  ARG A 172       2.061  15.911  68.367  1.00 35.19           C  
ATOM   1252  CG  ARG A 172       2.675  14.538  68.698  1.00 43.55           C  
ATOM   1253  CD  ARG A 172       2.946  13.704  67.444  1.00 50.59           C  
ATOM   1254  NE  ARG A 172       3.530  12.391  67.732  1.00 55.89           N  
ATOM   1255  CZ  ARG A 172       2.868  11.368  68.269  1.00 59.21           C  
ATOM   1256  NH1 ARG A 172       1.583  11.496  68.587  1.00 60.66           N  
ATOM   1257  NH2 ARG A 172       3.488  10.209  68.477  1.00 59.15           N  
ATOM   1258  N   HIS A 173       3.559  18.843  68.597  1.00 30.06           N  
ATOM   1259  CA  HIS A 173       3.425  20.237  69.011  1.00 29.38           C  
ATOM   1260  C   HIS A 173       4.262  21.152  68.143  1.00 28.54           C  
ATOM   1261  O   HIS A 173       4.419  22.333  68.450  1.00 29.83           O  
ATOM   1262  CB  HIS A 173       3.852  20.425  70.473  1.00 30.23           C  
ATOM   1263  CG  HIS A 173       2.985  19.703  71.452  1.00 31.94           C  
ATOM   1264  ND1 HIS A 173       3.316  18.468  71.971  1.00 33.73           N  
ATOM   1265  CD2 HIS A 173       1.775  20.017  71.973  1.00 31.84           C  
ATOM   1266  CE1 HIS A 173       2.348  18.053  72.766  1.00 34.56           C  
ATOM   1267  NE2 HIS A 173       1.400  18.975  72.785  1.00 34.51           N  
ATOM   1268  N   GLY A 174       4.811  20.600  67.067  1.00 27.07           N  
ATOM   1269  CA  GLY A 174       5.625  21.396  66.167  1.00 24.63           C  
ATOM   1270  C   GLY A 174       7.044  21.592  66.647  1.00 23.40           C  
ATOM   1271  O   GLY A 174       7.710  22.553  66.264  1.00 24.50           O  
ATOM   1272  N   ILE A 175       7.515  20.681  67.491  1.00 22.24           N  
ATOM   1273  CA  ILE A 175       8.871  20.766  68.012  1.00 20.63           C  
ATOM   1274  C   ILE A 175       9.708  19.642  67.419  1.00 21.17           C  
ATOM   1275  O   ILE A 175       9.385  18.465  67.598  1.00 20.43           O  
ATOM   1276  CB  ILE A 175       8.905  20.619  69.547  1.00 20.05           C  
ATOM   1277  CG1 ILE A 175       8.014  21.676  70.199  1.00 21.88           C  
ATOM   1278  CG2 ILE A 175      10.333  20.755  70.046  1.00 16.31           C  
ATOM   1279  CD1 ILE A 175       7.888  21.532  71.712  1.00 20.44           C  
ATOM   1280  N   ASN A 176      10.771  20.010  66.706  1.00 20.73           N  
ATOM   1281  CA  ASN A 176      11.665  19.029  66.100  1.00 20.36           C  
ATOM   1282  C   ASN A 176      12.803  18.757  67.060  1.00 18.91           C  
ATOM   1283  O   ASN A 176      13.425  19.695  67.568  1.00 17.94           O  
ATOM   1284  CB  ASN A 176      12.287  19.545  64.791  1.00 20.67           C  
ATOM   1285  CG  ASN A 176      11.263  19.820  63.714  1.00 23.34           C  
ATOM   1286  OD1 ASN A 176      10.635  20.881  63.692  1.00 25.32           O  
ATOM   1287  ND2 ASN A 176      11.084  18.859  62.812  1.00 20.98           N  
ATOM   1288  N   VAL A 177      13.076  17.481  67.301  1.00 15.54           N  
ATOM   1289  CA  VAL A 177      14.179  17.110  68.168  1.00 16.40           C  
ATOM   1290  C   VAL A 177      15.119  16.164  67.409  1.00 15.61           C  
ATOM   1291  O   VAL A 177      14.715  15.089  66.975  1.00 15.59           O  
ATOM   1292  CB  VAL A 177      13.684  16.407  69.470  1.00 18.18           C  
ATOM   1293  CG1 VAL A 177      14.871  16.167  70.412  1.00 15.32           C  
ATOM   1294  CG2 VAL A 177      12.617  17.256  70.161  1.00 15.53           C  
ATOM   1295  N   ASN A 178      16.367  16.577  67.241  1.00 14.59           N  
ATOM   1296  CA  ASN A 178      17.356  15.764  66.547  1.00 16.00           C  
ATOM   1297  C   ASN A 178      18.671  15.956  67.290  1.00 17.44           C  
ATOM   1298  O   ASN A 178      18.761  16.804  68.175  1.00 18.35           O  
ATOM   1299  CB  ASN A 178      17.524  16.229  65.092  1.00 14.42           C  
ATOM   1300  CG  ASN A 178      16.262  16.057  64.268  1.00 13.37           C  
ATOM   1301  OD1 ASN A 178      15.859  14.939  63.950  1.00 11.38           O  
ATOM   1302  ND2 ASN A 178      15.628  17.169  63.924  1.00 11.38           N  
ATOM   1303  N   ALA A 179      19.688  15.186  66.925  1.00 16.81           N  
ATOM   1304  CA  ALA A 179      20.989  15.304  67.572  1.00 17.70           C  
ATOM   1305  C   ALA A 179      22.123  15.270  66.553  1.00 18.08           C  
ATOM   1306  O   ALA A 179      21.953  14.787  65.435  1.00 18.21           O  
ATOM   1307  CB  ALA A 179      21.173  14.179  68.583  1.00 16.58           C  
ATOM   1308  N   ILE A 180      23.276  15.795  66.948  1.00 18.15           N  
ATOM   1309  CA  ILE A 180      24.461  15.798  66.094  1.00 18.35           C  
ATOM   1310  C   ILE A 180      25.481  14.913  66.804  1.00 18.11           C  
ATOM   1311  O   ILE A 180      25.656  15.030  68.012  1.00 20.45           O  
ATOM   1312  CB  ILE A 180      25.058  17.219  65.955  1.00 18.29           C  
ATOM   1313  CG1 ILE A 180      24.052  18.151  65.279  1.00 16.41           C  
ATOM   1314  CG2 ILE A 180      26.357  17.168  65.177  1.00 15.58           C  
ATOM   1315  CD1 ILE A 180      24.489  19.593  65.282  1.00 16.74           C  
ATOM   1316  N   ALA A 181      26.143  14.025  66.072  1.00 17.12           N  
ATOM   1317  CA  ALA A 181      27.132  13.147  66.683  1.00 17.03           C  
ATOM   1318  C   ALA A 181      28.529  13.392  66.124  1.00 18.92           C  
ATOM   1319  O   ALA A 181      28.909  12.838  65.093  1.00 18.45           O  
ATOM   1320  CB  ALA A 181      26.740  11.693  66.487  1.00 15.64           C  
ATOM   1321  N   PRO A 182      29.311  14.249  66.799  1.00 19.68           N  
ATOM   1322  CA  PRO A 182      30.670  14.542  66.338  1.00 19.64           C  
ATOM   1323  C   PRO A 182      31.542  13.292  66.450  1.00 22.18           C  
ATOM   1324  O   PRO A 182      31.157  12.306  67.080  1.00 22.23           O  
ATOM   1325  CB  PRO A 182      31.132  15.638  67.299  1.00 17.46           C  
ATOM   1326  CG  PRO A 182      29.844  16.304  67.729  1.00 17.22           C  
ATOM   1327  CD  PRO A 182      28.925  15.130  67.919  1.00 17.83           C  
ATOM   1328  N   GLY A 183      32.712  13.332  65.831  1.00 24.56           N  
ATOM   1329  CA  GLY A 183      33.623  12.212  65.920  1.00 29.35           C  
ATOM   1330  C   GLY A 183      34.672  12.638  66.923  1.00 33.20           C  
ATOM   1331  O   GLY A 183      34.347  12.963  68.069  1.00 34.83           O  
ATOM   1332  N   VAL A 184      35.929  12.651  66.503  1.00 35.67           N  
ATOM   1333  CA  VAL A 184      37.002  13.089  67.382  1.00 40.16           C  
ATOM   1334  C   VAL A 184      37.278  14.560  67.066  1.00 42.25           C  
ATOM   1335  O   VAL A 184      37.712  14.896  65.969  1.00 42.64           O  
ATOM   1336  CB  VAL A 184      38.275  12.242  67.168  1.00 40.51           C  
ATOM   1337  CG1 VAL A 184      38.078  10.861  67.770  1.00 39.63           C  
ATOM   1338  CG2 VAL A 184      38.572  12.108  65.677  1.00 42.18           C  
ATOM   1339  N   VAL A 185      36.990  15.440  68.017  1.00 45.34           N  
ATOM   1340  CA  VAL A 185      37.209  16.866  67.814  1.00 49.56           C  
ATOM   1341  C   VAL A 185      38.413  17.329  68.610  1.00 53.11           C  
ATOM   1342  O   VAL A 185      38.526  17.042  69.803  1.00 53.93           O  
ATOM   1343  CB  VAL A 185      35.991  17.699  68.258  1.00 49.58           C  
ATOM   1344  CG1 VAL A 185      36.274  19.185  68.049  1.00 48.44           C  
ATOM   1345  CG2 VAL A 185      34.763  17.274  67.475  1.00 49.21           C  
ATOM   1346  N   ASP A 186      39.313  18.050  67.950  1.00 56.68           N  
ATOM   1347  CA  ASP A 186      40.503  18.541  68.622  1.00 60.24           C  
ATOM   1348  C   ASP A 186      40.135  19.607  69.646  1.00 62.23           C  
ATOM   1349  O   ASP A 186      39.107  20.279  69.539  1.00 62.03           O  
ATOM   1350  CB  ASP A 186      41.504  19.109  67.612  1.00 61.15           C  
ATOM   1351  CG  ASP A 186      42.919  19.189  68.171  1.00 63.02           C  
ATOM   1352  OD1 ASP A 186      43.123  18.821  69.348  1.00 64.60           O  
ATOM   1353  OD2 ASP A 186      43.833  19.618  67.432  1.00 63.98           O  
ATOM   1354  N   GLY A 187      41.003  19.740  70.638  1.00 65.34           N  
ATOM   1355  CA  GLY A 187      40.821  20.690  71.715  1.00 68.73           C  
ATOM   1356  C   GLY A 187      41.956  20.428  72.685  1.00 70.64           C  
ATOM   1357  O   GLY A 187      42.683  19.439  72.548  1.00 71.06           O  
ATOM   1358  N   GLU A 188      42.121  21.299  73.668  1.00 72.17           N  
ATOM   1359  CA  GLU A 188      43.197  21.121  74.630  1.00 73.53           C  
ATOM   1360  C   GLU A 188      43.054  19.842  75.458  1.00 73.25           C  
ATOM   1361  O   GLU A 188      44.049  19.200  75.784  1.00 74.21           O  
ATOM   1362  CB  GLU A 188      43.271  22.342  75.543  1.00 74.81           C  
ATOM   1363  CG  GLU A 188      41.928  22.763  76.092  1.00 76.65           C  
ATOM   1364  CD  GLU A 188      41.994  24.089  76.813  1.00 78.01           C  
ATOM   1365  OE1 GLU A 188      43.107  24.642  76.944  1.00 79.12           O  
ATOM   1366  OE2 GLU A 188      40.932  24.580  77.251  1.00 79.03           O  
ATOM   1367  N   HIS A 189      41.821  19.466  75.785  1.00 71.89           N  
ATOM   1368  CA  HIS A 189      41.573  18.263  76.580  1.00 70.38           C  
ATOM   1369  C   HIS A 189      42.370  17.050  76.095  1.00 69.41           C  
ATOM   1370  O   HIS A 189      42.613  16.111  76.857  1.00 69.33           O  
ATOM   1371  CB  HIS A 189      40.085  17.922  76.557  1.00 70.47           C  
ATOM   1372  CG  HIS A 189      39.545  17.702  75.178  1.00 71.14           C  
ATOM   1373  ND1 HIS A 189      39.521  18.695  74.224  1.00 70.60           N  
ATOM   1374  CD2 HIS A 189      39.030  16.598  74.587  1.00 71.47           C  
ATOM   1375  CE1 HIS A 189      39.016  18.214  73.103  1.00 70.66           C  
ATOM   1376  NE2 HIS A 189      38.710  16.942  73.296  1.00 71.08           N  
ATOM   1377  N   TRP A 190      42.779  17.073  74.830  1.00 67.92           N  
ATOM   1378  CA  TRP A 190      43.533  15.962  74.262  1.00 66.94           C  
ATOM   1379  C   TRP A 190      44.908  15.743  74.875  1.00 67.66           C  
ATOM   1380  O   TRP A 190      45.518  14.692  74.680  1.00 68.15           O  
ATOM   1381  CB  TRP A 190      43.659  16.118  72.742  1.00 64.11           C  
ATOM   1382  CG  TRP A 190      42.594  15.354  72.011  1.00 60.92           C  
ATOM   1383  CD1 TRP A 190      41.423  15.844  71.506  1.00 59.84           C  
ATOM   1384  CD2 TRP A 190      42.559  13.939  71.804  1.00 58.82           C  
ATOM   1385  NE1 TRP A 190      40.659  14.819  71.002  1.00 58.65           N  
ATOM   1386  CE2 TRP A 190      41.332  13.638  71.174  1.00 58.69           C  
ATOM   1387  CE3 TRP A 190      43.444  12.893  72.096  1.00 58.51           C  
ATOM   1388  CZ2 TRP A 190      40.968  12.334  70.828  1.00 58.32           C  
ATOM   1389  CZ3 TRP A 190      43.081  11.596  71.753  1.00 58.65           C  
ATOM   1390  CH2 TRP A 190      41.853  11.329  71.126  1.00 58.40           C  
ATOM   1391  N   ASP A 191      45.395  16.728  75.620  1.00 68.65           N  
ATOM   1392  CA  ASP A 191      46.702  16.612  76.258  1.00 69.33           C  
ATOM   1393  C   ASP A 191      46.625  15.519  77.322  1.00 68.31           C  
ATOM   1394  O   ASP A 191      47.409  14.566  77.316  1.00 68.22           O  
ATOM   1395  CB  ASP A 191      47.091  17.933  76.934  1.00 71.80           C  
ATOM   1396  CG  ASP A 191      46.715  19.154  76.108  1.00 73.75           C  
ATOM   1397  OD1 ASP A 191      46.139  20.104  76.687  1.00 74.00           O  
ATOM   1398  OD2 ASP A 191      46.997  19.172  74.890  1.00 74.44           O  
ATOM   1399  N   GLY A 192      45.665  15.674  78.231  1.00 66.70           N  
ATOM   1400  CA  GLY A 192      45.484  14.717  79.309  1.00 64.71           C  
ATOM   1401  C   GLY A 192      44.892  13.401  78.852  1.00 63.30           C  
ATOM   1402  O   GLY A 192      45.316  12.335  79.301  1.00 62.40           O  
ATOM   1403  N   VAL A 193      43.905  13.477  77.963  1.00 62.43           N  
ATOM   1404  CA  VAL A 193      43.255  12.283  77.439  1.00 60.31           C  
ATOM   1405  C   VAL A 193      44.321  11.369  76.855  1.00 59.50           C  
ATOM   1406  O   VAL A 193      44.338  10.164  77.114  1.00 58.71           O  
ATOM   1407  CB  VAL A 193      42.238  12.639  76.335  1.00 59.25           C  
ATOM   1408  CG1 VAL A 193      41.577  11.375  75.802  1.00 58.69           C  
ATOM   1409  CG2 VAL A 193      41.197  13.594  76.886  1.00 58.50           C  
ATOM   1410  N   ASP A 194      45.215  11.962  76.072  1.00 59.03           N  
ATOM   1411  CA  ASP A 194      46.304  11.229  75.441  1.00 58.59           C  
ATOM   1412  C   ASP A 194      47.185  10.585  76.515  1.00 57.85           C  
ATOM   1413  O   ASP A 194      47.600   9.427  76.391  1.00 57.67           O  
ATOM   1414  CB  ASP A 194      47.133  12.182  74.578  1.00 58.32           C  
ATOM   1415  CG  ASP A 194      48.300  11.494  73.915  1.00 58.85           C  
ATOM   1416  OD1 ASP A 194      48.063  10.640  73.033  1.00 58.08           O  
ATOM   1417  OD2 ASP A 194      49.452  11.804  74.287  1.00 58.45           O  
ATOM   1418  N   ALA A 195      47.464  11.347  77.569  1.00 56.42           N  
ATOM   1419  CA  ALA A 195      48.283  10.861  78.674  1.00 55.64           C  
ATOM   1420  C   ALA A 195      47.628   9.632  79.285  1.00 54.70           C  
ATOM   1421  O   ALA A 195      48.298   8.649  79.614  1.00 53.94           O  
ATOM   1422  CB  ALA A 195      48.429  11.947  79.728  1.00 55.46           C  
ATOM   1423  N   LYS A 196      46.311   9.707  79.437  1.00 54.16           N  
ATOM   1424  CA  LYS A 196      45.529   8.617  79.998  1.00 53.98           C  
ATOM   1425  C   LYS A 196      45.733   7.338  79.193  1.00 53.52           C  
ATOM   1426  O   LYS A 196      46.170   6.320  79.736  1.00 53.23           O  
ATOM   1427  CB  LYS A 196      44.047   8.993  80.005  1.00 54.35           C  
ATOM   1428  CG  LYS A 196      43.696  10.096  80.979  1.00 56.27           C  
ATOM   1429  CD  LYS A 196      43.783   9.592  82.407  1.00 58.25           C  
ATOM   1430  CE  LYS A 196      43.293  10.636  83.400  1.00 59.44           C  
ATOM   1431  NZ  LYS A 196      43.173  10.073  84.778  1.00 60.85           N  
ATOM   1432  N   PHE A 197      45.417   7.394  77.900  1.00 52.11           N  
ATOM   1433  CA  PHE A 197      45.566   6.233  77.029  1.00 51.19           C  
ATOM   1434  C   PHE A 197      47.010   5.746  76.998  1.00 51.30           C  
ATOM   1435  O   PHE A 197      47.270   4.541  77.045  1.00 50.40           O  
ATOM   1436  CB  PHE A 197      45.109   6.556  75.600  1.00 49.19           C  
ATOM   1437  CG  PHE A 197      43.616   6.671  75.443  1.00 46.86           C  
ATOM   1438  CD1 PHE A 197      42.996   7.915  75.417  1.00 45.15           C  
ATOM   1439  CD2 PHE A 197      42.831   5.530  75.310  1.00 46.08           C  
ATOM   1440  CE1 PHE A 197      41.618   8.020  75.256  1.00 44.34           C  
ATOM   1441  CE2 PHE A 197      41.455   5.626  75.149  1.00 44.65           C  
ATOM   1442  CZ  PHE A 197      40.847   6.873  75.121  1.00 43.84           C  
ATOM   1443  N   ALA A 198      47.948   6.683  76.914  1.00 52.00           N  
ATOM   1444  CA  ALA A 198      49.363   6.330  76.881  1.00 53.89           C  
ATOM   1445  C   ALA A 198      49.704   5.450  78.084  1.00 54.91           C  
ATOM   1446  O   ALA A 198      50.444   4.468  77.970  1.00 53.95           O  
ATOM   1447  CB  ALA A 198      50.216   7.595  76.895  1.00 51.77           C  
ATOM   1448  N   ASP A 199      49.138   5.806  79.231  1.00 56.75           N  
ATOM   1449  CA  ASP A 199      49.374   5.082  80.469  1.00 58.72           C  
ATOM   1450  C   ASP A 199      48.558   3.789  80.559  1.00 58.47           C  
ATOM   1451  O   ASP A 199      49.040   2.780  81.076  1.00 58.04           O  
ATOM   1452  CB  ASP A 199      49.055   5.992  81.659  1.00 61.40           C  
ATOM   1453  CG  ASP A 199      49.597   5.452  82.966  1.00 64.83           C  
ATOM   1454  OD1 ASP A 199      50.822   5.204  83.045  1.00 66.81           O  
ATOM   1455  OD2 ASP A 199      48.803   5.278  83.916  1.00 66.48           O  
ATOM   1456  N   TYR A 200      47.327   3.826  80.054  1.00 57.94           N  
ATOM   1457  CA  TYR A 200      46.440   2.663  80.075  1.00 57.30           C  
ATOM   1458  C   TYR A 200      46.791   1.606  79.027  1.00 58.08           C  
ATOM   1459  O   TYR A 200      46.448   0.433  79.192  1.00 58.00           O  
ATOM   1460  CB  TYR A 200      44.986   3.088  79.837  1.00 54.81           C  
ATOM   1461  CG  TYR A 200      44.243   3.630  81.041  1.00 54.29           C  
ATOM   1462  CD1 TYR A 200      43.683   4.909  81.018  1.00 53.72           C  
ATOM   1463  CD2 TYR A 200      44.057   2.851  82.184  1.00 54.57           C  
ATOM   1464  CE1 TYR A 200      42.952   5.400  82.100  1.00 53.10           C  
ATOM   1465  CE2 TYR A 200      43.325   3.334  83.278  1.00 53.99           C  
ATOM   1466  CZ  TYR A 200      42.777   4.609  83.225  1.00 53.47           C  
ATOM   1467  OH  TYR A 200      42.052   5.094  84.288  1.00 52.20           O  
ATOM   1468  N   GLU A 201      47.471   2.010  77.956  1.00 58.77           N  
ATOM   1469  CA  GLU A 201      47.796   1.072  76.885  1.00 60.18           C  
ATOM   1470  C   GLU A 201      49.277   0.900  76.553  1.00 60.32           C  
ATOM   1471  O   GLU A 201      49.615   0.309  75.526  1.00 59.03           O  
ATOM   1472  CB  GLU A 201      47.040   1.470  75.613  1.00 61.22           C  
ATOM   1473  CG  GLU A 201      45.736   2.205  75.889  1.00 63.44           C  
ATOM   1474  CD  GLU A 201      44.867   2.370  74.656  1.00 64.50           C  
ATOM   1475  OE1 GLU A 201      44.289   1.362  74.196  1.00 64.36           O  
ATOM   1476  OE2 GLU A 201      44.763   3.507  74.148  1.00 64.74           O  
ATOM   1477  N   ASN A 202      50.158   1.404  77.410  1.00 60.96           N  
ATOM   1478  CA  ASN A 202      51.591   1.270  77.168  1.00 61.64           C  
ATOM   1479  C   ASN A 202      51.925   1.851  75.792  1.00 61.22           C  
ATOM   1480  O   ASN A 202      52.417   1.154  74.904  1.00 60.33           O  
ATOM   1481  CB  ASN A 202      51.986  -0.214  77.244  1.00 62.95           C  
ATOM   1482  CG  ASN A 202      53.487  -0.435  77.135  1.00 64.07           C  
ATOM   1483  OD1 ASN A 202      54.276   0.209  77.830  1.00 64.55           O  
ATOM   1484  ND2 ASN A 202      53.887  -1.363  76.268  1.00 64.74           N  
ATOM   1485  N   LEU A 203      51.639   3.138  75.626  1.00 60.87           N  
ATOM   1486  CA  LEU A 203      51.895   3.835  74.373  1.00 60.56           C  
ATOM   1487  C   LEU A 203      52.716   5.089  74.643  1.00 60.41           C  
ATOM   1488  O   LEU A 203      52.573   5.717  75.691  1.00 60.44           O  
ATOM   1489  CB  LEU A 203      50.574   4.238  73.709  1.00 60.79           C  
ATOM   1490  CG  LEU A 203      49.587   3.146  73.281  1.00 61.14           C  
ATOM   1491  CD1 LEU A 203      48.275   3.787  72.850  1.00 60.55           C  
ATOM   1492  CD2 LEU A 203      50.182   2.319  72.147  1.00 60.88           C  
ATOM   1493  N   PRO A 204      53.594   5.467  73.701  1.00 60.19           N  
ATOM   1494  CA  PRO A 204      54.427   6.664  73.866  1.00 60.30           C  
ATOM   1495  C   PRO A 204      53.537   7.894  74.018  1.00 60.41           C  
ATOM   1496  O   PRO A 204      52.481   7.977  73.395  1.00 60.34           O  
ATOM   1497  CB  PRO A 204      55.237   6.703  72.570  1.00 60.07           C  
ATOM   1498  CG  PRO A 204      55.349   5.254  72.197  1.00 60.33           C  
ATOM   1499  CD  PRO A 204      53.954   4.742  72.470  1.00 60.03           C  
ATOM   1500  N   ARG A 205      53.956   8.843  74.843  1.00 60.69           N  
ATOM   1501  CA  ARG A 205      53.171  10.052  75.047  1.00 62.34           C  
ATOM   1502  C   ARG A 205      52.963  10.758  73.706  1.00 61.75           C  
ATOM   1503  O   ARG A 205      53.929  11.175  73.066  1.00 62.25           O  
ATOM   1504  CB  ARG A 205      53.895  10.993  76.007  1.00 65.20           C  
ATOM   1505  CG  ARG A 205      54.473  10.317  77.238  1.00 71.21           C  
ATOM   1506  CD  ARG A 205      55.347  11.294  78.010  1.00 75.99           C  
ATOM   1507  NE  ARG A 205      56.194  10.634  79.002  1.00 80.68           N  
ATOM   1508  CZ  ARG A 205      57.146  11.250  79.701  1.00 82.80           C  
ATOM   1509  NH1 ARG A 205      57.375  12.547  79.520  1.00 83.42           N  
ATOM   1510  NH2 ARG A 205      57.876  10.569  80.578  1.00 83.44           N  
ATOM   1511  N   GLY A 206      51.709  10.885  73.280  1.00 60.65           N  
ATOM   1512  CA  GLY A 206      51.414  11.553  72.021  1.00 58.74           C  
ATOM   1513  C   GLY A 206      51.039  10.648  70.858  1.00 57.72           C  
ATOM   1514  O   GLY A 206      50.530  11.116  69.840  1.00 57.45           O  
ATOM   1515  N   GLU A 207      51.288   9.353  71.005  1.00 56.61           N  
ATOM   1516  CA  GLU A 207      50.983   8.390  69.957  1.00 56.75           C  
ATOM   1517  C   GLU A 207      49.481   8.210  69.758  1.00 56.35           C  
ATOM   1518  O   GLU A 207      49.008   8.095  68.630  1.00 56.37           O  
ATOM   1519  CB  GLU A 207      51.619   7.035  70.289  1.00 58.24           C  
ATOM   1520  CG  GLU A 207      51.245   5.907  69.328  1.00 61.56           C  
ATOM   1521  CD  GLU A 207      51.943   6.005  67.978  1.00 63.92           C  
ATOM   1522  OE1 GLU A 207      52.271   7.134  67.547  1.00 64.56           O  
ATOM   1523  OE2 GLU A 207      52.148   4.946  67.340  1.00 64.66           O  
ATOM   1524  N   LYS A 208      48.736   8.184  70.858  1.00 55.81           N  
ATOM   1525  CA  LYS A 208      47.291   7.994  70.803  1.00 54.47           C  
ATOM   1526  C   LYS A 208      46.591   9.054  69.968  1.00 54.10           C  
ATOM   1527  O   LYS A 208      45.808   8.731  69.076  1.00 54.24           O  
ATOM   1528  CB  LYS A 208      46.695   7.998  72.215  1.00 53.61           C  
ATOM   1529  CG  LYS A 208      45.220   7.622  72.257  1.00 51.11           C  
ATOM   1530  CD  LYS A 208      45.027   6.180  71.831  1.00 49.58           C  
ATOM   1531  CE  LYS A 208      43.572   5.785  71.839  1.00 46.85           C  
ATOM   1532  NZ  LYS A 208      43.441   4.340  71.534  1.00 46.61           N  
ATOM   1533  N   LYS A 209      46.868  10.319  70.265  1.00 53.65           N  
ATOM   1534  CA  LYS A 209      46.248  11.420  69.535  1.00 53.32           C  
ATOM   1535  C   LYS A 209      46.620  11.367  68.062  1.00 54.50           C  
ATOM   1536  O   LYS A 209      45.845  11.783  67.202  1.00 54.77           O  
ATOM   1537  CB  LYS A 209      46.683  12.763  70.116  1.00 51.21           C  
ATOM   1538  CG  LYS A 209      46.033  13.946  69.436  1.00 48.73           C  
ATOM   1539  CD  LYS A 209      46.562  15.259  69.976  1.00 48.11           C  
ATOM   1540  CE  LYS A 209      45.841  16.435  69.349  1.00 46.46           C  
ATOM   1541  NZ  LYS A 209      46.410  17.738  69.771  1.00 47.55           N  
ATOM   1542  N   ARG A 210      47.813  10.858  67.777  1.00 55.70           N  
ATOM   1543  CA  ARG A 210      48.287  10.749  66.406  1.00 56.99           C  
ATOM   1544  C   ARG A 210      47.528   9.641  65.680  1.00 56.95           C  
ATOM   1545  O   ARG A 210      47.042   9.840  64.564  1.00 56.48           O  
ATOM   1546  CB  ARG A 210      49.784  10.440  66.385  1.00 58.95           C  
ATOM   1547  CG  ARG A 210      50.405  10.512  65.001  1.00 61.02           C  
ATOM   1548  CD  ARG A 210      51.718   9.749  64.944  1.00 63.75           C  
ATOM   1549  NE  ARG A 210      51.524   8.322  65.202  1.00 65.84           N  
ATOM   1550  CZ  ARG A 210      50.788   7.512  64.442  1.00 66.16           C  
ATOM   1551  NH1 ARG A 210      50.170   7.983  63.366  1.00 66.15           N  
ATOM   1552  NH2 ARG A 210      50.667   6.228  64.759  1.00 65.33           N  
ATOM   1553  N   GLN A 211      47.438   8.476  66.319  1.00 56.05           N  
ATOM   1554  CA  GLN A 211      46.735   7.331  65.748  1.00 55.34           C  
ATOM   1555  C   GLN A 211      45.298   7.708  65.427  1.00 53.74           C  
ATOM   1556  O   GLN A 211      44.826   7.499  64.309  1.00 53.99           O  
ATOM   1557  CB  GLN A 211      46.732   6.146  66.727  1.00 57.24           C  
ATOM   1558  CG  GLN A 211      48.058   5.403  66.842  1.00 60.85           C  
ATOM   1559  CD  GLN A 211      47.982   4.210  67.784  1.00 62.89           C  
ATOM   1560  OE1 GLN A 211      47.139   3.324  67.620  1.00 63.24           O  
ATOM   1561  NE2 GLN A 211      48.868   4.182  68.773  1.00 63.72           N  
ATOM   1562  N   VAL A 212      44.615   8.273  66.419  1.00 51.56           N  
ATOM   1563  CA  VAL A 212      43.216   8.679  66.295  1.00 48.04           C  
ATOM   1564  C   VAL A 212      42.937   9.604  65.116  1.00 45.48           C  
ATOM   1565  O   VAL A 212      42.021   9.362  64.334  1.00 43.48           O  
ATOM   1566  CB  VAL A 212      42.735   9.375  67.585  1.00 46.87           C  
ATOM   1567  CG1 VAL A 212      41.301   9.839  67.425  1.00 47.50           C  
ATOM   1568  CG2 VAL A 212      42.853   8.419  68.756  1.00 45.84           C  
ATOM   1569  N   GLY A 213      43.728  10.664  65.000  1.00 44.03           N  
ATOM   1570  CA  GLY A 213      43.542  11.616  63.919  1.00 43.19           C  
ATOM   1571  C   GLY A 213      43.835  11.061  62.538  1.00 42.50           C  
ATOM   1572  O   GLY A 213      43.246  11.501  61.552  1.00 42.61           O  
ATOM   1573  N   ALA A 214      44.744  10.093  62.468  1.00 41.63           N  
ATOM   1574  CA  ALA A 214      45.119   9.474  61.203  1.00 39.58           C  
ATOM   1575  C   ALA A 214      44.128   8.385  60.793  1.00 38.85           C  
ATOM   1576  O   ALA A 214      44.039   8.032  59.619  1.00 39.86           O  
ATOM   1577  CB  ALA A 214      46.525   8.886  61.313  1.00 39.82           C  
ATOM   1578  N   ALA A 215      43.381   7.856  61.757  1.00 36.60           N  
ATOM   1579  CA  ALA A 215      42.414   6.801  61.472  1.00 33.99           C  
ATOM   1580  C   ALA A 215      41.119   7.352  60.886  1.00 32.84           C  
ATOM   1581  O   ALA A 215      40.317   6.603  60.317  1.00 32.52           O  
ATOM   1582  CB  ALA A 215      42.118   6.010  62.738  1.00 33.98           C  
ATOM   1583  N   VAL A 216      40.911   8.658  61.033  1.00 31.30           N  
ATOM   1584  CA  VAL A 216      39.713   9.302  60.498  1.00 30.33           C  
ATOM   1585  C   VAL A 216      39.781   9.256  58.980  1.00 29.51           C  
ATOM   1586  O   VAL A 216      40.721   9.778  58.388  1.00 29.59           O  
ATOM   1587  CB  VAL A 216      39.629  10.780  60.920  1.00 30.17           C  
ATOM   1588  CG1 VAL A 216      38.431  11.439  60.253  1.00 28.16           C  
ATOM   1589  CG2 VAL A 216      39.532  10.885  62.433  1.00 29.30           C  
ATOM   1590  N   PRO A 217      38.790   8.624  58.331  1.00 28.53           N  
ATOM   1591  CA  PRO A 217      38.765   8.523  56.867  1.00 27.89           C  
ATOM   1592  C   PRO A 217      39.094   9.848  56.183  1.00 26.79           C  
ATOM   1593  O   PRO A 217      39.957   9.895  55.316  1.00 25.32           O  
ATOM   1594  CB  PRO A 217      37.342   8.054  56.582  1.00 28.59           C  
ATOM   1595  CG  PRO A 217      37.060   7.170  57.762  1.00 28.21           C  
ATOM   1596  CD  PRO A 217      37.598   7.987  58.920  1.00 28.45           C  
ATOM   1597  N   PHE A 218      38.410  10.916  56.589  1.00 26.23           N  
ATOM   1598  CA  PHE A 218      38.634  12.243  56.020  1.00 26.96           C  
ATOM   1599  C   PHE A 218      40.113  12.639  56.061  1.00 28.62           C  
ATOM   1600  O   PHE A 218      40.557  13.473  55.273  1.00 29.39           O  
ATOM   1601  CB  PHE A 218      37.813  13.294  56.771  1.00 25.34           C  
ATOM   1602  CG  PHE A 218      37.843  14.663  56.135  1.00 26.10           C  
ATOM   1603  CD1 PHE A 218      36.899  15.020  55.175  1.00 26.93           C  
ATOM   1604  CD2 PHE A 218      38.807  15.600  56.501  1.00 26.10           C  
ATOM   1605  CE1 PHE A 218      36.912  16.287  54.594  1.00 24.35           C  
ATOM   1606  CE2 PHE A 218      38.828  16.870  55.925  1.00 25.01           C  
ATOM   1607  CZ  PHE A 218      37.879  17.213  54.972  1.00 24.55           C  
ATOM   1608  N   GLY A 219      40.870  12.068  56.992  1.00 29.98           N  
ATOM   1609  CA  GLY A 219      42.286  12.383  57.062  1.00 31.28           C  
ATOM   1610  C   GLY A 219      42.759  13.360  58.125  1.00 32.62           C  
ATOM   1611  O   GLY A 219      43.926  13.766  58.115  1.00 32.48           O  
ATOM   1612  N   ARG A 220      41.872  13.752  59.034  1.00 32.75           N  
ATOM   1613  CA  ARG A 220      42.264  14.667  60.099  1.00 32.67           C  
ATOM   1614  C   ARG A 220      41.242  14.715  61.222  1.00 33.39           C  
ATOM   1615  O   ARG A 220      40.089  14.311  61.058  1.00 33.04           O  
ATOM   1616  CB  ARG A 220      42.488  16.080  59.549  1.00 32.06           C  
ATOM   1617  CG  ARG A 220      41.264  16.982  59.553  1.00 31.62           C  
ATOM   1618  CD  ARG A 220      41.560  18.295  58.836  1.00 31.43           C  
ATOM   1619  NE  ARG A 220      40.436  19.233  58.714  1.00 32.68           N  
ATOM   1620  CZ  ARG A 220      39.176  18.996  59.067  1.00 34.77           C  
ATOM   1621  NH1 ARG A 220      38.819  17.833  59.589  1.00 40.13           N  
ATOM   1622  NH2 ARG A 220      38.260  19.936  58.887  1.00 33.56           N  
ATOM   1623  N   MET A 221      41.685  15.210  62.369  1.00 34.46           N  
ATOM   1624  CA  MET A 221      40.823  15.330  63.526  1.00 36.12           C  
ATOM   1625  C   MET A 221      39.796  16.421  63.233  1.00 35.62           C  
ATOM   1626  O   MET A 221      40.037  17.306  62.409  1.00 35.49           O  
ATOM   1627  CB  MET A 221      41.665  15.687  64.752  1.00 39.51           C  
ATOM   1628  CG  MET A 221      40.999  15.396  66.074  1.00 41.17           C  
ATOM   1629  SD  MET A 221      42.254  15.072  67.311  1.00 48.07           S  
ATOM   1630  CE  MET A 221      42.587  13.344  67.007  1.00 44.94           C  
ATOM   1631  N   GLY A 222      38.651  16.349  63.903  1.00 35.13           N  
ATOM   1632  CA  GLY A 222      37.597  17.323  63.689  1.00 34.04           C  
ATOM   1633  C   GLY A 222      37.910  18.728  64.160  1.00 34.46           C  
ATOM   1634  O   GLY A 222      38.894  18.968  64.856  1.00 32.50           O  
ATOM   1635  N   ARG A 223      37.043  19.660  63.779  1.00 35.55           N  
ATOM   1636  CA  ARG A 223      37.194  21.064  64.128  1.00 37.27           C  
ATOM   1637  C   ARG A 223      35.792  21.624  64.353  1.00 37.14           C  
ATOM   1638  O   ARG A 223      34.829  21.146  63.758  1.00 37.79           O  
ATOM   1639  CB  ARG A 223      37.882  21.789  62.973  1.00 40.76           C  
ATOM   1640  CG  ARG A 223      38.869  22.866  63.374  1.00 46.38           C  
ATOM   1641  CD  ARG A 223      40.052  22.861  62.420  1.00 48.38           C  
ATOM   1642  NE  ARG A 223      39.629  22.531  61.062  1.00 51.61           N  
ATOM   1643  CZ  ARG A 223      40.445  22.473  60.012  1.00 52.89           C  
ATOM   1644  NH1 ARG A 223      41.738  22.727  60.162  1.00 54.40           N  
ATOM   1645  NH2 ARG A 223      39.969  22.155  58.813  1.00 52.64           N  
ATOM   1646  N   ALA A 224      35.666  22.629  65.208  1.00 36.60           N  
ATOM   1647  CA  ALA A 224      34.352  23.200  65.480  1.00 36.54           C  
ATOM   1648  C   ALA A 224      33.659  23.649  64.195  1.00 36.01           C  
ATOM   1649  O   ALA A 224      32.459  23.456  64.030  1.00 35.98           O  
ATOM   1650  CB  ALA A 224      34.479  24.371  66.450  1.00 36.19           C  
ATOM   1651  N   GLU A 225      34.427  24.239  63.285  1.00 36.54           N  
ATOM   1652  CA  GLU A 225      33.897  24.725  62.015  1.00 36.13           C  
ATOM   1653  C   GLU A 225      33.254  23.635  61.161  1.00 33.95           C  
ATOM   1654  O   GLU A 225      32.456  23.929  60.276  1.00 33.83           O  
ATOM   1655  CB  GLU A 225      35.006  25.414  61.213  1.00 38.60           C  
ATOM   1656  CG  GLU A 225      35.567  26.663  61.881  1.00 43.71           C  
ATOM   1657  CD  GLU A 225      36.398  26.357  63.118  1.00 46.36           C  
ATOM   1658  OE1 GLU A 225      36.616  27.290  63.919  1.00 49.37           O  
ATOM   1659  OE2 GLU A 225      36.842  25.199  63.285  1.00 46.89           O  
ATOM   1660  N   ASP A 226      33.600  22.380  61.418  1.00 30.48           N  
ATOM   1661  CA  ASP A 226      33.019  21.290  60.651  1.00 28.59           C  
ATOM   1662  C   ASP A 226      31.594  21.013  61.090  1.00 27.55           C  
ATOM   1663  O   ASP A 226      30.814  20.431  60.341  1.00 26.90           O  
ATOM   1664  CB  ASP A 226      33.837  20.012  60.819  1.00 27.46           C  
ATOM   1665  CG  ASP A 226      35.259  20.175  60.355  1.00 29.29           C  
ATOM   1666  OD1 ASP A 226      35.484  20.992  59.431  1.00 33.27           O  
ATOM   1667  OD2 ASP A 226      36.149  19.482  60.894  1.00 26.89           O  
ATOM   1668  N   LEU A 227      31.260  21.451  62.301  1.00 26.95           N  
ATOM   1669  CA  LEU A 227      29.941  21.213  62.888  1.00 25.55           C  
ATOM   1670  C   LEU A 227      28.897  22.318  62.761  1.00 24.79           C  
ATOM   1671  O   LEU A 227      27.705  22.033  62.713  1.00 25.55           O  
ATOM   1672  CB  LEU A 227      30.111  20.860  64.373  1.00 24.60           C  
ATOM   1673  CG  LEU A 227      30.508  19.435  64.795  1.00 25.02           C  
ATOM   1674  CD1 LEU A 227      31.388  18.770  63.767  1.00 22.80           C  
ATOM   1675  CD2 LEU A 227      31.224  19.509  66.133  1.00 25.24           C  
ATOM   1676  N   THR A 228      29.334  23.571  62.708  1.00 25.33           N  
ATOM   1677  CA  THR A 228      28.405  24.699  62.631  1.00 26.26           C  
ATOM   1678  C   THR A 228      27.376  24.663  61.496  1.00 25.76           C  
ATOM   1679  O   THR A 228      26.234  25.099  61.683  1.00 27.50           O  
ATOM   1680  CB  THR A 228      29.172  26.033  62.583  1.00 27.39           C  
ATOM   1681  OG1 THR A 228      30.023  26.063  61.432  1.00 29.26           O  
ATOM   1682  CG2 THR A 228      30.029  26.186  63.838  1.00 27.87           C  
ATOM   1683  N   GLY A 229      27.762  24.143  60.332  1.00 23.67           N  
ATOM   1684  CA  GLY A 229      26.829  24.065  59.218  1.00 20.40           C  
ATOM   1685  C   GLY A 229      25.595  23.251  59.573  1.00 19.34           C  
ATOM   1686  O   GLY A 229      24.463  23.688  59.356  1.00 18.85           O  
ATOM   1687  N   MET A 230      25.812  22.059  60.120  1.00 19.43           N  
ATOM   1688  CA  MET A 230      24.717  21.176  60.517  1.00 20.56           C  
ATOM   1689  C   MET A 230      23.919  21.779  61.690  1.00 20.54           C  
ATOM   1690  O   MET A 230      22.688  21.683  61.736  1.00 19.43           O  
ATOM   1691  CB  MET A 230      25.279  19.802  60.898  1.00 21.95           C  
ATOM   1692  CG  MET A 230      24.234  18.778  61.285  1.00 22.84           C  
ATOM   1693  SD  MET A 230      23.037  18.482  59.979  1.00 25.30           S  
ATOM   1694  CE  MET A 230      23.893  17.232  59.046  1.00 23.83           C  
ATOM   1695  N   ALA A 231      24.622  22.409  62.628  1.00 19.80           N  
ATOM   1696  CA  ALA A 231      23.976  23.043  63.774  1.00 19.79           C  
ATOM   1697  C   ALA A 231      22.955  24.077  63.285  1.00 20.62           C  
ATOM   1698  O   ALA A 231      21.874  24.224  63.863  1.00 20.55           O  
ATOM   1699  CB  ALA A 231      25.024  23.716  64.657  1.00 18.85           C  
ATOM   1700  N   ILE A 232      23.308  24.790  62.218  1.00 21.65           N  
ATOM   1701  CA  ILE A 232      22.429  25.804  61.622  1.00 22.41           C  
ATOM   1702  C   ILE A 232      21.302  25.157  60.798  1.00 22.34           C  
ATOM   1703  O   ILE A 232      20.125  25.508  60.938  1.00 22.23           O  
ATOM   1704  CB  ILE A 232      23.233  26.760  60.690  1.00 22.14           C  
ATOM   1705  CG1 ILE A 232      24.255  27.553  61.510  1.00 21.71           C  
ATOM   1706  CG2 ILE A 232      22.293  27.711  59.970  1.00 20.73           C  
ATOM   1707  CD1 ILE A 232      25.247  28.342  60.672  1.00 21.14           C  
ATOM   1708  N   PHE A 233      21.669  24.206  59.942  1.00 21.98           N  
ATOM   1709  CA  PHE A 233      20.696  23.536  59.094  1.00 20.26           C  
ATOM   1710  C   PHE A 233      19.520  22.942  59.863  1.00 20.62           C  
ATOM   1711  O   PHE A 233      18.363  23.154  59.495  1.00 21.09           O  
ATOM   1712  CB  PHE A 233      21.366  22.430  58.284  1.00 19.22           C  
ATOM   1713  CG  PHE A 233      20.426  21.720  57.347  1.00 19.57           C  
ATOM   1714  CD1 PHE A 233      19.952  22.355  56.203  1.00 20.24           C  
ATOM   1715  CD2 PHE A 233      19.993  20.430  57.622  1.00 19.07           C  
ATOM   1716  CE1 PHE A 233      19.057  21.715  55.347  1.00 20.20           C  
ATOM   1717  CE2 PHE A 233      19.097  19.779  56.773  1.00 20.60           C  
ATOM   1718  CZ  PHE A 233      18.628  20.424  55.632  1.00 20.62           C  
ATOM   1719  N   LEU A 234      19.813  22.191  60.921  1.00 19.98           N  
ATOM   1720  CA  LEU A 234      18.761  21.559  61.715  1.00 20.60           C  
ATOM   1721  C   LEU A 234      17.793  22.544  62.361  1.00 21.64           C  
ATOM   1722  O   LEU A 234      16.700  22.160  62.771  1.00 21.11           O  
ATOM   1723  CB  LEU A 234      19.375  20.668  62.798  1.00 18.60           C  
ATOM   1724  CG  LEU A 234      19.938  19.333  62.308  1.00 17.74           C  
ATOM   1725  CD1 LEU A 234      20.567  18.564  63.458  1.00 15.97           C  
ATOM   1726  CD2 LEU A 234      18.812  18.524  61.682  1.00 17.93           C  
ATOM   1727  N   ALA A 235      18.192  23.812  62.439  1.00 22.87           N  
ATOM   1728  CA  ALA A 235      17.355  24.841  63.045  1.00 25.13           C  
ATOM   1729  C   ALA A 235      16.507  25.610  62.037  1.00 26.81           C  
ATOM   1730  O   ALA A 235      15.700  26.459  62.423  1.00 28.97           O  
ATOM   1731  CB  ALA A 235      18.229  25.820  63.833  1.00 24.33           C  
ATOM   1732  N   THR A 236      16.679  25.320  60.752  1.00 26.60           N  
ATOM   1733  CA  THR A 236      15.925  26.025  59.716  1.00 26.35           C  
ATOM   1734  C   THR A 236      14.688  25.260  59.259  1.00 25.67           C  
ATOM   1735  O   THR A 236      14.532  24.071  59.542  1.00 26.18           O  
ATOM   1736  CB  THR A 236      16.804  26.292  58.486  1.00 26.23           C  
ATOM   1737  OG1 THR A 236      17.209  25.042  57.917  1.00 25.70           O  
ATOM   1738  CG2 THR A 236      18.039  27.087  58.877  1.00 24.61           C  
ATOM   1739  N   PRO A 237      13.778  25.941  58.551  1.00 24.86           N  
ATOM   1740  CA  PRO A 237      12.575  25.249  58.086  1.00 24.52           C  
ATOM   1741  C   PRO A 237      12.850  24.220  56.990  1.00 25.24           C  
ATOM   1742  O   PRO A 237      11.963  23.448  56.627  1.00 25.86           O  
ATOM   1743  CB  PRO A 237      11.670  26.392  57.627  1.00 22.45           C  
ATOM   1744  CG  PRO A 237      12.629  27.458  57.243  1.00 23.42           C  
ATOM   1745  CD  PRO A 237      13.675  27.391  58.319  1.00 24.22           C  
ATOM   1746  N   GLU A 238      14.072  24.200  56.463  1.00 25.76           N  
ATOM   1747  CA  GLU A 238      14.415  23.223  55.440  1.00 26.78           C  
ATOM   1748  C   GLU A 238      14.594  21.862  56.098  1.00 27.45           C  
ATOM   1749  O   GLU A 238      14.824  20.858  55.417  1.00 28.63           O  
ATOM   1750  CB  GLU A 238      15.705  23.607  54.707  1.00 28.34           C  
ATOM   1751  CG  GLU A 238      15.549  24.748  53.720  1.00 29.47           C  
ATOM   1752  CD  GLU A 238      16.743  24.880  52.781  1.00 31.84           C  
ATOM   1753  OE1 GLU A 238      17.884  25.016  53.266  1.00 32.42           O  
ATOM   1754  OE2 GLU A 238      16.541  24.850  51.549  1.00 33.50           O  
ATOM   1755  N   ALA A 239      14.476  21.836  57.425  1.00 26.09           N  
ATOM   1756  CA  ALA A 239      14.619  20.605  58.196  1.00 24.01           C  
ATOM   1757  C   ALA A 239      13.340  20.241  58.953  1.00 24.62           C  
ATOM   1758  O   ALA A 239      13.337  19.321  59.780  1.00 25.04           O  
ATOM   1759  CB  ALA A 239      15.778  20.741  59.175  1.00 23.04           C  
ATOM   1760  N   ASP A 240      12.251  20.949  58.668  1.00 22.92           N  
ATOM   1761  CA  ASP A 240      10.983  20.679  59.340  1.00 21.54           C  
ATOM   1762  C   ASP A 240      10.523  19.235  59.247  1.00 21.09           C  
ATOM   1763  O   ASP A 240       9.713  18.798  60.058  1.00 21.96           O  
ATOM   1764  CB  ASP A 240       9.864  21.549  58.776  1.00 21.66           C  
ATOM   1765  CG  ASP A 240       9.937  22.983  59.245  1.00 22.84           C  
ATOM   1766  OD1 ASP A 240      10.857  23.337  60.015  1.00 23.30           O  
ATOM   1767  OD2 ASP A 240       9.054  23.762  58.833  1.00 25.36           O  
ATOM   1768  N   TYR A 241      11.009  18.494  58.260  1.00 19.28           N  
ATOM   1769  CA  TYR A 241      10.574  17.113  58.113  1.00 18.03           C  
ATOM   1770  C   TYR A 241      11.587  16.132  58.710  1.00 18.36           C  
ATOM   1771  O   TYR A 241      11.430  14.915  58.583  1.00 18.99           O  
ATOM   1772  CB  TYR A 241      10.320  16.795  56.629  1.00 16.72           C  
ATOM   1773  CG  TYR A 241       9.357  15.646  56.381  1.00 14.84           C  
ATOM   1774  CD1 TYR A 241       8.013  15.730  56.776  1.00 15.54           C  
ATOM   1775  CD2 TYR A 241       9.787  14.472  55.761  1.00 12.80           C  
ATOM   1776  CE1 TYR A 241       7.128  14.668  56.561  1.00 14.31           C  
ATOM   1777  CE2 TYR A 241       8.912  13.410  55.539  1.00 12.47           C  
ATOM   1778  CZ  TYR A 241       7.590  13.514  55.941  1.00 14.81           C  
ATOM   1779  OH  TYR A 241       6.733  12.456  55.731  1.00 17.97           O  
ATOM   1780  N   ILE A 242      12.624  16.659  59.360  1.00 18.06           N  
ATOM   1781  CA  ILE A 242      13.632  15.802  59.990  1.00 18.59           C  
ATOM   1782  C   ILE A 242      13.275  15.639  61.479  1.00 20.10           C  
ATOM   1783  O   ILE A 242      13.363  16.584  62.262  1.00 18.52           O  
ATOM   1784  CB  ILE A 242      15.044  16.401  59.828  1.00 16.72           C  
ATOM   1785  CG1 ILE A 242      15.407  16.442  58.333  1.00 16.44           C  
ATOM   1786  CG2 ILE A 242      16.056  15.562  60.591  1.00 15.55           C  
ATOM   1787  CD1 ILE A 242      16.715  17.134  58.009  1.00 13.53           C  
ATOM   1788  N   VAL A 243      12.864  14.430  61.854  1.00 20.04           N  
ATOM   1789  CA  VAL A 243      12.441  14.145  63.225  1.00 18.99           C  
ATOM   1790  C   VAL A 243      13.112  12.946  63.895  1.00 18.34           C  
ATOM   1791  O   VAL A 243      13.210  11.873  63.303  1.00 18.35           O  
ATOM   1792  CB  VAL A 243      10.923  13.896  63.262  1.00 18.93           C  
ATOM   1793  CG1 VAL A 243      10.460  13.640  64.685  1.00 18.33           C  
ATOM   1794  CG2 VAL A 243      10.198  15.083  62.658  1.00 17.52           C  
ATOM   1795  N   ALA A 244      13.554  13.145  65.138  1.00 17.17           N  
ATOM   1796  CA  ALA A 244      14.180  12.100  65.952  1.00 16.24           C  
ATOM   1797  C   ALA A 244      15.363  11.404  65.300  1.00 15.92           C  
ATOM   1798  O   ALA A 244      15.486  10.185  65.372  1.00 18.93           O  
ATOM   1799  CB  ALA A 244      13.128  11.057  66.361  1.00 12.40           C  
ATOM   1800  N   GLN A 245      16.247  12.179  64.689  1.00 15.76           N  
ATOM   1801  CA  GLN A 245      17.418  11.619  64.031  1.00 14.89           C  
ATOM   1802  C   GLN A 245      18.677  12.078  64.733  1.00 14.04           C  
ATOM   1803  O   GLN A 245      18.679  13.107  65.421  1.00 13.19           O  
ATOM   1804  CB  GLN A 245      17.496  12.098  62.566  1.00 16.43           C  
ATOM   1805  CG  GLN A 245      16.248  11.831  61.733  1.00 14.23           C  
ATOM   1806  CD  GLN A 245      15.967  10.355  61.600  1.00 13.84           C  
ATOM   1807  OE1 GLN A 245      16.882   9.559  61.366  1.00 15.40           O  
ATOM   1808  NE2 GLN A 245      14.700   9.975  61.740  1.00 12.98           N  
ATOM   1809  N   THR A 246      19.746  11.311  64.532  1.00 13.90           N  
ATOM   1810  CA  THR A 246      21.073  11.618  65.060  1.00 13.69           C  
ATOM   1811  C   THR A 246      21.963  11.546  63.810  1.00 14.66           C  
ATOM   1812  O   THR A 246      22.130  10.479  63.219  1.00 15.17           O  
ATOM   1813  CB  THR A 246      21.543  10.573  66.112  1.00 13.15           C  
ATOM   1814  OG1 THR A 246      20.665  10.607  67.247  1.00 14.80           O  
ATOM   1815  CG2 THR A 246      22.958  10.882  66.581  1.00 10.43           C  
ATOM   1816  N   TYR A 247      22.493  12.695  63.398  1.00 14.72           N  
ATOM   1817  CA  TYR A 247      23.338  12.801  62.209  1.00 13.19           C  
ATOM   1818  C   TYR A 247      24.814  12.835  62.562  1.00 14.07           C  
ATOM   1819  O   TYR A 247      25.249  13.694  63.324  1.00 15.30           O  
ATOM   1820  CB  TYR A 247      22.986  14.074  61.436  1.00 10.03           C  
ATOM   1821  CG  TYR A 247      21.655  14.036  60.698  1.00 10.79           C  
ATOM   1822  CD1 TYR A 247      21.058  15.210  60.240  1.00 10.59           C  
ATOM   1823  CD2 TYR A 247      21.023  12.831  60.410  1.00  9.17           C  
ATOM   1824  CE1 TYR A 247      19.871  15.181  59.514  1.00 11.19           C  
ATOM   1825  CE2 TYR A 247      19.840  12.796  59.681  1.00  9.39           C  
ATOM   1826  CZ  TYR A 247      19.274  13.973  59.238  1.00 10.28           C  
ATOM   1827  OH  TYR A 247      18.108  13.938  58.506  1.00 16.71           O  
ATOM   1828  N   ASN A 248      25.582  11.910  61.998  1.00 13.65           N  
ATOM   1829  CA  ASN A 248      27.012  11.844  62.258  1.00 16.85           C  
ATOM   1830  C   ASN A 248      27.802  12.808  61.380  1.00 18.74           C  
ATOM   1831  O   ASN A 248      27.707  12.752  60.148  1.00 22.45           O  
ATOM   1832  CB  ASN A 248      27.529  10.424  62.015  1.00 17.50           C  
ATOM   1833  CG  ASN A 248      27.012   9.429  63.034  1.00 19.69           C  
ATOM   1834  OD1 ASN A 248      26.091   9.720  63.800  1.00 18.80           O  
ATOM   1835  ND2 ASN A 248      27.602   8.238  63.042  1.00 21.89           N  
ATOM   1836  N   VAL A 249      28.572  13.690  62.014  1.00 18.57           N  
ATOM   1837  CA  VAL A 249      29.420  14.646  61.301  1.00 18.70           C  
ATOM   1838  C   VAL A 249      30.800  14.378  61.884  1.00 20.64           C  
ATOM   1839  O   VAL A 249      31.308  15.149  62.698  1.00 22.16           O  
ATOM   1840  CB  VAL A 249      28.997  16.110  61.576  1.00 18.65           C  
ATOM   1841  CG1 VAL A 249      29.853  17.072  60.737  1.00 18.55           C  
ATOM   1842  CG2 VAL A 249      27.526  16.300  61.236  1.00 15.89           C  
ATOM   1843  N   ASP A 250      31.399  13.275  61.440  1.00 21.03           N  
ATOM   1844  CA  ASP A 250      32.677  12.801  61.955  1.00 21.01           C  
ATOM   1845  C   ASP A 250      33.738  12.428  60.914  1.00 21.15           C  
ATOM   1846  O   ASP A 250      34.615  11.612  61.204  1.00 20.51           O  
ATOM   1847  CB  ASP A 250      32.391  11.562  62.789  1.00 23.83           C  
ATOM   1848  CG  ASP A 250      31.742  10.454  61.955  1.00 27.33           C  
ATOM   1849  OD1 ASP A 250      31.203   9.479  62.526  1.00 28.60           O  
ATOM   1850  OD2 ASP A 250      31.777  10.562  60.708  1.00 28.72           O  
ATOM   1851  N   GLY A 251      33.659  12.986  59.709  1.00 20.11           N  
ATOM   1852  CA  GLY A 251      34.647  12.657  58.691  1.00 17.10           C  
ATOM   1853  C   GLY A 251      34.732  11.174  58.349  1.00 18.53           C  
ATOM   1854  O   GLY A 251      35.765  10.691  57.867  1.00 17.43           O  
ATOM   1855  N   GLY A 252      33.653  10.441  58.610  1.00 18.10           N  
ATOM   1856  CA  GLY A 252      33.631   9.026  58.300  1.00 19.73           C  
ATOM   1857  C   GLY A 252      33.998   8.089  59.440  1.00 23.83           C  
ATOM   1858  O   GLY A 252      34.022   6.867  59.248  1.00 22.71           O  
ATOM   1859  N   ASN A 253      34.276   8.640  60.623  1.00 25.53           N  
ATOM   1860  CA  ASN A 253      34.653   7.820  61.778  1.00 25.63           C  
ATOM   1861  C   ASN A 253      33.661   6.701  62.091  1.00 24.79           C  
ATOM   1862  O   ASN A 253      34.053   5.594  62.456  1.00 25.09           O  
ATOM   1863  CB  ASN A 253      34.850   8.707  63.001  1.00 27.95           C  
ATOM   1864  CG  ASN A 253      36.241   8.580  63.574  1.00 32.16           C  
ATOM   1865  OD1 ASN A 253      37.211   8.425  62.829  1.00 33.89           O  
ATOM   1866  ND2 ASN A 253      36.355   8.652  64.898  1.00 33.82           N  
ATOM   1867  N   TRP A 254      32.375   6.989  61.957  1.00 23.58           N  
ATOM   1868  CA  TRP A 254      31.353   5.983  62.190  1.00 23.49           C  
ATOM   1869  C   TRP A 254      30.267   6.167  61.134  1.00 24.70           C  
ATOM   1870  O   TRP A 254      29.931   7.291  60.768  1.00 25.29           O  
ATOM   1871  CB  TRP A 254      30.769   6.117  63.600  1.00 23.33           C  
ATOM   1872  CG  TRP A 254      29.962   4.923  63.981  1.00 18.89           C  
ATOM   1873  CD1 TRP A 254      28.604   4.811  63.964  1.00 19.59           C  
ATOM   1874  CD2 TRP A 254      30.468   3.639  64.353  1.00 18.21           C  
ATOM   1875  NE1 TRP A 254      28.229   3.532  64.301  1.00 18.41           N  
ATOM   1876  CE2 TRP A 254      29.355   2.791  64.544  1.00 19.37           C  
ATOM   1877  CE3 TRP A 254      31.756   3.121  64.540  1.00 17.89           C  
ATOM   1878  CZ2 TRP A 254      29.489   1.449  64.921  1.00 19.13           C  
ATOM   1879  CZ3 TRP A 254      31.890   1.790  64.912  1.00 19.67           C  
ATOM   1880  CH2 TRP A 254      30.762   0.967  65.097  1.00 20.58           C  
ATOM   1881  N   MET A 255      29.709   5.069  60.642  1.00 26.34           N  
ATOM   1882  CA  MET A 255      28.701   5.164  59.592  1.00 27.93           C  
ATOM   1883  C   MET A 255      27.302   4.748  60.005  1.00 27.64           C  
ATOM   1884  O   MET A 255      27.057   3.586  60.326  1.00 29.54           O  
ATOM   1885  CB  MET A 255      29.146   4.331  58.399  1.00 28.54           C  
ATOM   1886  CG  MET A 255      30.558   4.642  57.948  1.00 30.99           C  
ATOM   1887  SD  MET A 255      31.116   3.394  56.790  1.00 34.74           S  
ATOM   1888  CE  MET A 255      31.526   2.062  57.912  1.00 35.45           C  
ATOM   1889  N   SER A 256      26.376   5.699  59.965  1.00 26.90           N  
ATOM   1890  CA  SER A 256      24.998   5.430  60.347  1.00 28.27           C  
ATOM   1891  C   SER A 256      24.040   5.839  59.231  1.00 28.44           C  
ATOM   1892  O   SER A 256      24.543   6.294  58.186  1.00 28.92           O  
ATOM   1893  CB  SER A 256      24.664   6.188  61.642  1.00 28.64           C  
ATOM   1894  OG  SER A 256      25.569   5.836  62.681  1.00 28.28           O  
ATOM   1895  OXT SER A 256      22.811   5.701  59.408  1.00 27.92           O  
TER    1896      SER A 256                                                      
END
