# Supplementary material for: OpenStructure: an integrated software framework for computational structural biology
Source: Acta Crystallogr D Biol Crystallogr. 2013 Apr 19;69(Pt 5):701–9. doi: 10.1107/S0907444913007051 (PMC3640466; doi:10.1107/S0907444913007051)
Supplement: Supplementary file 1 [file d-69-00701-sup1.zip › Fig-3a/data/server11.pdb]

ATOM      1  N   SER A   1       3.143  31.290 -10.151  1.00  0.00           N  
ATOM      2  CA  SER A   1       4.596  31.405 -10.205  1.00  0.00           C  
ATOM      3  C   SER A   1       5.259  30.580  -9.110  1.00  0.00           C  
ATOM      4  O   SER A   1       4.594  30.025  -8.238  1.00  0.00           O  
ATOM      5  CB  SER A   1       5.009  32.860 -10.086  1.00  0.00           C  
ATOM      6  OG  SER A   1       4.732  33.384  -8.817  1.00  0.00           O  
ATOM      7  N   ASN A   2       6.589  30.524  -9.151  1.00  0.00           N  
ATOM      8  CA  ASN A   2       7.354  29.768  -8.162  1.00  0.00           C  
ATOM      9  C   ASN A   2       7.242  30.419  -6.789  1.00  0.00           C  
ATOM     10  O   ASN A   2       7.319  29.744  -5.767  1.00  0.00           O  
ATOM     11  CB  ASN A   2       8.808  29.633  -8.564  1.00  0.00           C  
ATOM     12  CG  ASN A   2       9.035  28.677  -9.702  1.00  0.00           C  
ATOM     13  OD1 ASN A   2       8.203  27.807  -9.987  1.00  0.00           O  
ATOM     14  ND2 ASN A   2      10.193  28.776 -10.304  1.00  0.00           N  
ATOM     15  N   ALA A   3       7.054  31.737  -6.771  1.00  0.00           N  
ATOM     16  CA  ALA A   3       6.850  32.453  -5.521  1.00  0.00           C  
ATOM     17  C   ALA A   3       5.552  32.014  -4.858  1.00  0.00           C  
ATOM     18  O   ALA A   3       5.479  31.856  -3.642  1.00  0.00           O  
ATOM     19  CB  ALA A   3       6.848  33.954  -5.759  1.00  0.00           C  
ATOM     20  N   MET A   4       4.523  31.770  -5.665  1.00  0.00           N  
ATOM     21  CA  MET A   4       3.240  31.342  -5.135  1.00  0.00           C  
ATOM     22  C   MET A   4       3.342  29.895  -4.686  1.00  0.00           C  
ATOM     23  O   MET A   4       2.721  29.498  -3.707  1.00  0.00           O  
ATOM     24  CB  MET A   4       2.144  31.511  -6.179  1.00  0.00           C  
ATOM     25  CG  MET A   4       1.826  32.959  -6.516  1.00  0.00           C  
ATOM     26  SD  MET A   4       1.334  33.910  -5.063  1.00  0.00           S  
ATOM     27  CE  MET A   4      -0.214  33.114  -4.645  1.00  0.00           C  
ATOM     28  N   ASP A   5       4.139  29.109  -5.407  1.00  0.00           N  
ATOM     29  CA  ASP A   5       4.378  27.728  -5.008  1.00  0.00           C  
ATOM     30  C   ASP A   5       5.026  27.694  -3.628  1.00  0.00           C  
ATOM     31  O   ASP A   5       4.641  26.910  -2.766  1.00  0.00           O  
ATOM     32  CB  ASP A   5       5.264  27.009  -6.029  1.00  0.00           C  
ATOM     33  CG  ASP A   5       4.571  26.680  -7.343  1.00  0.00           C  
ATOM     34  OD1 ASP A   5       3.367  26.776  -7.402  1.00  0.00           O  
ATOM     35  OD2 ASP A   5       5.244  26.485  -8.326  1.00  0.00           O  
ATOM     36  N   ALA A   6       6.010  28.568  -3.430  1.00  0.00           N  
ATOM     37  CA  ALA A   6       6.688  28.678  -2.145  1.00  0.00           C  
ATOM     38  C   ALA A   6       5.725  29.144  -1.060  1.00  0.00           C  
ATOM     39  O   ALA A   6       5.794  28.689   0.072  1.00  0.00           O  
ATOM     40  CB  ALA A   6       7.874  29.622  -2.252  1.00  0.00           C  
ATOM     41  N   GLU A   7       4.823  30.058  -1.407  1.00  0.00           N  
ATOM     42  CA  GLU A   7       3.838  30.546  -0.451  1.00  0.00           C  
ATOM     43  C   GLU A   7       2.845  29.458  -0.042  1.00  0.00           C  
ATOM     44  O   GLU A   7       2.423  29.420   1.110  1.00  0.00           O  
ATOM     45  CB  GLU A   7       3.096  31.746  -1.037  1.00  0.00           C  
ATOM     46  CG  GLU A   7       2.086  32.375  -0.088  1.00  0.00           C  
ATOM     47  CD  GLU A   7       2.756  32.975   1.121  1.00  0.00           C  
ATOM     48  OE1 GLU A   7       3.961  33.078   1.136  1.00  0.00           O  
ATOM     49  OE2 GLU A   7       2.060  33.439   1.994  1.00  0.00           O  
ATOM     50  N   THR A   8       2.462  28.568  -0.958  1.00  0.00           N  
ATOM     51  CA  THR A   8       1.544  27.491  -0.588  1.00  0.00           C  
ATOM     52  C   THR A   8       2.298  26.386   0.150  1.00  0.00           C  
ATOM     53  O   THR A   8       1.715  25.640   0.939  1.00  0.00           O  
ATOM     54  CB  THR A   8       0.831  26.895  -1.818  1.00  0.00           C  
ATOM     55  OG1 THR A   8       1.801  26.403  -2.753  1.00  0.00           O  
ATOM     56  CG2 THR A   8      -0.027  27.953  -2.496  1.00  0.00           C  
ATOM     57  N   ASP A   9       3.603  26.286  -0.104  1.00  0.00           N  
ATOM     58  CA  ASP A   9       4.456  25.391   0.669  1.00  0.00           C  
ATOM     59  C   ASP A   9       4.470  25.864   2.113  1.00  0.00           C  
ATOM     60  O   ASP A   9       4.345  25.092   3.060  1.00  0.00           O  
ATOM     61  CB  ASP A   9       5.885  25.347   0.118  1.00  0.00           C  
ATOM     62  CG  ASP A   9       6.052  24.550  -1.167  1.00  0.00           C  
ATOM     63  OD1 ASP A   9       5.202  23.740  -1.459  1.00  0.00           O  
ATOM     64  OD2 ASP A   9       6.935  24.853  -1.932  1.00  0.00           O  
ATOM     65  N   ARG A  10       4.620  27.175   2.252  1.00  0.00           N  
ATOM     66  CA  ARG A  10       4.613  27.848   3.537  1.00  0.00           C  
ATOM     67  C   ARG A  10       3.270  27.682   4.229  1.00  0.00           C  
ATOM     68  O   ARG A  10       3.225  27.495   5.430  1.00  0.00           O  
ATOM     69  CB  ARG A  10       5.000  29.313   3.425  1.00  0.00           C  
ATOM     70  CG  ARG A  10       6.480  29.580   3.211  1.00  0.00           C  
ATOM     71  CD  ARG A  10       6.848  31.014   3.295  1.00  0.00           C  
ATOM     72  NE  ARG A  10       6.386  31.808   2.164  1.00  0.00           N  
ATOM     73  CZ  ARG A  10       7.099  32.015   1.039  1.00  0.00           C  
ATOM     74  NH1 ARG A  10       8.313  31.527   0.906  1.00  0.00           N  
ATOM     75  NH2 ARG A  10       6.555  32.745   0.083  1.00  0.00           N  
ATOM     76  N   ALA A  11       2.182  27.761   3.465  1.00  0.00           N  
ATOM     77  CA  ALA A  11       0.839  27.585   4.014  1.00  0.00           C  
ATOM     78  C   ALA A  11       0.661  26.189   4.611  1.00  0.00           C  
ATOM     79  O   ALA A  11       0.105  26.049   5.700  1.00  0.00           O  
ATOM     80  CB  ALA A  11      -0.205  27.839   2.938  1.00  0.00           C  
ATOM     81  N   GLU A  12       1.137  25.154   3.913  1.00  0.00           N  
ATOM     82  CA  GLU A  12       1.023  23.792   4.443  1.00  0.00           C  
ATOM     83  C   GLU A  12       1.899  23.628   5.682  1.00  0.00           C  
ATOM     84  O   GLU A  12       1.528  22.951   6.633  1.00  0.00           O  
ATOM     85  CB  GLU A  12       1.422  22.755   3.391  1.00  0.00           C  
ATOM     86  CG  GLU A  12       0.394  22.549   2.285  1.00  0.00           C  
ATOM     87  CD  GLU A  12       0.790  21.415   1.375  1.00  0.00           C  
ATOM     88  OE1 GLU A  12       1.056  20.339   1.874  1.00  0.00           O  
ATOM     89  OE2 GLU A  12       0.720  21.579   0.175  1.00  0.00           O  
ATOM     90  N   ILE A  13       3.056  24.257   5.676  1.00  0.00           N  
ATOM     91  CA  ILE A  13       3.968  24.185   6.807  1.00  0.00           C  
ATOM     92  C   ILE A  13       3.426  24.900   8.049  1.00  0.00           C  
ATOM     93  O   ILE A  13       3.584  24.434   9.177  1.00  0.00           O  
ATOM     94  CB  ILE A  13       5.324  24.768   6.442  1.00  0.00           C  
ATOM     95  CG1 ILE A  13       6.029  23.874   5.425  1.00  0.00           C  
ATOM     96  CG2 ILE A  13       6.170  24.943   7.676  1.00  0.00           C  
ATOM     97  CD1 ILE A  13       7.220  24.516   4.775  1.00  0.00           C  
ATOM     98  N   ILE A  14       2.791  26.039   7.830  1.00  0.00           N  
ATOM     99  CA  ILE A  14       2.138  26.767   8.909  1.00  0.00           C  
ATOM    100  C   ILE A  14       0.992  25.924   9.451  1.00  0.00           C  
ATOM    101  O   ILE A  14       0.762  25.858  10.658  1.00  0.00           O  
ATOM    102  CB  ILE A  14       1.606  28.134   8.448  1.00  0.00           C  
ATOM    103  CG1 ILE A  14       2.769  29.077   8.122  1.00  0.00           C  
ATOM    104  CG2 ILE A  14       0.707  28.741   9.512  1.00  0.00           C  
ATOM    105  CD1 ILE A  14       2.354  30.323   7.377  1.00  0.00           C  
ATOM    106  N   GLU A  15       0.280  25.267   8.533  1.00  0.00           N  
ATOM    107  CA  GLU A  15      -0.789  24.346   8.898  1.00  0.00           C  
ATOM    108  C   GLU A  15      -0.246  23.197   9.754  1.00  0.00           C  
ATOM    109  O   GLU A  15      -0.924  22.778  10.677  1.00  0.00           O  
ATOM    110  CB  GLU A  15      -1.474  23.799   7.642  1.00  0.00           C  
ATOM    111  CG  GLU A  15      -2.634  22.856   7.918  1.00  0.00           C  
ATOM    112  CD  GLU A  15      -3.271  22.384   6.639  1.00  0.00           C  
ATOM    113  OE1 GLU A  15      -2.853  22.819   5.593  1.00  0.00           O  
ATOM    114  OE2 GLU A  15      -4.102  21.503   6.700  1.00  0.00           O  
ATOM    115  N   LEU A  16       0.964  22.697   9.450  1.00  0.00           N  
ATOM    116  CA  LEU A  16       1.568  21.615  10.246  1.00  0.00           C  
ATOM    117  C   LEU A  16       1.697  22.047  11.695  1.00  0.00           C  
ATOM    118  O   LEU A  16       1.254  21.330  12.578  1.00  0.00           O  
ATOM    119  CB  LEU A  16       2.942  21.224   9.692  1.00  0.00           C  
ATOM    120  CG  LEU A  16       2.921  20.419   8.403  1.00  0.00           C  
ATOM    121  CD1 LEU A  16       4.334  20.278   7.858  1.00  0.00           C  
ATOM    122  CD2 LEU A  16       2.304  19.056   8.671  1.00  0.00           C  
ATOM    123  N   PHE A  17       2.274  23.228  11.934  1.00  0.00           N  
ATOM    124  CA  PHE A  17       2.452  23.660  13.321  1.00  0.00           C  
ATOM    125  C   PHE A  17       1.133  24.017  13.997  1.00  0.00           C  
ATOM    126  O   PHE A  17       0.968  23.787  15.193  1.00  0.00           O  
ATOM    127  CB  PHE A  17       3.405  24.855  13.380  1.00  0.00           C  
ATOM    128  CG  PHE A  17       3.833  25.215  14.781  1.00  0.00           C  
ATOM    129  CD1 PHE A  17       3.530  24.380  15.850  1.00  0.00           C  
ATOM    130  CD2 PHE A  17       4.537  26.381  15.043  1.00  0.00           C  
ATOM    131  CE1 PHE A  17       3.919  24.702  17.136  1.00  0.00           C  
ATOM    132  CE2 PHE A  17       4.927  26.702  16.332  1.00  0.00           C  
ATOM    133  CZ  PHE A  17       4.616  25.861  17.375  1.00  0.00           C  
ATOM    134  N   GLY A  18       0.190  24.571  13.238  1.00  0.00           N  
ATOM    135  CA  GLY A  18      -1.127  24.880  13.788  1.00  0.00           C  
ATOM    136  C   GLY A  18      -1.815  23.599  14.245  1.00  0.00           C  
ATOM    137  O   GLY A  18      -2.367  23.525  15.341  1.00  0.00           O  
ATOM    138  N   ARG A  19      -1.759  22.574  13.397  1.00  0.00           N  
ATOM    139  CA  ARG A  19      -2.344  21.275  13.704  1.00  0.00           C  
ATOM    140  C   ARG A  19      -1.550  20.610  14.810  1.00  0.00           C  
ATOM    141  O   ARG A  19      -2.097  19.894  15.624  1.00  0.00           O  
ATOM    142  CB  ARG A  19      -2.445  20.344  12.507  1.00  0.00           C  
ATOM    143  CG  ARG A  19      -3.457  20.733  11.445  1.00  0.00           C  
ATOM    144  CD  ARG A  19      -3.569  19.745  10.341  1.00  0.00           C  
ATOM    145  NE  ARG A  19      -4.423  20.161   9.241  1.00  0.00           N  
ATOM    146  CZ  ARG A  19      -5.763  20.067   9.214  1.00  0.00           C  
ATOM    147  NH1 ARG A  19      -6.433  19.535  10.212  1.00  0.00           N  
ATOM    148  NH2 ARG A  19      -6.373  20.511   8.131  1.00  0.00           N  
ATOM    149  N   TYR A  20      -0.251  20.857  14.834  1.00  0.00           N  
ATOM    150  CA  TYR A  20       0.603  20.281  15.855  1.00  0.00           C  
ATOM    151  C   TYR A  20       0.134  20.706  17.237  1.00  0.00           C  
ATOM    152  O   TYR A  20      -0.137  19.883  18.113  1.00  0.00           O  
ATOM    153  CB  TYR A  20       2.059  20.693  15.628  1.00  0.00           C  
ATOM    154  CG  TYR A  20       3.027  20.137  16.643  1.00  0.00           C  
ATOM    155  CD1 TYR A  20       3.555  18.871  16.492  1.00  0.00           C  
ATOM    156  CD2 TYR A  20       3.413  20.884  17.750  1.00  0.00           C  
ATOM    157  CE1 TYR A  20       4.439  18.353  17.412  1.00  0.00           C  
ATOM    158  CE2 TYR A  20       4.302  20.372  18.680  1.00  0.00           C  
ATOM    159  CZ  TYR A  20       4.813  19.101  18.504  1.00  0.00           C  
ATOM    160  OH  TYR A  20       5.702  18.573  19.422  1.00  0.00           O  
ATOM    161  N   ALA A  21       0.021  22.016  17.418  1.00  0.00           N  
ATOM    162  CA  ALA A  21      -0.390  22.579  18.693  1.00  0.00           C  
ATOM    163  C   ALA A  21      -1.832  22.219  19.040  1.00  0.00           C  
ATOM    164  O   ALA A  21      -2.122  21.849  20.175  1.00  0.00           O  
ATOM    165  CB  ALA A  21      -0.212  24.087  18.678  1.00  0.00           C  
ATOM    166  N   ASP A  22      -2.729  22.322  18.061  1.00  0.00           N  
ATOM    167  CA  ASP A  22      -4.148  22.069  18.304  1.00  0.00           C  
ATOM    168  C   ASP A  22      -4.420  20.614  18.644  1.00  0.00           C  
ATOM    169  O   ASP A  22      -5.096  20.319  19.621  1.00  0.00           O  
ATOM    170  CB  ASP A  22      -4.977  22.475  17.084  1.00  0.00           C  
ATOM    171  CG  ASP A  22      -5.110  23.980  16.888  1.00  0.00           C  
ATOM    172  OD1 ASP A  22      -4.779  24.712  17.790  1.00  0.00           O  
ATOM    173  OD2 ASP A  22      -5.390  24.405  15.793  1.00  0.00           O  
ATOM    174  N   ILE A  23      -3.887  19.703  17.846  1.00  0.00           N  
ATOM    175  CA  ILE A  23      -4.103  18.279  18.050  1.00  0.00           C  
ATOM    176  C   ILE A  23      -3.499  17.835  19.382  1.00  0.00           C  
ATOM    177  O   ILE A  23      -4.076  17.001  20.091  1.00  0.00           O  
ATOM    178  CB  ILE A  23      -3.497  17.445  16.913  1.00  0.00           C  
ATOM    179  CG1 ILE A  23      -4.237  17.709  15.599  1.00  0.00           C  
ATOM    180  CG2 ILE A  23      -3.538  15.982  17.256  1.00  0.00           C  
ATOM    181  CD1 ILE A  23      -3.553  17.119  14.383  1.00  0.00           C  
ATOM    182  N   ALA A  24      -2.334  18.410  19.717  1.00  0.00           N  
ATOM    183  CA  ALA A  24      -1.704  18.122  21.000  1.00  0.00           C  
ATOM    184  C   ALA A  24      -2.603  18.592  22.139  1.00  0.00           C  
ATOM    185  O   ALA A  24      -2.815  17.862  23.104  1.00  0.00           O  
ATOM    186  CB  ALA A  24      -0.337  18.785  21.078  1.00  0.00           C  
ATOM    187  N   ASP A  25      -3.182  19.787  22.012  1.00  0.00           N  
ATOM    188  CA  ASP A  25      -4.079  20.296  23.047  1.00  0.00           C  
ATOM    189  C   ASP A  25      -5.369  19.474  23.133  1.00  0.00           C  
ATOM    190  O   ASP A  25      -5.993  19.390  24.190  1.00  0.00           O  
ATOM    191  CB  ASP A  25      -4.395  21.771  22.788  1.00  0.00           C  
ATOM    192  CG  ASP A  25      -3.231  22.709  23.080  1.00  0.00           C  
ATOM    193  OD1 ASP A  25      -2.240  22.248  23.587  1.00  0.00           O  
ATOM    194  OD2 ASP A  25      -3.257  23.844  22.666  1.00  0.00           O  
ATOM    195  N   LEU A  26      -5.757  18.866  22.011  1.00  0.00           N  
ATOM    196  CA  LEU A  26      -6.902  17.957  21.953  1.00  0.00           C  
ATOM    197  C   LEU A  26      -6.535  16.547  22.424  1.00  0.00           C  
ATOM    198  O   LEU A  26      -7.402  15.678  22.503  1.00  0.00           O  
ATOM    199  CB  LEU A  26      -7.463  17.911  20.528  1.00  0.00           C  
ATOM    200  CG  LEU A  26      -8.061  19.228  20.018  1.00  0.00           C  
ATOM    201  CD1 LEU A  26      -8.419  19.101  18.543  1.00  0.00           C  
ATOM    202  CD2 LEU A  26      -9.289  19.581  20.842  1.00  0.00           C  
ATOM    203  N   LYS A  27      -5.253  16.318  22.737  1.00  0.00           N  
ATOM    204  CA  LYS A  27      -4.785  15.038  23.261  1.00  0.00           C  
ATOM    205  C   LYS A  27      -5.003  13.885  22.293  1.00  0.00           C  
ATOM    206  O   LYS A  27      -5.204  12.745  22.716  1.00  0.00           O  
ATOM    207  CB  LYS A  27      -5.480  14.723  24.585  1.00  0.00           C  
ATOM    208  CG  LYS A  27      -5.279  15.763  25.674  1.00  0.00           C  
ATOM    209  CD  LYS A  27      -6.008  15.355  26.944  1.00  0.00           C  
ATOM    210  CE  LYS A  27      -6.040  16.484  27.960  1.00  0.00           C  
ATOM    211  NZ  LYS A  27      -6.908  16.151  29.122  1.00  0.00           N  
ATOM    212  N   GLU A  28      -4.948  14.161  20.998  1.00  0.00           N  
ATOM    213  CA  GLU A  28      -5.154  13.118  20.004  1.00  0.00           C  
ATOM    214  C   GLU A  28      -3.828  12.601  19.447  1.00  0.00           C  
ATOM    215  O   GLU A  28      -3.406  12.950  18.342  1.00  0.00           O  
ATOM    216  CB  GLU A  28      -6.035  13.637  18.875  1.00  0.00           C  
ATOM    217  CG  GLU A  28      -7.474  13.921  19.281  1.00  0.00           C  
ATOM    218  CD  GLU A  28      -8.160  12.676  19.769  1.00  0.00           C  
ATOM    219  OE1 GLU A  28      -8.304  11.759  18.998  1.00  0.00           O  
ATOM    220  OE2 GLU A  28      -8.440  12.596  20.943  1.00  0.00           O  
ATOM    221  N   PHE A  29      -3.191  11.732  20.242  1.00  0.00           N  
ATOM    222  CA  PHE A  29      -1.890  11.132  19.919  1.00  0.00           C  
ATOM    223  C   PHE A  29      -1.954  10.231  18.690  1.00  0.00           C  
ATOM    224  O   PHE A  29      -0.920   9.846  18.166  1.00  0.00           O  
ATOM    225  CB  PHE A  29      -1.364  10.333  21.116  1.00  0.00           C  
ATOM    226  CG  PHE A  29      -2.232   9.177  21.501  1.00  0.00           C  
ATOM    227  CD1 PHE A  29      -2.072   7.940  20.900  1.00  0.00           C  
ATOM    228  CD2 PHE A  29      -3.214   9.326  22.467  1.00  0.00           C  
ATOM    229  CE1 PHE A  29      -2.874   6.874  21.255  1.00  0.00           C  
ATOM    230  CE2 PHE A  29      -4.017   8.263  22.827  1.00  0.00           C  
ATOM    231  CZ  PHE A  29      -3.847   7.034  22.219  1.00  0.00           C  
ATOM    232  N   THR A  30      -3.156   9.903  18.238  1.00  0.00           N  
ATOM    233  CA  THR A  30      -3.333   9.184  16.991  1.00  0.00           C  
ATOM    234  C   THR A  30      -3.164  10.124  15.794  1.00  0.00           C  
ATOM    235  O   THR A  30      -2.534   9.783  14.790  1.00  0.00           O  
ATOM    236  CB  THR A  30      -4.714   8.512  16.912  1.00  0.00           C  
ATOM    237  OG1 THR A  30      -4.855   7.571  17.984  1.00  0.00           O  
ATOM    238  CG2 THR A  30      -4.875   7.790  15.585  1.00  0.00           C  
ATOM    239  N   ASP A  31      -3.705  11.335  15.924  1.00  0.00           N  
ATOM    240  CA  ASP A  31      -3.762  12.276  14.813  1.00  0.00           C  
ATOM    241  C   ASP A  31      -2.424  12.956  14.520  1.00  0.00           C  
ATOM    242  O   ASP A  31      -2.141  13.188  13.356  1.00  0.00           O  
ATOM    243  CB  ASP A  31      -4.830  13.330  15.091  1.00  0.00           C  
ATOM    244  CG  ASP A  31      -6.260  12.827  14.944  1.00  0.00           C  
ATOM    245  OD1 ASP A  31      -6.444  11.765  14.398  1.00  0.00           O  
ATOM    246  OD2 ASP A  31      -7.144  13.422  15.511  1.00  0.00           O  
ATOM    247  N   LEU A  32      -1.585  13.277  15.513  1.00  0.00           N  
ATOM    248  CA  LEU A  32      -0.326  13.958  15.143  1.00  0.00           C  
ATOM    249  C   LEU A  32       0.481  13.025  14.221  1.00  0.00           C  
ATOM    250  O   LEU A  32       0.866  13.451  13.132  1.00  0.00           O  
ATOM    251  CB  LEU A  32       0.483  14.338  16.399  1.00  0.00           C  
ATOM    252  CG  LEU A  32      -0.023  15.565  17.150  1.00  0.00           C  
ATOM    253  CD1 LEU A  32       0.799  15.788  18.407  1.00  0.00           C  
ATOM    254  CD2 LEU A  32       0.045  16.771  16.247  1.00  0.00           C  
ATOM    255  N   PRO A  33       0.705  11.762  14.607  1.00  0.00           N  
ATOM    256  CA  PRO A  33       1.361  10.834  13.670  1.00  0.00           C  
ATOM    257  C   PRO A  33       0.653  10.808  12.309  1.00  0.00           C  
ATOM    258  O   PRO A  33       1.296  10.900  11.264  1.00  0.00           O  
ATOM    259  CB  PRO A  33       1.254   9.472  14.357  1.00  0.00           C  
ATOM    260  CG  PRO A  33       1.255   9.805  15.787  1.00  0.00           C  
ATOM    261  CD  PRO A  33       0.425  11.043  15.878  1.00  0.00           C  
ATOM    262  N   ARG A  34      -0.679  10.763  12.325  1.00  0.00           N  
ATOM    263  CA  ARG A  34      -1.475  10.651  11.106  1.00  0.00           C  
ATOM    264  C   ARG A  34      -1.849  11.964  10.419  1.00  0.00           C  
ATOM    265  O   ARG A  34      -2.581  11.925   9.428  1.00  0.00           O  
ATOM    266  CB  ARG A  34      -2.722   9.823  11.360  1.00  0.00           C  
ATOM    267  CG  ARG A  34      -2.466   8.365  11.698  1.00  0.00           C  
ATOM    268  CD  ARG A  34      -3.698   7.555  11.868  1.00  0.00           C  
ATOM    269  NE  ARG A  34      -3.466   6.171  12.244  1.00  0.00           N  
ATOM    270  CZ  ARG A  34      -4.440   5.271  12.480  1.00  0.00           C  
ATOM    271  NH1 ARG A  34      -5.707   5.611  12.417  1.00  0.00           N  
ATOM    272  NH2 ARG A  34      -4.086   4.039  12.801  1.00  0.00           N  
ATOM    273  N   ARG A  35      -1.380  13.117  10.893  1.00  0.00           N  
ATOM    274  CA  ARG A  35      -1.775  14.373  10.254  1.00  0.00           C  
ATOM    275  C   ARG A  35      -0.574  15.278  10.019  1.00  0.00           C  
ATOM    276  O   ARG A  35      -0.503  15.988   9.017  1.00  0.00           O  
ATOM    277  CB  ARG A  35      -2.864  15.106  11.032  1.00  0.00           C  
ATOM    278  CG  ARG A  35      -4.197  14.382  11.112  1.00  0.00           C  
ATOM    279  CD  ARG A  35      -4.920  14.286   9.820  1.00  0.00           C  
ATOM    280  NE  ARG A  35      -6.219  13.648   9.905  1.00  0.00           N  
ATOM    281  CZ  ARG A  35      -6.428  12.320   9.806  1.00  0.00           C  
ATOM    282  NH1 ARG A  35      -5.432  11.488   9.580  1.00  0.00           N  
ATOM    283  NH2 ARG A  35      -7.668  11.874   9.916  1.00  0.00           N  
ATOM    284  N   VAL A  36       0.352  15.225  10.960  1.00  0.00           N  
ATOM    285  CA  VAL A  36       1.474  16.142  10.985  1.00  0.00           C  
ATOM    286  C   VAL A  36       2.841  15.525  10.700  1.00  0.00           C  
ATOM    287  O   VAL A  36       3.606  16.081   9.923  1.00  0.00           O  
ATOM    288  CB  VAL A  36       1.542  16.854  12.351  1.00  0.00           C  
ATOM    289  CG1 VAL A  36       2.758  17.754  12.422  1.00  0.00           C  
ATOM    290  CG2 VAL A  36       0.271  17.657  12.599  1.00  0.00           C  
ATOM    291  N   HIS A  37       3.159  14.386  11.300  1.00  0.00           N  
ATOM    292  CA  HIS A  37       4.524  13.851  11.195  1.00  0.00           C  
ATOM    293  C   HIS A  37       4.778  12.735  10.182  1.00  0.00           C  
ATOM    294  O   HIS A  37       3.875  11.998   9.797  1.00  0.00           O  
ATOM    295  CB  HIS A  37       4.956  13.363  12.567  1.00  0.00           C  
ATOM    296  CG  HIS A  37       4.873  14.406  13.622  1.00  0.00           C  
ATOM    297  ND1 HIS A  37       5.818  15.388  13.785  1.00  0.00           N  
ATOM    298  CD2 HIS A  37       3.941  14.610  14.570  1.00  0.00           C  
ATOM    299  CE1 HIS A  37       5.467  16.157  14.796  1.00  0.00           C  
ATOM    300  NE2 HIS A  37       4.330  15.704  15.290  1.00  0.00           N  
ATOM    301  N   THR A  38       6.044  12.637   9.755  1.00  0.00           N  
ATOM    302  CA  THR A  38       6.518  11.536   8.910  1.00  0.00           C  
ATOM    303  C   THR A  38       6.905  10.327   9.761  1.00  0.00           C  
ATOM    304  O   THR A  38       7.060  10.448  10.974  1.00  0.00           O  
ATOM    305  CB  THR A  38       7.742  11.930   8.061  1.00  0.00           C  
ATOM    306  OG1 THR A  38       8.840  12.256   8.923  1.00  0.00           O  
ATOM    307  CG2 THR A  38       7.429  13.129   7.180  1.00  0.00           C  
ATOM    308  N   ASP A  39       7.080   9.173   9.111  1.00  0.00           N  
ATOM    309  CA  ASP A  39       7.401   7.933   9.820  1.00  0.00           C  
ATOM    310  C   ASP A  39       8.793   7.962  10.472  1.00  0.00           C  
ATOM    311  O   ASP A  39       8.898   7.659  11.661  1.00  0.00           O  
ATOM    312  CB  ASP A  39       7.298   6.742   8.861  1.00  0.00           C  
ATOM    313  CG  ASP A  39       5.872   6.359   8.487  1.00  0.00           C  
ATOM    314  OD1 ASP A  39       4.961   6.831   9.124  1.00  0.00           O  
ATOM    315  OD2 ASP A  39       5.691   5.727   7.474  1.00  0.00           O  
ATOM    316  N   PRO A  40       9.848   8.338   9.730  1.00  0.00           N  
ATOM    317  CA  PRO A  40      11.185   8.429  10.339  1.00  0.00           C  
ATOM    318  C   PRO A  40      11.403   9.727  11.117  1.00  0.00           C  
ATOM    319  O   PRO A  40      12.314  10.492  10.802  1.00  0.00           O  
ATOM    320  CB  PRO A  40      12.141   8.332   9.157  1.00  0.00           C  
ATOM    321  CG  PRO A  40      11.414   9.041   8.077  1.00  0.00           C  
ATOM    322  CD  PRO A  40       9.969   8.670   8.264  1.00  0.00           C  
ATOM    323  N   LEU A  41      10.581   9.986  12.127  1.00  0.00           N  
ATOM    324  CA  LEU A  41      10.640  11.256  12.840  1.00  0.00           C  
ATOM    325  C   LEU A  41      11.831  11.441  13.774  1.00  0.00           C  
ATOM    326  O   LEU A  41      12.091  10.641  14.659  1.00  0.00           O  
ATOM    327  CB  LEU A  41       9.343  11.435  13.633  1.00  0.00           C  
ATOM    328  CG  LEU A  41       9.154  12.816  14.265  1.00  0.00           C  
ATOM    329  CD1 LEU A  41       8.966  13.864  13.179  1.00  0.00           C  
ATOM    330  CD2 LEU A  41       7.961  12.788  15.198  1.00  0.00           C  
ATOM    331  N   THR A  42      12.556  12.518  13.542  1.00  0.00           N  
ATOM    332  CA  THR A  42      13.704  12.865  14.362  1.00  0.00           C  
ATOM    333  C   THR A  42      13.271  13.784  15.487  1.00  0.00           C  
ATOM    334  O   THR A  42      12.576  14.755  15.244  1.00  0.00           O  
ATOM    335  CB  THR A  42      14.812  13.553  13.542  1.00  0.00           C  
ATOM    336  OG1 THR A  42      15.275  12.666  12.513  1.00  0.00           O  
ATOM    337  CG2 THR A  42      15.978  13.933  14.442  1.00  0.00           C  
ATOM    338  N   ILE A  43      13.680  13.492  16.713  1.00  0.00           N  
ATOM    339  CA  ILE A  43      13.302  14.349  17.827  1.00  0.00           C  
ATOM    340  C   ILE A  43      14.520  14.844  18.604  1.00  0.00           C  
ATOM    341  O   ILE A  43      15.570  14.198  18.644  1.00  0.00           O  
ATOM    342  CB  ILE A  43      12.353  13.621  18.794  1.00  0.00           C  
ATOM    343  CG1 ILE A  43      13.027  12.363  19.352  1.00  0.00           C  
ATOM    344  CG2 ILE A  43      11.047  13.266  18.092  1.00  0.00           C  
ATOM    345  CD1 ILE A  43      12.251  11.694  20.464  1.00  0.00           C  
ATOM    346  N   ASP A  44      14.358  16.012  19.224  1.00  0.00           N  
ATOM    347  CA  ASP A  44      15.401  16.613  20.046  1.00  0.00           C  
ATOM    348  C   ASP A  44      14.833  17.381  21.235  1.00  0.00           C  
ATOM    349  O   ASP A  44      14.381  18.526  21.124  1.00  0.00           O  
ATOM    350  CB  ASP A  44      16.268  17.544  19.200  1.00  0.00           C  
ATOM    351  CG  ASP A  44      17.428  18.176  19.956  1.00  0.00           C  
ATOM    352  OD1 ASP A  44      17.483  18.029  21.153  1.00  0.00           O  
ATOM    353  OD2 ASP A  44      18.331  18.667  19.320  1.00  0.00           O  
ATOM    354  N   PHE A  45      14.865  16.727  22.392  1.00  0.00           N  
ATOM    355  CA  PHE A  45      14.403  17.338  23.631  1.00  0.00           C  
ATOM    356  C   PHE A  45      15.611  17.626  24.531  1.00  0.00           C  
ATOM    357  O   PHE A  45      15.482  17.758  25.742  1.00  0.00           O  
ATOM    358  CB  PHE A  45      13.395  16.432  24.338  1.00  0.00           C  
ATOM    359  CG  PHE A  45      12.127  16.212  23.556  1.00  0.00           C  
ATOM    360  CD1 PHE A  45      12.007  15.135  22.689  1.00  0.00           C  
ATOM    361  CD2 PHE A  45      11.055  17.080  23.683  1.00  0.00           C  
ATOM    362  CE1 PHE A  45      10.843  14.933  21.970  1.00  0.00           C  
ATOM    363  CE2 PHE A  45       9.892  16.879  22.966  1.00  0.00           C  
ATOM    364  CZ  PHE A  45       9.787  15.803  22.109  1.00  0.00           C  
ATOM    365  N   GLU A  46      16.784  17.735  23.918  1.00  0.00           N  
ATOM    366  CA  GLU A  46      18.010  17.966  24.671  1.00  0.00           C  
ATOM    367  C   GLU A  46      17.969  19.324  25.368  1.00  0.00           C  
ATOM    368  O   GLU A  46      18.467  19.470  26.481  1.00  0.00           O  
ATOM    369  CB  GLU A  46      19.227  17.874  23.753  1.00  0.00           C  
ATOM    370  CG  GLU A  46      20.562  17.968  24.471  1.00  0.00           C  
ATOM    371  CD  GLU A  46      21.710  17.848  23.508  1.00  0.00           C  
ATOM    372  OE1 GLU A  46      21.464  17.699  22.335  1.00  0.00           O  
ATOM    373  OE2 GLU A  46      22.832  18.017  23.925  1.00  0.00           O  
ATOM    374  N   SER A  47      17.327  20.314  24.757  1.00  0.00           N  
ATOM    375  CA  SER A  47      17.335  21.651  25.334  1.00  0.00           C  
ATOM    376  C   SER A  47      16.040  21.997  26.079  1.00  0.00           C  
ATOM    377  O   SER A  47      15.764  23.178  26.283  1.00  0.00           O  
ATOM    378  CB  SER A  47      17.621  22.646  24.231  1.00  0.00           C  
ATOM    379  OG  SER A  47      18.901  22.468  23.685  1.00  0.00           O  
ATOM    380  N   VAL A  48      15.238  20.993  26.451  1.00  0.00           N  
ATOM    381  CA  VAL A  48      14.064  21.221  27.307  1.00  0.00           C  
ATOM    382  C   VAL A  48      14.011  20.167  28.414  1.00  0.00           C  
ATOM    383  O   VAL A  48      13.471  20.439  29.486  1.00  0.00           O  
ATOM    384  CB  VAL A  48      12.750  21.185  26.501  1.00  0.00           C  
ATOM    385  CG1 VAL A  48      12.657  22.384  25.580  1.00  0.00           C  
ATOM    386  CG2 VAL A  48      12.650  19.895  25.703  1.00  0.00           C  
ATOM    387  N   THR A  49      14.558  18.984  28.168  1.00  0.00           N  
ATOM    388  CA  THR A  49      14.630  17.943  29.187  1.00  0.00           C  
ATOM    389  C   THR A  49      16.067  17.569  29.479  1.00  0.00           C  
ATOM    390  O   THR A  49      16.450  17.338  30.623  1.00  0.00           O  
ATOM    391  CB  THR A  49      13.922  16.635  28.777  1.00  0.00           C  
ATOM    392  OG1 THR A  49      14.575  16.087  27.632  1.00  0.00           O  
ATOM    393  CG2 THR A  49      12.460  16.862  28.447  1.00  0.00           C  
ATOM    394  N   GLY A  50      16.870  17.510  28.425  1.00  0.00           N  
ATOM    395  CA  GLY A  50      18.259  17.088  28.539  1.00  0.00           C  
ATOM    396  C   GLY A  50      18.424  15.674  27.999  1.00  0.00           C  
ATOM    397  O   GLY A  50      19.507  15.094  28.088  1.00  0.00           O  
ATOM    398  N   MET A  51      17.350  15.121  27.439  1.00  0.00           N  
ATOM    399  CA  MET A  51      17.390  13.793  26.855  1.00  0.00           C  
ATOM    400  C   MET A  51      18.119  13.788  25.518  1.00  0.00           C  
ATOM    401  O   MET A  51      17.900  14.673  24.690  1.00  0.00           O  
ATOM    402  CB  MET A  51      15.972  13.255  26.684  1.00  0.00           C  
ATOM    403  CG  MET A  51      15.241  12.981  27.991  1.00  0.00           C  
ATOM    404  SD  MET A  51      16.089  11.769  29.020  1.00  0.00           S  
ATOM    405  CE  MET A  51      15.873  10.286  28.043  1.00  0.00           C  
ATOM    406  N   PRO A  52      18.987  12.789  25.303  1.00  0.00           N  
ATOM    407  CA  PRO A  52      19.752  12.714  24.056  1.00  0.00           C  
ATOM    408  C   PRO A  52      18.828  12.749  22.843  1.00  0.00           C  
ATOM    409  O   PRO A  52      17.798  12.072  22.815  1.00  0.00           O  
ATOM    410  CB  PRO A  52      20.509  11.387  24.165  1.00  0.00           C  
ATOM    411  CG  PRO A  52      20.669  11.187  25.625  1.00  0.00           C  
ATOM    412  CD  PRO A  52      19.399  11.701  26.236  1.00  0.00           C  
ATOM    413  N   PRO A  53      19.197  13.544  21.840  1.00  0.00           N  
ATOM    414  CA  PRO A  53      18.428  13.633  20.605  1.00  0.00           C  
ATOM    415  C   PRO A  53      18.654  12.414  19.733  1.00  0.00           C  
ATOM    416  O   PRO A  53      19.713  11.793  19.820  1.00  0.00           O  
ATOM    417  CB  PRO A  53      18.930  14.910  19.946  1.00  0.00           C  
ATOM    418  CG  PRO A  53      20.346  14.992  20.382  1.00  0.00           C  
ATOM    419  CD  PRO A  53      20.369  14.461  21.789  1.00  0.00           C  
ATOM    420  N   MET A  54      17.675  12.070  18.900  1.00  0.00           N  
ATOM    421  CA  MET A  54      17.787  10.870  18.067  1.00  0.00           C  
ATOM    422  C   MET A  54      16.600  10.687  17.140  1.00  0.00           C  
ATOM    423  O   MET A  54      15.555  11.309  17.289  1.00  0.00           O  
ATOM    424  CB  MET A  54      17.939   9.629  18.954  1.00  0.00           C  
ATOM    425  CG  MET A  54      16.750   9.351  19.858  1.00  0.00           C  
ATOM    426  SD  MET A  54      17.038   7.970  20.980  1.00  0.00           S  
ATOM    427  CE  MET A  54      18.138   8.728  22.174  1.00  0.00           C  
ATOM    428  N   THR A  55      16.787   9.807  16.167  1.00  0.00           N  
ATOM    429  CA  THR A  55      15.730   9.459  15.239  1.00  0.00           C  
ATOM    430  C   THR A  55      14.914   8.332  15.838  1.00  0.00           C  
ATOM    431  O   THR A  55      15.460   7.289  16.197  1.00  0.00           O  
ATOM    432  CB  THR A  55      16.267   9.022  13.865  1.00  0.00           C  
ATOM    433  OG1 THR A  55      17.031  10.087  13.283  1.00  0.00           O  
ATOM    434  CG2 THR A  55      15.113   8.662  12.939  1.00  0.00           C  
ATOM    435  N   VAL A  56      13.610   8.519  15.948  1.00  0.00           N  
ATOM    436  CA  VAL A  56      12.768   7.494  16.531  1.00  0.00           C  
ATOM    437  C   VAL A  56      11.667   7.118  15.563  1.00  0.00           C  
ATOM    438  O   VAL A  56      11.316   7.900  14.684  1.00  0.00           O  
ATOM    439  CB  VAL A  56      12.117   7.947  17.855  1.00  0.00           C  
ATOM    440  CG1 VAL A  56      13.180   8.268  18.890  1.00  0.00           C  
ATOM    441  CG2 VAL A  56      11.221   9.156  17.620  1.00  0.00           C  
ATOM    442  N   PRO A  57      11.108   5.932  15.704  1.00  0.00           N  
ATOM    443  CA  PRO A  57      10.000   5.639  14.831  1.00  0.00           C  
ATOM    444  C   PRO A  57       8.825   6.491  15.268  1.00  0.00           C  
ATOM    445  O   PRO A  57       8.640   6.738  16.461  1.00  0.00           O  
ATOM    446  CB  PRO A  57       9.729   4.147  15.000  1.00  0.00           C  
ATOM    447  CG  PRO A  57      10.200   3.857  16.377  1.00  0.00           C  
ATOM    448  CD  PRO A  57      11.375   4.778  16.606  1.00  0.00           C  
ATOM    449  N   LEU A  58       8.043   6.945  14.307  1.00  0.00           N  
ATOM    450  CA  LEU A  58       6.843   7.713  14.605  1.00  0.00           C  
ATOM    451  C   LEU A  58       5.974   7.036  15.673  1.00  0.00           C  
ATOM    452  O   LEU A  58       5.350   7.720  16.476  1.00  0.00           O  
ATOM    453  CB  LEU A  58       6.046   7.932  13.326  1.00  0.00           C  
ATOM    454  CG  LEU A  58       4.815   8.807  13.475  1.00  0.00           C  
ATOM    455  CD1 LEU A  58       5.211  10.170  14.023  1.00  0.00           C  
ATOM    456  CD2 LEU A  58       4.123   8.942  12.126  1.00  0.00           C  
ATOM    457  N   SER A  59       5.939   5.701  15.680  1.00  0.00           N  
ATOM    458  CA  SER A  59       5.213   4.955  16.707  1.00  0.00           C  
ATOM    459  C   SER A  59       5.732   5.284  18.115  1.00  0.00           C  
ATOM    460  O   SER A  59       4.945   5.429  19.052  1.00  0.00           O  
ATOM    461  CB  SER A  59       5.322   3.467  16.440  1.00  0.00           C  
ATOM    462  OG  SER A  59       4.671   3.095  15.256  1.00  0.00           O  
ATOM    463  N   ASP A  60       7.054   5.435  18.261  1.00  0.00           N  
ATOM    464  CA  ASP A  60       7.654   5.744  19.561  1.00  0.00           C  
ATOM    465  C   ASP A  60       7.239   7.146  19.970  1.00  0.00           C  
ATOM    466  O   ASP A  60       6.923   7.397  21.132  1.00  0.00           O  
ATOM    467  CB  ASP A  60       9.178   5.629  19.512  1.00  0.00           C  
ATOM    468  CG  ASP A  60       9.868   5.843  20.852  1.00  0.00           C  
ATOM    469  OD1 ASP A  60       9.618   5.082  21.758  1.00  0.00           O  
ATOM    470  OD2 ASP A  60      10.753   6.661  20.919  1.00  0.00           O  
ATOM    471  N   TYR A  61       7.231   8.056  19.001  1.00  0.00           N  
ATOM    472  CA  TYR A  61       6.794   9.420  19.270  1.00  0.00           C  
ATOM    473  C   TYR A  61       5.322   9.439  19.681  1.00  0.00           C  
ATOM    474  O   TYR A  61       4.936  10.176  20.574  1.00  0.00           O  
ATOM    475  CB  TYR A  61       7.015  10.307  18.049  1.00  0.00           C  
ATOM    476  CG  TYR A  61       6.613  11.749  18.260  1.00  0.00           C  
ATOM    477  CD1 TYR A  61       7.407  12.608  19.007  1.00  0.00           C  
ATOM    478  CD2 TYR A  61       5.446  12.246  17.713  1.00  0.00           C  
ATOM    479  CE1 TYR A  61       7.046  13.928  19.204  1.00  0.00           C  
ATOM    480  CE2 TYR A  61       5.073  13.561  17.901  1.00  0.00           C  
ATOM    481  CZ  TYR A  61       5.874  14.401  18.648  1.00  0.00           C  
ATOM    482  OH  TYR A  61       5.502  15.711  18.834  1.00  0.00           O  
ATOM    483  N   GLY A  62       4.500   8.614  19.035  1.00  0.00           N  
ATOM    484  CA  GLY A  62       3.082   8.511  19.378  1.00  0.00           C  
ATOM    485  C   GLY A  62       2.910   7.995  20.807  1.00  0.00           C  
ATOM    486  O   GLY A  62       2.024   8.444  21.533  1.00  0.00           O  
ATOM    487  N   ALA A  63       3.774   7.071  21.224  1.00  0.00           N  
ATOM    488  CA  ALA A  63       3.762   6.580  22.599  1.00  0.00           C  
ATOM    489  C   ALA A  63       4.109   7.717  23.563  1.00  0.00           C  
ATOM    490  O   ALA A  63       3.495   7.855  24.623  1.00  0.00           O  
ATOM    491  CB  ALA A  63       4.732   5.418  22.754  1.00  0.00           C  
ATOM    492  N   ALA A  64       5.089   8.542  23.178  1.00  0.00           N  
ATOM    493  CA  ALA A  64       5.475   9.695  23.990  1.00  0.00           C  
ATOM    494  C   ALA A  64       4.318  10.686  24.106  1.00  0.00           C  
ATOM    495  O   ALA A  64       4.096  11.274  25.165  1.00  0.00           O  
ATOM    496  CB  ALA A  64       6.706  10.372  23.402  1.00  0.00           C  
ATOM    497  N   LEU A  65       3.576  10.855  23.007  1.00  0.00           N  
ATOM    498  CA  LEU A  65       2.400  11.717  23.002  1.00  0.00           C  
ATOM    499  C   LEU A  65       1.369  11.214  23.983  1.00  0.00           C  
ATOM    500  O   LEU A  65       0.818  11.976  24.763  1.00  0.00           O  
ATOM    501  CB  LEU A  65       1.792  11.797  21.602  1.00  0.00           C  
ATOM    502  CG  LEU A  65       2.611  12.567  20.576  1.00  0.00           C  
ATOM    503  CD1 LEU A  65       1.977  12.426  19.200  1.00  0.00           C  
ATOM    504  CD2 LEU A  65       2.694  14.028  20.987  1.00  0.00           C  
ATOM    505  N   ARG A  66       1.110   9.912  23.944  1.00  0.00           N  
ATOM    506  CA  ARG A  66       0.120   9.305  24.814  1.00  0.00           C  
ATOM    507  C   ARG A  66       0.493   9.499  26.278  1.00  0.00           C  
ATOM    508  O   ARG A  66      -0.366   9.764  27.116  1.00  0.00           O  
ATOM    509  CB  ARG A  66      -0.113   7.839  24.484  1.00  0.00           C  
ATOM    510  CG  ARG A  66      -1.190   7.161  25.313  1.00  0.00           C  
ATOM    511  CD  ARG A  66      -1.479   5.762  24.911  1.00  0.00           C  
ATOM    512  NE  ARG A  66      -2.510   5.109  25.701  1.00  0.00           N  
ATOM    513  CZ  ARG A  66      -2.911   3.834  25.532  1.00  0.00           C  
ATOM    514  NH1 ARG A  66      -2.399   3.084  24.581  1.00  0.00           N  
ATOM    515  NH2 ARG A  66      -3.851   3.363  26.333  1.00  0.00           N  
ATOM    516  N   ALA A  67       1.783   9.356  26.582  1.00  0.00           N  
ATOM    517  CA  ALA A  67       2.274   9.569  27.939  1.00  0.00           C  
ATOM    518  C   ALA A  67       2.047  11.016  28.371  1.00  0.00           C  
ATOM    519  O   ALA A  67       1.591  11.277  29.483  1.00  0.00           O  
ATOM    520  CB  ALA A  67       3.748   9.203  28.034  1.00  0.00           C  
ATOM    521  N   SER A  68       2.345  11.958  27.477  1.00  0.00           N  
ATOM    522  CA  SER A  68       2.149  13.375  27.776  1.00  0.00           C  
ATOM    523  C   SER A  68       0.684  13.692  28.057  1.00  0.00           C  
ATOM    524  O   SER A  68       0.324  14.404  28.998  1.00  0.00           O  
ATOM    525  CB  SER A  68       2.633  14.235  26.621  1.00  0.00           C  
ATOM    526  OG  SER A  68       4.009  14.115  26.397  1.00  0.00           O  
ATOM    527  N   PHE A  69      -0.174  13.125  27.223  1.00  0.00           N  
ATOM    528  CA  PHE A  69      -1.595  13.403  27.277  1.00  0.00           C  
ATOM    529  C   PHE A  69      -2.281  12.739  28.460  1.00  0.00           C  
ATOM    530  O   PHE A  69      -3.255  13.267  28.994  1.00  0.00           O  
ATOM    531  CB  PHE A  69      -2.250  12.968  25.975  1.00  0.00           C  
ATOM    532  CG  PHE A  69      -1.703  13.672  24.770  1.00  0.00           C  
ATOM    533  CD1 PHE A  69      -1.046  14.887  24.901  1.00  0.00           C  
ATOM    534  CD2 PHE A  69      -1.838  13.133  23.504  1.00  0.00           C  
ATOM    535  CE1 PHE A  69      -0.541  15.539  23.795  1.00  0.00           C  
ATOM    536  CE2 PHE A  69      -1.332  13.785  22.397  1.00  0.00           C  
ATOM    537  CZ  PHE A  69      -0.684  14.987  22.545  1.00  0.00           C  
ATOM    538  N   GLY A  70      -1.751  11.601  28.901  1.00  0.00           N  
ATOM    539  CA  GLY A  70      -2.266  10.945  30.092  1.00  0.00           C  
ATOM    540  C   GLY A  70      -1.735  11.625  31.348  1.00  0.00           C  
ATOM    541  O   GLY A  70      -2.386  11.613  32.393  1.00  0.00           O  
ATOM    542  N   ALA A  71      -0.541  12.215  31.250  1.00  0.00           N  
ATOM    543  CA  ALA A  71       0.080  12.902  32.376  1.00  0.00           C  
ATOM    544  C   ALA A  71      -0.725  14.117  32.813  1.00  0.00           C  
ATOM    545  O   ALA A  71      -0.914  14.314  34.009  1.00  0.00           O  
ATOM    546  CB  ALA A  71       1.499  13.326  32.024  1.00  0.00           C  
ATOM    547  N   PHE A  72      -1.200  14.927  31.871  1.00  0.00           N  
ATOM    548  CA  PHE A  72      -1.867  16.176  32.239  1.00  0.00           C  
ATOM    549  C   PHE A  72      -3.385  16.144  32.157  1.00  0.00           C  
ATOM    550  O   PHE A  72      -3.986  15.221  31.608  1.00  0.00           O  
ATOM    551  CB  PHE A  72      -1.344  17.311  31.357  1.00  0.00           C  
ATOM    552  CG  PHE A  72       0.125  17.562  31.504  1.00  0.00           C  
ATOM    553  CD1 PHE A  72       1.004  17.200  30.499  1.00  0.00           C  
ATOM    554  CD2 PHE A  72       0.637  18.158  32.642  1.00  0.00           C  
ATOM    555  CE1 PHE A  72       2.356  17.428  30.629  1.00  0.00           C  
ATOM    556  CE2 PHE A  72       1.990  18.388  32.775  1.00  0.00           C  
ATOM    557  CZ  PHE A  72       2.849  18.023  31.767  1.00  0.00           C  
ATOM    558  N   SER A  73      -3.990  17.181  32.726  1.00  0.00           N  
ATOM    559  CA  SER A  73      -5.428  17.393  32.695  1.00  0.00           C  
ATOM    560  C   SER A  73      -5.739  18.402  31.610  1.00  0.00           C  
ATOM    561  O   SER A  73      -6.804  18.352  30.994  1.00  0.00           O  
ATOM    562  CB  SER A  73      -5.942  17.889  34.030  1.00  0.00           C  
ATOM    563  OG  SER A  73      -5.485  19.177  34.337  1.00  0.00           O  
ATOM    564  N   ALA A  74      -4.805  19.320  31.380  1.00  0.00           N  
ATOM    565  CA  ALA A  74      -4.990  20.323  30.337  1.00  0.00           C  
ATOM    566  C   ALA A  74      -3.669  20.806  29.771  1.00  0.00           C  
ATOM    567  O   ALA A  74      -2.665  20.851  30.462  1.00  0.00           O  
ATOM    568  CB  ALA A  74      -5.786  21.504  30.871  1.00  0.00           C  
ATOM    569  N   THR A  75      -3.680  21.169  28.500  1.00  0.00           N  
ATOM    570  CA  THR A  75      -2.508  21.745  27.861  1.00  0.00           C  
ATOM    571  C   THR A  75      -2.908  22.899  26.959  1.00  0.00           C  
ATOM    572  O   THR A  75      -3.868  22.812  26.196  1.00  0.00           O  
ATOM    573  CB  THR A  75      -1.738  20.697  27.045  1.00  0.00           C  
ATOM    574  OG1 THR A  75      -1.217  19.689  27.929  1.00  0.00           O  
ATOM    575  CG2 THR A  75      -0.600  21.362  26.301  1.00  0.00           C  
ATOM    576  N   HIS A  76      -2.155  23.984  27.060  1.00  0.00           N  
ATOM    577  CA  HIS A  76      -2.394  25.182  26.281  1.00  0.00           C  
ATOM    578  C   HIS A  76      -1.184  25.588  25.447  1.00  0.00           C  
ATOM    579  O   HIS A  76      -0.201  26.079  26.004  1.00  0.00           O  
ATOM    580  CB  HIS A  76      -2.819  26.317  27.216  1.00  0.00           C  
ATOM    581  CG  HIS A  76      -3.987  25.944  28.073  1.00  0.00           C  
ATOM    582  ND1 HIS A  76      -5.292  26.026  27.643  1.00  0.00           N  
ATOM    583  CD2 HIS A  76      -4.033  25.484  29.345  1.00  0.00           C  
ATOM    584  CE1 HIS A  76      -6.095  25.631  28.616  1.00  0.00           C  
ATOM    585  NE2 HIS A  76      -5.356  25.300  29.656  1.00  0.00           N  
ATOM    586  N   HIS A  77      -1.246  25.387  24.127  1.00  0.00           N  
ATOM    587  CA  HIS A  77      -0.149  25.796  23.253  1.00  0.00           C  
ATOM    588  C   HIS A  77      -0.494  27.069  22.485  1.00  0.00           C  
ATOM    589  O   HIS A  77      -1.589  27.207  21.937  1.00  0.00           O  
ATOM    590  CB  HIS A  77       0.205  24.678  22.267  1.00  0.00           C  
ATOM    591  CG  HIS A  77       0.905  23.515  22.897  1.00  0.00           C  
ATOM    592  ND1 HIS A  77       1.300  22.407  22.175  1.00  0.00           N  
ATOM    593  CD2 HIS A  77       1.279  23.283  24.174  1.00  0.00           C  
ATOM    594  CE1 HIS A  77       1.887  21.546  22.985  1.00  0.00           C  
ATOM    595  NE2 HIS A  77       1.888  22.052  24.202  1.00  0.00           N  
ATOM    596  N   ALA A  78       0.457  28.000  22.460  1.00  0.00           N  
ATOM    597  CA  ALA A  78       0.334  29.231  21.678  1.00  0.00           C  
ATOM    598  C   ALA A  78       1.478  29.380  20.677  1.00  0.00           C  
ATOM    599  O   ALA A  78       2.615  29.031  20.995  1.00  0.00           O  
ATOM    600  CB  ALA A  78       0.274  30.442  22.594  1.00  0.00           C  
ATOM    601  N   ILE A  79       1.164  29.906  19.488  1.00  0.00           N  
ATOM    602  CA  ILE A  79       2.125  30.005  18.383  1.00  0.00           C  
ATOM    603  C   ILE A  79       2.417  31.440  17.963  1.00  0.00           C  
ATOM    604  O   ILE A  79       1.501  32.166  17.573  1.00  0.00           O  
ATOM    605  CB  ILE A  79       1.631  29.231  17.149  1.00  0.00           C  
ATOM    606  CG1 ILE A  79       1.454  27.752  17.482  1.00  0.00           C  
ATOM    607  CG2 ILE A  79       2.602  29.407  15.990  1.00  0.00           C  
ATOM    608  CD1 ILE A  79       0.826  26.948  16.370  1.00  0.00           C  
ATOM    609  N   THR A  80       3.688  31.849  18.041  1.00  0.00           N  
ATOM    610  CA  THR A  80       4.090  33.180  17.571  1.00  0.00           C  
ATOM    611  C   THR A  80       5.409  33.147  16.792  1.00  0.00           C  
ATOM    612  O   THR A  80       6.240  32.275  16.995  1.00  0.00           O  
ATOM    613  CB  THR A  80       4.235  34.184  18.740  1.00  0.00           C  
ATOM    614  OG1 THR A  80       5.277  33.748  19.623  1.00  0.00           O  
ATOM    615  CG2 THR A  80       2.936  34.300  19.527  1.00  0.00           C  
ATOM    616  N   GLY A  81       5.611  34.113  15.897  1.00  0.00           N  
ATOM    617  CA  GLY A  81       6.917  34.293  15.255  1.00  0.00           C  
ATOM    618  C   GLY A  81       7.319  33.125  14.358  1.00  0.00           C  
ATOM    619  O   GLY A  81       8.475  32.718  14.362  1.00  0.00           O  
ATOM    620  N   HIS A  82       6.376  32.593  13.589  1.00  0.00           N  
ATOM    621  CA  HIS A  82       6.640  31.409  12.769  1.00  0.00           C  
ATOM    622  C   HIS A  82       7.280  31.757  11.430  1.00  0.00           C  
ATOM    623  O   HIS A  82       6.598  32.086  10.459  1.00  0.00           O  
ATOM    624  CB  HIS A  82       5.344  30.628  12.532  1.00  0.00           C  
ATOM    625  CG  HIS A  82       4.217  31.471  12.024  1.00  0.00           C  
ATOM    626  ND1 HIS A  82       3.916  31.581  10.685  1.00  0.00           N  
ATOM    627  CD2 HIS A  82       3.320  32.243  12.680  1.00  0.00           C  
ATOM    628  CE1 HIS A  82       2.879  32.387  10.536  1.00  0.00           C  
ATOM    629  NE2 HIS A  82       2.499  32.802  11.731  1.00  0.00           N  
ATOM    630  N   VAL A  83       8.612  31.680  11.396  1.00  0.00           N  
ATOM    631  CA  VAL A  83       9.397  32.002  10.209  1.00  0.00           C  
ATOM    632  C   VAL A  83       9.788  30.727   9.467  1.00  0.00           C  
ATOM    633  O   VAL A  83      10.365  29.807  10.047  1.00  0.00           O  
ATOM    634  CB  VAL A  83      10.672  32.787  10.565  1.00  0.00           C  
ATOM    635  CG1 VAL A  83      11.491  33.071   9.314  1.00  0.00           C  
ATOM    636  CG2 VAL A  83      10.316  34.085  11.274  1.00  0.00           C  
ATOM    637  N   VAL A  84       9.457  30.676   8.177  1.00  0.00           N  
ATOM    638  CA  VAL A  84       9.708  29.489   7.364  1.00  0.00           C  
ATOM    639  C   VAL A  84      10.668  29.756   6.206  1.00  0.00           C  
ATOM    640  O   VAL A  84      10.454  30.666   5.404  1.00  0.00           O  
ATOM    641  CB  VAL A  84       8.391  28.920   6.792  1.00  0.00           C  
ATOM    642  CG1 VAL A  84       8.669  27.693   5.938  1.00  0.00           C  
ATOM    643  CG2 VAL A  84       7.424  28.576   7.916  1.00  0.00           C  
ATOM    644  N   THR A  85      11.729  28.956   6.127  1.00  0.00           N  
ATOM    645  CA  THR A  85      12.683  29.031   5.025  1.00  0.00           C  
ATOM    646  C   THR A  85      12.489  27.839   4.097  1.00  0.00           C  
ATOM    647  O   THR A  85      12.644  26.696   4.519  1.00  0.00           O  
ATOM    648  CB  THR A  85      14.141  29.057   5.522  1.00  0.00           C  
ATOM    649  OG1 THR A  85      14.348  30.213   6.344  1.00  0.00           O  
ATOM    650  CG2 THR A  85      15.102  29.097   4.344  1.00  0.00           C  
ATOM    651  N   ILE A  86      12.154  28.115   2.836  1.00  0.00           N  
ATOM    652  CA  ILE A  86      11.869  27.056   1.868  1.00  0.00           C  
ATOM    653  C   ILE A  86      13.073  26.662   1.019  1.00  0.00           C  
ATOM    654  O   ILE A  86      13.679  27.506   0.358  1.00  0.00           O  
ATOM    655  CB  ILE A  86      10.719  27.468   0.919  1.00  0.00           C  
ATOM    656  CG1 ILE A  86       9.461  27.818   1.719  1.00  0.00           C  
ATOM    657  CG2 ILE A  86      10.425  26.354  -0.078  1.00  0.00           C  
ATOM    658  CD1 ILE A  86       8.912  26.668   2.524  1.00  0.00           C  
ATOM    659  N   ASP A  87      13.414  25.378   1.047  1.00  0.00           N  
ATOM    660  CA  ASP A  87      14.462  24.833   0.191  1.00  0.00           C  
ATOM    661  C   ASP A  87      14.009  23.475  -0.313  1.00  0.00           C  
ATOM    662  O   ASP A  87      14.417  22.450   0.226  1.00  0.00           O  
ATOM    663  CB  ASP A  87      15.786  24.723   0.948  1.00  0.00           C  
ATOM    664  CG  ASP A  87      16.974  24.327   0.081  1.00  0.00           C  
ATOM    665  OD1 ASP A  87      16.791  24.138  -1.099  1.00  0.00           O  
ATOM    666  OD2 ASP A  87      18.084  24.366   0.557  1.00  0.00           O  
ATOM    667  N   SER A  88      13.168  23.485  -1.349  1.00  0.00           N  
ATOM    668  CA  SER A  88      12.539  22.261  -1.846  1.00  0.00           C  
ATOM    669  C   SER A  88      13.560  21.132  -2.021  1.00  0.00           C  
ATOM    670  O   SER A  88      14.682  21.366  -2.480  1.00  0.00           O  
ATOM    671  CB  SER A  88      11.834  22.526  -3.163  1.00  0.00           C  
ATOM    672  OG  SER A  88      10.737  23.386  -3.011  1.00  0.00           O  
ATOM    673  N   ASP A  89      13.191  19.887  -1.661  1.00  0.00           N  
ATOM    674  CA  ASP A  89      11.845  19.516  -1.186  1.00  0.00           C  
ATOM    675  C   ASP A  89      11.648  19.658   0.330  1.00  0.00           C  
ATOM    676  O   ASP A  89      10.704  19.089   0.874  1.00  0.00           O  
ATOM    677  CB  ASP A  89      11.518  18.079  -1.598  1.00  0.00           C  
ATOM    678  CG  ASP A  89      12.425  17.025  -0.978  1.00  0.00           C  
ATOM    679  OD1 ASP A  89      13.324  17.387  -0.257  1.00  0.00           O  
ATOM    680  OD2 ASP A  89      12.129  15.859  -1.093  1.00  0.00           O  
ATOM    681  N   ARG A  90      12.512  20.401   1.018  1.00  0.00           N  
ATOM    682  CA  ARG A  90      12.413  20.521   2.468  1.00  0.00           C  
ATOM    683  C   ARG A  90      12.298  21.974   2.922  1.00  0.00           C  
ATOM    684  O   ARG A  90      12.381  22.907   2.131  1.00  0.00           O  
ATOM    685  CB  ARG A  90      13.560  19.813   3.173  1.00  0.00           C  
ATOM    686  CG  ARG A  90      14.931  20.423   2.932  1.00  0.00           C  
ATOM    687  CD  ARG A  90      15.605  19.944   1.697  1.00  0.00           C  
ATOM    688  NE  ARG A  90      15.920  18.527   1.694  1.00  0.00           N  
ATOM    689  CZ  ARG A  90      16.400  17.853   0.632  1.00  0.00           C  
ATOM    690  NH1 ARG A  90      16.587  18.453  -0.522  1.00  0.00           N  
ATOM    691  NH2 ARG A  90      16.656  16.564   0.774  1.00  0.00           N  
ATOM    692  N   ALA A  91      12.111  22.166   4.214  1.00  0.00           N  
ATOM    693  CA  ALA A  91      12.038  23.509   4.763  1.00  0.00           C  
ATOM    694  C   ALA A  91      12.468  23.551   6.214  1.00  0.00           C  
ATOM    695  O   ALA A  91      12.247  22.607   6.960  1.00  0.00           O  
ATOM    696  CB  ALA A  91      10.632  24.057   4.614  1.00  0.00           C  
ATOM    697  N   THR A  92      13.080  24.669   6.580  1.00  0.00           N  
ATOM    698  CA  THR A  92      13.583  24.887   7.933  1.00  0.00           C  
ATOM    699  C   THR A  92      12.739  25.949   8.609  1.00  0.00           C  
ATOM    700  O   THR A  92      12.601  27.058   8.105  1.00  0.00           O  
ATOM    701  CB  THR A  92      15.063  25.313   7.934  1.00  0.00           C  
ATOM    702  OG1 THR A  92      15.861  24.283   7.336  1.00  0.00           O  
ATOM    703  CG2 THR A  92      15.539  25.558   9.358  1.00  0.00           C  
ATOM    704  N   ILE A  93      12.178  25.608   9.758  1.00  0.00           N  
ATOM    705  CA  ILE A  93      11.238  26.486  10.430  1.00  0.00           C  
ATOM    706  C   ILE A  93      11.642  26.830  11.851  1.00  0.00           C  
ATOM    707  O   ILE A  93      12.021  25.960  12.633  1.00  0.00           O  
ATOM    708  CB  ILE A  93       9.839  25.866  10.459  1.00  0.00           C  
ATOM    709  CG1 ILE A  93       9.375  25.542   9.048  1.00  0.00           C  
ATOM    710  CG2 ILE A  93       8.854  26.805  11.147  1.00  0.00           C  
ATOM    711  CD1 ILE A  93       9.614  24.104   8.639  1.00  0.00           C  
ATOM    712  N   HIS A  94      11.551  28.111  12.166  1.00  0.00           N  
ATOM    713  CA  HIS A  94      11.801  28.587  13.509  1.00  0.00           C  
ATOM    714  C   HIS A  94      10.583  29.340  14.009  1.00  0.00           C  
ATOM    715  O   HIS A  94      10.233  30.384  13.464  1.00  0.00           O  
ATOM    716  CB  HIS A  94      13.043  29.475  13.552  1.00  0.00           C  
ATOM    717  CG  HIS A  94      14.289  28.775  13.106  1.00  0.00           C  
ATOM    718  ND1 HIS A  94      14.983  27.904  13.921  1.00  0.00           N  
ATOM    719  CD2 HIS A  94      14.966  28.816  11.935  1.00  0.00           C  
ATOM    720  CE1 HIS A  94      16.035  27.441  13.268  1.00  0.00           C  
ATOM    721  NE2 HIS A  94      16.046  27.978  12.063  1.00  0.00           N  
ATOM    722  N   ALA A  95       9.937  28.824  15.046  1.00  0.00           N  
ATOM    723  CA  ALA A  95       8.730  29.463  15.559  1.00  0.00           C  
ATOM    724  C   ALA A  95       8.703  29.474  17.073  1.00  0.00           C  
ATOM    725  O   ALA A  95       9.068  28.502  17.694  1.00  0.00           O  
ATOM    726  CB  ALA A  95       7.503  28.761  15.005  1.00  0.00           C  
ATOM    727  N   HIS A  96       8.248  30.556  17.680  1.00  0.00           N  
ATOM    728  CA  HIS A  96       8.222  30.637  19.131  1.00  0.00           C  
ATOM    729  C   HIS A  96       6.971  29.962  19.673  1.00  0.00           C  
ATOM    730  O   HIS A  96       5.887  30.091  19.099  1.00  0.00           O  
ATOM    731  CB  HIS A  96       8.283  32.090  19.599  1.00  0.00           C  
ATOM    732  CG  HIS A  96       8.326  32.240  21.083  1.00  0.00           C  
ATOM    733  ND1 HIS A  96       7.186  32.311  21.855  1.00  0.00           N  
ATOM    734  CD2 HIS A  96       9.366  32.332  21.944  1.00  0.00           C  
ATOM    735  CE1 HIS A  96       7.523  32.441  23.122  1.00  0.00           C  
ATOM    736  NE2 HIS A  96       8.840  32.456  23.203  1.00  0.00           N  
ATOM    737  N   VAL A  97       7.113  29.243  20.781  1.00  0.00           N  
ATOM    738  CA  VAL A  97       5.999  28.494  21.325  1.00  0.00           C  
ATOM    739  C   VAL A  97       5.879  28.626  22.840  1.00  0.00           C  
ATOM    740  O   VAL A  97       6.866  28.560  23.581  1.00  0.00           O  
ATOM    741  CB  VAL A  97       6.116  26.997  20.962  1.00  0.00           C  
ATOM    742  CG1 VAL A  97       7.395  26.407  21.540  1.00  0.00           C  
ATOM    743  CG2 VAL A  97       4.900  26.227  21.466  1.00  0.00           C  
ATOM    744  N   ARG A  98       4.640  28.817  23.268  1.00  0.00           N  
ATOM    745  CA  ARG A  98       4.305  28.877  24.685  1.00  0.00           C  
ATOM    746  C   ARG A  98       3.522  27.621  25.020  1.00  0.00           C  
ATOM    747  O   ARG A  98       2.456  27.407  24.463  1.00  0.00           O  
ATOM    748  CB  ARG A  98       3.562  30.141  25.081  1.00  0.00           C  
ATOM    749  CG  ARG A  98       3.213  30.232  26.555  1.00  0.00           C  
ATOM    750  CD  ARG A  98       2.451  31.447  26.940  1.00  0.00           C  
ATOM    751  NE  ARG A  98       2.214  31.575  28.370  1.00  0.00           N  
ATOM    752  CZ  ARG A  98       1.240  30.933  29.045  1.00  0.00           C  
ATOM    753  NH1 ARG A  98       0.384  30.148  28.432  1.00  0.00           N  
ATOM    754  NH2 ARG A  98       1.140  31.124  30.346  1.00  0.00           N  
ATOM    755  N   ALA A  99       4.060  26.787  25.904  1.00  0.00           N  
ATOM    756  CA  ALA A  99       3.405  25.535  26.263  1.00  0.00           C  
ATOM    757  C   ALA A  99       3.102  25.467  27.754  1.00  0.00           C  
ATOM    758  O   ALA A  99       3.979  25.152  28.556  1.00  0.00           O  
ATOM    759  CB  ALA A  99       4.269  24.355  25.841  1.00  0.00           C  
ATOM    760  N   GLU A 100       1.859  25.766  28.121  1.00  0.00           N  
ATOM    761  CA  GLU A 100       1.451  25.720  29.522  1.00  0.00           C  
ATOM    762  C   GLU A 100       0.688  24.436  29.796  1.00  0.00           C  
ATOM    763  O   GLU A 100      -0.398  24.229  29.276  1.00  0.00           O  
ATOM    764  CB  GLU A 100       0.593  26.932  29.894  1.00  0.00           C  
ATOM    765  CG  GLU A 100       0.187  26.975  31.361  1.00  0.00           C  
ATOM    766  CD  GLU A 100      -0.525  28.258  31.707  1.00  0.00           C  
ATOM    767  OE1 GLU A 100      -0.756  29.056  30.823  1.00  0.00           O  
ATOM    768  OE2 GLU A 100      -0.944  28.400  32.838  1.00  0.00           O  
ATOM    769  N   HIS A 101       1.265  23.564  30.611  1.00  0.00           N  
ATOM    770  CA  HIS A 101       0.620  22.307  30.966  1.00  0.00           C  
ATOM    771  C   HIS A 101       0.086  22.348  32.397  1.00  0.00           C  
ATOM    772  O   HIS A 101       0.688  22.941  33.275  1.00  0.00           O  
ATOM    773  CB  HIS A 101       1.589  21.144  30.800  1.00  0.00           C  
ATOM    774  CG  HIS A 101       2.201  21.001  29.441  1.00  0.00           C  
ATOM    775  ND1 HIS A 101       1.642  20.233  28.439  1.00  0.00           N  
ATOM    776  CD2 HIS A 101       3.333  21.533  28.926  1.00  0.00           C  
ATOM    777  CE1 HIS A 101       2.411  20.305  27.363  1.00  0.00           C  
ATOM    778  NE2 HIS A 101       3.440  21.085  27.634  1.00  0.00           N  
ATOM    779  N   TRP A 102      -1.064  21.717  32.620  1.00  0.00           N  
ATOM    780  CA  TRP A 102      -1.707  21.646  33.938  1.00  0.00           C  
ATOM    781  C   TRP A 102      -1.915  20.184  34.359  1.00  0.00           C  
ATOM    782  O   TRP A 102      -2.621  19.469  33.650  1.00  0.00           O  
ATOM    783  CB  TRP A 102      -3.058  22.383  33.944  1.00  0.00           C  
ATOM    784  CG  TRP A 102      -3.008  23.881  33.769  1.00  0.00           C  
ATOM    785  CD1 TRP A 102      -1.938  24.719  33.893  1.00  0.00           C  
ATOM    786  CD2 TRP A 102      -4.126  24.713  33.429  1.00  0.00           C  
ATOM    787  NE1 TRP A 102      -2.325  26.016  33.651  1.00  0.00           N  
ATOM    788  CE2 TRP A 102      -3.663  26.036  33.364  1.00  0.00           C  
ATOM    789  CE3 TRP A 102      -5.479  24.457  33.173  1.00  0.00           C  
ATOM    790  CZ2 TRP A 102      -4.493  27.101  33.056  1.00  0.00           C  
ATOM    791  CZ3 TRP A 102      -6.313  25.524  32.863  1.00  0.00           C  
ATOM    792  CH2 TRP A 102      -5.834  26.808  32.806  1.00  0.00           C  
ATOM    793  N   LEU A 103      -1.331  19.736  35.485  1.00  0.00           N  
ATOM    794  CA  LEU A 103      -1.589  18.371  35.993  1.00  0.00           C  
ATOM    795  C   LEU A 103      -2.950  18.216  36.675  1.00  0.00           C  
ATOM    796  O   LEU A 103      -3.534  19.179  37.169  1.00  0.00           O  
ATOM    797  CB  LEU A 103      -0.474  17.949  36.979  1.00  0.00           C  
ATOM    798  CG  LEU A 103       0.882  17.621  36.336  1.00  0.00           C  
ATOM    799  CD1 LEU A 103       1.925  17.373  37.412  1.00  0.00           C  
ATOM    800  CD2 LEU A 103       0.738  16.408  35.441  1.00  0.00           C  
ATOM    801  N   PRO A 104      -3.452  16.973  36.696  1.00  0.00           N  
ATOM    802  CA  PRO A 104      -4.736  16.647  37.323  1.00  0.00           C  
ATOM    803  C   PRO A 104      -4.645  16.546  38.841  1.00  0.00           C  
ATOM    804  O   PRO A 104      -3.586  16.752  39.432  1.00  0.00           O  
ATOM    805  CB  PRO A 104      -5.123  15.308  36.690  1.00  0.00           C  
ATOM    806  CG  PRO A 104      -3.816  14.649  36.451  1.00  0.00           C  
ATOM    807  CD  PRO A 104      -2.872  15.753  36.063  1.00  0.00           C  
ATOM    808  N   ALA A 105      -5.770  16.215  39.459  1.00  0.00           N  
ATOM    809  CA  ALA A 105      -5.805  15.980  40.890  1.00  0.00           C  
ATOM    810  C   ALA A 105      -5.009  14.714  41.229  1.00  0.00           C  
ATOM    811  O   ALA A 105      -4.984  13.766  40.444  1.00  0.00           O  
ATOM    812  CB  ALA A 105      -7.243  15.866  41.379  1.00  0.00           C  
ATOM    813  N   GLU A 106      -4.360  14.666  42.401  1.00  0.00           N  
ATOM    814  CA  GLU A 106      -4.430  15.721  43.414  1.00  0.00           C  
ATOM    815  C   GLU A 106      -3.237  16.667  43.359  1.00  0.00           C  
ATOM    816  O   GLU A 106      -2.791  17.161  44.394  1.00  0.00           O  
ATOM    817  CB  GLU A 106      -4.535  15.105  44.808  1.00  0.00           C  
ATOM    818  CG  GLU A 106      -5.862  14.417  45.094  1.00  0.00           C  
ATOM    819  CD  GLU A 106      -5.912  13.890  46.501  1.00  0.00           C  
ATOM    820  OE1 GLU A 106      -4.990  14.133  47.240  1.00  0.00           O  
ATOM    821  OE2 GLU A 106      -6.923  13.341  46.872  1.00  0.00           O  
ATOM    822  N   VAL A 107      -2.718  16.927  42.158  1.00  0.00           N  
ATOM    823  CA  VAL A 107      -1.656  17.904  42.010  1.00  0.00           C  
ATOM    824  C   VAL A 107      -2.252  19.292  42.042  1.00  0.00           C  
ATOM    825  O   VAL A 107      -1.785  20.169  42.767  1.00  0.00           O  
ATOM    826  CB  VAL A 107      -0.868  17.712  40.704  1.00  0.00           C  
ATOM    827  CG1 VAL A 107       0.151  18.827  40.531  1.00  0.00           C  
ATOM    828  CG2 VAL A 107      -0.179  16.357  40.692  1.00  0.00           C  
ATOM    829  N   ALA A 108      -3.311  19.478  41.258  1.00  0.00           N  
ATOM    830  CA  ALA A 108      -4.033  20.746  41.195  1.00  0.00           C  
ATOM    831  C   ALA A 108      -5.038  20.902  42.344  1.00  0.00           C  
ATOM    832  O   ALA A 108      -6.214  21.191  42.121  1.00  0.00           O  
ATOM    833  CB  ALA A 108      -4.732  20.851  39.849  1.00  0.00           C  
ATOM    834  N   GLY A 109      -4.572  20.732  43.583  1.00  0.00           N  
ATOM    835  CA  GLY A 109      -5.444  20.782  44.755  1.00  0.00           C  
ATOM    836  C   GLY A 109      -5.872  22.208  45.077  1.00  0.00           C  
ATOM    837  O   GLY A 109      -6.964  22.434  45.601  1.00  0.00           O  
ATOM    838  N   ASP A 110      -5.004  23.165  44.767  1.00  0.00           N  
ATOM    839  CA  ASP A 110      -5.284  24.574  45.017  1.00  0.00           C  
ATOM    840  C   ASP A 110      -5.539  25.315  43.709  1.00  0.00           C  
ATOM    841  O   ASP A 110      -5.358  26.531  43.631  1.00  0.00           O  
ATOM    842  CB  ASP A 110      -4.125  25.222  45.775  1.00  0.00           C  
ATOM    843  CG  ASP A 110      -2.796  25.184  45.036  1.00  0.00           C  
ATOM    844  OD1 ASP A 110      -2.733  24.583  43.990  1.00  0.00           O  
ATOM    845  OD2 ASP A 110      -1.889  25.880  45.428  1.00  0.00           O  
ATOM    846  N   GLY A 111      -5.953  24.579  42.683  1.00  0.00           N  
ATOM    847  CA  GLY A 111      -6.175  25.160  41.369  1.00  0.00           C  
ATOM    848  C   GLY A 111      -5.176  24.554  40.400  1.00  0.00           C  
ATOM    849  O   GLY A 111      -4.212  23.921  40.830  1.00  0.00           O  
ATOM    850  N   PRO A 112      -5.401  24.745  39.100  1.00  0.00           N  
ATOM    851  CA  PRO A 112      -4.505  24.164  38.103  1.00  0.00           C  
ATOM    852  C   PRO A 112      -3.058  24.560  38.353  1.00  0.00           C  
ATOM    853  O   PRO A 112      -2.741  25.743  38.505  1.00  0.00           O  
ATOM    854  CB  PRO A 112      -5.028  24.712  36.779  1.00  0.00           C  
ATOM    855  CG  PRO A 112      -6.474  24.945  37.034  1.00  0.00           C  
ATOM    856  CD  PRO A 112      -6.552  25.424  38.457  1.00  0.00           C  
ATOM    857  N   ASP A 113      -2.186  23.561  38.392  1.00  0.00           N  
ATOM    858  CA  ASP A 113      -0.772  23.787  38.646  1.00  0.00           C  
ATOM    859  C   ASP A 113      -0.052  24.128  37.354  1.00  0.00           C  
ATOM    860  O   ASP A 113       0.069  23.292  36.473  1.00  0.00           O  
ATOM    861  CB  ASP A 113      -0.135  22.560  39.301  1.00  0.00           C  
ATOM    862  CG  ASP A 113       1.331  22.742  39.675  1.00  0.00           C  
ATOM    863  OD1 ASP A 113       1.899  23.744  39.314  1.00  0.00           O  
ATOM    864  OD2 ASP A 113       1.837  21.963  40.446  1.00  0.00           O  
ATOM    865  N   ARG A 114       0.424  25.361  37.255  1.00  0.00           N  
ATOM    866  CA  ARG A 114       1.118  25.821  36.058  1.00  0.00           C  
ATOM    867  C   ARG A 114       2.466  25.150  35.847  1.00  0.00           C  
ATOM    868  O   ARG A 114       3.376  25.326  36.654  1.00  0.00           O  
ATOM    869  CB  ARG A 114       1.294  27.327  36.006  1.00  0.00           C  
ATOM    870  CG  ARG A 114       2.106  27.815  34.819  1.00  0.00           C  
ATOM    871  CD  ARG A 114       2.221  29.288  34.719  1.00  0.00           C  
ATOM    872  NE  ARG A 114       1.002  29.950  34.301  1.00  0.00           N  
ATOM    873  CZ  ARG A 114       0.790  31.277  34.376  1.00  0.00           C  
ATOM    874  NH1 ARG A 114       1.700  32.083  34.887  1.00  0.00           N  
ATOM    875  NH2 ARG A 114      -0.368  31.745  33.945  1.00  0.00           N  
ATOM    876  N   TRP A 115       2.575  24.390  34.763  1.00  0.00           N  
ATOM    877  CA  TRP A 115       3.848  23.845  34.317  1.00  0.00           C  
ATOM    878  C   TRP A 115       4.163  24.512  32.989  1.00  0.00           C  
ATOM    879  O   TRP A 115       3.803  23.983  31.943  1.00  0.00           O  
ATOM    880  CB  TRP A 115       3.787  22.322  34.172  1.00  0.00           C  
ATOM    881  CG  TRP A 115       3.457  21.608  35.447  1.00  0.00           C  
ATOM    882  CD1 TRP A 115       2.212  21.329  35.910  1.00  0.00           C  
ATOM    883  CD2 TRP A 115       4.373  21.083  36.422  1.00  0.00           C  
ATOM    884  NE1 TRP A 115       2.286  20.669  37.104  1.00  0.00           N  
ATOM    885  CE2 TRP A 115       3.603  20.503  37.440  1.00  0.00           C  
ATOM    886  CE3 TRP A 115       5.766  21.044  36.532  1.00  0.00           C  
ATOM    887  CZ2 TRP A 115       4.171  19.898  38.551  1.00  0.00           C  
ATOM    888  CZ3 TRP A 115       6.337  20.438  37.642  1.00  0.00           C  
ATOM    889  CH2 TRP A 115       5.562  19.880  38.624  1.00  0.00           C  
ATOM    890  N   LEU A 116       4.813  25.667  33.022  1.00  0.00           N  
ATOM    891  CA  LEU A 116       4.992  26.450  31.811  1.00  0.00           C  
ATOM    892  C   LEU A 116       6.389  26.395  31.214  1.00  0.00           C  
ATOM    893  O   LEU A 116       7.387  26.748  31.850  1.00  0.00           O  
ATOM    894  CB  LEU A 116       4.617  27.904  32.096  1.00  0.00           C  
ATOM    895  CG  LEU A 116       4.910  28.884  30.959  1.00  0.00           C  
ATOM    896  CD1 LEU A 116       4.042  28.562  29.757  1.00  0.00           C  
ATOM    897  CD2 LEU A 116       4.661  30.304  31.437  1.00  0.00           C  
ATOM    898  N   VAL A 117       6.418  25.947  29.964  1.00  0.00           N  
ATOM    899  CA  VAL A 117       7.633  25.909  29.172  1.00  0.00           C  
ATOM    900  C   VAL A 117       7.522  26.914  28.031  1.00  0.00           C  
ATOM    901  O   VAL A 117       6.661  26.783  27.163  1.00  0.00           O  
ATOM    902  CB  VAL A 117       7.907  24.503  28.603  1.00  0.00           C  
ATOM    903  CG1 VAL A 117       9.182  24.505  27.770  1.00  0.00           C  
ATOM    904  CG2 VAL A 117       8.009  23.484  29.728  1.00  0.00           C  
ATOM    905  N   VAL A 118       8.385  27.918  28.023  1.00  0.00           N  
ATOM    906  CA  VAL A 118       8.373  28.912  26.962  1.00  0.00           C  
ATOM    907  C   VAL A 118       9.686  28.827  26.208  1.00  0.00           C  
ATOM    908  O   VAL A 118      10.753  28.852  26.807  1.00  0.00           O  
ATOM    909  CB  VAL A 118       8.177  30.335  27.503  1.00  0.00           C  
ATOM    910  CG1 VAL A 118       8.235  31.345  26.375  1.00  0.00           C  
ATOM    911  CG2 VAL A 118       6.862  30.444  28.243  1.00  0.00           C  
ATOM    912  N   GLY A 119       9.631  28.713  24.892  1.00  0.00           N  
ATOM    913  CA  GLY A 119      10.864  28.591  24.135  1.00  0.00           C  
ATOM    914  C   GLY A 119      10.636  28.646  22.643  1.00  0.00           C  
ATOM    915  O   GLY A 119       9.626  29.144  22.168  1.00  0.00           O  
ATOM    916  N   PHE A 120      11.592  28.113  21.903  1.00  0.00           N  
ATOM    917  CA  PHE A 120      11.489  28.097  20.460  1.00  0.00           C  
ATOM    918  C   PHE A 120      11.368  26.673  19.950  1.00  0.00           C  
ATOM    919  O   PHE A 120      11.985  25.748  20.485  1.00  0.00           O  
ATOM    920  CB  PHE A 120      12.693  28.783  19.826  1.00  0.00           C  
ATOM    921  CG  PHE A 120      12.717  30.270  20.026  1.00  0.00           C  
ATOM    922  CD1 PHE A 120      13.369  30.827  21.114  1.00  0.00           C  
ATOM    923  CD2 PHE A 120      12.086  31.113  19.124  1.00  0.00           C  
ATOM    924  CE1 PHE A 120      13.390  32.196  21.298  1.00  0.00           C  
ATOM    925  CE2 PHE A 120      12.106  32.482  19.304  1.00  0.00           C  
ATOM    926  CZ  PHE A 120      12.759  33.025  20.393  1.00  0.00           C  
ATOM    927  N   TYR A 121      10.558  26.553  18.920  1.00  0.00           N  
ATOM    928  CA  TYR A 121      10.334  25.321  18.201  1.00  0.00           C  
ATOM    929  C   TYR A 121      11.151  25.363  16.923  1.00  0.00           C  
ATOM    930  O   TYR A 121      10.816  26.081  15.978  1.00  0.00           O  
ATOM    931  CB  TYR A 121       8.846  25.125  17.896  1.00  0.00           C  
ATOM    932  CG  TYR A 121       8.517  23.785  17.279  1.00  0.00           C  
ATOM    933  CD1 TYR A 121       9.384  22.716  17.402  1.00  0.00           C  
ATOM    934  CD2 TYR A 121       7.341  23.597  16.579  1.00  0.00           C  
ATOM    935  CE1 TYR A 121       9.091  21.493  16.843  1.00  0.00           C  
ATOM    936  CE2 TYR A 121       7.034  22.379  16.014  1.00  0.00           C  
ATOM    937  CZ  TYR A 121       7.911  21.327  16.147  1.00  0.00           C  
ATOM    938  OH  TYR A 121       7.609  20.111  15.587  1.00  0.00           O  
ATOM    939  N   ASP A 122      12.223  24.591  16.934  1.00  0.00           N  
ATOM    940  CA  ASP A 122      13.131  24.456  15.816  1.00  0.00           C  
ATOM    941  C   ASP A 122      12.740  23.195  15.072  1.00  0.00           C  
ATOM    942  O   ASP A 122      12.926  22.091  15.566  1.00  0.00           O  
ATOM    943  CB  ASP A 122      14.584  24.383  16.285  1.00  0.00           C  
ATOM    944  CG  ASP A 122      15.600  24.244  15.159  1.00  0.00           C  
ATOM    945  OD1 ASP A 122      15.194  24.101  14.030  1.00  0.00           O  
ATOM    946  OD2 ASP A 122      16.768  24.435  15.397  1.00  0.00           O  
ATOM    947  N   ASN A 123      12.162  23.315  13.902  1.00  0.00           N  
ATOM    948  CA  ASN A 123      11.763  22.105  13.225  1.00  0.00           C  
ATOM    949  C   ASN A 123      12.094  22.116  11.752  1.00  0.00           C  
ATOM    950  O   ASN A 123      12.545  23.108  11.187  1.00  0.00           O  
ATOM    951  CB  ASN A 123      10.278  21.844  13.417  1.00  0.00           C  
ATOM    952  CG  ASN A 123       9.395  22.879  12.792  1.00  0.00           C  
ATOM    953  OD1 ASN A 123       8.802  22.659  11.732  1.00  0.00           O  
ATOM    954  ND2 ASN A 123       9.369  24.038  13.398  1.00  0.00           N  
ATOM    955  N   GLU A 124      11.833  20.982  11.142  1.00  0.00           N  
ATOM    956  CA  GLU A 124      12.093  20.801   9.727  1.00  0.00           C  
ATOM    957  C   GLU A 124      11.010  19.969   9.096  1.00  0.00           C  
ATOM    958  O   GLU A 124      10.622  18.953   9.654  1.00  0.00           O  
ATOM    959  CB  GLU A 124      13.459  20.147   9.505  1.00  0.00           C  
ATOM    960  CG  GLU A 124      13.828  19.939   8.041  1.00  0.00           C  
ATOM    961  CD  GLU A 124      15.208  19.362   7.902  1.00  0.00           C  
ATOM    962  OE1 GLU A 124      15.865  19.193   8.902  1.00  0.00           O  
ATOM    963  OE2 GLU A 124      15.567  18.985   6.812  1.00  0.00           O  
ATOM    964  N   ALA A 125      10.562  20.434   7.941  1.00  0.00           N  
ATOM    965  CA  ALA A 125       9.476  19.812   7.201  1.00  0.00           C  
ATOM    966  C   ALA A 125       9.953  19.333   5.842  1.00  0.00           C  
ATOM    967  O   ALA A 125      10.953  19.832   5.331  1.00  0.00           O  
ATOM    968  CB  ALA A 125       8.312  20.782   7.051  1.00  0.00           C  
ATOM    969  N   VAL A 126       9.233  18.375   5.265  1.00  0.00           N  
ATOM    970  CA  VAL A 126       9.535  17.875   3.929  1.00  0.00           C  
ATOM    971  C   VAL A 126       8.251  17.588   3.163  1.00  0.00           C  
ATOM    972  O   VAL A 126       7.292  17.082   3.740  1.00  0.00           O  
ATOM    973  CB  VAL A 126      10.393  16.599   3.981  1.00  0.00           C  
ATOM    974  CG1 VAL A 126       9.602  15.453   4.591  1.00  0.00           C  
ATOM    975  CG2 VAL A 126      10.881  16.225   2.587  1.00  0.00           C  
ATOM    976  N   ARG A 127       8.221  17.908   1.871  1.00  0.00           N  
ATOM    977  CA  ARG A 127       7.065  17.564   1.063  1.00  0.00           C  
ATOM    978  C   ARG A 127       7.090  16.088   0.708  1.00  0.00           C  
ATOM    979  O   ARG A 127       8.107  15.561   0.257  1.00  0.00           O  
ATOM    980  CB  ARG A 127       6.906  18.417  -0.184  1.00  0.00           C  
ATOM    981  CG  ARG A 127       5.677  18.060  -1.013  1.00  0.00           C  
ATOM    982  CD  ARG A 127       5.407  18.932  -2.186  1.00  0.00           C  
ATOM    983  NE  ARG A 127       4.856  20.239  -1.873  1.00  0.00           N  
ATOM    984  CZ  ARG A 127       3.549  20.455  -1.605  1.00  0.00           C  
ATOM    985  NH1 ARG A 127       2.675  19.477  -1.651  1.00  0.00           N  
ATOM    986  NH2 ARG A 127       3.150  21.681  -1.318  1.00  0.00           N  
ATOM    987  N   THR A 128       5.961  15.435   0.920  1.00  0.00           N  
ATOM    988  CA  THR A 128       5.805  14.022   0.631  1.00  0.00           C  
ATOM    989  C   THR A 128       4.639  13.826  -0.327  1.00  0.00           C  
ATOM    990  O   THR A 128       4.060  14.799  -0.811  1.00  0.00           O  
ATOM    991  CB  THR A 128       5.566  13.205   1.917  1.00  0.00           C  
ATOM    992  OG1 THR A 128       4.298  13.554   2.478  1.00  0.00           O  
ATOM    993  CG2 THR A 128       6.661  13.482   2.938  1.00  0.00           C  
ATOM    994  N   ALA A 129       4.293  12.571  -0.600  1.00  0.00           N  
ATOM    995  CA  ALA A 129       3.223  12.256  -1.546  1.00  0.00           C  
ATOM    996  C   ALA A 129       1.897  12.911  -1.156  1.00  0.00           C  
ATOM    997  O   ALA A 129       1.108  13.279  -2.026  1.00  0.00           O  
ATOM    998  CB  ALA A 129       3.054  10.748  -1.659  1.00  0.00           C  
ATOM    999  N   ASP A 130       1.641  13.057   0.144  1.00  0.00           N  
ATOM   1000  CA  ASP A 130       0.398  13.668   0.599  1.00  0.00           C  
ATOM   1001  C   ASP A 130       0.594  15.089   1.135  1.00  0.00           C  
ATOM   1002  O   ASP A 130      -0.219  15.567   1.927  1.00  0.00           O  
ATOM   1003  CB  ASP A 130      -0.261  12.800   1.673  1.00  0.00           C  
ATOM   1004  CG  ASP A 130       0.576  12.592   2.927  1.00  0.00           C  
ATOM   1005  OD1 ASP A 130       1.689  13.054   2.961  1.00  0.00           O  
ATOM   1006  OD2 ASP A 130       0.054  12.112   3.905  1.00  0.00           O  
ATOM   1007  N   GLY A 131       1.666  15.764   0.713  1.00  0.00           N  
ATOM   1008  CA  GLY A 131       1.896  17.150   1.117  1.00  0.00           C  
ATOM   1009  C   GLY A 131       3.016  17.269   2.139  1.00  0.00           C  
ATOM   1010  O   GLY A 131       3.733  16.309   2.398  1.00  0.00           O  
ATOM   1011  N   TRP A 132       3.162  18.456   2.719  1.00  0.00           N  
ATOM   1012  CA  TRP A 132       4.214  18.690   3.706  1.00  0.00           C  
ATOM   1013  C   TRP A 132       3.943  17.994   5.024  1.00  0.00           C  
ATOM   1014  O   TRP A 132       2.831  18.037   5.537  1.00  0.00           O  
ATOM   1015  CB  TRP A 132       4.396  20.194   3.946  1.00  0.00           C  
ATOM   1016  CG  TRP A 132       5.055  20.917   2.811  1.00  0.00           C  
ATOM   1017  CD1 TRP A 132       4.446  21.455   1.726  1.00  0.00           C  
ATOM   1018  CD2 TRP A 132       6.451  21.183   2.652  1.00  0.00           C  
ATOM   1019  NE1 TRP A 132       5.373  22.036   0.902  1.00  0.00           N  
ATOM   1020  CE2 TRP A 132       6.612  21.883   1.450  1.00  0.00           C  
ATOM   1021  CE3 TRP A 132       7.577  20.895   3.413  1.00  0.00           C  
ATOM   1022  CZ2 TRP A 132       7.846  22.299   0.986  1.00  0.00           C  
ATOM   1023  CZ3 TRP A 132       8.815  21.310   2.954  1.00  0.00           C  
ATOM   1024  CH2 TRP A 132       8.946  21.994   1.774  1.00  0.00           C  
ATOM   1025  N   ARG A 133       4.986  17.357   5.562  1.00  0.00           N  
ATOM   1026  CA  ARG A 133       4.917  16.670   6.856  1.00  0.00           C  
ATOM   1027  C   ARG A 133       6.226  16.901   7.617  1.00  0.00           C  
ATOM   1028  O   ARG A 133       7.270  17.097   7.005  1.00  0.00           O  
ATOM   1029  CB  ARG A 133       4.586  15.186   6.725  1.00  0.00           C  
ATOM   1030  CG  ARG A 133       3.244  14.838   6.092  1.00  0.00           C  
ATOM   1031  CD  ARG A 133       2.050  15.190   6.904  1.00  0.00           C  
ATOM   1032  NE  ARG A 133       0.786  14.731   6.343  1.00  0.00           N  
ATOM   1033  CZ  ARG A 133       0.061  15.380   5.404  1.00  0.00           C  
ATOM   1034  NH1 ARG A 133       0.432  16.544   4.924  1.00  0.00           N  
ATOM   1035  NH2 ARG A 133      -1.061  14.819   4.988  1.00  0.00           N  
ATOM   1036  N   LEU A 134       6.182  16.888   8.948  1.00  0.00           N  
ATOM   1037  CA  LEU A 134       7.372  17.186   9.744  1.00  0.00           C  
ATOM   1038  C   LEU A 134       8.334  16.009   9.835  1.00  0.00           C  
ATOM   1039  O   LEU A 134       7.922  14.865  10.018  1.00  0.00           O  
ATOM   1040  CB  LEU A 134       6.963  17.634  11.154  1.00  0.00           C  
ATOM   1041  CG  LEU A 134       6.181  18.952  11.220  1.00  0.00           C  
ATOM   1042  CD1 LEU A 134       5.860  19.295  12.667  1.00  0.00           C  
ATOM   1043  CD2 LEU A 134       6.995  20.056  10.571  1.00  0.00           C  
ATOM   1044  N   SER A 135       9.618  16.330   9.706  1.00  0.00           N  
ATOM   1045  CA  SER A 135      10.705  15.363   9.764  1.00  0.00           C  
ATOM   1046  C   SER A 135      11.524  15.511  11.038  1.00  0.00           C  
ATOM   1047  O   SER A 135      12.052  14.535  11.557  1.00  0.00           O  
ATOM   1048  CB  SER A 135      11.608  15.507   8.557  1.00  0.00           C  
ATOM   1049  OG  SER A 135      10.959  15.164   7.373  1.00  0.00           O  
ATOM   1050  N   SER A 136      11.626  16.738  11.548  1.00  0.00           N  
ATOM   1051  CA  SER A 136      12.427  16.968  12.754  1.00  0.00           C  
ATOM   1052  C   SER A 136      11.722  17.883  13.744  1.00  0.00           C  
ATOM   1053  O   SER A 136      11.256  18.947  13.344  1.00  0.00           O  
ATOM   1054  CB  SER A 136      13.776  17.554  12.391  1.00  0.00           C  
ATOM   1055  OG  SER A 136      14.579  17.769  13.519  1.00  0.00           O  
ATOM   1056  N   VAL A 137      11.683  17.434  15.007  1.00  0.00           N  
ATOM   1057  CA  VAL A 137      11.050  18.130  16.130  1.00  0.00           C  
ATOM   1058  C   VAL A 137      12.062  18.533  17.209  1.00  0.00           C  
ATOM   1059  O   VAL A 137      12.386  17.701  18.058  1.00  0.00           O  
ATOM   1060  CB  VAL A 137       9.948  17.255  16.778  1.00  0.00           C  
ATOM   1061  CG1 VAL A 137       9.300  17.985  17.945  1.00  0.00           C  
ATOM   1062  CG2 VAL A 137       8.902  16.870  15.748  1.00  0.00           C  
ATOM   1063  N   LYS A 138      12.573  19.768  17.209  1.00  0.00           N  
ATOM   1064  CA  LYS A 138      13.513  20.185  18.250  1.00  0.00           C  
ATOM   1065  C   LYS A 138      12.988  21.312  19.124  1.00  0.00           C  
ATOM   1066  O   LYS A 138      12.579  22.355  18.631  1.00  0.00           O  
ATOM   1067  CB  LYS A 138      14.840  20.609  17.618  1.00  0.00           C  
ATOM   1068  CG  LYS A 138      15.841  21.204  18.597  1.00  0.00           C  
ATOM   1069  CD  LYS A 138      17.145  21.562  17.903  1.00  0.00           C  
ATOM   1070  CE  LYS A 138      18.151  22.148  18.883  1.00  0.00           C  
ATOM   1071  NZ  LYS A 138      19.473  22.394  18.243  1.00  0.00           N  
ATOM   1072  N   LEU A 139      13.005  21.122  20.433  1.00  0.00           N  
ATOM   1073  CA  LEU A 139      12.569  22.181  21.332  1.00  0.00           C  
ATOM   1074  C   LEU A 139      13.731  22.785  22.109  1.00  0.00           C  
ATOM   1075  O   LEU A 139      14.587  22.054  22.605  1.00  0.00           O  
ATOM   1076  CB  LEU A 139      11.512  21.643  22.298  1.00  0.00           C  
ATOM   1077  CG  LEU A 139      10.238  21.110  21.638  1.00  0.00           C  
ATOM   1078  CD1 LEU A 139       9.310  20.530  22.695  1.00  0.00           C  
ATOM   1079  CD2 LEU A 139       9.554  22.233  20.876  1.00  0.00           C  
ATOM   1080  N   THR A 140      13.748  24.114  22.220  1.00  0.00           N  
ATOM   1081  CA  THR A 140      14.765  24.813  23.000  1.00  0.00           C  
ATOM   1082  C   THR A 140      14.121  25.779  23.985  1.00  0.00           C  
ATOM   1083  O   THR A 140      13.464  26.725  23.573  1.00  0.00           O  
ATOM   1084  CB  THR A 140      15.741  25.591  22.099  1.00  0.00           C  
ATOM   1085  OG1 THR A 140      16.389  24.686  21.195  1.00  0.00           O  
ATOM   1086  CG2 THR A 140      16.790  26.298  22.943  1.00  0.00           C  
ATOM   1087  N   ALA A 141      14.314  25.546  25.282  1.00  0.00           N  
ATOM   1088  CA  ALA A 141      13.720  26.398  26.309  1.00  0.00           C  
ATOM   1089  C   ALA A 141      14.417  27.751  26.389  1.00  0.00           C  
ATOM   1090  O   ALA A 141      15.634  27.844  26.226  1.00  0.00           O  
ATOM   1091  CB  ALA A 141      13.760  25.709  27.665  1.00  0.00           C  
ATOM   1092  N   SER A 142      13.624  28.785  26.645  1.00  0.00           N  
ATOM   1093  CA  SER A 142      14.120  30.147  26.805  1.00  0.00           C  
ATOM   1094  C   SER A 142      13.721  30.667  28.181  1.00  0.00           C  
ATOM   1095  O   SER A 142      14.474  31.394  28.831  1.00  0.00           O  
ATOM   1096  CB  SER A 142      13.575  31.038  25.706  1.00  0.00           C  
ATOM   1097  OG  SER A 142      14.049  30.660  24.444  1.00  0.00           O  
ATOM   1098  N   TYR A 143      12.526  30.271  28.601  1.00  0.00           N  
ATOM   1099  CA  TYR A 143      11.976  30.669  29.888  1.00  0.00           C  
ATOM   1100  C   TYR A 143      11.188  29.548  30.550  1.00  0.00           C  
ATOM   1101  O   TYR A 143      10.263  28.980  29.969  1.00  0.00           O  
ATOM   1102  CB  TYR A 143      11.083  31.899  29.739  1.00  0.00           C  
ATOM   1103  CG  TYR A 143      10.310  32.234  30.996  1.00  0.00           C  
ATOM   1104  CD1 TYR A 143      10.924  32.837  32.083  1.00  0.00           C  
ATOM   1105  CD2 TYR A 143       8.958  31.945  31.084  1.00  0.00           C  
ATOM   1106  CE1 TYR A 143      10.207  33.139  33.229  1.00  0.00           C  
ATOM   1107  CE2 TYR A 143       8.235  32.241  32.216  1.00  0.00           C  
ATOM   1108  CZ  TYR A 143       8.859  32.839  33.289  1.00  0.00           C  
ATOM   1109  OH  TYR A 143       8.134  33.135  34.422  1.00  0.00           O  
ATOM   1110  N   GLN A 144      11.554  29.243  31.783  1.00  0.00           N  
ATOM   1111  CA  GLN A 144      10.889  28.193  32.529  1.00  0.00           C  
ATOM   1112  C   GLN A 144      10.135  28.740  33.726  1.00  0.00           C  
ATOM   1113  O   GLN A 144      10.675  29.530  34.502  1.00  0.00           O  
ATOM   1114  CB  GLN A 144      11.916  27.156  32.993  1.00  0.00           C  
ATOM   1115  CG  GLN A 144      12.593  26.399  31.864  1.00  0.00           C  
ATOM   1116  CD  GLN A 144      13.661  25.446  32.370  1.00  0.00           C  
ATOM   1117  OE1 GLN A 144      13.873  25.317  33.579  1.00  0.00           O  
ATOM   1118  NE2 GLN A 144      14.341  24.777  31.448  1.00  0.00           N  
ATOM   1119  N   GLU A 145       8.892  28.313  33.873  1.00  0.00           N  
ATOM   1120  CA  GLU A 145       8.093  28.650  35.040  1.00  0.00           C  
ATOM   1121  C   GLU A 145       7.443  27.378  35.543  1.00  0.00           C  
ATOM   1122  O   GLU A 145       6.367  26.999  35.074  1.00  0.00           O  
ATOM   1123  CB  GLU A 145       7.050  29.710  34.692  1.00  0.00           C  
ATOM   1124  CG  GLU A 145       6.167  30.147  35.850  1.00  0.00           C  
ATOM   1125  CD  GLU A 145       5.270  31.289  35.447  1.00  0.00           C  
ATOM   1126  OE1 GLU A 145       5.484  31.846  34.396  1.00  0.00           O  
ATOM   1127  OE2 GLU A 145       4.302  31.540  36.129  1.00  0.00           O  
ATOM   1128  N   ASN A 146       8.112  26.730  36.496  1.00  0.00           N  
ATOM   1129  CA  ASN A 146       7.688  25.425  36.981  1.00  0.00           C  
ATOM   1130  C   ASN A 146       7.628  24.443  35.817  1.00  0.00           C  
ATOM   1131  O   ASN A 146       6.678  23.698  35.687  1.00  0.00           O  
ATOM   1132  CB  ASN A 146       6.352  25.490  37.696  1.00  0.00           C  
ATOM   1133  CG  ASN A 146       6.083  24.313  38.592  1.00  0.00           C  
ATOM   1134  OD1 ASN A 146       7.007  23.700  39.142  1.00  0.00           O  
ATOM   1135  ND2 ASN A 146       4.831  23.945  38.677  1.00  0.00           N  
ATOM   1136  N   ALA A 147       8.655  24.455  34.971  1.00  0.00           N  
ATOM   1137  CA  ALA A 147       8.691  23.600  33.788  1.00  0.00           C  
ATOM   1138  C   ALA A 147       8.627  22.123  34.153  1.00  0.00           C  
ATOM   1139  O   ALA A 147       9.357  21.657  35.030  1.00  0.00           O  
ATOM   1140  CB  ALA A 147       9.942  23.892  32.979  1.00  0.00           C  
ATOM   1141  N   HIS A 148       7.745  21.390  33.475  1.00  0.00           N  
ATOM   1142  CA  HIS A 148       7.608  19.958  33.711  1.00  0.00           C  
ATOM   1143  C   HIS A 148       8.692  19.194  32.968  1.00  0.00           C  
ATOM   1144  O   HIS A 148       9.268  18.251  33.504  1.00  0.00           O  
ATOM   1145  CB  HIS A 148       6.221  19.460  33.287  1.00  0.00           C  
ATOM   1146  CG  HIS A 148       5.885  18.092  33.796  1.00  0.00           C  
ATOM   1147  ND1 HIS A 148       6.156  16.940  33.091  1.00  0.00           N  
ATOM   1148  CD2 HIS A 148       5.296  17.699  34.950  1.00  0.00           C  
ATOM   1149  CE1 HIS A 148       5.748  15.896  33.790  1.00  0.00           C  
ATOM   1150  NE2 HIS A 148       5.223  16.330  34.921  1.00  0.00           N  
ATOM   1151  N   LEU A 149       8.973  19.611  31.727  1.00  0.00           N  
ATOM   1152  CA  LEU A 149      10.005  18.955  30.922  1.00  0.00           C  
ATOM   1153  C   LEU A 149      11.336  18.963  31.664  1.00  0.00           C  
ATOM   1154  O   LEU A 149      12.061  17.967  31.672  1.00  0.00           O  
ATOM   1155  CB  LEU A 149      10.145  19.647  29.553  1.00  0.00           C  
ATOM   1156  CG  LEU A 149       8.985  19.408  28.576  1.00  0.00           C  
ATOM   1157  CD1 LEU A 149       9.124  20.321  27.365  1.00  0.00           C  
ATOM   1158  CD2 LEU A 149       8.970  17.948  28.150  1.00  0.00           C  
ATOM   1159  N   ALA A 150      11.631  20.077  32.333  1.00  0.00           N  
ATOM   1160  CA  ALA A 150      12.873  20.239  33.081  1.00  0.00           C  
ATOM   1161  C   ALA A 150      13.019  19.214  34.211  1.00  0.00           C  
ATOM   1162  O   ALA A 150      14.127  18.995  34.705  1.00  0.00           O  
ATOM   1163  CB  ALA A 150      12.955  21.651  33.641  1.00  0.00           C  
ATOM   1164  N   ARG A 151      11.922  18.582  34.629  1.00  0.00           N  
ATOM   1165  CA  ARG A 151      11.972  17.595  35.691  1.00  0.00           C  
ATOM   1166  C   ARG A 151      11.370  16.268  35.231  1.00  0.00           C  
ATOM   1167  O   ARG A 151      11.301  15.304  35.993  1.00  0.00           O  
ATOM   1168  CB  ARG A 151      11.313  18.108  36.961  1.00  0.00           C  
ATOM   1169  CG  ARG A 151      12.013  19.310  37.571  1.00  0.00           C  
ATOM   1170  CD  ARG A 151      13.366  19.014  38.106  1.00  0.00           C  
ATOM   1171  NE  ARG A 151      14.049  20.155  38.690  1.00  0.00           N  
ATOM   1172  CZ  ARG A 151      14.841  21.004  38.003  1.00  0.00           C  
ATOM   1173  NH1 ARG A 151      15.086  20.828  36.720  1.00  0.00           N  
ATOM   1174  NH2 ARG A 151      15.388  22.012  38.660  1.00  0.00           N  
ATOM   1175  N   ALA A 152      10.967  16.217  33.954  1.00  0.00           N  
ATOM   1176  CA  ALA A 152      10.387  15.015  33.358  1.00  0.00           C  
ATOM   1177  C   ALA A 152      11.516  14.161  32.792  1.00  0.00           C  
ATOM   1178  O   ALA A 152      11.325  13.004  32.433  1.00  0.00           O  
ATOM   1179  CB  ALA A 152       9.391  15.345  32.260  1.00  0.00           C  
ATOM   1180  N   ALA A 153      12.717  14.747  32.722  1.00  0.00           N  
ATOM   1181  CA  ALA A 153      13.863  14.059  32.120  1.00  0.00           C  
ATOM   1182  C   ALA A 153      14.046  12.678  32.739  1.00  0.00           C  
ATOM   1183  O   ALA A 153      14.293  11.713  32.019  1.00  0.00           O  
ATOM   1184  CB  ALA A 153      15.123  14.886  32.285  1.00  0.00           C  
ATOM   1185  N   ALA A 154      13.876  12.554  34.055  1.00  0.00           N  
ATOM   1186  CA  ALA A 154      14.008  11.261  34.717  1.00  0.00           C  
ATOM   1187  C   ALA A 154      13.006  10.240  34.178  1.00  0.00           C  
ATOM   1188  O   ALA A 154      13.305   9.047  34.098  1.00  0.00           O  
ATOM   1189  CB  ALA A 154      13.843  11.431  36.220  1.00  0.00           C  
ATOM   1190  N   ALA A 155      11.817  10.716  33.805  1.00  0.00           N  
ATOM   1191  CA  ALA A 155      10.753   9.872  33.277  1.00  0.00           C  
ATOM   1192  C   ALA A 155      10.903   9.677  31.766  1.00  0.00           C  
ATOM   1193  O   ALA A 155      10.257   8.807  31.182  1.00  0.00           O  
ATOM   1194  CB  ALA A 155       9.393  10.473  33.601  1.00  0.00           C  
ATOM   1195  N   GLY A 156      11.757  10.484  31.132  1.00  0.00           N  
ATOM   1196  CA  GLY A 156      11.979  10.387  29.693  1.00  0.00           C  
ATOM   1197  C   GLY A 156      11.567  11.661  28.967  1.00  0.00           C  
ATOM   1198  O   GLY A 156      11.160  12.648  29.572  1.00  0.00           O  
ATOM   1199  N   GLN A 157      11.658  11.637  27.643  1.00  0.00           N  
ATOM   1200  CA  GLN A 157      11.362  12.810  26.825  1.00  0.00           C  
ATOM   1201  C   GLN A 157       9.871  12.931  26.527  1.00  0.00           C  
ATOM   1202  O   GLN A 157       9.451  12.839  25.373  1.00  0.00           O  
ATOM   1203  CB  GLN A 157      12.142  12.755  25.512  1.00  0.00           C  
ATOM   1204  CG  GLN A 157      11.807  11.560  24.635  1.00  0.00           C  
ATOM   1205  CD  GLN A 157      12.627  10.333  24.986  1.00  0.00           C  
ATOM   1206  OE1 GLN A 157      12.759   9.971  26.155  1.00  0.00           O  
ATOM   1207  NE2 GLN A 157      13.188   9.688  23.969  1.00  0.00           N  
ATOM   1208  N   ALA A 158       9.079  13.143  27.576  1.00  0.00           N  
ATOM   1209  CA  ALA A 158       7.634  13.270  27.438  1.00  0.00           C  
ATOM   1210  C   ALA A 158       7.012  13.979  28.636  1.00  0.00           C  
ATOM   1211  O   ALA A 158       7.532  13.911  29.749  1.00  0.00           O  
ATOM   1212  CB  ALA A 158       7.002  11.897  27.247  1.00  0.00           C  
ATOM   1213  N   GLY A 159       5.897  14.651  28.376  1.00  0.00           N  
ATOM   1214  CA  GLY A 159       5.155  15.414  29.374  1.00  0.00           C  
ATOM   1215  C   GLY A 159       5.883  16.682  29.809  1.00  0.00           C  
ATOM   1216  O   GLY A 159       5.394  17.757  29.598  1.00  0.00           O  
ATOM   1217  OXT GLY A 159       6.943  16.614  30.360  1.00  0.00           O  
TER    1218      GLY A 159                                                      
END   
