# Supplementary material for: OpenStructure: an integrated software framework for computational structural biology
Source: Acta Crystallogr D Biol Crystallogr. 2013 Apr 19;69(Pt 5):701–9. doi: 10.1107/S0907444913007051 (PMC3640466; doi:10.1107/S0907444913007051)
Supplement: Supplementary file 1 [file d-69-00701-sup1.zip › Fig-3a/data/server7.pdb]

ATOM      1  N   ASN A   2      17.972  30.414  -6.760  1.00 15.87           N  
ATOM      2  CA  ASN A   2      18.220  31.457  -5.740  1.00 15.87           C  
ATOM      3  C   ASN A   2      17.165  31.370  -4.692  1.00 15.87           C  
ATOM      4  O   ASN A   2      16.670  30.284  -4.391  1.00 15.87           O  
ATOM      5  CB  ASN A   2      18.163  32.850  -6.383  1.00 15.87           C  
ATOM      6  CG  ASN A   2      19.289  32.926  -7.404  1.00 15.87           C  
ATOM      7  OD1 ASN A   2      20.373  32.383  -7.199  1.00 15.87           O  
ATOM      8  ND2 ASN A   2      19.020  33.611  -8.548  1.00 15.87           N  
ATOM      9  N   ALA A   3      16.801  32.519  -4.092  1.00 26.93           N  
ATOM     10  CA  ALA A   3      15.777  32.470  -3.094  1.00 26.93           C  
ATOM     11  C   ALA A   3      14.504  32.132  -3.794  1.00 26.93           C  
ATOM     12  O   ALA A   3      14.221  32.647  -4.874  1.00 26.93           O  
ATOM     13  CB  ALA A   3      15.561  33.804  -2.357  1.00 26.93           C  
ATOM     14  N   MET A   4      13.715  31.217  -3.202  1.00 99.96           N  
ATOM     15  CA  MET A   4      12.459  30.864  -3.790  1.00 99.96           C  
ATOM     16  C   MET A   4      11.533  30.499  -2.685  1.00 99.96           C  
ATOM     17  O   MET A   4      11.567  29.371  -2.201  1.00 99.96           O  
ATOM     18  CB  MET A   4      12.553  29.632  -4.706  1.00 99.96           C  
ATOM     19  CG  MET A   4      11.221  29.228  -5.338  1.00 99.96           C  
ATOM     20  SD  MET A   4      11.323  27.801  -6.459  0.75 99.96           S  
ATOM     21  CE  MET A   4      11.794  26.610  -5.170  1.00 99.96           C  
ATOM     22  N   ASP A   5      10.682  31.444  -2.248  1.00227.99           N  
ATOM     23  CA  ASP A   5       9.735  31.097  -1.233  1.00227.99           C  
ATOM     24  C   ASP A   5       8.434  30.792  -1.896  1.00227.99           C  
ATOM     25  O   ASP A   5       8.288  30.973  -3.104  1.00227.99           O  
ATOM     26  CB  ASP A   5       9.500  32.187  -0.170  1.00227.99           C  
ATOM     27  CG  ASP A   5       8.959  33.439  -0.838  1.00227.99           C  
ATOM     28  OD1 ASP A   5       9.585  33.903  -1.829  1.00227.99           O  
ATOM     29  OD2 ASP A   5       7.909  33.948  -0.363  1.00227.99           O  
ATOM     30  N   ALA A   6       7.460  30.273  -1.119  1.00 91.05           N  
ATOM     31  CA  ALA A   6       6.154  30.022  -1.655  1.00 91.05           C  
ATOM     32  C   ALA A   6       5.176  30.445  -0.607  1.00 91.05           C  
ATOM     33  O   ALA A   6       5.336  30.120   0.569  1.00 91.05           O  
ATOM     34  CB  ALA A   6       5.876  28.538  -1.953  1.00 91.05           C  
ATOM     35  N   GLU A   7       4.140  31.203  -1.012  1.00 37.69           N  
ATOM     36  CA  GLU A   7       3.141  31.645  -0.084  1.00 37.69           C  
ATOM     37  C   GLU A   7       2.351  30.461   0.376  1.00 37.69           C  
ATOM     38  O   GLU A   7       2.103  30.286   1.568  1.00 37.69           O  
ATOM     39  CB  GLU A   7       2.162  32.648  -0.719  1.00 37.69           C  
ATOM     40  CG  GLU A   7       2.818  33.991  -1.059  1.00 37.69           C  
ATOM     41  CD  GLU A   7       1.786  34.885  -1.731  1.00 37.69           C  
ATOM     42  OE1 GLU A   7       1.143  34.420  -2.710  1.00 37.69           O  
ATOM     43  OE2 GLU A   7       1.628  36.047  -1.271  1.00 37.69           O  
ATOM     44  N   THR A   8       1.957  29.592  -0.573  1.00 93.95           N  
ATOM     45  CA  THR A   8       1.130  28.470  -0.245  1.00 93.95           C  
ATOM     46  C   THR A   8       1.881  27.560   0.666  1.00 93.95           C  
ATOM     47  O   THR A   8       1.340  27.081   1.661  1.00 93.95           O  
ATOM     48  CB  THR A   8       0.751  27.659  -1.445  1.00 93.95           C  
ATOM     49  OG1 THR A   8       1.917  27.134  -2.064  1.00 93.95           O  
ATOM     50  CG2 THR A   8      -0.019  28.553  -2.431  1.00 93.95           C  
ATOM     51  N   ASP A   9       3.162  27.311   0.348  1.00 43.82           N  
ATOM     52  CA  ASP A   9       3.944  26.377   1.101  1.00 43.82           C  
ATOM     53  C   ASP A   9       4.091  26.875   2.502  1.00 43.82           C  
ATOM     54  O   ASP A   9       3.973  26.108   3.456  1.00 43.82           O  
ATOM     55  CB  ASP A   9       5.358  26.197   0.522  1.00 43.82           C  
ATOM     56  CG  ASP A   9       5.241  25.540  -0.849  1.00 43.82           C  
ATOM     57  OD1 ASP A   9       4.143  25.014  -1.174  1.00 43.82           O  
ATOM     58  OD2 ASP A   9       6.257  25.558  -1.593  1.00 43.82           O  
ATOM     59  N   ARG A  10       4.338  28.186   2.668  1.00113.66           N  
ATOM     60  CA  ARG A  10       4.557  28.705   3.985  1.00113.66           C  
ATOM     61  C   ARG A  10       3.324  28.494   4.800  1.00113.66           C  
ATOM     62  O   ARG A  10       3.400  28.112   5.966  1.00113.66           O  
ATOM     63  CB  ARG A  10       4.908  30.202   3.984  1.00113.66           C  
ATOM     64  CG  ARG A  10       6.294  30.462   3.393  1.00113.66           C  
ATOM     65  CD  ARG A  10       6.692  31.937   3.318  1.00113.66           C  
ATOM     66  NE  ARG A  10       6.765  32.472   4.707  1.00113.66           N  
ATOM     67  CZ  ARG A  10       5.698  33.148   5.223  1.00113.66           C  
ATOM     68  NH1 ARG A  10       4.578  33.319   4.463  1.00113.66           N  
ATOM     69  NH2 ARG A  10       5.751  33.664   6.486  1.00113.66           N  
ATOM     70  N   ALA A  11       2.147  28.738   4.201  1.00 27.32           N  
ATOM     71  CA  ALA A  11       0.911  28.565   4.906  1.00 27.32           C  
ATOM     72  C   ALA A  11       0.751  27.120   5.269  1.00 27.32           C  
ATOM     73  O   ALA A  11       0.289  26.789   6.359  1.00 27.32           O  
ATOM     74  CB  ALA A  11      -0.314  28.967   4.069  1.00 27.32           C  
ATOM     75  N   GLU A  12       1.127  26.204   4.360  1.00 36.34           N  
ATOM     76  CA  GLU A  12       0.928  24.808   4.630  1.00 36.34           C  
ATOM     77  C   GLU A  12       1.769  24.386   5.799  1.00 36.34           C  
ATOM     78  O   GLU A  12       1.309  23.646   6.666  1.00 36.34           O  
ATOM     79  CB  GLU A  12       1.295  23.918   3.432  1.00 36.34           C  
ATOM     80  CG  GLU A  12       0.361  24.111   2.235  1.00 36.34           C  
ATOM     81  CD  GLU A  12       0.880  23.252   1.092  1.00 36.34           C  
ATOM     82  OE1 GLU A  12       0.869  21.999   1.232  1.00 36.34           O  
ATOM     83  OE2 GLU A  12       1.302  23.840   0.064  1.00 36.34           O  
ATOM     84  N   ILE A  13       3.035  24.838   5.851  1.00 53.19           N  
ATOM     85  CA  ILE A  13       3.913  24.430   6.915  1.00 53.19           C  
ATOM     86  C   ILE A  13       3.450  25.007   8.216  1.00 53.19           C  
ATOM     87  O   ILE A  13       3.487  24.336   9.246  1.00 53.19           O  
ATOM     88  CB  ILE A  13       5.341  24.827   6.705  1.00 53.19           C  
ATOM     89  CG1 ILE A  13       5.849  24.259   5.368  1.00 53.19           C  
ATOM     90  CG2 ILE A  13       6.140  24.302   7.912  1.00 53.19           C  
ATOM     91  CD1 ILE A  13       7.199  24.827   4.937  1.00 53.19           C  
ATOM     92  N   ILE A  14       3.015  26.282   8.206  0.50 88.87           N  
ATOM     93  CA  ILE A  14       2.577  26.929   9.409  0.50 88.87           C  
ATOM     94  C   ILE A  14       1.392  26.165   9.908  0.50 88.87           C  
ATOM     95  O   ILE A  14       1.248  25.931  11.107  0.50 88.87           O  
ATOM     96  CB  ILE A  14       2.212  28.378   9.197  0.50 88.87           C  
ATOM     97  CG1 ILE A  14       2.159  29.130  10.530  1.00 88.87           C  
ATOM     98  CG2 ILE A  14       0.893  28.472   8.421  1.00 88.87           C  
ATOM     99  CD1 ILE A  14       2.039  30.642  10.342  1.00 88.87           C  
ATOM    100  N   GLU A  15       0.524  25.726   8.977  1.00106.92           N  
ATOM    101  CA  GLU A  15      -0.663  24.986   9.299  1.00106.92           C  
ATOM    102  C   GLU A  15      -0.287  23.713   9.994  1.00106.92           C  
ATOM    103  O   GLU A  15      -0.943  23.311  10.954  1.00106.92           O  
ATOM    104  CB  GLU A  15      -1.447  24.579   8.041  1.00106.92           C  
ATOM    105  CG  GLU A  15      -2.665  23.704   8.334  1.00106.92           C  
ATOM    106  CD  GLU A  15      -3.796  24.602   8.805  1.00106.92           C  
ATOM    107  OE1 GLU A  15      -3.521  25.538   9.602  1.00106.92           O  
ATOM    108  OE2 GLU A  15      -4.952  24.363   8.367  1.00106.92           O  
ATOM    109  N   LEU A  16       0.782  23.044   9.522  1.00 44.16           N  
ATOM    110  CA  LEU A  16       1.200  21.792  10.084  1.00 44.16           C  
ATOM    111  C   LEU A  16       1.593  22.013  11.508  1.00 44.16           C  
ATOM    112  O   LEU A  16       1.297  21.192  12.376  1.00 44.16           O  
ATOM    113  CB  LEU A  16       2.411  21.189   9.357  1.00 44.16           C  
ATOM    114  CG  LEU A  16       2.871  19.844   9.949  1.00 44.16           C  
ATOM    115  CD1 LEU A  16       1.757  18.791   9.860  1.00 44.16           C  
ATOM    116  CD2 LEU A  16       4.184  19.369   9.307  1.00 44.16           C  
ATOM    117  N   PHE A  17       2.281  23.137  11.782  1.00 61.53           N  
ATOM    118  CA  PHE A  17       2.704  23.455  13.117  1.00 61.53           C  
ATOM    119  C   PHE A  17       1.502  23.616  13.986  1.00 61.53           C  
ATOM    120  O   PHE A  17       1.462  23.100  15.101  1.00 61.53           O  
ATOM    121  CB  PHE A  17       3.421  24.811  13.235  1.00 61.53           C  
ATOM    122  CG  PHE A  17       4.862  24.697  12.894  1.00 61.53           C  
ATOM    123  CD1 PHE A  17       5.285  24.507  11.601  1.00 61.53           C  
ATOM    124  CD2 PHE A  17       5.797  24.827  13.894  1.00 61.53           C  
ATOM    125  CE1 PHE A  17       6.629  24.419  11.322  1.00 61.53           C  
ATOM    126  CE2 PHE A  17       7.139  24.742  13.623  1.00 61.53           C  
ATOM    127  CZ  PHE A  17       7.555  24.533  12.333  1.00 61.53           C  
ATOM    128  N   GLY A  18       0.498  24.363  13.494  1.00 22.39           N  
ATOM    129  CA  GLY A  18      -0.677  24.643  14.264  1.00 22.39           C  
ATOM    130  C   GLY A  18      -1.394  23.364  14.550  1.00 22.39           C  
ATOM    131  O   GLY A  18      -1.888  23.156  15.657  1.00 22.39           O  
ATOM    132  N   ARG A  19      -1.475  22.473  13.544  1.00135.15           N  
ATOM    133  CA  ARG A  19      -2.180  21.240  13.726  1.00135.15           C  
ATOM    134  C   ARG A  19      -1.457  20.404  14.737  1.00135.15           C  
ATOM    135  O   ARG A  19      -2.080  19.680  15.511  1.00135.15           O  
ATOM    136  CB  ARG A  19      -2.413  20.452  12.423  1.00135.15           C  
ATOM    137  CG  ARG A  19      -1.168  19.983  11.673  1.00135.15           C  
ATOM    138  CD  ARG A  19      -1.470  19.704  10.197  1.00135.15           C  
ATOM    139  NE  ARG A  19      -2.719  18.890  10.150  1.00135.15           N  
ATOM    140  CZ  ARG A  19      -2.658  17.529  10.080  1.00135.15           C  
ATOM    141  NH1 ARG A  19      -1.447  16.905  10.006  1.00135.15           N  
ATOM    142  NH2 ARG A  19      -3.810  16.795  10.080  1.00135.15           N  
ATOM    143  N   TYR A  20      -0.114  20.485  14.756  1.00 69.38           N  
ATOM    144  CA  TYR A  20       0.696  19.772  15.704  1.00 69.38           C  
ATOM    145  C   TYR A  20       0.304  20.232  17.073  1.00 69.38           C  
ATOM    146  O   TYR A  20       0.071  19.421  17.968  1.00 69.38           O  
ATOM    147  CB  TYR A  20       2.190  20.108  15.499  1.00 69.38           C  
ATOM    148  CG  TYR A  20       3.048  19.600  16.615  1.00 69.38           C  
ATOM    149  CD1 TYR A  20       3.547  18.317  16.607  1.00 69.38           C  
ATOM    150  CD2 TYR A  20       3.376  20.425  17.670  1.00 69.38           C  
ATOM    151  CE1 TYR A  20       4.343  17.869  17.636  1.00 69.38           C  
ATOM    152  CE2 TYR A  20       4.171  19.983  18.702  1.00 69.38           C  
ATOM    153  CZ  TYR A  20       4.657  18.698  18.685  1.00 69.38           C  
ATOM    154  OH  TYR A  20       5.475  18.232  19.736  1.00 69.38           O  
ATOM    155  N   ALA A  21       0.203  21.559  17.266  1.00 37.38           N  
ATOM    156  CA  ALA A  21      -0.140  22.100  18.549  1.00 37.38           C  
ATOM    157  C   ALA A  21      -1.522  21.662  18.898  1.00 37.38           C  
ATOM    158  O   ALA A  21      -1.798  21.303  20.041  1.00 37.38           O  
ATOM    159  CB  ALA A  21      -0.117  23.640  18.582  1.00 37.38           C  
ATOM    160  N   ASP A  22      -2.430  21.667  17.906  1.00 70.39           N  
ATOM    161  CA  ASP A  22      -3.800  21.353  18.176  1.00 70.39           C  
ATOM    162  C   ASP A  22      -3.900  19.950  18.685  1.00 70.39           C  
ATOM    163  O   ASP A  22      -4.597  19.689  19.665  1.00 70.39           O  
ATOM    164  CB  ASP A  22      -4.691  21.469  16.926  1.00 70.39           C  
ATOM    165  CG  ASP A  22      -6.141  21.481  17.386  1.00 70.39           C  
ATOM    166  OD1 ASP A  22      -6.369  21.375  18.620  1.00 70.39           O  
ATOM    167  OD2 ASP A  22      -7.039  21.600  16.510  1.00 70.39           O  
ATOM    168  N   ILE A  23      -3.194  19.003  18.046  1.00103.76           N  
ATOM    169  CA  ILE A  23      -3.303  17.638  18.467  1.00103.76           C  
ATOM    170  C   ILE A  23      -2.720  17.473  19.830  1.00103.76           C  
ATOM    171  O   ILE A  23      -3.250  16.728  20.653  1.00103.76           O  
ATOM    172  CB  ILE A  23      -2.653  16.658  17.556  1.00103.76           C  
ATOM    173  CG1 ILE A  23      -3.252  16.785  16.148  1.00103.76           C  
ATOM    174  CG2 ILE A  23      -2.875  15.277  18.185  1.00103.76           C  
ATOM    175  CD1 ILE A  23      -4.777  16.661  16.140  1.00103.76           C  
ATOM    176  N   ALA A  24      -1.605  18.169  20.109  1.00 33.35           N  
ATOM    177  CA  ALA A  24      -0.978  18.019  21.387  1.00 33.35           C  
ATOM    178  C   ALA A  24      -1.983  18.412  22.414  1.00 33.35           C  
ATOM    179  O   ALA A  24      -2.097  17.780  23.462  1.00 33.35           O  
ATOM    180  CB  ALA A  24       0.252  18.927  21.562  1.00 33.35           C  
ATOM    181  N   ASP A  25      -2.748  19.475  22.127  1.00 51.91           N  
ATOM    182  CA  ASP A  25      -3.735  19.942  23.049  1.00 51.91           C  
ATOM    183  C   ASP A  25      -4.795  18.891  23.213  1.00 51.91           C  
ATOM    184  O   ASP A  25      -5.332  18.719  24.304  1.00 51.91           O  
ATOM    185  CB  ASP A  25      -4.401  21.244  22.579  1.00 51.91           C  
ATOM    186  CG  ASP A  25      -3.353  22.346  22.673  1.00 51.91           C  
ATOM    187  OD1 ASP A  25      -2.615  22.370  23.695  1.00 51.91           O  
ATOM    188  OD2 ASP A  25      -3.267  23.169  21.723  1.00 51.91           O  
ATOM    189  N   LEU A  26      -5.138  18.176  22.122  1.00144.75           N  
ATOM    190  CA  LEU A  26      -6.196  17.199  22.139  1.00144.75           C  
ATOM    191  C   LEU A  26      -5.869  16.038  23.037  1.00144.75           C  
ATOM    192  O   LEU A  26      -6.643  15.736  23.942  1.00144.75           O  
ATOM    193  CB  LEU A  26      -6.467  16.665  20.707  1.00144.75           C  
ATOM    194  CG  LEU A  26      -7.648  15.685  20.480  1.00144.75           C  
ATOM    195  CD1 LEU A  26      -7.790  15.380  18.978  1.00144.75           C  
ATOM    196  CD2 LEU A  26      -7.539  14.379  21.286  1.00144.75           C  
ATOM    197  N   LYS A  27      -4.690  15.413  22.832  1.00330.75           N  
ATOM    198  CA  LYS A  27      -4.213  14.213  23.459  1.00330.75           C  
ATOM    199  C   LYS A  27      -4.578  13.087  22.543  1.00330.75           C  
ATOM    200  O   LYS A  27      -4.939  11.991  22.970  1.00330.75           O  
ATOM    201  CB  LYS A  27      -4.733  13.946  24.897  1.00330.75           C  
ATOM    202  CG  LYS A  27      -6.119  13.308  25.060  1.00330.75           C  
ATOM    203  CD  LYS A  27      -6.396  12.894  26.506  1.00330.75           C  
ATOM    204  CE  LYS A  27      -7.833  12.441  26.767  1.00330.75           C  
ATOM    205  NZ  LYS A  27      -8.051  12.299  28.224  1.00330.75           N  
ATOM    206  N   GLU A  28      -4.450  13.338  21.224  1.00147.72           N  
ATOM    207  CA  GLU A  28      -4.741  12.329  20.253  1.00147.72           C  
ATOM    208  C   GLU A  28      -3.425  11.783  19.830  1.00147.72           C  
ATOM    209  O   GLU A  28      -2.577  12.492  19.288  1.00147.72           O  
ATOM    210  CB  GLU A  28      -5.453  12.848  18.993  1.00147.72           C  
ATOM    211  CG  GLU A  28      -5.843  11.729  18.026  1.00147.72           C  
ATOM    212  CD  GLU A  28      -6.976  10.934  18.660  1.00147.72           C  
ATOM    213  OE1 GLU A  28      -7.113  10.992  19.911  1.00147.72           O  
ATOM    214  OE2 GLU A  28      -7.717  10.254  17.900  1.00147.72           O  
ATOM    215  N   PHE A  29      -3.239  10.484  20.102  1.00108.91           N  
ATOM    216  CA  PHE A  29      -2.041   9.759  19.824  1.00108.91           C  
ATOM    217  C   PHE A  29      -1.827   9.736  18.344  1.00108.91           C  
ATOM    218  O   PHE A  29      -0.757  10.073  17.842  1.00108.91           O  
ATOM    219  CB  PHE A  29      -2.211   8.308  20.317  1.00108.91           C  
ATOM    220  CG  PHE A  29      -1.000   7.478  20.071  1.00108.91           C  
ATOM    221  CD1 PHE A  29       0.018   7.444  20.992  1.00108.91           C  
ATOM    222  CD2 PHE A  29      -0.898   6.715  18.932  1.00108.91           C  
ATOM    223  CE1 PHE A  29       1.131   6.669  20.776  1.00108.91           C  
ATOM    224  CE2 PHE A  29       0.215   5.937  18.712  1.00108.91           C  
ATOM    225  CZ  PHE A  29       1.232   5.914  19.635  1.00108.91           C  
ATOM    226  N   THR A  30      -2.871   9.369  17.589  1.00113.38           N  
ATOM    227  CA  THR A  30      -2.687   9.200  16.181  1.00113.38           C  
ATOM    228  C   THR A  30      -2.321  10.486  15.506  1.00113.38           C  
ATOM    229  O   THR A  30      -1.347  10.537  14.754  1.00113.38           O  
ATOM    230  CB  THR A  30      -3.917   8.636  15.523  1.00113.38           C  
ATOM    231  OG1 THR A  30      -3.679   8.394  14.143  1.00113.38           O  
ATOM    232  CG2 THR A  30      -5.098   9.602  15.717  1.00113.38           C  
ATOM    233  N   ASP A  31      -3.077  11.569  15.764  1.00101.47           N  
ATOM    234  CA  ASP A  31      -2.859  12.759  14.994  1.00101.47           C  
ATOM    235  C   ASP A  31      -1.539  13.411  15.277  1.00101.47           C  
ATOM    236  O   ASP A  31      -0.783  13.690  14.350  1.00101.47           O  
ATOM    237  CB  ASP A  31      -3.957  13.817  15.189  1.00101.47           C  
ATOM    238  CG  ASP A  31      -3.895  14.812  14.031  1.00101.47           C  
ATOM    239  OD1 ASP A  31      -2.795  15.018  13.451  1.00101.47           O  
ATOM    240  OD2 ASP A  31      -4.972  15.375  13.702  1.00101.47           O  
ATOM    241  N   LEU A  32      -1.212  13.703  16.551  1.00149.71           N  
ATOM    242  CA  LEU A  32      -0.002  14.459  16.721  1.00149.71           C  
ATOM    243  C   LEU A  32       1.198  13.626  16.444  1.00149.71           C  
ATOM    244  O   LEU A  32       2.010  13.987  15.591  1.00149.71           O  
ATOM    245  CB  LEU A  32       0.104  15.183  18.092  1.00149.71           C  
ATOM    246  CG  LEU A  32       1.298  16.162  18.280  1.00149.71           C  
ATOM    247  CD1 LEU A  32       1.176  16.898  19.622  1.00149.71           C  
ATOM    248  CD2 LEU A  32       2.678  15.489  18.153  1.00149.71           C  
ATOM    249  N   PRO A  33       1.343  12.509  17.096  1.00211.70           N  
ATOM    250  CA  PRO A  33       2.511  11.743  16.836  1.00211.70           C  
ATOM    251  C   PRO A  33       2.596  11.307  15.429  1.00211.70           C  
ATOM    252  O   PRO A  33       3.582  11.598  14.753  1.00211.70           O  
ATOM    253  CB  PRO A  33       2.464  10.585  17.828  1.00211.70           C  
ATOM    254  CG  PRO A  33       1.760  11.203  19.049  1.00211.70           C  
ATOM    255  CD  PRO A  33       0.861  12.298  18.454  1.00211.70           C  
ATOM    256  N   ARG A  34       1.552  10.604  14.981  1.00178.48           N  
ATOM    257  CA  ARG A  34       1.641  10.004  13.696  1.00178.48           C  
ATOM    258  C   ARG A  34       1.505  10.963  12.556  1.00178.48           C  
ATOM    259  O   ARG A  34       2.364  11.022  11.677  1.00178.48           O  
ATOM    260  CB  ARG A  34       0.579   8.907  13.500  1.00178.48           C  
ATOM    261  CG  ARG A  34       0.649   7.806  14.564  1.00178.48           C  
ATOM    262  CD  ARG A  34       1.892   6.916  14.467  1.00178.48           C  
ATOM    263  NE  ARG A  34       1.699   5.978  13.324  1.00178.48           N  
ATOM    264  CZ  ARG A  34       1.324   4.687  13.560  1.00178.48           C  
ATOM    265  NH1 ARG A  34       1.168   4.243  14.842  1.00178.48           N  
ATOM    266  NH2 ARG A  34       1.118   3.835  12.514  1.00178.48           N  
ATOM    267  N   ARG A  35       0.433  11.776  12.571  1.00113.71           N  
ATOM    268  CA  ARG A  35       0.080  12.538  11.405  1.00113.71           C  
ATOM    269  C   ARG A  35       1.096  13.573  11.044  1.00113.71           C  
ATOM    270  O   ARG A  35       1.481  13.696   9.883  1.00113.71           O  
ATOM    271  CB  ARG A  35      -1.270  13.261  11.541  1.00113.71           C  
ATOM    272  CG  ARG A  35      -1.732  13.880  10.219  1.00113.71           C  
ATOM    273  CD  ARG A  35      -2.007  12.835   9.136  1.00113.71           C  
ATOM    274  NE  ARG A  35      -2.300  13.551   7.862  1.00113.71           N  
ATOM    275  CZ  ARG A  35      -3.585  13.843   7.507  1.00113.71           C  
ATOM    276  NH1 ARG A  35      -4.615  13.498   8.332  1.00113.71           N  
ATOM    277  NH2 ARG A  35      -3.837  14.478   6.324  1.00113.71           N  
ATOM    278  N   VAL A  36       1.561  14.341  12.038  1.00 53.07           N  
ATOM    279  CA  VAL A  36       2.436  15.450  11.797  1.00 53.07           C  
ATOM    280  C   VAL A  36       3.766  14.993  11.290  1.00 53.07           C  
ATOM    281  O   VAL A  36       4.370  15.656  10.448  1.00 53.07           O  
ATOM    282  CB  VAL A  36       2.682  16.266  13.035  1.00 53.07           C  
ATOM    283  CG1 VAL A  36       3.663  17.402  12.702  1.00 53.07           C  
ATOM    284  CG2 VAL A  36       1.327  16.759  13.569  1.00 53.07           C  
ATOM    285  N   HIS A  37       4.256  13.838  11.779  1.00101.34           N  
ATOM    286  CA  HIS A  37       5.613  13.488  11.480  1.00101.34           C  
ATOM    287  C   HIS A  37       5.686  12.373  10.495  1.00101.34           C  
ATOM    288  O   HIS A  37       4.774  11.558  10.361  1.00101.34           O  
ATOM    289  CB  HIS A  37       6.384  12.995  12.718  1.00101.34           C  
ATOM    290  CG  HIS A  37       6.222  13.886  13.917  1.00101.34           C  
ATOM    291  ND1 HIS A  37       5.266  13.680  14.886  1.00101.34           N  
ATOM    292  CD2 HIS A  37       6.906  14.999  14.302  1.00101.34           C  
ATOM    293  CE1 HIS A  37       5.415  14.669  15.802  1.00101.34           C  
ATOM    294  NE2 HIS A  37       6.397  15.495  15.491  1.00101.34           N  
ATOM    295  N   THR A  38       6.822  12.331   9.770  1.00109.80           N  
ATOM    296  CA  THR A  38       7.105  11.263   8.860  1.00109.80           C  
ATOM    297  C   THR A  38       7.436  10.081   9.706  1.00109.80           C  
ATOM    298  O   THR A  38       7.700  10.223  10.895  1.00109.80           O  
ATOM    299  CB  THR A  38       8.278  11.550   7.972  1.00109.80           C  
ATOM    300  OG1 THR A  38       8.516  10.462   7.094  1.00109.80           O  
ATOM    301  CG2 THR A  38       9.507  11.844   8.846  1.00109.80           C  
ATOM    302  N   ASP A  39       7.409   8.872   9.119  1.00 49.96           N  
ATOM    303  CA  ASP A  39       7.658   7.696   9.899  1.00 49.96           C  
ATOM    304  C   ASP A  39       9.054   7.749  10.462  1.00 49.96           C  
ATOM    305  O   ASP A  39       9.248   7.372  11.612  1.00 49.96           O  
ATOM    306  CB  ASP A  39       7.470   6.397   9.090  1.00 49.96           C  
ATOM    307  CG  ASP A  39       5.990   6.250   8.743  1.00 49.96           C  
ATOM    308  OD1 ASP A  39       5.145   6.850   9.462  1.00 49.96           O  
ATOM    309  OD2 ASP A  39       5.688   5.530   7.753  1.00 49.96           O  
ATOM    310  N   PRO A  40      10.026   8.184   9.699  1.00143.50           N  
ATOM    311  CA  PRO A  40      11.390   8.273  10.183  1.00143.50           C  
ATOM    312  C   PRO A  40      11.687   9.417  11.116  1.00143.50           C  
ATOM    313  O   PRO A  40      12.822   9.513  11.577  1.00143.50           O  
ATOM    314  CB  PRO A  40      12.278   8.304   8.939  1.00143.50           C  
ATOM    315  CG  PRO A  40      11.447   7.570   7.875  1.00143.50           C  
ATOM    316  CD  PRO A  40       9.996   7.851   8.281  1.00143.50           C  
ATOM    317  N   LEU A  41      10.694  10.266  11.428  1.00177.19           N  
ATOM    318  CA  LEU A  41      10.845  11.504  12.150  1.00177.19           C  
ATOM    319  C   LEU A  41      11.762  11.385  13.331  1.00177.19           C  
ATOM    320  O   LEU A  41      11.772  10.390  14.055  1.00177.19           O  
ATOM    321  CB  LEU A  41       9.476  12.012  12.652  1.00177.19           C  
ATOM    322  CG  LEU A  41       8.801  11.135  13.742  1.00177.19           C  
ATOM    323  CD1 LEU A  41       8.720   9.651  13.356  1.00177.19           C  
ATOM    324  CD2 LEU A  41       9.428  11.329  15.122  1.00177.19           C  
ATOM    325  N   THR A  42      12.592  12.433  13.530  1.00118.74           N  
ATOM    326  CA  THR A  42      13.472  12.487  14.662  1.00118.74           C  
ATOM    327  C   THR A  42      12.898  13.512  15.585  1.00118.74           C  
ATOM    328  O   THR A  42      12.733  14.675  15.216  1.00118.74           O  
ATOM    329  CB  THR A  42      14.867  12.924  14.317  1.00118.74           C  
ATOM    330  OG1 THR A  42      14.849  14.239  13.778  1.00118.74           O  
ATOM    331  CG2 THR A  42      15.456  11.943  13.288  1.00118.74           C  
ATOM    332  N   ILE A  43      12.549  13.098  16.818  1.00120.43           N  
ATOM    333  CA  ILE A  43      11.979  14.044  17.726  1.00120.43           C  
ATOM    334  C   ILE A  43      12.960  14.220  18.826  1.00120.43           C  
ATOM    335  O   ILE A  43      13.117  13.341  19.671  1.00120.43           O  
ATOM    336  CB  ILE A  43      10.726  13.564  18.363  1.00120.43           C  
ATOM    337  CG1 ILE A  43       9.678  13.285  17.296  1.00120.43           C  
ATOM    338  CG2 ILE A  43      10.306  14.546  19.463  1.00120.43           C  
ATOM    339  CD1 ILE A  43       9.273  14.518  16.509  1.00120.43           C  
ATOM    340  N   ASP A  44      13.638  15.379  18.847  1.00 69.22           N  
ATOM    341  CA  ASP A  44      14.648  15.587  19.837  1.00 69.22           C  
ATOM    342  C   ASP A  44      14.261  16.780  20.655  1.00 69.22           C  
ATOM    343  O   ASP A  44      14.485  17.917  20.248  1.00 69.22           O  
ATOM    344  CB  ASP A  44      16.017  15.898  19.205  1.00 69.22           C  
ATOM    345  CG  ASP A  44      17.099  15.893  20.274  1.00 69.22           C  
ATOM    346  OD1 ASP A  44      16.750  15.914  21.485  1.00 69.22           O  
ATOM    347  OD2 ASP A  44      18.297  15.866  19.885  1.00 69.22           O  
ATOM    348  N   PHE A  45      13.650  16.556  21.834  1.00181.88           N  
ATOM    349  CA  PHE A  45      13.309  17.659  22.688  1.00181.88           C  
ATOM    350  C   PHE A  45      14.357  17.734  23.751  1.00181.88           C  
ATOM    351  O   PHE A  45      14.034  17.923  24.923  1.00181.88           O  
ATOM    352  CB  PHE A  45      11.992  17.418  23.449  1.00181.88           C  
ATOM    353  CG  PHE A  45      10.798  17.627  22.582  1.00181.88           C  
ATOM    354  CD1 PHE A  45      10.522  16.809  21.512  1.00181.88           C  
ATOM    355  CD2 PHE A  45       9.918  18.639  22.892  1.00181.88           C  
ATOM    356  CE1 PHE A  45       9.398  17.027  20.748  1.00181.88           C  
ATOM    357  CE2 PHE A  45       8.794  18.854  22.131  1.00181.88           C  
ATOM    358  CZ  PHE A  45       8.534  18.049  21.052  1.00181.88           C  
ATOM    359  N   GLU A  46      15.645  17.648  23.370  1.00 90.61           N  
ATOM    360  CA  GLU A  46      16.687  17.653  24.353  1.00 90.61           C  
ATOM    361  C   GLU A  46      16.680  18.958  25.063  1.00 90.61           C  
ATOM    362  O   GLU A  46      16.771  19.012  26.289  1.00 90.61           O  
ATOM    363  CB  GLU A  46      18.092  17.540  23.742  1.00 90.61           C  
ATOM    364  CG  GLU A  46      19.196  17.764  24.781  1.00 90.61           C  
ATOM    365  CD  GLU A  46      20.554  17.658  24.102  1.00 90.61           C  
ATOM    366  OE1 GLU A  46      20.574  17.416  22.866  1.00 90.61           O  
ATOM    367  OE2 GLU A  46      21.585  17.826  24.807  1.00 90.61           O  
ATOM    368  N   SER A  47      16.554  20.054  24.297  1.00 94.74           N  
ATOM    369  CA  SER A  47      16.707  21.330  24.916  1.00 94.74           C  
ATOM    370  C   SER A  47      15.614  21.604  25.890  1.00 94.74           C  
ATOM    371  O   SER A  47      15.836  22.291  26.883  1.00 94.74           O  
ATOM    372  CB  SER A  47      16.787  22.507  23.941  1.00 94.74           C  
ATOM    373  OG  SER A  47      16.925  23.723  24.662  1.00 94.74           O  
ATOM    374  N   VAL A  48      14.383  21.137  25.638  1.00 60.95           N  
ATOM    375  CA  VAL A  48      13.403  21.441  26.636  1.00 60.95           C  
ATOM    376  C   VAL A  48      13.716  20.676  27.870  1.00 60.95           C  
ATOM    377  O   VAL A  48      13.711  21.213  28.976  1.00 60.95           O  
ATOM    378  CB  VAL A  48      12.004  21.071  26.247  1.00 60.95           C  
ATOM    379  CG1 VAL A  48      11.091  21.289  27.468  1.00 60.95           C  
ATOM    380  CG2 VAL A  48      11.603  21.901  25.015  1.00 60.95           C  
ATOM    381  N   THR A  49      14.011  19.378  27.712  1.00158.14           N  
ATOM    382  CA  THR A  49      14.212  18.605  28.891  1.00158.14           C  
ATOM    383  C   THR A  49      15.049  17.414  28.591  1.00158.14           C  
ATOM    384  O   THR A  49      16.251  17.432  28.848  1.00158.14           O  
ATOM    385  CB  THR A  49      12.915  18.216  29.562  1.00158.14           C  
ATOM    386  OG1 THR A  49      13.175  17.429  30.715  1.00158.14           O  
ATOM    387  CG2 THR A  49      11.948  17.518  28.585  1.00158.14           C  
ATOM    388  N   GLY A  50      14.441  16.347  28.045  1.00 63.67           N  
ATOM    389  CA  GLY A  50      15.142  15.114  27.869  1.00 63.67           C  
ATOM    390  C   GLY A  50      16.327  15.295  26.980  1.00 63.67           C  
ATOM    391  O   GLY A  50      16.204  15.210  25.759  1.00 63.67           O  
ATOM    392  N   MET A  51      17.520  15.538  27.570  1.00117.77           N  
ATOM    393  CA  MET A  51      18.648  15.600  26.699  1.00117.77           C  
ATOM    394  C   MET A  51      18.808  14.214  26.175  1.00117.77           C  
ATOM    395  O   MET A  51      18.945  14.022  24.968  1.00117.77           O  
ATOM    396  CB  MET A  51      19.974  16.072  27.352  1.00117.77           C  
ATOM    397  CG  MET A  51      19.967  17.511  27.868  1.00117.77           C  
ATOM    398  SD  MET A  51      19.040  17.751  29.412  1.00117.77           S  
ATOM    399  CE  MET A  51      19.141  19.564  29.380  1.00117.77           C  
ATOM    400  N   PRO A  52      18.787  13.227  27.045  1.00215.06           N  
ATOM    401  CA  PRO A  52      18.786  11.878  26.571  1.00215.06           C  
ATOM    402  C   PRO A  52      17.454  11.571  25.990  1.00215.06           C  
ATOM    403  O   PRO A  52      17.400  10.791  25.040  1.00215.06           O  
ATOM    404  CB  PRO A  52      19.130  10.991  27.765  1.00215.06           C  
ATOM    405  CG  PRO A  52      19.928  11.921  28.689  1.00215.06           C  
ATOM    406  CD  PRO A  52      19.368  13.319  28.379  1.00215.06           C  
ATOM    407  N   PRO A  53      16.391  12.113  26.534  1.00204.55           N  
ATOM    408  CA  PRO A  53      15.136  11.784  25.944  1.00204.55           C  
ATOM    409  C   PRO A  53      14.992  12.371  24.593  1.00204.55           C  
ATOM    410  O   PRO A  53      14.466  13.475  24.469  1.00204.55           O  
ATOM    411  CB  PRO A  53      14.065  12.213  26.940  1.00204.55           C  
ATOM    412  CG  PRO A  53      14.772  12.057  28.297  1.00204.55           C  
ATOM    413  CD  PRO A  53      16.266  12.263  27.978  1.00204.55           C  
ATOM    414  N   MET A  54      15.397  11.617  23.567  1.00104.06           N  
ATOM    415  CA  MET A  54      15.207  12.036  22.224  1.00104.06           C  
ATOM    416  C   MET A  54      14.625  10.824  21.606  1.00104.06           C  
ATOM    417  O   MET A  54      15.016   9.706  21.935  1.00104.06           O  
ATOM    418  CB  MET A  54      16.497  12.450  21.484  1.00104.06           C  
ATOM    419  CG  MET A  54      17.500  11.328  21.221  1.00104.06           C  
ATOM    420  SD  MET A  54      18.993  11.889  20.349  1.00104.06           S  
ATOM    421  CE  MET A  54      18.110  12.431  18.858  1.00104.06           C  
ATOM    422  N   THR A  55      13.644  11.006  20.712  1.00123.01           N  
ATOM    423  CA  THR A  55      12.977   9.864  20.184  1.00123.01           C  
ATOM    424  C   THR A  55      13.199   9.819  18.714  1.00123.01           C  
ATOM    425  O   THR A  55      13.721  10.759  18.116  1.00123.01           O  
ATOM    426  CB  THR A  55      11.511   9.881  20.452  1.00123.01           C  
ATOM    427  OG1 THR A  55      10.959   8.624  20.140  1.00123.01           O  
ATOM    428  CG2 THR A  55      10.844  10.916  19.562  1.00123.01           C  
ATOM    429  N   VAL A  56      12.780   8.704  18.091  1.00124.68           N  
ATOM    430  CA  VAL A  56      13.098   8.494  16.716  1.00124.68           C  
ATOM    431  C   VAL A  56      11.737   8.262  16.071  1.00124.68           C  
ATOM    432  O   VAL A  56      10.854   9.062  16.370  1.00124.68           O  
ATOM    433  CB  VAL A  56      14.086   7.344  16.637  1.00124.68           C  
ATOM    434  CG1 VAL A  56      15.004   7.486  15.404  1.00124.68           C  
ATOM    435  CG2 VAL A  56      14.869   7.295  17.959  1.00124.68           C  
ATOM    436  N   PRO A  57      11.427   7.268  15.261  1.00153.08           N  
ATOM    437  CA  PRO A  57      10.117   7.174  14.674  1.00153.08           C  
ATOM    438  C   PRO A  57       8.901   7.235  15.540  1.00153.08           C  
ATOM    439  O   PRO A  57       9.001   7.391  16.753  1.00153.08           O  
ATOM    440  CB  PRO A  57      10.148   5.901  13.824  1.00153.08           C  
ATOM    441  CG  PRO A  57      11.643   5.599  13.610  1.00153.08           C  
ATOM    442  CD  PRO A  57      12.348   6.804  14.240  1.00153.08           C  
ATOM    443  N   LEU A  58       7.732   7.104  14.880  1.00 65.68           N  
ATOM    444  CA  LEU A  58       6.414   7.299  15.408  1.00 65.68           C  
ATOM    445  C   LEU A  58       6.198   6.430  16.594  1.00 65.68           C  
ATOM    446  O   LEU A  58       5.552   6.850  17.554  1.00 65.68           O  
ATOM    447  CB  LEU A  58       5.327   6.941  14.377  1.00 65.68           C  
ATOM    448  CG  LEU A  58       5.426   7.764  13.079  1.00 65.68           C  
ATOM    449  CD1 LEU A  58       4.323   7.381  12.077  1.00 65.68           C  
ATOM    450  CD2 LEU A  58       5.475   9.271  13.379  1.00 65.68           C  
ATOM    451  N   SER A  59       6.721   5.194  16.575  1.00 39.14           N  
ATOM    452  CA  SER A  59       6.461   4.330  17.687  1.00 39.14           C  
ATOM    453  C   SER A  59       6.972   4.969  18.938  1.00 39.14           C  
ATOM    454  O   SER A  59       6.262   5.014  19.940  1.00 39.14           O  
ATOM    455  CB  SER A  59       7.131   2.950  17.568  1.00 39.14           C  
ATOM    456  OG  SER A  59       8.542   3.080  17.648  1.00 39.14           O  
ATOM    457  N   ASP A  60       8.217   5.484  18.917  1.00119.67           N  
ATOM    458  CA  ASP A  60       8.744   6.040  20.126  1.00119.67           C  
ATOM    459  C   ASP A  60       8.150   7.392  20.453  1.00119.67           C  
ATOM    460  O   ASP A  60       8.065   7.765  21.622  1.00119.67           O  
ATOM    461  CB  ASP A  60      10.273   5.962  20.214  1.00119.67           C  
ATOM    462  CG  ASP A  60      10.623   6.018  21.694  1.00119.67           C  
ATOM    463  OD1 ASP A  60      10.415   7.096  22.311  1.00119.67           O  
ATOM    464  OD2 ASP A  60      11.096   4.979  22.228  1.00119.67           O  
ATOM    465  N   TYR A  61       7.719   8.165  19.432  1.00160.83           N  
ATOM    466  CA  TYR A  61       7.094   9.449  19.645  1.00160.83           C  
ATOM    467  C   TYR A  61       5.843   9.192  20.417  1.00160.83           C  
ATOM    468  O   TYR A  61       5.471   9.940  21.323  1.00160.83           O  
ATOM    469  CB  TYR A  61       6.655  10.126  18.334  1.00160.83           C  
ATOM    470  CG  TYR A  61       6.244  11.528  18.647  1.00160.83           C  
ATOM    471  CD1 TYR A  61       7.190  12.522  18.658  1.00160.83           C  
ATOM    472  CD2 TYR A  61       4.948  11.871  18.943  1.00160.83           C  
ATOM    473  CE1 TYR A  61       6.863  13.828  18.933  1.00160.83           C  
ATOM    474  CE2 TYR A  61       4.601  13.173  19.219  1.00160.83           C  
ATOM    475  CZ  TYR A  61       5.562  14.157  19.218  1.00160.83           C  
ATOM    476  OH  TYR A  61       5.216  15.495  19.502  1.00160.83           O  
ATOM    477  N   GLY A  62       5.149   8.105  20.050  0.50 27.55           N  
ATOM    478  CA  GLY A  62       3.925   7.758  20.693  0.50 27.55           C  
ATOM    479  C   GLY A  62       4.217   7.497  22.130  0.50 27.55           C  
ATOM    480  O   GLY A  62       3.416   7.833  22.999  0.50 27.55           O  
ATOM    481  N   ALA A  63       5.368   6.867  22.422  1.00 30.14           N  
ATOM    482  CA  ALA A  63       5.679   6.536  23.781  1.00 30.14           C  
ATOM    483  C   ALA A  63       5.790   7.795  24.581  1.00 30.14           C  
ATOM    484  O   ALA A  63       5.287   7.872  25.702  1.00 30.14           O  
ATOM    485  CB  ALA A  63       7.015   5.788  23.925  1.00 30.14           C  
ATOM    486  N   ALA A  64       6.445   8.830  24.022  1.00 45.01           N  
ATOM    487  CA  ALA A  64       6.639  10.030  24.782  1.00 45.01           C  
ATOM    488  C   ALA A  64       5.319  10.652  25.123  1.00 45.01           C  
ATOM    489  O   ALA A  64       5.079  11.029  26.268  1.00 45.01           O  
ATOM    490  CB  ALA A  64       7.464  11.090  24.028  1.00 45.01           C  
ATOM    491  N   LEU A  65       4.422  10.763  24.127  1.00111.15           N  
ATOM    492  CA  LEU A  65       3.132  11.381  24.286  1.00111.15           C  
ATOM    493  C   LEU A  65       2.228  10.552  25.134  1.00111.15           C  
ATOM    494  O   LEU A  65       1.336  11.079  25.794  1.00111.15           O  
ATOM    495  CB  LEU A  65       2.454  11.729  22.954  1.00111.15           C  
ATOM    496  CG  LEU A  65       3.110  12.960  22.299  1.00111.15           C  
ATOM    497  CD1 LEU A  65       2.799  14.240  23.091  1.00111.15           C  
ATOM    498  CD2 LEU A  65       4.625  12.756  22.135  1.00111.15           C  
ATOM    499  N   ARG A  66       2.414   9.223  25.130  1.00129.05           N  
ATOM    500  CA  ARG A  66       1.558   8.382  25.907  1.00129.05           C  
ATOM    501  C   ARG A  66       1.695   8.826  27.331  1.00129.05           C  
ATOM    502  O   ARG A  66       0.704   8.975  28.045  1.00129.05           O  
ATOM    503  CB  ARG A  66       2.002   6.912  25.807  1.00129.05           C  
ATOM    504  CG  ARG A  66       0.969   5.886  26.264  1.00129.05           C  
ATOM    505  CD  ARG A  66       1.407   4.458  25.938  1.00129.05           C  
ATOM    506  NE  ARG A  66       1.780   4.439  24.493  1.00129.05           N  
ATOM    507  CZ  ARG A  66       2.054   3.257  23.869  1.00129.05           C  
ATOM    508  NH1 ARG A  66       1.923   2.084  24.553  1.00129.05           N  
ATOM    509  NH2 ARG A  66       2.469   3.251  22.568  1.00129.05           N  
ATOM    510  N   ALA A  67       2.949   9.045  27.775  1.00 35.50           N  
ATOM    511  CA  ALA A  67       3.229   9.463  29.120  1.00 35.50           C  
ATOM    512  C   ALA A  67       2.705  10.843  29.382  1.00 35.50           C  
ATOM    513  O   ALA A  67       2.065  11.090  30.402  1.00 35.50           O  
ATOM    514  CB  ALA A  67       4.735   9.498  29.427  1.00 35.50           C  
ATOM    515  N   SER A  68       2.947  11.787  28.454  1.00 80.29           N  
ATOM    516  CA  SER A  68       2.559  13.152  28.676  1.00 80.29           C  
ATOM    517  C   SER A  68       1.077  13.232  28.799  1.00 80.29           C  
ATOM    518  O   SER A  68       0.546  13.943  29.652  1.00 80.29           O  
ATOM    519  CB  SER A  68       2.972  14.076  27.520  1.00 80.29           C  
ATOM    520  OG  SER A  68       2.562  15.407  27.795  1.00 80.29           O  
ATOM    521  N   PHE A  69       0.362  12.490  27.940  1.00 74.23           N  
ATOM    522  CA  PHE A  69      -1.066  12.569  27.947  1.00 74.23           C  
ATOM    523  C   PHE A  69      -1.602  12.010  29.220  1.00 74.23           C  
ATOM    524  O   PHE A  69      -2.593  12.509  29.749  1.00 74.23           O  
ATOM    525  CB  PHE A  69      -1.745  11.872  26.756  1.00 74.23           C  
ATOM    526  CG  PHE A  69      -1.417  12.697  25.557  1.00 74.23           C  
ATOM    527  CD1 PHE A  69      -1.781  14.024  25.521  1.00 74.23           C  
ATOM    528  CD2 PHE A  69      -0.792  12.152  24.460  1.00 74.23           C  
ATOM    529  CE1 PHE A  69      -1.494  14.806  24.428  1.00 74.23           C  
ATOM    530  CE2 PHE A  69      -0.501  12.925  23.363  1.00 74.23           C  
ATOM    531  CZ  PHE A  69      -0.853  14.254  23.345  1.00 74.23           C  
ATOM    532  N   GLY A  70      -0.987  10.933  29.738  1.00 30.43           N  
ATOM    533  CA  GLY A  70      -1.506  10.378  30.949  1.00 30.43           C  
ATOM    534  C   GLY A  70      -1.396  11.397  32.043  1.00 30.43           C  
ATOM    535  O   GLY A  70      -2.325  11.567  32.829  1.00 30.43           O  
ATOM    536  N   ALA A  71      -0.237  12.080  32.122  1.00 59.72           N  
ATOM    537  CA  ALA A  71       0.096  13.030  33.151  1.00 59.72           C  
ATOM    538  C   ALA A  71      -0.699  14.311  33.121  1.00 59.72           C  
ATOM    539  O   ALA A  71      -1.069  14.817  34.178  1.00 59.72           O  
ATOM    540  CB  ALA A  71       1.580  13.430  33.120  1.00 59.72           C  
ATOM    541  N   PHE A  72      -0.984  14.887  31.932  1.00141.19           N  
ATOM    542  CA  PHE A  72      -1.540  16.221  31.927  1.00141.19           C  
ATOM    543  C   PHE A  72      -3.031  16.280  31.798  1.00141.19           C  
ATOM    544  O   PHE A  72      -3.661  15.472  31.117  1.00141.19           O  
ATOM    545  CB  PHE A  72      -0.978  17.137  30.825  1.00141.19           C  
ATOM    546  CG  PHE A  72       0.386  17.580  31.224  1.00141.19           C  
ATOM    547  CD1 PHE A  72       0.549  18.678  32.040  1.00141.19           C  
ATOM    548  CD2 PHE A  72       1.501  16.908  30.785  1.00141.19           C  
ATOM    549  CE1 PHE A  72       1.804  19.095  32.409  1.00141.19           C  
ATOM    550  CE2 PHE A  72       2.759  17.322  31.152  1.00141.19           C  
ATOM    551  CZ  PHE A  72       2.912  18.417  31.967  1.00141.19           C  
ATOM    552  N   SER A  73      -3.621  17.240  32.550  0.50106.53           N  
ATOM    553  CA  SER A  73      -5.018  17.571  32.533  0.50106.53           C  
ATOM    554  C   SER A  73      -5.358  18.368  31.307  0.50106.53           C  
ATOM    555  O   SER A  73      -6.206  17.963  30.514  0.50106.53           O  
ATOM    556  CB  SER A  73      -5.444  18.416  33.745  0.50106.53           C  
ATOM    557  OG  SER A  73      -5.342  17.653  34.939  0.50106.53           O  
ATOM    558  N   ALA A  74      -4.695  19.535  31.115  1.00 52.11           N  
ATOM    559  CA  ALA A  74      -5.020  20.372  29.990  1.00 52.11           C  
ATOM    560  C   ALA A  74      -3.780  21.060  29.509  1.00 52.11           C  
ATOM    561  O   ALA A  74      -2.846  21.289  30.279  1.00 52.11           O  
ATOM    562  CB  ALA A  74      -6.047  21.472  30.312  1.00 52.11           C  
ATOM    563  N   THR A  75      -3.755  21.404  28.199  1.00123.22           N  
ATOM    564  CA  THR A  75      -2.613  22.048  27.613  1.00123.22           C  
ATOM    565  C   THR A  75      -3.077  23.120  26.678  1.00123.22           C  
ATOM    566  O   THR A  75      -4.244  23.173  26.292  1.00123.22           O  
ATOM    567  CB  THR A  75      -1.740  21.121  26.815  1.00123.22           C  
ATOM    568  OG1 THR A  75      -2.452  20.612  25.698  1.00123.22           O  
ATOM    569  CG2 THR A  75      -1.285  19.966  27.722  1.00123.22           C  
ATOM    570  N   HIS A  76      -2.152  24.031  26.318  1.00 93.89           N  
ATOM    571  CA  HIS A  76      -2.432  25.106  25.407  1.00 93.89           C  
ATOM    572  C   HIS A  76      -1.121  25.441  24.769  1.00 93.89           C  
ATOM    573  O   HIS A  76      -0.136  25.659  25.472  1.00 93.89           O  
ATOM    574  CB  HIS A  76      -2.925  26.363  26.144  1.00 93.89           C  
ATOM    575  CG  HIS A  76      -3.243  27.531  25.259  1.00 93.89           C  
ATOM    576  ND1 HIS A  76      -4.467  27.721  24.658  1.00 93.89           N  
ATOM    577  CD2 HIS A  76      -2.480  28.600  24.897  1.00 93.89           C  
ATOM    578  CE1 HIS A  76      -4.386  28.887  23.969  1.00 93.89           C  
ATOM    579  NE2 HIS A  76      -3.200  29.457  24.085  1.00 93.89           N  
ATOM    580  N   HIS A  77      -1.053  25.487  23.422  1.00 62.44           N  
ATOM    581  CA  HIS A  77       0.225  25.789  22.844  1.00 62.44           C  
ATOM    582  C   HIS A  77       0.066  26.850  21.805  1.00 62.44           C  
ATOM    583  O   HIS A  77      -0.331  26.576  20.673  1.00 62.44           O  
ATOM    584  CB  HIS A  77       0.879  24.575  22.165  1.00 62.44           C  
ATOM    585  CG  HIS A  77       1.240  23.493  23.139  1.00 62.44           C  
ATOM    586  ND1 HIS A  77       0.345  22.580  23.650  1.00 62.44           N  
ATOM    587  CD2 HIS A  77       2.441  23.194  23.708  1.00 62.44           C  
ATOM    588  CE1 HIS A  77       1.042  21.778  24.496  1.00 62.44           C  
ATOM    589  NE2 HIS A  77       2.318  22.114  24.563  1.00 62.44           N  
ATOM    590  N   ALA A  78       0.385  28.105  22.171  1.00 35.32           N  
ATOM    591  CA  ALA A  78       0.309  29.161  21.206  1.00 35.32           C  
ATOM    592  C   ALA A  78       1.566  29.132  20.399  1.00 35.32           C  
ATOM    593  O   ALA A  78       2.637  28.795  20.902  1.00 35.32           O  
ATOM    594  CB  ALA A  78       0.185  30.564  21.820  1.00 35.32           C  
ATOM    595  N   ILE A  79       1.452  29.478  19.102  1.00137.93           N  
ATOM    596  CA  ILE A  79       2.596  29.530  18.240  1.00137.93           C  
ATOM    597  C   ILE A  79       2.595  30.850  17.529  1.00137.93           C  
ATOM    598  O   ILE A  79       1.549  31.338  17.104  1.00137.93           O  
ATOM    599  CB  ILE A  79       2.650  28.378  17.266  1.00137.93           C  
ATOM    600  CG1 ILE A  79       1.373  28.260  16.411  1.00137.93           C  
ATOM    601  CG2 ILE A  79       2.935  27.114  18.090  1.00137.93           C  
ATOM    602  CD1 ILE A  79       1.199  29.306  15.314  1.00137.93           C  
ATOM    603  N   THR A  80       3.776  31.500  17.432  1.00 39.84           N  
ATOM    604  CA  THR A  80       3.840  32.785  16.789  1.00 39.84           C  
ATOM    605  C   THR A  80       5.227  32.989  16.252  1.00 39.84           C  
ATOM    606  O   THR A  80       6.087  32.122  16.376  1.00 39.84           O  
ATOM    607  CB  THR A  80       3.577  33.922  17.730  1.00 39.84           C  
ATOM    608  OG1 THR A  80       4.590  33.974  18.725  1.00 39.84           O  
ATOM    609  CG2 THR A  80       2.207  33.693  18.388  1.00 39.84           C  
ATOM    610  N   GLY A  81       5.459  34.151  15.601  1.00 26.23           N  
ATOM    611  CA  GLY A  81       6.771  34.515  15.136  1.00 26.23           C  
ATOM    612  C   GLY A  81       7.246  33.524  14.121  1.00 26.23           C  
ATOM    613  O   GLY A  81       8.400  33.103  14.155  1.00 26.23           O  
ATOM    614  N   HIS A  82       6.373  33.132  13.179  1.00 61.20           N  
ATOM    615  CA  HIS A  82       6.728  32.139  12.205  1.00 61.20           C  
ATOM    616  C   HIS A  82       7.771  32.712  11.290  1.00 61.20           C  
ATOM    617  O   HIS A  82       7.673  33.865  10.868  1.00 61.20           O  
ATOM    618  CB  HIS A  82       5.546  31.767  11.302  1.00 61.20           C  
ATOM    619  CG  HIS A  82       4.240  31.749  12.039  1.00 61.20           C  
ATOM    620  ND1 HIS A  82       3.759  30.698  12.787  1.00 61.20           N  
ATOM    621  CD2 HIS A  82       3.298  32.727  12.122  1.00 61.20           C  
ATOM    622  CE1 HIS A  82       2.557  31.091  13.282  1.00 61.20           C  
ATOM    623  NE2 HIS A  82       2.235  32.315  12.904  1.00 61.20           N  
ATOM    624  N   VAL A  83       8.810  31.910  10.970  1.00 96.65           N  
ATOM    625  CA  VAL A  83       9.828  32.312  10.034  1.00 96.65           C  
ATOM    626  C   VAL A  83      10.086  31.110   9.182  1.00 96.65           C  
ATOM    627  O   VAL A  83      10.029  29.987   9.680  1.00 96.65           O  
ATOM    628  CB  VAL A  83      11.130  32.696  10.674  1.00 96.65           C  
ATOM    629  CG1 VAL A  83      11.731  31.443  11.327  1.00 96.65           C  
ATOM    630  CG2 VAL A  83      12.031  33.340   9.605  1.00 96.65           C  
ATOM    631  N   VAL A  84      10.381  31.293   7.878  1.00 54.79           N  
ATOM    632  CA  VAL A  84      10.501  30.118   7.058  1.00 54.79           C  
ATOM    633  C   VAL A  84      11.663  30.229   6.109  1.00 54.79           C  
ATOM    634  O   VAL A  84      12.076  31.325   5.733  1.00 54.79           O  
ATOM    635  CB  VAL A  84       9.270  29.889   6.226  1.00 54.79           C  
ATOM    636  CG1 VAL A  84       9.474  28.641   5.356  1.00 54.79           C  
ATOM    637  CG2 VAL A  84       8.050  29.813   7.163  1.00 54.79           C  
ATOM    638  N   THR A  85      12.240  29.061   5.732  1.00130.76           N  
ATOM    639  CA  THR A  85      13.291  28.973   4.756  1.00130.76           C  
ATOM    640  C   THR A  85      12.977  27.780   3.903  1.00130.76           C  
ATOM    641  O   THR A  85      12.645  26.717   4.422  1.00130.76           O  
ATOM    642  CB  THR A  85      14.645  28.772   5.369  1.00130.76           C  
ATOM    643  OG1 THR A  85      15.655  28.774   4.370  1.00130.76           O  
ATOM    644  CG2 THR A  85      14.645  27.443   6.142  1.00130.76           C  
ATOM    645  N   ILE A  86      13.038  27.913   2.561  1.00113.06           N  
ATOM    646  CA  ILE A  86      12.727  26.758   1.764  1.00113.06           C  
ATOM    647  C   ILE A  86      13.756  26.540   0.703  1.00113.06           C  
ATOM    648  O   ILE A  86      13.961  27.381  -0.172  1.00113.06           O  
ATOM    649  CB  ILE A  86      11.379  26.822   1.093  1.00113.06           C  
ATOM    650  CG1 ILE A  86      11.076  25.484   0.398  1.00113.06           C  
ATOM    651  CG2 ILE A  86      11.324  28.049   0.174  1.00113.06           C  
ATOM    652  CD1 ILE A  86       9.626  25.351  -0.066  1.00113.06           C  
ATOM    653  N   ASP A  87      14.455  25.392   0.780  1.00 65.99           N  
ATOM    654  CA  ASP A  87      15.397  25.032  -0.235  1.00 65.99           C  
ATOM    655  C   ASP A  87      14.640  24.660  -1.472  1.00 65.99           C  
ATOM    656  O   ASP A  87      14.956  25.105  -2.573  1.00 65.99           O  
ATOM    657  CB  ASP A  87      16.261  23.828   0.172  1.00 65.99           C  
ATOM    658  CG  ASP A  87      17.176  24.281   1.302  1.00 65.99           C  
ATOM    659  OD1 ASP A  87      17.883  25.308   1.123  1.00 65.99           O  
ATOM    660  OD2 ASP A  87      17.170  23.606   2.367  1.00 65.99           O  
ATOM    661  N   SER A  88      13.584  23.842  -1.304  1.00113.22           N  
ATOM    662  CA  SER A  88      12.809  23.324  -2.393  1.00113.22           C  
ATOM    663  C   SER A  88      11.736  22.521  -1.747  1.00113.22           C  
ATOM    664  O   SER A  88      10.807  23.052  -1.139  1.00113.22           O  
ATOM    665  CB  SER A  88      13.573  22.334  -3.293  1.00113.22           C  
ATOM    666  OG  SER A  88      14.620  22.987  -3.997  1.00113.22           O  
ATOM    667  N   ASP A  89      11.820  21.194  -1.931  1.00 58.54           N  
ATOM    668  CA  ASP A  89      10.903  20.307  -1.292  1.00 58.54           C  
ATOM    669  C   ASP A  89      11.146  20.382   0.183  1.00 58.54           C  
ATOM    670  O   ASP A  89      10.204  20.274   0.966  1.00 58.54           O  
ATOM    671  CB  ASP A  89      11.052  18.850  -1.746  1.00 58.54           C  
ATOM    672  CG  ASP A  89      10.450  18.761  -3.139  1.00 58.54           C  
ATOM    673  OD1 ASP A  89       9.667  19.680  -3.505  1.00 58.54           O  
ATOM    674  OD2 ASP A  89      10.761  17.773  -3.854  1.00 58.54           O  
ATOM    675  N   ARG A  90      12.422  20.553   0.603  1.00121.62           N  
ATOM    676  CA  ARG A  90      12.741  20.645   2.005  1.00121.62           C  
ATOM    677  C   ARG A  90      12.560  22.064   2.440  1.00121.62           C  
ATOM    678  O   ARG A  90      12.619  22.989   1.631  1.00121.62           O  
ATOM    679  CB  ARG A  90      14.200  20.308   2.365  1.00121.62           C  
ATOM    680  CG  ARG A  90      14.623  18.852   2.156  1.00121.62           C  
ATOM    681  CD  ARG A  90      14.895  18.493   0.695  1.00121.62           C  
ATOM    682  NE  ARG A  90      15.469  17.117   0.668  1.00121.62           N  
ATOM    683  CZ  ARG A  90      14.634  16.040   0.634  1.00121.62           C  
ATOM    684  NH1 ARG A  90      13.284  16.234   0.630  1.00121.62           N  
ATOM    685  NH2 ARG A  90      15.143  14.775   0.602  1.00121.62           N  
ATOM    686  N   ALA A  91      12.312  22.262   3.752  1.00 46.74           N  
ATOM    687  CA  ALA A  91      12.153  23.588   4.276  1.00 46.74           C  
ATOM    688  C   ALA A  91      12.313  23.503   5.759  1.00 46.74           C  
ATOM    689  O   ALA A  91      12.302  22.415   6.332  1.00 46.74           O  
ATOM    690  CB  ALA A  91      10.759  24.183   4.021  1.00 46.74           C  
ATOM    691  N   THR A  92      12.515  24.662   6.416  1.00 99.47           N  
ATOM    692  CA  THR A  92      12.592  24.657   7.846  1.00 99.47           C  
ATOM    693  C   THR A  92      11.869  25.876   8.325  1.00 99.47           C  
ATOM    694  O   THR A  92      11.884  26.916   7.670  1.00 99.47           O  
ATOM    695  CB  THR A  92      13.992  24.725   8.375  1.00 99.47           C  
ATOM    696  OG1 THR A  92      14.757  23.635   7.882  1.00 99.47           O  
ATOM    697  CG2 THR A  92      13.927  24.667   9.910  1.00 99.47           C  
ATOM    698  N   ILE A  93      11.184  25.772   9.479  0.50 58.42           N  
ATOM    699  CA  ILE A  93      10.504  26.921   9.999  0.50 58.42           C  
ATOM    700  C   ILE A  93      10.760  27.004  11.465  0.50 58.42           C  
ATOM    701  O   ILE A  93      10.924  25.987  12.138  0.50 58.42           O  
ATOM    702  CB  ILE A  93       9.018  26.915   9.772  0.50 58.42           C  
ATOM    703  CG1 ILE A  93       8.729  27.054   8.271  1.00 58.42           C  
ATOM    704  CG2 ILE A  93       8.373  28.017  10.626  1.00 58.42           C  
ATOM    705  CD1 ILE A  93       7.242  27.026   7.930  1.00 58.42           C  
ATOM    706  N   HIS A  94      10.836  28.247  11.986  1.00 79.52           N  
ATOM    707  CA  HIS A  94      11.030  28.459  13.390  1.00 79.52           C  
ATOM    708  C   HIS A  94       9.792  29.138  13.877  1.00 79.52           C  
ATOM    709  O   HIS A  94       9.199  29.942  13.160  1.00 79.52           O  
ATOM    710  CB  HIS A  94      12.167  29.439  13.729  1.00 79.52           C  
ATOM    711  CG  HIS A  94      13.508  29.084  13.157  1.00 79.52           C  
ATOM    712  ND1 HIS A  94      14.056  29.697  12.052  1.00 79.52           N  
ATOM    713  CD2 HIS A  94      14.428  28.170  13.568  1.00 79.52           C  
ATOM    714  CE1 HIS A  94      15.272  29.129  11.851  1.00 79.52           C  
ATOM    715  NE2 HIS A  94      15.542  28.197  12.748  1.00 79.52           N  
ATOM    716  N   ALA A  95       9.354  28.810  15.108  1.00 36.67           N  
ATOM    717  CA  ALA A  95       8.208  29.473  15.651  1.00 36.67           C  
ATOM    718  C   ALA A  95       8.437  29.626  17.119  1.00 36.67           C  
ATOM    719  O   ALA A  95       9.191  28.864  17.724  1.00 36.67           O  
ATOM    720  CB  ALA A  95       6.898  28.688  15.476  1.00 36.67           C  
ATOM    721  N   HIS A  96       7.821  30.673  17.707  1.00 79.99           N  
ATOM    722  CA  HIS A  96       7.842  30.919  19.121  1.00 79.99           C  
ATOM    723  C   HIS A  96       6.741  30.083  19.683  1.00 79.99           C  
ATOM    724  O   HIS A  96       5.722  29.880  19.025  1.00 79.99           O  
ATOM    725  CB  HIS A  96       7.465  32.366  19.510  1.00 79.99           C  
ATOM    726  CG  HIS A  96       8.452  33.429  19.127  1.00 79.99           C  
ATOM    727  ND1 HIS A  96       8.711  33.824  17.833  1.00 79.99           N  
ATOM    728  CD2 HIS A  96       9.248  34.202  19.918  1.00 79.99           C  
ATOM    729  CE1 HIS A  96       9.646  34.805  17.904  1.00 79.99           C  
ATOM    730  NE2 HIS A  96      10.003  35.068  19.148  1.00 79.99           N  
ATOM    731  N   VAL A  97       6.909  29.569  20.915  1.00108.53           N  
ATOM    732  CA  VAL A  97       5.837  28.794  21.454  1.00108.53           C  
ATOM    733  C   VAL A  97       5.610  29.224  22.852  1.00108.53           C  
ATOM    734  O   VAL A  97       6.548  29.504  23.597  1.00108.53           O  
ATOM    735  CB  VAL A  97       6.117  27.318  21.493  1.00108.53           C  
ATOM    736  CG1 VAL A  97       7.318  27.075  22.425  1.00108.53           C  
ATOM    737  CG2 VAL A  97       4.839  26.585  21.937  1.00108.53           C  
ATOM    738  N   ARG A  98       4.326  29.329  23.223  1.00143.23           N  
ATOM    739  CA  ARG A  98       4.011  29.562  24.590  1.00143.23           C  
ATOM    740  C   ARG A  98       3.315  28.305  24.975  1.00143.23           C  
ATOM    741  O   ARG A  98       2.129  28.129  24.698  1.00143.23           O  
ATOM    742  CB  ARG A  98       3.071  30.761  24.805  1.00143.23           C  
ATOM    743  CG  ARG A  98       2.805  31.081  26.278  1.00143.23           C  
ATOM    744  CD  ARG A  98       2.232  32.483  26.503  1.00143.23           C  
ATOM    745  NE  ARG A  98       1.001  32.615  25.672  1.00143.23           N  
ATOM    746  CZ  ARG A  98       0.752  33.772  24.990  1.00143.23           C  
ATOM    747  NH1 ARG A  98       1.662  34.789  25.010  1.00143.23           N  
ATOM    748  NH2 ARG A  98      -0.406  33.910  24.279  1.00143.23           N  
ATOM    749  N   ALA A  99       4.059  27.379  25.605  1.00 42.07           N  
ATOM    750  CA  ALA A  99       3.454  26.139  25.962  1.00 42.07           C  
ATOM    751  C   ALA A  99       2.945  26.329  27.335  1.00 42.07           C  
ATOM    752  O   ALA A  99       3.706  26.562  28.273  1.00 42.07           O  
ATOM    753  CB  ALA A  99       4.431  24.953  26.004  1.00 42.07           C  
ATOM    754  N   GLU A 100       1.618  26.245  27.489  1.00 76.46           N  
ATOM    755  CA  GLU A 100       1.115  26.451  28.801  1.00 76.46           C  
ATOM    756  C   GLU A 100       0.301  25.266  29.138  1.00 76.46           C  
ATOM    757  O   GLU A 100      -0.696  24.977  28.479  1.00 76.46           O  
ATOM    758  CB  GLU A 100       0.177  27.667  28.899  1.00 76.46           C  
ATOM    759  CG  GLU A 100       0.847  29.004  28.571  1.00 76.46           C  
ATOM    760  CD  GLU A 100      -0.202  30.104  28.698  1.00 76.46           C  
ATOM    761  OE1 GLU A 100      -1.336  29.795  29.153  1.00 76.46           O  
ATOM    762  OE2 GLU A 100       0.119  31.268  28.339  1.00 76.46           O  
ATOM    763  N   HIS A 101       0.709  24.519  30.171  1.00127.15           N  
ATOM    764  CA  HIS A 101      -0.197  23.505  30.572  1.00127.15           C  
ATOM    765  C   HIS A 101      -1.100  24.279  31.470  1.00127.15           C  
ATOM    766  O   HIS A 101      -0.963  24.295  32.692  1.00127.15           O  
ATOM    767  CB  HIS A 101       0.510  22.335  31.260  1.00127.15           C  
ATOM    768  CG  HIS A 101       1.394  21.617  30.286  1.00127.15           C  
ATOM    769  ND1 HIS A 101       1.097  20.402  29.710  1.00127.15           N  
ATOM    770  CD2 HIS A 101       2.587  21.999  29.753  1.00127.15           C  
ATOM    771  CE1 HIS A 101       2.117  20.113  28.862  1.00127.15           C  
ATOM    772  NE2 HIS A 101       3.044  21.052  28.854  1.00127.15           N  
ATOM    773  N   TRP A 102      -1.974  25.048  30.781  1.00260.38           N  
ATOM    774  CA  TRP A 102      -3.001  25.921  31.261  1.00260.38           C  
ATOM    775  C   TRP A 102      -4.059  25.892  30.209  1.00260.38           C  
ATOM    776  O   TRP A 102      -3.779  26.024  29.019  1.00260.38           O  
ATOM    777  CB  TRP A 102      -2.564  27.397  31.365  1.00260.38           C  
ATOM    778  CG  TRP A 102      -3.695  28.376  31.590  1.00260.38           C  
ATOM    779  CD1 TRP A 102      -4.312  28.751  32.749  1.00260.38           C  
ATOM    780  CD2 TRP A 102      -4.327  29.127  30.537  1.00260.38           C  
ATOM    781  NE1 TRP A 102      -5.286  29.684  32.484  1.00260.38           N  
ATOM    782  CE2 TRP A 102      -5.307  29.926  31.128  1.00260.38           C  
ATOM    783  CE3 TRP A 102      -4.105  29.151  29.189  1.00260.38           C  
ATOM    784  CZ2 TRP A 102      -6.083  30.763  30.377  1.00260.38           C  
ATOM    785  CZ3 TRP A 102      -4.892  29.998  28.437  1.00260.38           C  
ATOM    786  CH2 TRP A 102      -5.862  30.788  29.018  1.00260.38           C  
ATOM    787  N   LEU A 103      -5.312  25.702  30.637  1.00329.16           N  
ATOM    788  CA  LEU A 103      -6.447  25.663  29.767  1.00329.16           C  
ATOM    789  C   LEU A 103      -7.494  26.166  30.691  1.00329.16           C  
ATOM    790  O   LEU A 103      -7.160  26.327  31.864  1.00329.16           O  
ATOM    791  CB  LEU A 103      -6.771  24.209  29.346  1.00329.16           C  
ATOM    792  CG  LEU A 103      -7.829  23.985  28.243  1.00329.16           C  
ATOM    793  CD1 LEU A 103      -9.257  24.295  28.712  1.00329.16           C  
ATOM    794  CD2 LEU A 103      -7.440  24.715  26.949  1.00329.16           C  
ATOM    795  N   PRO A 104      -8.693  26.498  30.304  1.00162.78           N  
ATOM    796  CA  PRO A 104      -9.612  26.815  31.345  1.00162.78           C  
ATOM    797  C   PRO A 104      -9.765  25.541  32.105  1.00162.78           C  
ATOM    798  O   PRO A 104     -10.414  24.619  31.616  1.00162.78           O  
ATOM    799  CB  PRO A 104     -10.853  27.393  30.657  1.00162.78           C  
ATOM    800  CG  PRO A 104     -10.500  27.388  29.148  1.00162.78           C  
ATOM    801  CD  PRO A 104      -8.965  27.281  29.114  1.00162.78           C  
ATOM    802  N   ALA A 105      -9.167  25.484  33.309  1.00252.99           N  
ATOM    803  CA  ALA A 105      -9.161  24.293  34.098  1.00252.99           C  
ATOM    804  C   ALA A 105      -8.321  24.602  35.292  1.00252.99           C  
ATOM    805  O   ALA A 105      -7.654  25.635  35.345  1.00252.99           O  
ATOM    806  CB  ALA A 105      -8.530  23.081  33.386  1.00252.99           C  
ATOM    807  N   GLU A 106      -8.352  23.715  36.300  1.00132.15           N  
ATOM    808  CA  GLU A 106      -7.621  23.979  37.499  1.00132.15           C  
ATOM    809  C   GLU A 106      -6.143  23.953  37.265  1.00132.15           C  
ATOM    810  O   GLU A 106      -5.446  24.883  37.670  1.00132.15           O  
ATOM    811  CB  GLU A 106      -7.934  22.975  38.617  1.00132.15           C  
ATOM    812  CG  GLU A 106      -9.385  23.069  39.079  1.00132.15           C  
ATOM    813  CD  GLU A 106      -9.657  24.537  39.382  1.00132.15           C  
ATOM    814  OE1 GLU A 106      -8.731  25.213  39.905  1.00132.15           O  
ATOM    815  OE2 GLU A 106     -10.788  25.005  39.083  1.00132.15           O  
ATOM    816  N   VAL A 107      -5.612  22.917  36.580  1.00106.26           N  
ATOM    817  CA  VAL A 107      -4.177  22.862  36.499  1.00106.26           C  
ATOM    818  C   VAL A 107      -3.709  22.109  35.288  1.00106.26           C  
ATOM    819  O   VAL A 107      -4.475  21.439  34.596  1.00106.26           O  
ATOM    820  CB  VAL A 107      -3.549  22.213  37.702  1.00106.26           C  
ATOM    821  CG1 VAL A 107      -3.761  23.121  38.926  1.00106.26           C  
ATOM    822  CG2 VAL A 107      -4.189  20.830  37.882  1.00106.26           C  
ATOM    823  N   ALA A 108      -2.392  22.262  35.022  1.00128.83           N  
ATOM    824  CA  ALA A 108      -1.624  21.698  33.960  1.00128.83           C  
ATOM    825  C   ALA A 108      -1.616  20.211  34.062  1.00128.83           C  
ATOM    826  O   ALA A 108      -1.949  19.513  33.105  1.00128.83           O  
ATOM    827  CB  ALA A 108      -0.150  22.103  34.104  1.00128.83           C  
ATOM    828  N   GLY A 109      -1.281  19.684  35.252  1.00 49.87           N  
ATOM    829  CA  GLY A 109      -1.168  18.262  35.389  1.00 49.87           C  
ATOM    830  C   GLY A 109      -2.312  17.818  36.222  1.00 49.87           C  
ATOM    831  O   GLY A 109      -2.882  18.610  36.966  1.00 49.87           O  
ATOM    832  N   ASP A 110      -2.692  16.533  36.109  1.00 90.14           N  
ATOM    833  CA  ASP A 110      -3.798  16.100  36.902  1.00 90.14           C  
ATOM    834  C   ASP A 110      -3.421  16.301  38.332  1.00 90.14           C  
ATOM    835  O   ASP A 110      -4.070  17.049  39.060  1.00 90.14           O  
ATOM    836  CB  ASP A 110      -4.107  14.606  36.698  1.00 90.14           C  
ATOM    837  CG  ASP A 110      -5.384  14.274  37.453  1.00 90.14           C  
ATOM    838  OD1 ASP A 110      -5.299  14.009  38.681  1.00 90.14           O  
ATOM    839  OD2 ASP A 110      -6.464  14.274  36.804  1.00 90.14           O  
ATOM    840  N   GLY A 111      -2.339  15.633  38.768  1.00 51.01           N  
ATOM    841  CA  GLY A 111      -1.835  15.791  40.104  1.00 51.01           C  
ATOM    842  C   GLY A 111      -1.135  17.106  40.284  1.00 51.01           C  
ATOM    843  O   GLY A 111      -1.314  17.808  41.278  1.00 51.01           O  
ATOM    844  N   PRO A 112      -0.315  17.439  39.327  1.00118.43           N  
ATOM    845  CA  PRO A 112       0.487  18.625  39.469  1.00118.43           C  
ATOM    846  C   PRO A 112      -0.149  19.922  39.125  1.00118.43           C  
ATOM    847  O   PRO A 112      -1.332  19.984  38.799  1.00118.43           O  
ATOM    848  CB  PRO A 112       1.776  18.389  38.674  1.00118.43           C  
ATOM    849  CG  PRO A 112       1.502  17.137  37.833  1.00118.43           C  
ATOM    850  CD  PRO A 112       0.446  16.392  38.654  1.00118.43           C  
ATOM    851  N   ASP A 113       0.657  20.988  39.244  1.00 58.45           N  
ATOM    852  CA  ASP A 113       0.261  22.323  38.944  1.00 58.45           C  
ATOM    853  C   ASP A 113       0.554  22.591  37.505  1.00 58.45           C  
ATOM    854  O   ASP A 113       0.732  21.677  36.701  1.00 58.45           O  
ATOM    855  CB  ASP A 113       1.004  23.383  39.773  1.00 58.45           C  
ATOM    856  CG  ASP A 113       0.556  23.268  41.224  1.00 58.45           C  
ATOM    857  OD1 ASP A 113      -0.557  22.728  41.468  1.00 58.45           O  
ATOM    858  OD2 ASP A 113       1.330  23.722  42.110  1.00 58.45           O  
ATOM    859  N   ARG A 114       0.581  23.895  37.165  1.00117.51           N  
ATOM    860  CA  ARG A 114       0.772  24.382  35.832  1.00117.51           C  
ATOM    861  C   ARG A 114       2.222  24.367  35.470  1.00117.51           C  
ATOM    862  O   ARG A 114       3.097  24.291  36.331  1.00117.51           O  
ATOM    863  CB  ARG A 114       0.293  25.833  35.644  1.00117.51           C  
ATOM    864  CG  ARG A 114      -1.188  26.051  35.958  1.00117.51           C  
ATOM    865  CD  ARG A 114      -1.607  27.522  35.897  1.00117.51           C  
ATOM    866  NE  ARG A 114      -2.939  27.638  36.553  1.00117.51           N  
ATOM    867  CZ  ARG A 114      -3.262  28.783  37.223  1.00117.51           C  
ATOM    868  NH1 ARG A 114      -2.356  29.802  37.306  1.00117.51           N  
ATOM    869  NH2 ARG A 114      -4.491  28.916  37.803  1.00117.51           N  
ATOM    870  N   TRP A 115       2.479  24.403  34.144  1.00121.48           N  
ATOM    871  CA  TRP A 115       3.781  24.448  33.536  1.00121.48           C  
ATOM    872  C   TRP A 115       3.716  25.456  32.427  1.00121.48           C  
ATOM    873  O   TRP A 115       2.690  25.579  31.760  1.00121.48           O  
ATOM    874  CB  TRP A 115       4.179  23.074  32.957  1.00121.48           C  
ATOM    875  CG  TRP A 115       5.344  23.043  32.004  1.00121.48           C  
ATOM    876  CD1 TRP A 115       5.304  22.893  30.651  1.00121.48           C  
ATOM    877  CD2 TRP A 115       6.725  23.184  32.358  1.00121.48           C  
ATOM    878  NE1 TRP A 115       6.573  22.907  30.143  1.00121.48           N  
ATOM    879  CE2 TRP A 115       7.461  23.100  31.178  1.00121.48           C  
ATOM    880  CE3 TRP A 115       7.332  23.370  33.562  1.00121.48           C  
ATOM    881  CZ2 TRP A 115       8.821  23.202  31.186  1.00121.48           C  
ATOM    882  CZ3 TRP A 115       8.705  23.477  33.575  1.00121.48           C  
ATOM    883  CH2 TRP A 115       9.430  23.396  32.404  1.00121.48           C  
ATOM    884  N   LEU A 116       4.806  26.230  32.226  1.00 64.87           N  
ATOM    885  CA  LEU A 116       4.834  27.226  31.186  1.00 64.87           C  
ATOM    886  C   LEU A 116       6.159  27.130  30.498  1.00 64.87           C  
ATOM    887  O   LEU A 116       7.203  27.135  31.147  1.00 64.87           O  
ATOM    888  CB  LEU A 116       4.789  28.673  31.707  1.00 64.87           C  
ATOM    889  CG  LEU A 116       3.564  29.004  32.572  1.00 64.87           C  
ATOM    890  CD1 LEU A 116       3.571  28.174  33.866  1.00 64.87           C  
ATOM    891  CD2 LEU A 116       3.463  30.516  32.836  1.00 64.87           C  
ATOM    892  N   VAL A 117       6.157  27.037  29.154  1.00 67.32           N  
ATOM    893  CA  VAL A 117       7.406  27.041  28.447  1.00 67.32           C  
ATOM    894  C   VAL A 117       7.407  28.166  27.474  1.00 67.32           C  
ATOM    895  O   VAL A 117       6.541  28.253  26.605  1.00 67.32           O  
ATOM    896  CB  VAL A 117       7.692  25.795  27.657  1.00 67.32           C  
ATOM    897  CG1 VAL A 117       8.851  26.087  26.689  1.00 67.32           C  
ATOM    898  CG2 VAL A 117       8.070  24.676  28.637  1.00 67.32           C  
ATOM    899  N   VAL A 118       8.390  29.074  27.615  1.00106.96           N  
ATOM    900  CA  VAL A 118       8.575  30.094  26.631  1.00106.96           C  
ATOM    901  C   VAL A 118       9.749  29.613  25.846  1.00106.96           C  
ATOM    902  O   VAL A 118      10.861  29.505  26.362  1.00106.96           O  
ATOM    903  CB  VAL A 118       8.860  31.459  27.202  1.00106.96           C  
ATOM    904  CG1 VAL A 118       7.574  31.963  27.879  1.00106.96           C  
ATOM    905  CG2 VAL A 118      10.043  31.374  28.182  1.00106.96           C  
ATOM    906  N   GLY A 119       9.529  29.285  24.562  1.00 32.13           N  
ATOM    907  CA  GLY A 119      10.619  28.707  23.843  1.00 32.13           C  
ATOM    908  C   GLY A 119      10.337  28.759  22.384  1.00 32.13           C  
ATOM    909  O   GLY A 119       9.478  29.510  21.924  1.00 32.13           O  
ATOM    910  N   PHE A 120      11.096  27.958  21.611  1.00 98.36           N  
ATOM    911  CA  PHE A 120      10.913  27.987  20.195  1.00 98.36           C  
ATOM    912  C   PHE A 120      10.844  26.585  19.685  1.00 98.36           C  
ATOM    913  O   PHE A 120      11.332  25.642  20.307  1.00 98.36           O  
ATOM    914  CB  PHE A 120      12.066  28.678  19.458  1.00 98.36           C  
ATOM    915  CG  PHE A 120      12.082  30.097  19.904  1.00 98.36           C  
ATOM    916  CD1 PHE A 120      12.623  30.450  21.121  1.00 98.36           C  
ATOM    917  CD2 PHE A 120      11.562  31.079  19.098  1.00 98.36           C  
ATOM    918  CE1 PHE A 120      12.645  31.762  21.535  1.00 98.36           C  
ATOM    919  CE2 PHE A 120      11.583  32.388  19.510  1.00 98.36           C  
ATOM    920  CZ  PHE A 120      12.121  32.738  20.724  1.00 98.36           C  
ATOM    921  N   TYR A 121      10.207  26.433  18.512  1.00 75.82           N  
ATOM    922  CA  TYR A 121      10.095  25.174  17.837  1.00 75.82           C  
ATOM    923  C   TYR A 121      10.883  25.288  16.578  1.00 75.82           C  
ATOM    924  O   TYR A 121      10.854  26.316  15.904  1.00 75.82           O  
ATOM    925  CB  TYR A 121       8.671  24.801  17.387  1.00 75.82           C  
ATOM    926  CG  TYR A 121       7.886  24.221  18.512  1.00 75.82           C  
ATOM    927  CD1 TYR A 121       7.343  25.007  19.499  1.00 75.82           C  
ATOM    928  CD2 TYR A 121       7.674  22.860  18.555  1.00 75.82           C  
ATOM    929  CE1 TYR A 121       6.614  24.435  20.517  1.00 75.82           C  
ATOM    930  CE2 TYR A 121       6.948  22.283  19.569  1.00 75.82           C  
ATOM    931  CZ  TYR A 121       6.415  23.074  20.556  1.00 75.82           C  
ATOM    932  OH  TYR A 121       5.666  22.491  21.599  1.00 75.82           O  
ATOM    933  N   ASP A 122      11.648  24.229  16.263  1.00 85.80           N  
ATOM    934  CA  ASP A 122      12.415  24.190  15.057  1.00 85.80           C  
ATOM    935  C   ASP A 122      11.906  23.020  14.284  1.00 85.80           C  
ATOM    936  O   ASP A 122      12.094  21.874  14.693  1.00 85.80           O  
ATOM    937  CB  ASP A 122      13.911  23.944  15.323  1.00 85.80           C  
ATOM    938  CG  ASP A 122      14.661  23.997  14.003  1.00 85.80           C  
ATOM    939  OD1 ASP A 122      14.008  24.247  12.955  1.00 85.80           O  
ATOM    940  OD2 ASP A 122      15.904  23.792  14.028  1.00 85.80           O  
ATOM    941  N   ASN A 123      11.234  23.263  13.145  1.00 53.00           N  
ATOM    942  CA  ASN A 123      10.747  22.127  12.424  1.00 53.00           C  
ATOM    943  C   ASN A 123      11.406  22.063  11.088  1.00 53.00           C  
ATOM    944  O   ASN A 123      11.576  23.071  10.405  1.00 53.00           O  
ATOM    945  CB  ASN A 123       9.222  22.108  12.225  1.00 53.00           C  
ATOM    946  CG  ASN A 123       8.614  21.740  13.575  1.00 53.00           C  
ATOM    947  OD1 ASN A 123       9.313  21.296  14.483  1.00 53.00           O  
ATOM    948  ND2 ASN A 123       7.270  21.891  13.709  1.00 53.00           N  
ATOM    949  N   GLU A 124      11.834  20.839  10.723  0.50 86.60           N  
ATOM    950  CA  GLU A 124      12.405  20.535   9.444  0.50 86.60           C  
ATOM    951  C   GLU A 124      11.336  19.755   8.750  0.50 86.60           C  
ATOM    952  O   GLU A 124      10.822  18.785   9.304  0.50 86.60           O  
ATOM    953  CB  GLU A 124      13.635  19.608   9.537  0.50 86.60           C  
ATOM    954  CG  GLU A 124      14.235  19.196   8.190  0.50 86.60           C  
ATOM    955  CD  GLU A 124      15.157  20.303   7.708  0.50 86.60           C  
ATOM    956  OE1 GLU A 124      15.947  20.822   8.541  0.50 86.60           O  
ATOM    957  OE2 GLU A 124      15.086  20.640   6.496  0.50 86.60           O  
ATOM    958  N   ALA A 125      10.967  20.155   7.516  1.00 42.89           N  
ATOM    959  CA  ALA A 125       9.877  19.479   6.872  1.00 42.89           C  
ATOM    960  C   ALA A 125      10.265  19.099   5.479  1.00 42.89           C  
ATOM    961  O   ALA A 125      11.172  19.678   4.883  1.00 42.89           O  
ATOM    962  CB  ALA A 125       8.605  20.337   6.756  1.00 42.89           C  
ATOM    963  N   VAL A 126       9.578  18.069   4.943  1.00 90.14           N  
ATOM    964  CA  VAL A 126       9.813  17.621   3.603  1.00 90.14           C  
ATOM    965  C   VAL A 126       8.478  17.453   2.947  1.00 90.14           C  
ATOM    966  O   VAL A 126       7.490  17.128   3.606  1.00 90.14           O  
ATOM    967  CB  VAL A 126      10.503  16.293   3.524  1.00 90.14           C  
ATOM    968  CG1 VAL A 126       9.606  15.233   4.187  1.00 90.14           C  
ATOM    969  CG2 VAL A 126      10.797  16.006   2.042  1.00 90.14           C  
ATOM    970  N   ARG A 127       8.408  17.692   1.621  1.00123.62           N  
ATOM    971  CA  ARG A 127       7.159  17.525   0.935  1.00123.62           C  
ATOM    972  C   ARG A 127       6.961  16.065   0.711  1.00123.62           C  
ATOM    973  O   ARG A 127       7.884  15.350   0.325  1.00123.62           O  
ATOM    974  CB  ARG A 127       7.099  18.191  -0.450  1.00123.62           C  
ATOM    975  CG  ARG A 127       7.243  19.711  -0.405  1.00123.62           C  
ATOM    976  CD  ARG A 127       7.076  20.391  -1.765  1.00123.62           C  
ATOM    977  NE  ARG A 127       5.621  20.636  -1.956  1.00123.62           N  
ATOM    978  CZ  ARG A 127       5.174  21.914  -2.130  1.00123.62           C  
ATOM    979  NH1 ARG A 127       6.068  22.944  -2.141  1.00123.62           N  
ATOM    980  NH2 ARG A 127       3.840  22.167  -2.275  1.00123.62           N  
ATOM    981  N   THR A 128       5.733  15.578   0.953  1.00 41.66           N  
ATOM    982  CA  THR A 128       5.473  14.190   0.719  1.00 41.66           C  
ATOM    983  C   THR A 128       4.187  14.135  -0.038  1.00 41.66           C  
ATOM    984  O   THR A 128       3.550  15.162  -0.265  1.00 41.66           O  
ATOM    985  CB  THR A 128       5.291  13.370   1.964  1.00 41.66           C  
ATOM    986  OG1 THR A 128       4.123  13.801   2.640  1.00 41.66           O  
ATOM    987  CG2 THR A 128       6.529  13.522   2.872  1.00 41.66           C  
ATOM    988  N   ALA A 129       3.772  12.926  -0.456  1.00 22.55           N  
ATOM    989  CA  ALA A 129       2.563  12.800  -1.216  1.00 22.55           C  
ATOM    990  C   ALA A 129       1.438  13.307  -0.369  1.00 22.55           C  
ATOM    991  O   ALA A 129       0.552  14.006  -0.859  1.00 22.55           O  
ATOM    992  CB  ALA A 129       2.241  11.344  -1.593  1.00 22.55           C  
ATOM    993  N   ASP A 130       1.439  12.954   0.933  1.00121.13           N  
ATOM    994  CA  ASP A 130       0.400  13.415   1.808  1.00121.13           C  
ATOM    995  C   ASP A 130       0.541  14.883   2.086  1.00121.13           C  
ATOM    996  O   ASP A 130      -0.430  15.539   2.452  1.00121.13           O  
ATOM    997  CB  ASP A 130       0.226  12.630   3.129  1.00121.13           C  
ATOM    998  CG  ASP A 130       1.498  12.637   3.956  1.00121.13           C  
ATOM    999  OD1 ASP A 130       2.505  12.014   3.526  1.00121.13           O  
ATOM   1000  OD2 ASP A 130       1.468  13.250   5.055  1.00121.13           O  
ATOM   1001  N   GLY A 131       1.754  15.458   1.990  1.00 45.46           N  
ATOM   1002  CA  GLY A 131       1.817  16.877   2.218  1.00 45.46           C  
ATOM   1003  C   GLY A 131       3.072  17.172   2.970  1.00 45.46           C  
ATOM   1004  O   GLY A 131       3.955  16.326   3.082  1.00 45.46           O  
ATOM   1005  N   TRP A 132       3.197  18.394   3.513  1.00 84.75           N  
ATOM   1006  CA  TRP A 132       4.406  18.664   4.227  1.00 84.75           C  
ATOM   1007  C   TRP A 132       4.360  17.844   5.479  1.00 84.75           C  
ATOM   1008  O   TRP A 132       3.312  17.723   6.111  1.00 84.75           O  
ATOM   1009  CB  TRP A 132       4.561  20.139   4.627  1.00 84.75           C  
ATOM   1010  CG  TRP A 132       4.681  21.077   3.450  1.00 84.75           C  
ATOM   1011  CD1 TRP A 132       3.691  21.686   2.736  1.00 84.75           C  
ATOM   1012  CD2 TRP A 132       5.923  21.507   2.870  1.00 84.75           C  
ATOM   1013  NE1 TRP A 132       4.235  22.466   1.746  1.00 84.75           N  
ATOM   1014  CE2 TRP A 132       5.606  22.365   1.816  1.00 84.75           C  
ATOM   1015  CE3 TRP A 132       7.219  21.211   3.184  1.00 84.75           C  
ATOM   1016  CZ2 TRP A 132       6.584  22.943   1.061  1.00 84.75           C  
ATOM   1017  CZ3 TRP A 132       8.203  21.799   2.419  1.00 84.75           C  
ATOM   1018  CH2 TRP A 132       7.890  22.649   1.377  1.00 84.75           C  
ATOM   1019  N   ARG A 133       5.504  17.238   5.856  1.00167.26           N  
ATOM   1020  CA  ARG A 133       5.579  16.426   7.038  1.00167.26           C  
ATOM   1021  C   ARG A 133       6.819  16.838   7.764  1.00167.26           C  
ATOM   1022  O   ARG A 133       7.773  17.310   7.152  1.00167.26           O  
ATOM   1023  CB  ARG A 133       5.775  14.935   6.731  1.00167.26           C  
ATOM   1024  CG  ARG A 133       4.658  14.342   5.880  1.00167.26           C  
ATOM   1025  CD  ARG A 133       3.642  13.555   6.703  1.00167.26           C  
ATOM   1026  NE  ARG A 133       3.274  14.397   7.877  1.00167.26           N  
ATOM   1027  CZ  ARG A 133       2.309  15.357   7.766  1.00167.26           C  
ATOM   1028  NH1 ARG A 133       1.678  15.561   6.573  1.00167.26           N  
ATOM   1029  NH2 ARG A 133       1.980  16.115   8.853  1.00167.26           N  
ATOM   1030  N   LEU A 134       6.841  16.650   9.099  1.00165.07           N  
ATOM   1031  CA  LEU A 134       7.979  17.044   9.887  1.00165.07           C  
ATOM   1032  C   LEU A 134       8.927  15.882   9.998  1.00165.07           C  
ATOM   1033  O   LEU A 134       8.571  14.821  10.508  1.00165.07           O  
ATOM   1034  CB  LEU A 134       7.569  17.448  11.316  1.00165.07           C  
ATOM   1035  CG  LEU A 134       8.729  17.891  12.222  1.00165.07           C  
ATOM   1036  CD1 LEU A 134       9.376  19.182  11.696  1.00165.07           C  
ATOM   1037  CD2 LEU A 134       8.272  17.998  13.686  1.00165.07           C  
ATOM   1038  N   SER A 135      10.142  16.052   9.435  1.00105.99           N  
ATOM   1039  CA  SER A 135      11.211  15.094   9.505  1.00105.99           C  
ATOM   1040  C   SER A 135      11.930  15.214  10.811  1.00105.99           C  
ATOM   1041  O   SER A 135      12.332  14.212  11.399  1.00105.99           O  
ATOM   1042  CB  SER A 135      12.248  15.303   8.390  1.00105.99           C  
ATOM   1043  OG  SER A 135      13.307  14.373   8.536  1.00105.99           O  
ATOM   1044  N   SER A 136      12.135  16.453  11.302  0.50 83.70           N  
ATOM   1045  CA  SER A 136      12.886  16.606  12.516  0.50 83.70           C  
ATOM   1046  C   SER A 136      12.300  17.728  13.311  0.50 83.70           C  
ATOM   1047  O   SER A 136      11.877  18.741  12.753  0.50 83.70           O  
ATOM   1048  CB  SER A 136      14.361  16.975  12.269  0.50 83.70           C  
ATOM   1049  OG  SER A 136      15.047  17.111  13.504  1.00 83.70           O  
ATOM   1050  N   VAL A 137      12.267  17.562  14.653  1.00103.94           N  
ATOM   1051  CA  VAL A 137      11.773  18.592  15.519  1.00103.94           C  
ATOM   1052  C   VAL A 137      12.734  18.739  16.660  1.00103.94           C  
ATOM   1053  O   VAL A 137      13.255  17.752  17.183  1.00103.94           O  
ATOM   1054  CB  VAL A 137      10.435  18.288  16.125  1.00103.94           C  
ATOM   1055  CG1 VAL A 137      10.597  17.088  17.067  1.00103.94           C  
ATOM   1056  CG2 VAL A 137       9.914  19.548  16.836  1.00103.94           C  
ATOM   1057  N   LYS A 138      13.000  20.002  17.053  1.00 79.60           N  
ATOM   1058  CA  LYS A 138      13.857  20.314  18.160  1.00 79.60           C  
ATOM   1059  C   LYS A 138      13.289  21.537  18.804  1.00 79.60           C  
ATOM   1060  O   LYS A 138      12.552  22.291  18.169  1.00 79.60           O  
ATOM   1061  CB  LYS A 138      15.305  20.651  17.764  1.00 79.60           C  
ATOM   1062  CG  LYS A 138      16.110  19.439  17.292  1.00 79.60           C  
ATOM   1063  CD  LYS A 138      17.462  19.803  16.676  1.00 79.60           C  
ATOM   1064  CE  LYS A 138      18.414  20.486  17.661  1.00 79.60           C  
ATOM   1065  NZ  LYS A 138      19.708  20.764  17.002  1.00 79.60           N  
ATOM   1066  N   LEU A 139      13.596  21.748  20.100  1.00 68.18           N  
ATOM   1067  CA  LEU A 139      13.087  22.888  20.807  1.00 68.18           C  
ATOM   1068  C   LEU A 139      14.205  23.487  21.591  1.00 68.18           C  
ATOM   1069  O   LEU A 139      15.270  22.888  21.718  1.00 68.18           O  
ATOM   1070  CB  LEU A 139      12.013  22.540  21.848  1.00 68.18           C  
ATOM   1071  CG  LEU A 139      10.733  21.926  21.258  1.00 68.18           C  
ATOM   1072  CD1 LEU A 139       9.705  21.637  22.360  1.00 68.18           C  
ATOM   1073  CD2 LEU A 139      10.167  22.791  20.124  1.00 68.18           C  
ATOM   1074  N   THR A 140      13.993  24.723  22.087  1.00106.45           N  
ATOM   1075  CA  THR A 140      14.933  25.371  22.954  1.00106.45           C  
ATOM   1076  C   THR A 140      14.132  26.331  23.778  1.00106.45           C  
ATOM   1077  O   THR A 140      12.940  26.513  23.534  1.00106.45           O  
ATOM   1078  CB  THR A 140      16.005  26.133  22.234  1.00106.45           C  
ATOM   1079  OG1 THR A 140      17.031  26.511  23.141  1.00106.45           O  
ATOM   1080  CG2 THR A 140      15.380  27.376  21.582  1.00106.45           C  
ATOM   1081  N   ALA A 141      14.757  26.971  24.787  1.00 43.75           N  
ATOM   1082  CA  ALA A 141      13.981  27.851  25.613  1.00 43.75           C  
ATOM   1083  C   ALA A 141      14.485  29.249  25.474  1.00 43.75           C  
ATOM   1084  O   ALA A 141      15.690  29.486  25.429  1.00 43.75           O  
ATOM   1085  CB  ALA A 141      14.044  27.505  27.109  1.00 43.75           C  
ATOM   1086  N   SER A 142      13.545  30.206  25.327  1.00 37.34           N  
ATOM   1087  CA  SER A 142      13.869  31.602  25.295  1.00 37.34           C  
ATOM   1088  C   SER A 142      14.158  32.039  26.694  1.00 37.34           C  
ATOM   1089  O   SER A 142      15.114  32.773  26.938  1.00 37.34           O  
ATOM   1090  CB  SER A 142      12.722  32.477  24.763  1.00 37.34           C  
ATOM   1091  OG  SER A 142      11.602  32.388  25.630  1.00 37.34           O  
ATOM   1092  N   TYR A 143      13.332  31.577  27.659  1.00 47.69           N  
ATOM   1093  CA  TYR A 143      13.509  31.982  29.025  1.00 47.69           C  
ATOM   1094  C   TYR A 143      13.465  30.757  29.876  1.00 47.69           C  
ATOM   1095  O   TYR A 143      13.087  29.681  29.417  1.00 47.69           O  
ATOM   1096  CB  TYR A 143      12.427  32.952  29.550  1.00 47.69           C  
ATOM   1097  CG  TYR A 143      12.512  34.206  28.743  1.00 47.69           C  
ATOM   1098  CD1 TYR A 143      13.369  35.223  29.102  1.00 47.69           C  
ATOM   1099  CD2 TYR A 143      11.740  34.353  27.611  1.00 47.69           C  
ATOM   1100  CE1 TYR A 143      13.445  36.371  28.345  1.00 47.69           C  
ATOM   1101  CE2 TYR A 143      11.813  35.499  26.854  1.00 47.69           C  
ATOM   1102  CZ  TYR A 143      12.668  36.510  27.218  1.00 47.69           C  
ATOM   1103  OH  TYR A 143      12.747  37.687  26.441  1.00 47.69           O  
ATOM   1104  N   GLN A 144      13.878  30.896  31.153  1.00 95.78           N  
ATOM   1105  CA  GLN A 144      13.875  29.771  32.037  1.00 95.78           C  
ATOM   1106  C   GLN A 144      12.468  29.300  32.181  1.00 95.78           C  
ATOM   1107  O   GLN A 144      11.517  30.080  32.177  1.00 95.78           O  
ATOM   1108  CB  GLN A 144      14.449  30.069  33.434  1.00 95.78           C  
ATOM   1109  CG  GLN A 144      15.979  30.056  33.499  1.00 95.78           C  
ATOM   1110  CD  GLN A 144      16.550  31.072  32.519  1.00 95.78           C  
ATOM   1111  OE1 GLN A 144      17.311  30.716  31.620  1.00 95.78           O  
ATOM   1112  NE2 GLN A 144      16.186  32.371  32.695  1.00 95.78           N  
ATOM   1113  N   GLU A 145      12.310  27.970  32.300  1.00112.44           N  
ATOM   1114  CA  GLU A 145      11.004  27.399  32.360  1.00112.44           C  
ATOM   1115  C   GLU A 145      10.390  27.658  33.691  1.00112.44           C  
ATOM   1116  O   GLU A 145      11.069  27.674  34.717  1.00112.44           O  
ATOM   1117  CB  GLU A 145      10.980  25.882  32.084  1.00112.44           C  
ATOM   1118  CG  GLU A 145      11.914  25.053  32.972  1.00112.44           C  
ATOM   1119  CD  GLU A 145      13.234  24.870  32.234  1.00112.44           C  
ATOM   1120  OE1 GLU A 145      13.856  25.901  31.861  1.00112.44           O  
ATOM   1121  OE2 GLU A 145      13.637  23.694  32.027  1.00112.44           O  
ATOM   1122  N   ASN A 146       9.066  27.903  33.688  0.50113.75           N  
ATOM   1123  CA  ASN A 146       8.371  28.091  34.920  0.50113.75           C  
ATOM   1124  C   ASN A 146       7.474  26.914  35.068  0.50113.75           C  
ATOM   1125  O   ASN A 146       6.603  26.697  34.225  0.50113.75           O  
ATOM   1126  CB  ASN A 146       7.485  29.348  34.971  0.50113.75           C  
ATOM   1127  CG  ASN A 146       7.029  29.536  36.415  1.00113.75           C  
ATOM   1128  OD1 ASN A 146       6.759  28.572  37.129  1.00113.75           O  
ATOM   1129  ND2 ASN A 146       6.948  30.817  36.864  1.00113.75           N  
ATOM   1130  N   ALA A 147       7.721  26.131  36.142  1.00249.48           N  
ATOM   1131  CA  ALA A 147       6.993  24.955  36.529  1.00249.48           C  
ATOM   1132  C   ALA A 147       7.923  23.802  36.404  1.00249.48           C  
ATOM   1133  O   ALA A 147       9.140  23.970  36.363  1.00249.48           O  
ATOM   1134  CB  ALA A 147       5.743  24.603  35.719  1.00249.48           C  
ATOM   1135  N   HIS A 148       7.355  22.581  36.347  0.50 98.54           N  
ATOM   1136  CA  HIS A 148       8.181  21.419  36.232  0.50 98.54           C  
ATOM   1137  C   HIS A 148       7.811  20.682  34.981  0.50 98.54           C  
ATOM   1138  O   HIS A 148       6.657  20.657  34.558  0.50 98.54           O  
ATOM   1139  CB  HIS A 148       8.026  20.473  37.430  0.50 98.54           C  
ATOM   1140  CG  HIS A 148       8.361  21.195  38.703  1.00 98.54           C  
ATOM   1141  ND1 HIS A 148       9.626  21.285  39.242  1.00 98.54           N  
ATOM   1142  CD2 HIS A 148       7.554  21.910  39.534  1.00 98.54           C  
ATOM   1143  CE1 HIS A 148       9.522  22.046  40.362  1.00 98.54           C  
ATOM   1144  NE2 HIS A 148       8.283  22.448  40.579  1.00 98.54           N  
ATOM   1145  N   LEU A 149       8.853  20.146  34.322  1.00140.05           N  
ATOM   1146  CA  LEU A 149       8.861  19.354  33.126  1.00140.05           C  
ATOM   1147  C   LEU A 149       8.469  17.939  33.404  1.00140.05           C  
ATOM   1148  O   LEU A 149       8.145  17.194  32.481  1.00140.05           O  
ATOM   1149  CB  LEU A 149      10.241  19.312  32.461  1.00140.05           C  
ATOM   1150  CG  LEU A 149      10.815  20.709  32.170  1.00140.05           C  
ATOM   1151  CD1 LEU A 149      11.287  21.385  33.468  1.00140.05           C  
ATOM   1152  CD2 LEU A 149      11.898  20.652  31.087  1.00140.05           C  
ATOM   1153  N   ALA A 150       8.507  17.521  34.682  1.00 58.46           N  
ATOM   1154  CA  ALA A 150       8.439  16.130  35.035  1.00 58.46           C  
ATOM   1155  C   ALA A 150       7.260  15.453  34.414  1.00 58.46           C  
ATOM   1156  O   ALA A 150       7.380  14.313  33.972  1.00 58.46           O  
ATOM   1157  CB  ALA A 150       8.356  15.899  36.557  1.00 58.46           C  
ATOM   1158  N   ARG A 151       6.094  16.111  34.336  1.00148.91           N  
ATOM   1159  CA  ARG A 151       4.953  15.429  33.793  1.00148.91           C  
ATOM   1160  C   ARG A 151       5.239  15.055  32.367  1.00148.91           C  
ATOM   1161  O   ARG A 151       4.811  13.999  31.899  1.00148.91           O  
ATOM   1162  CB  ARG A 151       3.679  16.281  33.846  1.00148.91           C  
ATOM   1163  CG  ARG A 151       3.390  16.781  35.262  1.00148.91           C  
ATOM   1164  CD  ARG A 151       3.868  15.821  36.356  1.00148.91           C  
ATOM   1165  NE  ARG A 151       2.984  14.622  36.344  1.00148.91           N  
ATOM   1166  CZ  ARG A 151       3.384  13.471  36.964  1.00148.91           C  
ATOM   1167  NH1 ARG A 151       4.613  13.400  37.553  1.00148.91           N  
ATOM   1168  NH2 ARG A 151       2.551  12.390  36.996  1.00148.91           N  
ATOM   1169  N   ALA A 152       5.961  15.919  31.626  1.00 34.12           N  
ATOM   1170  CA  ALA A 152       6.271  15.593  30.263  1.00 34.12           C  
ATOM   1171  C   ALA A 152       7.678  15.009  30.219  1.00 34.12           C  
ATOM   1172  O   ALA A 152       8.113  14.609  29.107  1.00 34.12           O  
ATOM   1173  CB  ALA A 152       6.255  16.816  29.330  1.00 34.12           C  
ATOM   1174  OXT ALA A 152       8.336  14.956  31.291  1.00 34.12           O  
TER    1175      ALA A 152                                                      
END   
