# Supplementary material for: OpenStructure: an integrated software framework for computational structural biology
Source: Acta Crystallogr D Biol Crystallogr. 2013 Apr 19;69(Pt 5):701–9. doi: 10.1107/S0907444913007051 (PMC3640466; doi:10.1107/S0907444913007051)
Supplement: Supplementary file 1 [file d-69-00701-sup1.zip › Fig-3a/data/target.pdb]

ATOM      1  N   ASP A   5       2.080  27.084  -5.464  1.00 59.81           N  
ATOM      2  CA  ASP A   5       3.430  27.616  -5.559  1.00 52.63           C  
ATOM      3  C   ASP A   5       4.090  27.738  -4.181  1.00 40.58           C  
ATOM      4  O   ASP A   5       3.705  27.052  -3.203  1.00 29.36           O  
ATOM      5  CB  ASP A   5       3.416  28.976  -6.277  1.00 55.44           C  
ATOM      6  CG  ASP A   5       2.551  30.006  -5.575  1.00 58.49           C  
ATOM      7  OD1 ASP A   5       2.073  29.713  -4.458  1.00 52.56           O  
ATOM      8  OD2 ASP A   5       2.357  31.111  -6.143  1.00 64.04           O  
ATOM      9  N   ALA A   6       5.102  28.597  -4.116  1.00 41.18           N  
ATOM     10  CA  ALA A   6       5.885  28.798  -2.905  1.00 36.72           C  
ATOM     11  C   ALA A   6       5.029  29.308  -1.754  1.00 25.72           C  
ATOM     12  O   ALA A   6       5.273  28.957  -0.586  1.00 21.51           O  
ATOM     13  CB  ALA A   6       7.016  29.771  -3.188  1.00 43.76           C  
ATOM     14  N   GLU A   7       4.041  30.142  -2.066  1.00 26.19           N  
ATOM     15  CA  GLU A   7       3.202  30.679  -1.005  1.00 21.26           C  
ATOM     16  C   GLU A   7       2.219  29.647  -0.517  1.00 16.79           C  
ATOM     17  O   GLU A   7       1.868  29.653   0.648  1.00 14.87           O  
ATOM     18  CB  GLU A   7       2.500  31.975  -1.409  1.00 30.74           C  
ATOM     19  CG  GLU A   7       3.455  33.165  -1.523  1.00 31.61           C  
ATOM     20  CD  GLU A   7       4.327  33.365  -0.286  1.00 29.59           C  
ATOM     21  OE1 GLU A   7       3.843  33.122   0.844  1.00 27.45           O  
ATOM     22  OE2 GLU A   7       5.513  33.724  -0.455  1.00 26.24           O  
ATOM     23  N   THR A   8       1.791  28.733  -1.387  1.00 19.88           N  
ATOM     24  CA  THR A   8       0.939  27.669  -0.900  1.00 16.41           C  
ATOM     25  C   THR A   8       1.744  26.771   0.019  1.00 14.48           C  
ATOM     26  O   THR A   8       1.264  26.373   1.066  1.00 12.75           O  
ATOM     27  CB  THR A   8       0.325  26.855  -2.029  1.00 25.00           C  
ATOM     28  OG1 THR A   8      -0.469  27.729  -2.859  1.00 28.98           O  
ATOM     29  CG2 THR A   8      -0.537  25.743  -1.458  1.00 22.47           C  
ATOM     30  N   ASP A   9       2.978  26.467  -0.367  1.00 14.98           N  
ATOM     31  CA  ASP A   9       3.847  25.653   0.491  1.00 13.41           C  
ATOM     32  C   ASP A   9       4.051  26.306   1.846  1.00 11.65           C  
ATOM     33  O   ASP A   9       3.944  25.666   2.874  1.00 10.05           O  
ATOM     34  CB  ASP A   9       5.230  25.457  -0.156  1.00 14.55           C  
ATOM     35  CG  ASP A   9       5.208  24.522  -1.313  1.00 17.19           C  
ATOM     36  OD1 ASP A   9       4.389  23.565  -1.326  1.00 15.92           O  
ATOM     37  OD2 ASP A   9       6.008  24.737  -2.260  1.00 18.01           O  
ATOM     38  N   ARG A  10       4.333  27.602   1.857  1.00 12.14           N  
ATOM     39  CA  ARG A  10       4.526  28.325   3.116  1.00 10.69           C  
ATOM     40  C   ARG A  10       3.299  28.240   3.978  1.00  9.50           C  
ATOM     41  O   ARG A  10       3.403  27.979   5.168  1.00  7.91           O  
ATOM     42  CB  ARG A  10       4.851  29.811   2.866  1.00 11.74           C  
ATOM     43  CG  ARG A  10       5.137  30.554   4.181  1.00 12.44           C  
ATOM     44  CD  ARG A  10       5.032  32.048   4.083  1.00 16.84           C  
ATOM     45  NE  ARG A  10       5.766  32.587   2.958  1.00 22.95           N  
ATOM     46  CZ  ARG A  10       6.961  33.166   3.016  1.00 34.55           C  
ATOM     47  NH1 ARG A  10       7.636  33.233   4.158  1.00 38.16           N  
ATOM     48  NH2 ARG A  10       7.496  33.659   1.901  1.00 38.17           N  
ATOM     49  N   ALA A  11       2.143  28.503   3.397  1.00 10.30           N  
ATOM     50  CA  ALA A  11       0.909  28.488   4.190  1.00  9.39           C  
ATOM     51  C   ALA A  11       0.639  27.070   4.759  1.00  9.72           C  
ATOM     52  O   ALA A  11       0.215  26.933   5.904  1.00 10.53           O  
ATOM     53  CB  ALA A  11      -0.275  28.990   3.360  1.00 12.36           C  
ATOM     54  N   GLU A  12       0.896  26.037   3.960  0.44  9.39           N  
ATOM     55  CA  GLU A  12       0.712  24.648   4.385  0.44  8.86           C  
ATOM     56  C   GLU A  12       1.662  24.316   5.533  0.44 10.15           C  
ATOM     57  O   GLU A  12       1.267  23.648   6.512  0.44 10.24           O  
ATOM     58  CB  GLU A  12       0.882  23.653   3.218  0.44 10.54           C  
ATOM     59  CG  GLU A  12       0.693  22.173   3.617  0.44 13.36           C  
ATOM     60  CD  GLU A  12       0.715  21.195   2.441  0.44 15.71           C  
ATOM     61  OE1 GLU A  12       0.639  21.638   1.281  0.44 15.30           O  
ATOM     62  OE2 GLU A  12       0.809  19.968   2.679  0.44  9.60           O  
ATOM     63  N   ILE A  13       2.897  24.802   5.431  1.00  8.97           N  
ATOM     64  CA  ILE A  13       3.922  24.555   6.457  1.00  7.42           C  
ATOM     65  C   ILE A  13       3.509  25.264   7.741  1.00  8.39           C  
ATOM     66  O   ILE A  13       3.604  24.684   8.841  1.00 10.17           O  
ATOM     67  CB  ILE A  13       5.297  24.984   5.966  1.00  8.65           C  
ATOM     68  CG1 ILE A  13       5.774  24.024   4.894  1.00  8.74           C  
ATOM     69  CG2 ILE A  13       6.331  25.072   7.120  1.00 11.22           C  
ATOM     70  CD1 ILE A  13       6.993  24.569   4.168  1.00 11.71           C  
ATOM     71  N   ILE A  14       3.051  26.507   7.653  1.00  8.15           N  
ATOM     72  CA  ILE A  14       2.588  27.203   8.858  1.00  7.98           C  
ATOM     73  C   ILE A  14       1.407  26.449   9.460  1.00 10.80           C  
ATOM     74  O   ILE A  14       1.350  26.258  10.687  1.00  9.97           O  
ATOM     75  CB  ILE A  14       2.323  28.707   8.603  1.00  7.63           C  
ATOM     76  CG1 ILE A  14       3.637  29.392   8.320  1.00  7.48           C  
ATOM     77  CG2 ILE A  14       1.626  29.373   9.805  1.00  8.23           C  
ATOM     78  CD1 ILE A  14       3.563  30.807   7.853  1.00 10.47           C  
ATOM     79  N   GLU A  15       0.470  26.022   8.644  1.00  7.97           N  
ATOM     80  CA  GLU A  15      -0.700  25.298   9.162  1.00  7.76           C  
ATOM     81  C   GLU A  15      -0.292  24.034   9.866  1.00  7.86           C  
ATOM     82  O   GLU A  15      -0.958  23.613  10.817  1.00  9.45           O  
ATOM     83  CB  GLU A  15      -1.646  24.989   8.012  1.00 10.68           C  
ATOM     84  CG  GLU A  15      -2.900  24.311   8.396  1.00 10.50           C  
ATOM     85  CD  GLU A  15      -3.892  24.257   7.258  1.00 14.99           C  
ATOM     86  OE1 GLU A  15      -4.597  25.264   6.985  1.00 15.74           O  
ATOM     87  OE2 GLU A  15      -3.944  23.186   6.622  1.00 24.63           O  
ATOM     88  N   LEU A  16       0.792  23.383   9.452  1.00  7.83           N  
ATOM     89  CA  LEU A  16       1.240  22.182  10.158  1.00  8.36           C  
ATOM     90  C   LEU A  16       1.480  22.421  11.613  1.00  9.30           C  
ATOM     91  O   LEU A  16       1.300  21.512  12.442  1.00  9.99           O  
ATOM     92  CB  LEU A  16       2.568  21.645   9.644  1.00 13.04           C  
ATOM     93  CG  LEU A  16       2.544  20.762   8.444  1.00 17.68           C  
ATOM     94  CD1 LEU A  16       3.952  20.441   8.033  1.00 15.24           C  
ATOM     95  CD2 LEU A  16       1.820  19.471   8.803  1.00 13.47           C  
ATOM     96  N   PHE A  17       1.900  23.638  11.959  1.00  8.43           N  
ATOM     97  CA  PHE A  17       2.114  23.964  13.361  1.00  6.94           C  
ATOM     98  C   PHE A  17       0.808  24.072  14.138  1.00  8.59           C  
ATOM     99  O   PHE A  17       0.791  23.808  15.338  1.00  7.99           O  
ATOM    100  CB  PHE A  17       2.966  25.236  13.497  1.00  8.72           C  
ATOM    101  CG  PHE A  17       4.382  24.978  13.200  1.00  6.31           C  
ATOM    102  CD1 PHE A  17       5.265  24.699  14.252  1.00  6.75           C  
ATOM    103  CD2 PHE A  17       4.880  24.945  11.920  1.00  7.93           C  
ATOM    104  CE1 PHE A  17       6.593  24.433  14.031  1.00  8.55           C  
ATOM    105  CE2 PHE A  17       6.194  24.641  11.682  1.00 10.30           C  
ATOM    106  CZ  PHE A  17       7.081  24.396  12.737  1.00  9.58           C  
ATOM    107  N   GLY A  18      -0.289  24.449  13.477  1.00  7.26           N  
ATOM    108  CA  GLY A  18      -1.611  24.389  14.102  1.00  6.81           C  
ATOM    109  C   GLY A  18      -1.999  22.945  14.414  1.00  7.21           C  
ATOM    110  O   GLY A  18      -2.450  22.637  15.518  1.00  8.53           O  
ATOM    111  N   ARG A  19      -1.807  22.064  13.442  0.51  8.35           N  
ATOM    112  CA  ARG A  19      -2.081  20.653  13.625  0.51  8.06           C  
ATOM    113  C   ARG A  19      -1.145  20.026  14.664  0.51  8.91           C  
ATOM    114  O   ARG A  19      -1.555  19.143  15.444  0.51  8.26           O  
ATOM    115  CB  ARG A  19      -1.981  19.918  12.286  0.51  7.07           C  
ATOM    116  CG  ARG A  19      -2.952  20.407  11.215  0.51 14.80           C  
ATOM    117  CD  ARG A  19      -3.116  19.366  10.122  0.51 23.12           C  
ATOM    118  NE  ARG A  19      -4.496  19.268   9.648  0.51 27.66           N  
ATOM    119  CZ  ARG A  19      -4.968  19.870   8.564  0.51 19.55           C  
ATOM    120  NH1 ARG A  19      -6.232  19.714   8.217  0.51 23.52           N  
ATOM    121  NH2 ARG A  19      -4.176  20.625   7.819  0.51 24.35           N  
ATOM    122  N   TYR A  20       0.114  20.461  14.695  1.00  9.24           N  
ATOM    123  CA  TYR A  20       1.056  19.984  15.701  1.00  7.47           C  
ATOM    124  C   TYR A  20       0.558  20.299  17.097  1.00  8.23           C  
ATOM    125  O   TYR A  20       0.572  19.454  18.007  1.00  9.12           O  
ATOM    126  CB  TYR A  20       2.442  20.619  15.481  1.00  8.49           C  
ATOM    127  CG  TYR A  20       3.469  20.277  16.569  1.00  9.42           C  
ATOM    128  CD1 TYR A  20       4.281  19.200  16.450  1.00  8.69           C  
ATOM    129  CD2 TYR A  20       3.590  21.052  17.726  1.00 13.94           C  
ATOM    130  CE1 TYR A  20       5.198  18.872  17.407  1.00 10.77           C  
ATOM    131  CE2 TYR A  20       4.507  20.748  18.694  1.00 16.15           C  
ATOM    132  CZ  TYR A  20       5.315  19.655  18.532  1.00 14.26           C  
ATOM    133  OH  TYR A  20       6.234  19.333  19.506  1.00 18.05           O  
ATOM    134  N   ALA A  21       0.141  21.525  17.286  1.00  6.46           N  
ATOM    135  CA  ALA A  21      -0.415  21.949  18.589  1.00  6.06           C  
ATOM    136  C   ALA A  21      -1.666  21.201  18.938  1.00  7.19           C  
ATOM    137  O   ALA A  21      -1.876  20.845  20.092  1.00  8.61           O  
ATOM    138  CB  ALA A  21      -0.637  23.449  18.613  1.00  8.38           C  
ATOM    139  N   ASP A  22      -2.445  20.869  17.926  1.00  7.53           N  
ATOM    140  CA  ASP A  22      -3.646  20.078  18.146  1.00  7.57           C  
ATOM    141  C   ASP A  22      -3.352  18.653  18.648  1.00  7.58           C  
ATOM    142  O   ASP A  22      -4.112  18.134  19.440  1.00  7.74           O  
ATOM    143  CB  ASP A  22      -4.450  19.933  16.856  1.00  7.26           C  
ATOM    144  CG  ASP A  22      -5.150  21.216  16.430  1.00 12.77           C  
ATOM    145  OD1 ASP A  22      -5.509  22.020  17.337  1.00 11.59           O  
ATOM    146  OD2 ASP A  22      -5.419  21.367  15.196  1.00 13.78           O  
ATOM    147  N   ILE A  23      -2.264  18.021  18.197  1.00  9.19           N  
ATOM    148  CA  ILE A  23      -1.909  16.681  18.697  1.00  8.14           C  
ATOM    149  C   ILE A  23      -1.908  16.686  20.202  1.00  9.63           C  
ATOM    150  O   ILE A  23      -2.579  15.862  20.847  1.00  9.28           O  
ATOM    151  CB  ILE A  23      -0.529  16.217  18.161  1.00  7.33           C  
ATOM    152  CG1 ILE A  23      -0.653  15.875  16.681  1.00 11.81           C  
ATOM    153  CG2 ILE A  23      -0.033  14.976  18.898  1.00  8.10           C  
ATOM    154  CD1 ILE A  23       0.675  15.759  15.952  1.00 15.39           C  
ATOM    155  N   ALA A  24      -1.138  17.591  20.788  1.00  8.87           N  
ATOM    156  CA  ALA A  24      -1.023  17.621  22.221  1.00  8.52           C  
ATOM    157  C   ALA A  24      -2.298  18.102  22.867  1.00  7.76           C  
ATOM    158  O   ALA A  24      -2.792  17.494  23.810  1.00 10.17           O  
ATOM    159  CB  ALA A  24       0.108  18.518  22.608  1.00 13.24           C  
ATOM    160  N   ASP A  25      -2.849  19.195  22.377  1.00  5.98           N  
ATOM    161  CA  ASP A  25      -3.882  19.903  23.137  1.00  7.46           C  
ATOM    162  C   ASP A  25      -5.258  19.254  22.993  1.00  9.05           C  
ATOM    163  O   ASP A  25      -6.108  19.370  23.899  1.00  9.31           O  
ATOM    164  CB  ASP A  25      -3.936  21.386  22.754  1.00  7.70           C  
ATOM    165  CG  ASP A  25      -2.648  22.122  23.018  1.00  7.43           C  
ATOM    166  OD1 ASP A  25      -1.835  21.670  23.856  1.00  7.37           O  
ATOM    167  OD2 ASP A  25      -2.404  23.177  22.371  1.00  7.82           O  
ATOM    168  N   LEU A  26      -5.485  18.537  21.901  1.00  7.63           N  
ATOM    169  CA  LEU A  26      -6.688  17.667  21.770  1.00  8.85           C  
ATOM    170  C   LEU A  26      -6.423  16.239  22.235  1.00  9.80           C  
ATOM    171  O   LEU A  26      -7.339  15.433  22.231  1.00 12.92           O  
ATOM    172  CB  LEU A  26      -7.161  17.603  20.317  1.00 10.46           C  
ATOM    173  CG  LEU A  26      -7.603  18.904  19.652  1.00 11.87           C  
ATOM    174  CD1 LEU A  26      -7.772  18.768  18.155  1.00 15.46           C  
ATOM    175  CD2 LEU A  26      -8.867  19.447  20.313  1.00 16.86           C  
ATOM    176  N   LYS A  27      -5.188  15.942  22.633  0.54  9.60           N  
ATOM    177  CA  LYS A  27      -4.731  14.600  23.059  0.54 11.03           C  
ATOM    178  C   LYS A  27      -5.040  13.495  22.074  0.54  9.62           C  
ATOM    179  O   LYS A  27      -5.540  12.422  22.434  0.54 12.59           O  
ATOM    180  CB  LYS A  27      -5.232  14.233  24.453  0.54 14.02           C  
ATOM    181  CG  LYS A  27      -4.431  14.870  25.565  0.54 10.56           C  
ATOM    182  CD  LYS A  27      -4.750  14.278  26.918  0.54 13.84           C  
ATOM    183  CE  LYS A  27      -4.384  15.174  28.073  0.54  9.51           C  
ATOM    184  NZ  LYS A  27      -4.751  14.559  29.362  0.54 14.40           N  
ATOM    185  N   GLU A  28      -4.739  13.777  20.822  1.00 10.03           N  
ATOM    186  CA  GLU A  28      -5.043  12.897  19.719  1.00 10.10           C  
ATOM    187  C   GLU A  28      -3.738  12.421  19.140  1.00  9.52           C  
ATOM    188  O   GLU A  28      -3.122  13.053  18.278  1.00 10.79           O  
ATOM    189  CB  GLU A  28      -5.918  13.601  18.694  1.00 13.59           C  
ATOM    190  CG  GLU A  28      -6.773  12.589  17.938  1.00 11.78           C  
ATOM    191  CD  GLU A  28      -6.002  11.785  16.940  1.00 15.84           C  
ATOM    192  OE1 GLU A  28      -5.624  10.648  17.278  1.00 12.64           O  
ATOM    193  OE2 GLU A  28      -5.820  12.294  15.812  1.00 17.68           O  
ATOM    194  N   PHE A  29      -3.272  11.307  19.688  1.00 11.22           N  
ATOM    195  CA  PHE A  29      -1.916  10.822  19.411  1.00 11.49           C  
ATOM    196  C   PHE A  29      -1.830   9.681  18.420  1.00 11.73           C  
ATOM    197  O   PHE A  29      -0.797   9.030  18.281  1.00 10.86           O  
ATOM    198  CB  PHE A  29      -1.246  10.398  20.738  1.00 13.41           C  
ATOM    199  CG  PHE A  29      -1.241  11.487  21.768  1.00 12.24           C  
ATOM    200  CD1 PHE A  29      -0.444  12.604  21.598  1.00 14.48           C  
ATOM    201  CD2 PHE A  29      -2.035  11.384  22.888  1.00 14.55           C  
ATOM    202  CE1 PHE A  29      -0.443  13.637  22.534  1.00 15.79           C  
ATOM    203  CE2 PHE A  29      -2.018  12.402  23.847  1.00 16.09           C  
ATOM    204  CZ  PHE A  29      -1.234  13.523  23.641  1.00 14.23           C  
ATOM    205  N   THR A  30      -2.938   9.388  17.749  1.00  9.75           N  
ATOM    206  CA  THR A  30      -3.030   8.225  16.879  1.00 11.76           C  
ATOM    207  C   THR A  30      -3.105   8.592  15.411  1.00 14.94           C  
ATOM    208  O   THR A  30      -2.228   8.194  14.634  1.00 20.22           O  
ATOM    209  CB  THR A  30      -4.267   7.413  17.310  1.00 13.17           C  
ATOM    210  OG1 THR A  30      -4.073   7.003  18.675  1.00 14.49           O  
ATOM    211  CG2 THR A  30      -4.452   6.234  16.418  1.00 15.32           C  
ATOM    212  N   ASP A  31      -4.150   9.310  15.019  1.00 13.71           N  
ATOM    213  CA  ASP A  31      -4.348   9.734  13.629  1.00 19.50           C  
ATOM    214  C   ASP A  31      -3.547  10.990  13.250  1.00 18.68           C  
ATOM    215  O   ASP A  31      -2.794  10.985  12.265  1.00 20.26           O  
ATOM    216  CB  ASP A  31      -5.851   9.950  13.379  1.00 23.72           C  
ATOM    217  CG  ASP A  31      -6.157  10.487  11.989  1.00 34.97           C  
ATOM    218  OD1 ASP A  31      -6.144   9.681  11.044  1.00 38.05           O  
ATOM    219  OD2 ASP A  31      -6.434  11.701  11.847  1.00 39.56           O  
ATOM    220  N   LEU A  32      -3.706  12.047  14.027  1.00 12.43           N  
ATOM    221  CA  LEU A  32      -3.115  13.356  13.724  1.00 10.51           C  
ATOM    222  C   LEU A  32      -1.594  13.257  13.523  1.00 12.49           C  
ATOM    223  O   LEU A  32      -1.071  13.902  12.590  1.00 14.15           O  
ATOM    224  CB  LEU A  32      -3.496  14.363  14.782  1.00 16.64           C  
ATOM    225  CG  LEU A  32      -3.627  15.822  14.419  1.00 25.58           C  
ATOM    226  CD1 LEU A  32      -4.227  16.056  13.022  1.00 21.36           C  
ATOM    227  CD2 LEU A  32      -4.481  16.459  15.514  1.00 18.35           C  
ATOM    228  N   PRO A  33      -0.851  12.493  14.374  1.00  9.64           N  
ATOM    229  CA  PRO A  33       0.601  12.480  14.106  1.00  9.32           C  
ATOM    230  C   PRO A  33       0.958  12.009  12.702  1.00 13.13           C  
ATOM    231  O   PRO A  33       1.971  12.502  12.182  1.00 14.25           O  
ATOM    232  CB  PRO A  33       1.152  11.546  15.170  1.00 11.51           C  
ATOM    233  CG  PRO A  33       0.172  11.715  16.328  1.00 12.95           C  
ATOM    234  CD  PRO A  33      -1.163  11.860  15.680  1.00  9.92           C  
ATOM    235  N   ARG A  34       0.179  11.118  12.101  1.00 12.21           N  
ATOM    236  CA  ARG A  34       0.471  10.710  10.740  1.00 13.88           C  
ATOM    237  C   ARG A  34       0.245  11.805   9.712  1.00 12.27           C  
ATOM    238  O   ARG A  34       0.848  11.798   8.652  1.00 14.40           O  
ATOM    239  CB  ARG A  34      -0.379   9.496  10.362  1.00 20.99           C  
ATOM    240  CG  ARG A  34      -0.224   8.349  11.295  1.00 22.31           C  
ATOM    241  CD  ARG A  34       0.701   7.291  10.733  1.00 33.97           C  
ATOM    242  NE  ARG A  34       1.262   6.471  11.805  1.00 34.68           N  
ATOM    243  CZ  ARG A  34       2.453   5.884  11.765  1.00 35.52           C  
ATOM    244  NH1 ARG A  34       3.244   6.005  10.695  1.00 25.44           N  
ATOM    245  NH2 ARG A  34       2.859   5.174  12.809  1.00 38.91           N  
ATOM    246  N   ARG A  35      -0.657  12.722  10.039  1.00 15.02           N  
ATOM    247  CA  ARG A  35      -0.950  13.859   9.175  1.00 13.10           C  
ATOM    248  C   ARG A  35       0.034  14.992   9.351  1.00 11.23           C  
ATOM    249  O   ARG A  35       0.100  15.922   8.536  1.00 12.45           O  
ATOM    250  CB  ARG A  35      -2.345  14.375   9.501  1.00 15.78           C  
ATOM    251  CG  ARG A  35      -3.366  13.265   9.275  1.00 25.04           C  
ATOM    252  CD  ARG A  35      -4.788  13.751   9.387  1.00 28.99           C  
ATOM    253  NE  ARG A  35      -5.695  12.605   9.304  1.00 35.31           N  
ATOM    254  CZ  ARG A  35      -6.157  12.066   8.178  1.00 45.34           C  
ATOM    255  NH1 ARG A  35      -5.836  12.578   6.999  1.00 44.71           N  
ATOM    256  NH2 ARG A  35      -6.966  11.011   8.240  1.00 44.93           N  
ATOM    257  N   VAL A  36       0.771  14.978  10.459  1.00 10.79           N  
ATOM    258  CA  VAL A  36       1.710  16.065  10.792  1.00  8.18           C  
ATOM    259  C   VAL A  36       3.190  15.763  10.617  1.00  9.22           C  
ATOM    260  O   VAL A  36       3.966  16.638  10.264  1.00  9.96           O  
ATOM    261  CB  VAL A  36       1.475  16.513  12.252  1.00  8.81           C  
ATOM    262  CG1 VAL A  36       2.437  17.545  12.753  1.00  7.89           C  
ATOM    263  CG2 VAL A  36       0.046  17.038  12.388  1.00 10.67           C  
ATOM    264  N   HIS A  37       3.559  14.521  10.904  1.00 11.96           N  
ATOM    265  CA  HIS A  37       4.966  14.097  10.985  1.00  8.61           C  
ATOM    266  C   HIS A  37       5.336  13.022   9.978  1.00  9.22           C  
ATOM    267  O   HIS A  37       4.493  12.234   9.506  1.00 11.88           O  
ATOM    268  CB  HIS A  37       5.203  13.531  12.400  1.00 10.73           C  
ATOM    269  CG  HIS A  37       5.109  14.570  13.483  1.00  9.05           C  
ATOM    270  ND1 HIS A  37       5.997  15.622  13.559  1.00 10.68           N  
ATOM    271  CD2 HIS A  37       4.272  14.705  14.537  1.00 10.42           C  
ATOM    272  CE1 HIS A  37       5.675  16.391  14.583  1.00  9.00           C  
ATOM    273  NE2 HIS A  37       4.647  15.851  15.209  1.00 10.13           N  
ATOM    274  N   THR A  38       6.618  12.999   9.654  1.00 11.59           N  
ATOM    275  CA  THR A  38       7.165  11.835   8.983  1.00 11.62           C  
ATOM    276  C   THR A  38       7.333  10.628   9.929  1.00 12.30           C  
ATOM    277  O   THR A  38       7.254  10.739  11.157  1.00 11.45           O  
ATOM    278  CB  THR A  38       8.553  12.160   8.392  1.00 12.32           C  
ATOM    279  OG1 THR A  38       9.408  12.599   9.431  1.00 10.79           O  
ATOM    280  CG2 THR A  38       8.503  13.267   7.334  1.00 12.01           C  
ATOM    281  N   ASP A  39       7.558   9.453   9.334  1.00 10.79           N  
ATOM    282  CA  ASP A  39       7.846   8.225  10.074  1.00 12.67           C  
ATOM    283  C   ASP A  39       9.066   7.629   9.404  1.00 15.26           C  
ATOM    284  O   ASP A  39       8.952   7.132   8.292  1.00 16.44           O  
ATOM    285  CB  ASP A  39       6.680   7.243   9.976  1.00 15.52           C  
ATOM    286  CG  ASP A  39       6.814   6.068  10.922  1.00 14.66           C  
ATOM    287  OD1 ASP A  39       7.844   5.983  11.634  1.00 15.45           O  
ATOM    288  OD2 ASP A  39       5.910   5.190  10.908  1.00 20.59           O  
ATOM    289  N   PRO A  40      10.224   7.642  10.080  1.00 13.76           N  
ATOM    290  CA  PRO A  40      10.435   8.112  11.445  1.00 13.21           C  
ATOM    291  C   PRO A  40      10.520   9.619  11.568  1.00 12.16           C  
ATOM    292  O   PRO A  40      10.483  10.327  10.576  1.00 12.92           O  
ATOM    293  CB  PRO A  40      11.753   7.435  11.831  1.00 16.99           C  
ATOM    294  CG  PRO A  40      12.503   7.324  10.528  1.00 19.62           C  
ATOM    295  CD  PRO A  40      11.445   7.052   9.498  1.00 18.70           C  
ATOM    296  N   LEU A  41      10.677  10.065  12.809  1.00 15.31           N  
ATOM    297  CA  LEU A  41      10.715  11.473  13.178  1.00 17.70           C  
ATOM    298  C   LEU A  41      11.962  11.711  14.031  1.00 14.02           C  
ATOM    299  O   LEU A  41      12.273  10.919  14.935  1.00 13.87           O  
ATOM    300  CB  LEU A  41       9.467  11.795  14.032  1.00 18.49           C  
ATOM    301  CG  LEU A  41       9.308  13.175  14.668  1.00 14.53           C  
ATOM    302  CD1 LEU A  41       9.301  14.200  13.560  1.00 17.41           C  
ATOM    303  CD2 LEU A  41       8.074  13.322  15.467  1.00 16.26           C  
ATOM    304  N   THR A  42      12.687  12.803  13.781  1.00 13.53           N  
ATOM    305  CA  THR A  42      13.756  13.194  14.663  1.00 13.01           C  
ATOM    306  C   THR A  42      13.251  14.179  15.711  1.00 12.57           C  
ATOM    307  O   THR A  42      12.542  15.118  15.374  1.00 12.30           O  
ATOM    308  CB  THR A  42      14.898  13.815  13.867  1.00 15.44           C  
ATOM    309  OG1 THR A  42      15.432  12.808  13.000  1.00 16.26           O  
ATOM    310  CG2 THR A  42      15.997  14.273  14.786  1.00 18.96           C  
ATOM    311  N   ILE A  43      13.575  13.924  16.978  1.00 13.41           N  
ATOM    312  CA  ILE A  43      13.140  14.768  18.070  1.00 12.83           C  
ATOM    313  C   ILE A  43      14.295  15.192  18.961  1.00 13.69           C  
ATOM    314  O   ILE A  43      15.201  14.431  19.204  1.00 15.53           O  
ATOM    315  CB  ILE A  43      12.084  14.070  18.934  1.00 15.14           C  
ATOM    316  CG1 ILE A  43      12.595  12.733  19.397  1.00 17.29           C  
ATOM    317  CG2 ILE A  43      10.805  13.864  18.148  1.00 16.34           C  
ATOM    318  CD1 ILE A  43      11.694  12.064  20.436  1.00 20.45           C  
ATOM    319  N   ASP A  44      14.255  16.438  19.413  1.00 11.86           N  
ATOM    320  CA  ASP A  44      15.243  16.961  20.315  1.00 12.04           C  
ATOM    321  C   ASP A  44      14.564  17.879  21.306  1.00 13.16           C  
ATOM    322  O   ASP A  44      14.223  19.059  21.001  1.00 12.48           O  
ATOM    323  CB  ASP A  44      16.318  17.706  19.529  1.00 14.12           C  
ATOM    324  CG  ASP A  44      17.370  18.356  20.428  1.00 16.61           C  
ATOM    325  OD1 ASP A  44      17.190  18.388  21.670  1.00 17.30           O  
ATOM    326  OD2 ASP A  44      18.368  18.887  19.865  1.00 20.32           O  
ATOM    327  N   PHE A  45      14.352  17.357  22.506  1.00 13.75           N  
ATOM    328  CA  PHE A  45      13.780  18.131  23.599  1.00 15.48           C  
ATOM    329  C   PHE A  45      14.823  18.280  24.695  1.00 15.03           C  
ATOM    330  O   PHE A  45      14.526  18.522  25.855  1.00 16.43           O  
ATOM    331  CB  PHE A  45      12.523  17.421  24.141  1.00 14.85           C  
ATOM    332  CG  PHE A  45      11.448  17.241  23.090  1.00 17.47           C  
ATOM    333  CD1 PHE A  45      10.783  18.336  22.566  1.00 27.67           C  
ATOM    334  CD2 PHE A  45      11.103  15.976  22.623  1.00 25.73           C  
ATOM    335  CE1 PHE A  45       9.800  18.184  21.581  1.00 26.46           C  
ATOM    336  CE2 PHE A  45      10.126  15.823  21.627  1.00 24.80           C  
ATOM    337  CZ  PHE A  45       9.480  16.923  21.113  1.00 24.68           C  
ATOM    338  N   GLU A  46      16.079  18.116  24.323  1.00 15.07           N  
ATOM    339  CA  GLU A  46      17.171  18.071  25.308  1.00 17.33           C  
ATOM    340  C   GLU A  46      17.229  19.285  26.232  1.00 19.21           C  
ATOM    341  O   GLU A  46      17.508  19.154  27.424  1.00 19.44           O  
ATOM    342  CB  GLU A  46      18.510  17.895  24.598  1.00 15.09           C  
ATOM    343  CG  GLU A  46      19.644  17.623  25.572  1.00 17.52           C  
ATOM    344  CD  GLU A  46      20.943  17.242  24.875  1.00 28.97           C  
ATOM    345  OE1 GLU A  46      21.106  17.530  23.666  1.00 28.40           O  
ATOM    346  OE2 GLU A  46      21.815  16.650  25.554  1.00 39.65           O  
ATOM    347  N   SER A  47      16.948  20.457  25.665  0.56 17.21           N  
ATOM    348  CA  SER A  47      16.895  21.728  26.404  0.56 16.12           C  
ATOM    349  C   SER A  47      15.906  21.709  27.581  0.56 18.69           C  
ATOM    350  O   SER A  47      16.033  22.490  28.530  0.56 20.75           O  
ATOM    351  CB  SER A  47      16.570  22.875  25.447  0.56 19.45           C  
ATOM    352  OG  SER A  47      16.363  24.096  26.144  0.56 17.53           O  
ATOM    353  N   VAL A  48      14.941  20.801  27.522  1.00 19.96           N  
ATOM    354  CA  VAL A  48      13.975  20.622  28.589  1.00 20.54           C  
ATOM    355  C   VAL A  48      14.181  19.317  29.334  1.00 23.83           C  
ATOM    356  O   VAL A  48      14.081  19.275  30.568  1.00 33.41           O  
ATOM    357  CB  VAL A  48      12.560  20.615  28.061  1.00 26.62           C  
ATOM    358  CG1 VAL A  48      11.612  20.240  29.190  1.00 24.86           C  
ATOM    359  CG2 VAL A  48      12.219  21.957  27.509  1.00 29.89           C  
ATOM    360  N   THR A  49      14.470  18.238  28.629  1.00 22.58           N  
ATOM    361  CA  THR A  49      14.555  16.948  29.351  1.00 29.32           C  
ATOM    362  C   THR A  49      15.948  16.390  29.589  1.00 32.08           C  
ATOM    363  O   THR A  49      16.116  15.456  30.387  1.00 34.31           O  
ATOM    364  CB  THR A  49      13.783  15.855  28.632  1.00 30.75           C  
ATOM    365  OG1 THR A  49      14.434  15.541  27.398  1.00 28.27           O  
ATOM    366  CG2 THR A  49      12.370  16.274  28.399  1.00 32.00           C  
ATOM    367  N   GLY A  50      16.948  16.916  28.898  1.00 31.55           N  
ATOM    368  CA  GLY A  50      18.293  16.381  29.022  1.00 27.61           C  
ATOM    369  C   GLY A  50      18.510  15.122  28.200  1.00 27.76           C  
ATOM    370  O   GLY A  50      19.626  14.601  28.136  1.00 37.21           O  
ATOM    371  N   MET A  51      17.449  14.633  27.569  1.00 28.25           N  
ATOM    372  CA  MET A  51      17.546  13.471  26.689  1.00 31.80           C  
ATOM    373  C   MET A  51      18.070  13.955  25.366  1.00 28.55           C  
ATOM    374  O   MET A  51      17.546  14.922  24.815  1.00 24.08           O  
ATOM    375  CB  MET A  51      16.168  12.851  26.483  1.00 35.08           C  
ATOM    376  CG  MET A  51      15.544  12.273  27.737  1.00 38.94           C  
ATOM    377  SD  MET A  51      16.520  10.737  28.420  0.62 55.97           S  
ATOM    378  CE  MET A  51      17.866  11.633  29.514  1.00 38.68           C  
ATOM    379  N   PRO A  52      19.098  13.299  24.835  1.00 27.69           N  
ATOM    380  CA  PRO A  52      19.692  13.783  23.588  1.00 25.63           C  
ATOM    381  C   PRO A  52      18.790  13.527  22.373  1.00 20.22           C  
ATOM    382  O   PRO A  52      17.848  12.728  22.454  1.00 23.79           O  
ATOM    383  CB  PRO A  52      20.971  12.957  23.475  1.00 32.13           C  
ATOM    384  CG  PRO A  52      20.650  11.690  24.207  1.00 33.83           C  
ATOM    385  CD  PRO A  52      19.795  12.111  25.361  1.00 32.73           C  
ATOM    386  N   PRO A  53      19.100  14.167  21.247  1.00 23.96           N  
ATOM    387  CA  PRO A  53      18.311  13.940  20.036  1.00 20.55           C  
ATOM    388  C   PRO A  53      18.233  12.467  19.685  1.00 18.27           C  
ATOM    389  O   PRO A  53      19.183  11.682  19.919  1.00 21.46           O  
ATOM    390  CB  PRO A  53      19.082  14.707  18.958  1.00 24.41           C  
ATOM    391  CG  PRO A  53      19.870  15.703  19.671  1.00 24.87           C  
ATOM    392  CD  PRO A  53      20.185  15.138  21.022  1.00 23.20           C  
ATOM    393  N   MET A  54      17.084  12.072  19.163  1.00 18.61           N  
ATOM    394  CA  MET A  54      16.936  10.743  18.637  1.00 17.56           C  
ATOM    395  C   MET A  54      16.034  10.716  17.433  1.00 15.75           C  
ATOM    396  O   MET A  54      15.241  11.628  17.222  1.00 14.68           O  
ATOM    397  CB  MET A  54      16.432   9.789  19.711  1.00 26.62           C  
ATOM    398  CG  MET A  54      15.229  10.222  20.462  1.00 30.87           C  
ATOM    399  SD  MET A  54      14.992   9.055  22.018  0.77 48.06           S  
ATOM    400  CE  MET A  54      13.195   9.628  22.468  1.00 42.65           C  
ATOM    401  N   THR A  55      16.148   9.656  16.635  1.00 18.00           N  
ATOM    402  CA  THR A  55      15.250   9.477  15.500  1.00 16.77           C  
ATOM    403  C   THR A  55      14.478   8.225  15.834  1.00 18.11           C  
ATOM    404  O   THR A  55      15.091   7.178  16.060  1.00 19.84           O  
ATOM    405  CB  THR A  55      15.998   9.328  14.167  1.00 15.23           C  
ATOM    406  OG1 THR A  55      16.756  10.521  13.918  1.00 17.68           O  
ATOM    407  CG2 THR A  55      15.047   9.118  13.062  1.00 17.38           C  
ATOM    408  N   VAL A  56      13.149   8.349  15.907  1.00 16.09           N  
ATOM    409  CA  VAL A  56      12.305   7.300  16.453  1.00 18.82           C  
ATOM    410  C   VAL A  56      11.139   6.973  15.526  1.00 13.35           C  
ATOM    411  O   VAL A  56      10.673   7.829  14.786  1.00 16.20           O  
ATOM    412  CB  VAL A  56      11.739   7.661  17.844  1.00 20.39           C  
ATOM    413  CG1 VAL A  56      12.896   7.910  18.828  1.00 23.67           C  
ATOM    414  CG2 VAL A  56      10.790   8.849  17.768  1.00 18.89           C  
ATOM    415  N   PRO A  57      10.668   5.718  15.553  1.00 15.15           N  
ATOM    416  CA  PRO A  57       9.435   5.445  14.836  1.00 13.82           C  
ATOM    417  C   PRO A  57       8.310   6.331  15.311  1.00 14.90           C  
ATOM    418  O   PRO A  57       8.179   6.632  16.505  1.00 14.85           O  
ATOM    419  CB  PRO A  57       9.117   4.007  15.236  1.00 14.86           C  
ATOM    420  CG  PRO A  57      10.457   3.405  15.521  1.00 17.02           C  
ATOM    421  CD  PRO A  57      11.166   4.522  16.246  1.00 17.26           C  
ATOM    422  N   LEU A  58       7.449   6.697  14.380  1.00 15.21           N  
ATOM    423  CA  LEU A  58       6.357   7.592  14.729  1.00 14.58           C  
ATOM    424  C   LEU A  58       5.414   6.965  15.760  1.00 16.07           C  
ATOM    425  O   LEU A  58       4.947   7.677  16.647  1.00 14.34           O  
ATOM    426  CB  LEU A  58       5.624   8.052  13.472  1.00 14.16           C  
ATOM    427  CG  LEU A  58       4.566   9.108  13.692  1.00 13.81           C  
ATOM    428  CD1 LEU A  58       5.178  10.350  14.362  1.00 11.95           C  
ATOM    429  CD2 LEU A  58       3.941   9.429  12.349  1.00 12.40           C  
ATOM    430  N   SER A  59       5.178   5.642  15.707  1.00 15.43           N  
ATOM    431  CA  SER A  59       4.256   5.052  16.663  1.00 14.70           C  
ATOM    432  C   SER A  59       4.848   5.089  18.086  1.00 15.61           C  
ATOM    433  O   SER A  59       4.118   5.213  19.062  1.00 16.00           O  
ATOM    434  CB  SER A  59       3.858   3.652  16.244  1.00 21.15           C  
ATOM    435  OG  SER A  59       4.967   2.809  16.296  1.00 20.81           O  
ATOM    436  N   ASP A  60       6.169   4.980  18.204  1.00 13.26           N  
ATOM    437  CA  ASP A  60       6.824   5.128  19.501  1.00 14.69           C  
ATOM    438  C   ASP A  60       6.624   6.555  20.028  1.00 15.47           C  
ATOM    439  O   ASP A  60       6.378   6.753  21.229  1.00 14.76           O  
ATOM    440  CB  ASP A  60       8.331   4.854  19.413  1.00 16.28           C  
ATOM    441  CG  ASP A  60       8.665   3.368  19.281  1.00 16.24           C  
ATOM    442  OD1 ASP A  60       7.778   2.520  19.493  1.00 16.93           O  
ATOM    443  OD2 ASP A  60       9.858   3.057  19.013  1.00 19.74           O  
ATOM    444  N   TYR A  61       6.835   7.537  19.159  1.00 15.40           N  
ATOM    445  CA  TYR A  61       6.695   8.938  19.546  1.00 11.56           C  
ATOM    446  C   TYR A  61       5.267   9.165  20.015  1.00 14.05           C  
ATOM    447  O   TYR A  61       5.033   9.771  21.054  1.00 13.89           O  
ATOM    448  CB  TYR A  61       7.029   9.839  18.339  1.00 11.22           C  
ATOM    449  CG  TYR A  61       6.714  11.291  18.504  1.00 13.08           C  
ATOM    450  CD1 TYR A  61       5.627  11.846  17.857  1.00 16.20           C  
ATOM    451  CD2 TYR A  61       7.502  12.098  19.311  1.00 16.87           C  
ATOM    452  CE1 TYR A  61       5.340  13.206  18.011  1.00 16.91           C  
ATOM    453  CE2 TYR A  61       7.228  13.436  19.467  1.00 18.46           C  
ATOM    454  CZ  TYR A  61       6.170  13.970  18.808  1.00 15.50           C  
ATOM    455  OH  TYR A  61       5.911  15.309  18.992  1.00 17.20           O  
ATOM    456  N   GLY A  62       4.295   8.703  19.253  1.00 15.37           N  
ATOM    457  CA  GLY A  62       2.903   8.871  19.656  1.00 15.13           C  
ATOM    458  C   GLY A  62       2.588   8.231  20.998  1.00 12.04           C  
ATOM    459  O   GLY A  62       1.900   8.839  21.812  1.00 12.75           O  
ATOM    460  N   ALA A  63       3.087   7.019  21.244  1.00 13.25           N  
ATOM    461  CA  ALA A  63       2.832   6.309  22.485  1.00 14.13           C  
ATOM    462  C   ALA A  63       3.472   7.055  23.647  1.00 13.07           C  
ATOM    463  O   ALA A  63       2.900   7.143  24.740  1.00 14.40           O  
ATOM    464  CB  ALA A  63       3.383   4.854  22.389  1.00 15.02           C  
ATOM    465  N   ALA A  64       4.679   7.574  23.413  1.00 17.33           N  
ATOM    466  CA  ALA A  64       5.380   8.332  24.431  1.00 15.67           C  
ATOM    467  C   ALA A  64       4.636   9.618  24.777  1.00 15.64           C  
ATOM    468  O   ALA A  64       4.542   9.994  25.942  1.00 17.16           O  
ATOM    469  CB  ALA A  64       6.786   8.667  23.946  1.00 19.23           C  
ATOM    470  N   LEU A  65       4.158  10.332  23.751  1.00 15.00           N  
ATOM    471  CA  LEU A  65       3.346  11.526  23.972  1.00 15.32           C  
ATOM    472  C   LEU A  65       2.062  11.208  24.733  1.00 14.51           C  
ATOM    473  O   LEU A  65       1.657  11.930  25.659  1.00 14.06           O  
ATOM    474  CB  LEU A  65       2.961  12.217  22.653  1.00 15.88           C  
ATOM    475  CG  LEU A  65       3.990  12.971  21.825  1.00 27.50           C  
ATOM    476  CD1 LEU A  65       3.249  13.778  20.806  1.00 24.93           C  
ATOM    477  CD2 LEU A  65       4.816  13.878  22.671  1.00 28.71           C  
ATOM    478  N   ARG A  66       1.419  10.112  24.360  1.00 13.36           N  
ATOM    479  CA  ARG A  66       0.208   9.736  25.070  1.00 13.23           C  
ATOM    480  C   ARG A  66       0.469   9.512  26.554  1.00 16.48           C  
ATOM    481  O   ARG A  66      -0.291   9.986  27.399  1.00 18.02           O  
ATOM    482  CB  ARG A  66      -0.457   8.518  24.436  1.00 16.09           C  
ATOM    483  CG  ARG A  66      -1.616   8.006  25.230  1.00 21.14           C  
ATOM    484  CD  ARG A  66      -2.260   6.813  24.602  1.00 25.60           C  
ATOM    485  NE  ARG A  66      -2.817   7.151  23.300  1.00 32.69           N  
ATOM    486  CZ  ARG A  66      -2.343   6.733  22.136  1.00 26.29           C  
ATOM    487  NH1 ARG A  66      -1.280   5.933  22.058  1.00 35.47           N  
ATOM    488  NH2 ARG A  66      -2.936   7.129  21.017  1.00 27.68           N  
ATOM    489  N   ALA A  67       1.527   8.777  26.863  1.00 15.83           N  
ATOM    490  CA  ALA A  67       1.898   8.538  28.255  1.00 17.48           C  
ATOM    491  C   ALA A  67       2.229   9.817  29.012  1.00 19.63           C  
ATOM    492  O   ALA A  67       1.764  10.029  30.122  1.00 20.47           O  
ATOM    493  CB  ALA A  67       3.067   7.553  28.311  1.00 17.71           C  
ATOM    494  N   SER A  68       3.065  10.646  28.409  0.43 18.09           N  
ATOM    495  CA  SER A  68       3.512  11.877  29.045  0.43 20.70           C  
ATOM    496  C   SER A  68       2.335  12.822  29.294  0.43 18.87           C  
ATOM    497  O   SER A  68       2.070  13.217  30.434  0.43 23.76           O  
ATOM    498  CB  SER A  68       4.578  12.569  28.192  0.43 25.61           C  
ATOM    499  OG  SER A  68       5.772  11.804  28.121  0.43 29.49           O  
ATOM    500  N   PHE A  69       1.627  13.185  28.226  1.00 17.08           N  
ATOM    501  CA  PHE A  69       0.551  14.162  28.298  1.00 17.94           C  
ATOM    502  C   PHE A  69      -0.626  13.628  29.126  1.00 18.29           C  
ATOM    503  O   PHE A  69      -1.466  14.388  29.574  1.00 18.94           O  
ATOM    504  CB  PHE A  69       0.130  14.647  26.884  1.00 16.14           C  
ATOM    505  CG  PHE A  69       1.068  15.643  26.281  1.00 22.29           C  
ATOM    506  CD1 PHE A  69       1.055  16.963  26.699  1.00 31.03           C  
ATOM    507  CD2 PHE A  69       1.920  15.312  25.260  1.00 23.08           C  
ATOM    508  CE1 PHE A  69       1.939  17.901  26.136  1.00 23.04           C  
ATOM    509  CE2 PHE A  69       2.774  16.239  24.709  1.00 24.02           C  
ATOM    510  CZ  PHE A  69       2.757  17.553  25.135  1.00 23.15           C  
ATOM    511  N   GLY A  70      -0.650  12.331  29.407  1.00 20.85           N  
ATOM    512  CA  GLY A  70      -1.626  11.767  30.327  1.00 23.33           C  
ATOM    513  C   GLY A  70      -1.515  12.257  31.764  1.00 21.80           C  
ATOM    514  O   GLY A  70      -2.430  12.100  32.573  1.00 26.09           O  
ATOM    515  N   ALA A  71      -0.383  12.867  32.086  1.00 17.51           N  
ATOM    516  CA  ALA A  71      -0.163  13.439  33.393  1.00 17.42           C  
ATOM    517  C   ALA A  71      -0.919  14.765  33.554  1.00 16.09           C  
ATOM    518  O   ALA A  71      -1.063  15.230  34.682  1.00 21.20           O  
ATOM    519  CB  ALA A  71       1.288  13.682  33.592  1.00 20.38           C  
ATOM    520  N   PHE A  72      -1.363  15.374  32.451  1.00 11.46           N  
ATOM    521  CA  PHE A  72      -1.941  16.726  32.491  1.00 10.08           C  
ATOM    522  C   PHE A  72      -3.423  16.764  32.272  1.00 12.29           C  
ATOM    523  O   PHE A  72      -3.955  16.098  31.379  1.00 15.12           O  
ATOM    524  CB  PHE A  72      -1.259  17.582  31.422  1.00 10.23           C  
ATOM    525  CG  PHE A  72       0.231  17.616  31.588  1.00 12.99           C  
ATOM    526  CD1 PHE A  72       0.769  18.092  32.742  1.00 12.50           C  
ATOM    527  CD2 PHE A  72       1.090  17.161  30.607  1.00 20.98           C  
ATOM    528  CE1 PHE A  72       2.126  18.119  32.957  1.00 18.97           C  
ATOM    529  CE2 PHE A  72       2.497  17.190  30.830  1.00 17.49           C  
ATOM    530  CZ  PHE A  72       2.988  17.640  32.002  1.00 16.69           C  
ATOM    531  N   SER A  73      -4.114  17.587  33.060  1.00 10.02           N  
ATOM    532  CA  SER A  73      -5.520  17.802  32.818  1.00 10.42           C  
ATOM    533  C   SER A  73      -5.783  18.457  31.470  1.00 11.10           C  
ATOM    534  O   SER A  73      -6.823  18.185  30.799  1.00 14.23           O  
ATOM    535  CB  SER A  73      -6.086  18.700  33.885  1.00 14.66           C  
ATOM    536  OG  SER A  73      -6.054  18.023  35.097  1.00 21.77           O  
ATOM    537  N   ALA A  74      -4.895  19.370  31.097  1.00 10.02           N  
ATOM    538  CA  ALA A  74      -4.990  20.075  29.850  1.00 10.30           C  
ATOM    539  C   ALA A  74      -3.637  20.654  29.533  1.00  7.77           C  
ATOM    540  O   ALA A  74      -2.802  20.826  30.423  1.00  8.64           O  
ATOM    541  CB  ALA A  74      -6.012  21.194  29.925  1.00 12.93           C  
ATOM    542  N   THR A  75      -3.439  20.958  28.266  1.00  7.23           N  
ATOM    543  CA  THR A  75      -2.301  21.724  27.826  1.00  6.89           C  
ATOM    544  C   THR A  75      -2.748  22.755  26.805  1.00  7.78           C  
ATOM    545  O   THR A  75      -3.821  22.628  26.214  1.00  9.11           O  
ATOM    546  CB  THR A  75      -1.198  20.859  27.226  1.00  7.91           C  
ATOM    547  OG1 THR A  75      -1.710  20.117  26.122  1.00  8.75           O  
ATOM    548  CG2 THR A  75      -0.627  19.868  28.220  1.00  9.09           C  
ATOM    549  N   HIS A  76      -1.917  23.777  26.581  1.00  7.94           N  
ATOM    550  CA  HIS A  76      -2.141  24.728  25.513  1.00  6.28           C  
ATOM    551  C   HIS A  76      -0.792  25.171  24.958  1.00  7.68           C  
ATOM    552  O   HIS A  76       0.053  25.704  25.676  1.00  7.23           O  
ATOM    553  CB  HIS A  76      -2.909  25.974  25.989  1.00  6.26           C  
ATOM    554  CG  HIS A  76      -3.401  26.842  24.870  1.00  6.55           C  
ATOM    555  ND1 HIS A  76      -4.554  26.541  24.182  1.00  7.54           N  
ATOM    556  CD2 HIS A  76      -2.899  27.957  24.314  1.00  9.37           C  
ATOM    557  CE1 HIS A  76      -4.741  27.449  23.246  1.00  6.96           C  
ATOM    558  NE2 HIS A  76      -3.752  28.310  23.299  1.00  7.06           N  
ATOM    559  N   HIS A  77      -0.622  24.929  23.666  1.00  8.03           N  
ATOM    560  CA  HIS A  77       0.544  25.366  22.934  1.00  6.06           C  
ATOM    561  C   HIS A  77       0.177  26.520  22.054  1.00  7.30           C  
ATOM    562  O   HIS A  77      -0.597  26.326  21.117  1.00  8.23           O  
ATOM    563  CB  HIS A  77       1.121  24.239  22.062  1.00  7.63           C  
ATOM    564  CG  HIS A  77       1.714  23.118  22.839  1.00  7.91           C  
ATOM    565  ND1 HIS A  77       0.948  22.287  23.611  1.00  8.21           N  
ATOM    566  CD2 HIS A  77       2.984  22.661  22.928  1.00  8.04           C  
ATOM    567  CE1 HIS A  77       1.725  21.381  24.189  1.00  9.48           C  
ATOM    568  NE2 HIS A  77       2.967  21.579  23.777  1.00 12.06           N  
ATOM    569  N   ALA A  78       0.778  27.689  22.310  1.00  6.67           N  
ATOM    570  CA  ALA A  78       0.597  28.860  21.465  1.00  5.75           C  
ATOM    571  C   ALA A  78       1.868  29.035  20.653  1.00  5.22           C  
ATOM    572  O   ALA A  78       2.915  29.448  21.189  1.00  6.53           O  
ATOM    573  CB  ALA A  78       0.329  30.063  22.333  1.00  8.22           C  
ATOM    574  N   ILE A  79       1.788  28.732  19.372  1.00  4.44           N  
ATOM    575  CA  ILE A  79       2.949  28.775  18.451  1.00  5.14           C  
ATOM    576  C   ILE A  79       2.756  29.958  17.514  1.00  6.22           C  
ATOM    577  O   ILE A  79       1.728  30.093  16.836  1.00  6.66           O  
ATOM    578  CB  ILE A  79       3.098  27.459  17.695  1.00  5.55           C  
ATOM    579  CG1 ILE A  79       3.073  26.297  18.690  1.00  6.99           C  
ATOM    580  CG2 ILE A  79       4.335  27.454  16.805  1.00  7.48           C  
ATOM    581  CD1 ILE A  79       3.192  24.942  18.057  1.00  9.97           C  
ATOM    582  N   THR A  80       3.760  30.830  17.489  1.00  5.42           N  
ATOM    583  CA  THR A  80       3.657  32.094  16.804  1.00  5.13           C  
ATOM    584  C   THR A  80       4.955  32.451  16.112  1.00  6.07           C  
ATOM    585  O   THR A  80       6.010  31.821  16.347  1.00  5.79           O  
ATOM    586  CB  THR A  80       3.353  33.220  17.817  1.00  5.78           C  
ATOM    587  OG1 THR A  80       4.418  33.324  18.784  1.00  6.95           O  
ATOM    588  CG2 THR A  80       2.082  32.982  18.530  1.00  7.42           C  
ATOM    589  N   GLY A  81       4.944  33.461  15.247  1.00  6.15           N  
ATOM    590  CA  GLY A  81       6.210  34.007  14.767  1.00  5.33           C  
ATOM    591  C   GLY A  81       6.989  33.119  13.817  1.00  5.84           C  
ATOM    592  O   GLY A  81       8.214  33.129  13.813  1.00  7.56           O  
ATOM    593  N   HIS A  82       6.300  32.397  12.944  1.00  5.66           N  
ATOM    594  CA  HIS A  82       6.940  31.426  12.048  1.00  6.62           C  
ATOM    595  C   HIS A  82       7.871  32.104  11.060  1.00  6.60           C  
ATOM    596  O   HIS A  82       7.471  33.030  10.360  1.00  8.81           O  
ATOM    597  CB  HIS A  82       5.889  30.601  11.293  1.00  5.44           C  
ATOM    598  CG  HIS A  82       4.788  30.115  12.169  1.00  6.22           C  
ATOM    599  ND1 HIS A  82       3.771  30.953  12.580  1.00  7.74           N  
ATOM    600  CD2 HIS A  82       4.524  28.896  12.689  1.00  8.11           C  
ATOM    601  CE1 HIS A  82       2.928  30.255  13.316  1.00  6.26           C  
ATOM    602  NE2 HIS A  82       3.374  29.018  13.427  1.00  7.13           N  
ATOM    603  N   VAL A  83       9.109  31.611  10.968  1.00  6.44           N  
ATOM    604  CA  VAL A  83      10.094  32.078  10.014  1.00  5.97           C  
ATOM    605  C   VAL A  83      10.449  30.849   9.185  1.00  8.71           C  
ATOM    606  O   VAL A  83      11.052  29.888   9.699  1.00  9.19           O  
ATOM    607  CB  VAL A  83      11.294  32.609  10.737  1.00  7.38           C  
ATOM    608  CG1 VAL A  83      12.353  33.053   9.756  1.00 12.06           C  
ATOM    609  CG2 VAL A  83      10.953  33.754  11.687  1.00 11.66           C  
ATOM    610  N   VAL A  84       9.984  30.838   7.918  1.00  8.20           N  
ATOM    611  CA  VAL A  84       9.976  29.642   7.084  1.00  8.72           C  
ATOM    612  C   VAL A  84      10.908  29.848   5.914  1.00 11.28           C  
ATOM    613  O   VAL A  84      10.801  30.846   5.200  1.00 11.71           O  
ATOM    614  CB  VAL A  84       8.551  29.374   6.577  1.00  8.98           C  
ATOM    615  CG1 VAL A  84       8.549  28.203   5.634  1.00 10.46           C  
ATOM    616  CG2 VAL A  84       7.558  29.173   7.734  1.00 11.32           C  
ATOM    617  N   THR A  85      11.818  28.898   5.701  1.00 11.72           N  
ATOM    618  CA  THR A  85      12.705  28.920   4.562  1.00  9.54           C  
ATOM    619  C   THR A  85      12.508  27.655   3.781  1.00  8.98           C  
ATOM    620  O   THR A  85      12.656  26.584   4.341  1.00 12.21           O  
ATOM    621  CB  THR A  85      14.149  29.042   5.050  1.00 12.33           C  
ATOM    622  OG1 THR A  85      14.240  30.163   5.961  1.00 16.08           O  
ATOM    623  CG2 THR A  85      15.105  29.262   3.892  1.00 18.79           C  
ATOM    624  N   ILE A  86      12.147  27.760   2.501  1.00 11.26           N  
ATOM    625  CA  ILE A  86      11.787  26.608   1.698  1.00 11.66           C  
ATOM    626  C   ILE A  86      12.806  26.414   0.569  1.00 11.72           C  
ATOM    627  O   ILE A  86      13.242  27.386  -0.062  1.00 14.25           O  
ATOM    628  CB  ILE A  86      10.413  26.795   1.069  1.00 14.21           C  
ATOM    629  CG1 ILE A  86       9.381  27.004   2.178  1.00 12.10           C  
ATOM    630  CG2 ILE A  86      10.056  25.606   0.194  1.00 15.13           C  
ATOM    631  CD1 ILE A  86       8.041  27.550   1.667  1.00 14.90           C  
ATOM    632  N   ASP A  87      13.199  25.168   0.342  1.00 12.42           N  
ATOM    633  CA  ASP A  87      14.073  24.817  -0.771  1.00 16.29           C  
ATOM    634  C   ASP A  87      13.470  23.560  -1.363  1.00 17.86           C  
ATOM    635  O   ASP A  87      13.699  22.461  -0.874  1.00 17.02           O  
ATOM    636  CB  ASP A  87      15.488  24.576  -0.241  1.00 19.15           C  
ATOM    637  CG  ASP A  87      16.471  24.178  -1.322  1.00 29.24           C  
ATOM    638  OD1 ASP A  87      16.075  24.158  -2.499  1.00 26.49           O  
ATOM    639  OD2 ASP A  87      17.633  23.888  -0.967  1.00 30.20           O  
ATOM    640  N   SER A  88      12.657  23.756  -2.399  1.00 19.09           N  
ATOM    641  CA  SER A  88      11.950  22.681  -3.088  1.00 20.81           C  
ATOM    642  C   SER A  88      11.110  21.830  -2.147  1.00 18.45           C  
ATOM    643  O   SER A  88      10.074  22.289  -1.687  1.00 20.30           O  
ATOM    644  CB  SER A  88      12.899  21.807  -3.890  1.00 23.51           C  
ATOM    645  OG  SER A  88      12.136  20.924  -4.696  1.00 29.43           O  
ATOM    646  N   ASP A  89      11.550  20.602  -1.838  1.00 15.18           N  
ATOM    647  CA  ASP A  89      10.754  19.703  -0.980  1.00 14.45           C  
ATOM    648  C   ASP A  89      11.259  19.635   0.465  1.00 13.33           C  
ATOM    649  O   ASP A  89      10.906  18.721   1.206  1.00 12.98           O  
ATOM    650  CB  ASP A  89      10.658  18.279  -1.585  1.00 15.56           C  
ATOM    651  CG  ASP A  89      11.973  17.552  -1.622  1.00 16.26           C  
ATOM    652  OD1 ASP A  89      13.027  18.215  -1.512  1.00 17.11           O  
ATOM    653  OD2 ASP A  89      11.954  16.300  -1.782  1.00 17.05           O  
ATOM    654  N   ARG A  90      12.077  20.606   0.865  1.00 12.87           N  
ATOM    655  CA  ARG A  90      12.514  20.750   2.273  1.00 11.83           C  
ATOM    656  C   ARG A  90      12.284  22.163   2.767  1.00 10.92           C  
ATOM    657  O   ARG A  90      12.272  23.098   2.007  1.00 11.22           O  
ATOM    658  CB  ARG A  90      14.006  20.474   2.407  1.00 12.29           C  
ATOM    659  CG  ARG A  90      14.399  19.111   1.946  1.00 13.30           C  
ATOM    660  CD  ARG A  90      15.887  18.859   2.257  1.00 17.80           C  
ATOM    661  NE  ARG A  90      16.323  17.518   1.859  1.00 21.06           N  
ATOM    662  CZ  ARG A  90      16.297  16.447   2.649  1.00 23.76           C  
ATOM    663  NH1 ARG A  90      15.876  16.537   3.904  1.00 28.76           N  
ATOM    664  NH2 ARG A  90      16.688  15.263   2.156  1.00 26.61           N  
ATOM    665  N   ALA A  91      12.082  22.285   4.070  1.00  9.90           N  
ATOM    666  CA  ALA A  91      11.983  23.588   4.674  1.00  9.10           C  
ATOM    667  C   ALA A  91      12.538  23.558   6.078  1.00 11.05           C  
ATOM    668  O   ALA A  91      12.555  22.515   6.732  1.00  9.68           O  
ATOM    669  CB  ALA A  91      10.510  24.089   4.701  1.00 11.58           C  
ATOM    670  N   THR A  92      12.968  24.724   6.532  1.00  9.62           N  
ATOM    671  CA  THR A  92      13.239  24.942   7.945  1.00 10.42           C  
ATOM    672  C   THR A  92      12.248  25.930   8.506  1.00  8.81           C  
ATOM    673  O   THR A  92      11.806  26.837   7.798  1.00 10.10           O  
ATOM    674  CB  THR A  92      14.646  25.485   8.195  1.00 14.17           C  
ATOM    675  OG1 THR A  92      14.814  26.729   7.505  1.00 16.26           O  
ATOM    676  CG2 THR A  92      15.673  24.515   7.666  1.00 14.55           C  
ATOM    677  N   ILE A  93      11.873  25.743   9.758  1.00  8.11           N  
ATOM    678  CA  ILE A  93      10.992  26.678  10.404  1.00  8.18           C  
ATOM    679  C   ILE A  93      11.510  26.974  11.786  1.00  9.82           C  
ATOM    680  O   ILE A  93      11.684  26.074  12.595  1.00 11.28           O  
ATOM    681  CB  ILE A  93       9.601  26.123  10.576  1.00  8.22           C  
ATOM    682  CG1 ILE A  93       9.056  25.518   9.283  1.00  7.68           C  
ATOM    683  CG2 ILE A  93       8.690  27.206  11.115  1.00  6.97           C  
ATOM    684  CD1 ILE A  93       9.333  24.086   9.051  1.00 10.64           C  
ATOM    685  N   HIS A  94      11.652  28.253  12.069  1.00  6.52           N  
ATOM    686  CA  HIS A  94      11.900  28.741  13.414  1.00  5.96           C  
ATOM    687  C   HIS A  94      10.624  29.373  13.912  1.00  6.97           C  
ATOM    688  O   HIS A  94      10.000  30.168  13.183  1.00  8.27           O  
ATOM    689  CB  HIS A  94      13.031  29.755  13.410  1.00  7.32           C  
ATOM    690  CG  HIS A  94      13.172  30.522  14.675  1.00  7.82           C  
ATOM    691  ND1 HIS A  94      13.959  30.068  15.716  1.00 11.01           N  
ATOM    692  CD2 HIS A  94      12.686  31.721  15.058  1.00  8.09           C  
ATOM    693  CE1 HIS A  94      13.923  30.956  16.704  1.00  9.19           C  
ATOM    694  NE2 HIS A  94      13.124  31.946  16.345  1.00 10.28           N  
ATOM    695  N   ALA A  95      10.228  29.072  15.128  1.00  6.74           N  
ATOM    696  CA  ALA A  95       9.006  29.681  15.665  1.00  6.79           C  
ATOM    697  C   ALA A  95       9.111  29.888  17.153  1.00  7.55           C  
ATOM    698  O   ALA A  95       9.887  29.205  17.827  1.00  7.79           O  
ATOM    699  CB  ALA A  95       7.738  28.848  15.313  1.00  7.54           C  
ATOM    700  N   HIS A  96       8.277  30.780  17.666  1.00  5.34           N  
ATOM    701  CA  HIS A  96       8.073  30.901  19.109  1.00  5.90           C  
ATOM    702  C   HIS A  96       7.030  29.896  19.592  1.00  5.61           C  
ATOM    703  O   HIS A  96       6.046  29.602  18.891  1.00  6.29           O  
ATOM    704  CB  HIS A  96       7.517  32.285  19.426  1.00  4.38           C  
ATOM    705  CG  HIS A  96       8.534  33.362  19.581  1.00  3.72           C  
ATOM    706  ND1 HIS A  96       9.443  33.708  18.594  1.00  7.42           N  
ATOM    707  CD2 HIS A  96       8.796  34.177  20.635  1.00  8.98           C  
ATOM    708  CE1 HIS A  96      10.230  34.671  19.048  1.00  9.73           C  
ATOM    709  NE2 HIS A  96       9.858  34.974  20.283  1.00  8.05           N  
ATOM    710  N   VAL A  97       7.235  29.394  20.804  1.00  6.43           N  
ATOM    711  CA  VAL A  97       6.247  28.582  21.490  1.00  6.21           C  
ATOM    712  C   VAL A  97       6.110  28.950  22.935  1.00  6.24           C  
ATOM    713  O   VAL A  97       7.090  29.143  23.644  1.00  6.90           O  
ATOM    714  CB  VAL A  97       6.548  27.052  21.327  1.00  7.35           C  
ATOM    715  CG1 VAL A  97       7.892  26.666  21.790  1.00  7.76           C  
ATOM    716  CG2 VAL A  97       5.469  26.201  22.055  1.00  7.93           C  
ATOM    717  N   ARG A  98       4.853  29.013  23.365  1.00  6.27           N  
ATOM    718  CA  ARG A  98       4.486  29.121  24.770  1.00  6.06           C  
ATOM    719  C   ARG A  98       3.601  27.940  25.110  1.00  6.21           C  
ATOM    720  O   ARG A  98       2.462  27.856  24.600  1.00  8.12           O  
ATOM    721  CB  ARG A  98       3.768  30.444  25.006  1.00  8.61           C  
ATOM    722  CG  ARG A  98       3.415  30.675  26.492  1.00 10.35           C  
ATOM    723  CD  ARG A  98       2.843  32.068  26.715  1.00 10.08           C  
ATOM    724  NE  ARG A  98       2.807  32.397  28.103  1.00 10.76           N  
ATOM    725  CZ  ARG A  98       1.929  31.959  28.991  1.00  9.89           C  
ATOM    726  NH1 ARG A  98       0.933  31.164  28.623  1.00 10.66           N  
ATOM    727  NH2 ARG A  98       2.010  32.356  30.229  1.00 11.29           N  
ATOM    728  N   ALA A  99       4.097  27.019  25.947  1.00  8.22           N  
ATOM    729  CA  ALA A  99       3.375  25.756  26.201  1.00  7.04           C  
ATOM    730  C   ALA A  99       3.026  25.711  27.681  1.00  7.51           C  
ATOM    731  O   ALA A  99       3.919  25.717  28.527  1.00  8.58           O  
ATOM    732  CB  ALA A  99       4.212  24.570  25.836  1.00  8.09           C  
ATOM    733  N   GLU A 100       1.741  25.651  27.967  1.00  7.77           N  
ATOM    734  CA  GLU A 100       1.198  25.545  29.314  1.00  8.78           C  
ATOM    735  C   GLU A 100       0.734  24.119  29.547  1.00  6.47           C  
ATOM    736  O   GLU A 100       0.079  23.546  28.682  1.00  9.35           O  
ATOM    737  CB  GLU A 100      -0.001  26.456  29.493  1.00 11.19           C  
ATOM    738  CG  GLU A 100       0.348  27.914  29.462  1.00 12.73           C  
ATOM    739  CD  GLU A 100      -0.872  28.774  29.223  1.00 10.04           C  
ATOM    740  OE1 GLU A 100      -1.488  28.678  28.120  1.00  8.73           O  
ATOM    741  OE2 GLU A 100      -1.226  29.534  30.135  1.00 12.96           O  
ATOM    742  N   HIS A 101       1.009  23.579  30.743  1.00  7.87           N  
ATOM    743  CA  HIS A 101       0.602  22.212  31.079  1.00 10.60           C  
ATOM    744  C   HIS A 101       0.056  22.249  32.515  1.00  8.33           C  
ATOM    745  O   HIS A 101       0.789  22.617  33.462  1.00  9.31           O  
ATOM    746  CB  HIS A 101       1.786  21.249  31.069  1.00  9.80           C  
ATOM    747  CG  HIS A 101       2.709  21.387  29.902  1.00 10.08           C  
ATOM    748  ND1 HIS A 101       3.626  22.412  29.790  1.00  8.24           N  
ATOM    749  CD2 HIS A 101       2.934  20.575  28.839  1.00 10.06           C  
ATOM    750  CE1 HIS A 101       4.341  22.259  28.693  1.00 10.13           C  
ATOM    751  NE2 HIS A 101       3.925  21.162  28.083  1.00 11.36           N  
ATOM    752  N   TRP A 102      -1.211  21.896  32.689  1.00  9.02           N  
ATOM    753  CA  TRP A 102      -1.862  21.922  33.995  1.00  8.91           C  
ATOM    754  C   TRP A 102      -1.946  20.551  34.582  1.00 11.06           C  
ATOM    755  O   TRP A 102      -2.456  19.632  33.946  1.00 11.34           O  
ATOM    756  CB  TRP A 102      -3.241  22.534  33.870  1.00  8.71           C  
ATOM    757  CG  TRP A 102      -3.227  24.047  33.635  1.00  7.99           C  
ATOM    758  CD1 TRP A 102      -3.112  25.012  34.592  1.00 12.44           C  
ATOM    759  CD2 TRP A 102      -3.298  24.719  32.387  1.00  8.90           C  
ATOM    760  NE1 TRP A 102      -3.115  26.242  33.996  1.00 10.05           N  
ATOM    761  CE2 TRP A 102      -3.253  26.091  32.650  1.00 11.66           C  
ATOM    762  CE3 TRP A 102      -3.426  24.295  31.063  1.00  7.26           C  
ATOM    763  CZ2 TRP A 102      -3.305  27.033  31.644  1.00  9.40           C  
ATOM    764  CZ3 TRP A 102      -3.506  25.249  30.071  1.00  8.98           C  
ATOM    765  CH2 TRP A 102      -3.406  26.592  30.375  1.00  9.30           C  
ATOM    766  N   LEU A 103      -1.462  20.426  35.802  1.00  9.74           N  
ATOM    767  CA  LEU A 103      -1.574  19.181  36.555  1.00 10.62           C  
ATOM    768  C   LEU A 103      -2.925  19.121  37.232  1.00 11.90           C  
ATOM    769  O   LEU A 103      -3.458  20.132  37.664  1.00 12.95           O  
ATOM    770  CB  LEU A 103      -0.503  19.089  37.642  1.00 11.61           C  
ATOM    771  CG  LEU A 103       0.909  18.795  37.141  1.00 13.95           C  
ATOM    772  CD1 LEU A 103       0.979  17.378  36.609  1.00 19.85           C  
ATOM    773  CD2 LEU A 103       1.365  19.756  36.037  1.00 19.05           C  
ATOM    774  N   PRO A 104      -3.468  17.918  37.368  1.00 11.79           N  
ATOM    775  CA  PRO A 104      -4.697  17.779  38.144  1.00 12.94           C  
ATOM    776  C   PRO A 104      -4.466  18.139  39.594  1.00 13.75           C  
ATOM    777  O   PRO A 104      -3.392  17.995  40.138  1.00 14.14           O  
ATOM    778  CB  PRO A 104      -5.046  16.297  37.998  1.00 16.26           C  
ATOM    779  CG  PRO A 104      -3.763  15.632  37.719  1.00 21.87           C  
ATOM    780  CD  PRO A 104      -2.908  16.621  36.952  1.00 14.09           C  
ATOM    781  N   ALA A 105      -5.526  18.587  40.242  1.00 14.38           N  
ATOM    782  CA  ALA A 105      -5.498  18.906  41.644  1.00 15.64           C  
ATOM    783  C   ALA A 105      -5.019  17.759  42.527  1.00 16.76           C  
ATOM    784  O   ALA A 105      -4.379  17.987  43.567  1.00 18.80           O  
ATOM    785  CB  ALA A 105      -6.905  19.386  42.092  1.00 16.24           C  
ATOM    786  N   GLU A 106      -5.336  16.531  42.136  1.00 16.78           N  
ATOM    787  CA  GLU A 106      -4.980  15.348  42.941  1.00 17.94           C  
ATOM    788  C   GLU A 106      -3.451  15.273  43.043  1.00 17.87           C  
ATOM    789  O   GLU A 106      -2.902  14.716  44.018  1.00 22.46           O  
ATOM    790  CB  GLU A 106      -5.550  14.062  42.290  1.00 21.75           C  
ATOM    791  CG  GLU A 106      -5.117  12.737  42.973  1.00 32.29           C  
ATOM    792  CD  GLU A 106      -5.527  11.475  42.195  1.00 24.10           C  
ATOM    793  OE1 GLU A 106      -6.081  11.584  41.064  1.00 23.69           O  
ATOM    794  OE2 GLU A 106      -5.281  10.357  42.721  1.00 39.32           O  
ATOM    795  N   VAL A 107      -2.758  15.824  42.052  1.00 16.59           N  
ATOM    796  CA  VAL A 107      -1.277  15.807  42.029  1.00 16.66           C  
ATOM    797  C   VAL A 107      -0.677  17.134  42.530  1.00 19.60           C  
ATOM    798  O   VAL A 107       0.296  17.157  43.281  1.00 21.87           O  
ATOM    799  CB  VAL A 107      -0.782  15.474  40.607  1.00 17.84           C  
ATOM    800  CG1 VAL A 107       0.719  15.703  40.459  1.00 26.03           C  
ATOM    801  CG2 VAL A 107      -1.151  14.026  40.285  1.00 24.95           C  
ATOM    802  N   ALA A 108      -1.277  18.246  42.141  1.00 16.80           N  
ATOM    803  CA  ALA A 108      -0.752  19.552  42.502  1.00 19.22           C  
ATOM    804  C   ALA A 108      -0.991  19.912  43.954  1.00 21.81           C  
ATOM    805  O   ALA A 108      -0.254  20.707  44.533  1.00 22.19           O  
ATOM    806  CB  ALA A 108      -1.359  20.598  41.627  1.00 16.33           C  
ATOM    807  N   GLY A 109      -2.022  19.340  44.563  1.00 21.37           N  
ATOM    808  CA  GLY A 109      -2.288  19.654  45.945  1.00 24.96           C  
ATOM    809  C   GLY A 109      -2.509  21.141  46.065  1.00 24.78           C  
ATOM    810  O   GLY A 109      -3.145  21.753  45.208  1.00 28.36           O  
ATOM    811  N   ASP A 110      -1.949  21.735  47.108  1.00 29.84           N  
ATOM    812  CA  ASP A 110      -2.162  23.149  47.386  1.00 30.67           C  
ATOM    813  C   ASP A 110      -1.092  24.031  46.755  1.00 37.90           C  
ATOM    814  O   ASP A 110      -1.049  25.239  46.993  1.00 39.62           O  
ATOM    815  CB  ASP A 110      -2.216  23.392  48.911  1.00 37.78           C  
ATOM    816  CG  ASP A 110      -0.977  22.878  49.643  1.00 48.80           C  
ATOM    817  OD1 ASP A 110       0.144  22.964  49.093  1.00 54.19           O  
ATOM    818  OD2 ASP A 110      -1.127  22.398  50.792  1.00 54.03           O  
ATOM    819  N   GLY A 111      -0.248  23.425  45.933  1.00 31.63           N  
ATOM    820  CA  GLY A 111       0.877  24.118  45.345  1.00 25.18           C  
ATOM    821  C   GLY A 111       0.612  24.557  43.920  1.00 20.90           C  
ATOM    822  O   GLY A 111      -0.523  24.549  43.442  1.00 22.14           O  
ATOM    823  N   PRO A 112       1.675  24.972  43.227  1.00 19.54           N  
ATOM    824  CA  PRO A 112       1.517  25.390  41.835  1.00 18.70           C  
ATOM    825  C   PRO A 112       1.012  24.243  40.995  1.00 15.61           C  
ATOM    826  O   PRO A 112       1.296  23.087  41.280  1.00 15.93           O  
ATOM    827  CB  PRO A 112       2.930  25.806  41.434  1.00 22.31           C  
ATOM    828  CG  PRO A 112       3.821  25.084  42.338  1.00 29.91           C  
ATOM    829  CD  PRO A 112       3.089  24.917  43.635  1.00 26.87           C  
ATOM    830  N   ASP A 113       0.273  24.562  39.942  1.00 14.27           N  
ATOM    831  CA  ASP A 113      -0.261  23.509  39.116  1.00 11.75           C  
ATOM    832  C   ASP A 113       0.033  23.667  37.647  1.00 11.10           C  
ATOM    833  O   ASP A 113      -0.381  22.841  36.867  1.00 11.33           O  
ATOM    834  CB  ASP A 113      -1.753  23.331  39.332  1.00 12.07           C  
ATOM    835  CG  ASP A 113      -2.581  24.466  38.798  1.00 15.64           C  
ATOM    836  OD1 ASP A 113      -2.012  25.463  38.346  1.00 17.66           O  
ATOM    837  OD2 ASP A 113      -3.830  24.321  38.886  1.00 22.13           O  
ATOM    838  N   ARG A 114       0.792  24.679  37.266  1.00  9.98           N  
ATOM    839  CA  ARG A 114       1.001  24.914  35.839  1.00  9.24           C  
ATOM    840  C   ARG A 114       2.474  24.965  35.497  1.00  9.58           C  
ATOM    841  O   ARG A 114       3.226  25.807  36.015  1.00 10.86           O  
ATOM    842  CB  ARG A 114       0.318  26.197  35.360  1.00  8.82           C  
ATOM    843  CG  ARG A 114       0.302  26.415  33.849  1.00  8.15           C  
ATOM    844  CD  ARG A 114       1.535  27.111  33.406  1.00 10.59           C  
ATOM    845  NE  ARG A 114       1.525  28.549  33.655  1.00  8.76           N  
ATOM    846  CZ  ARG A 114       2.387  29.237  34.400  1.00 10.27           C  
ATOM    847  NH1 ARG A 114       3.291  28.648  35.181  1.00 10.70           N  
ATOM    848  NH2 ARG A 114       2.277  30.568  34.462  1.00 12.90           N  
ATOM    849  N   TRP A 115       2.897  24.034  34.646  1.00  9.73           N  
ATOM    850  CA  TRP A 115       4.249  23.984  34.126  1.00  8.78           C  
ATOM    851  C   TRP A 115       4.247  24.775  32.821  1.00  8.05           C  
ATOM    852  O   TRP A 115       3.550  24.443  31.869  1.00  7.87           O  
ATOM    853  CB  TRP A 115       4.662  22.519  33.845  1.00 11.06           C  
ATOM    854  CG  TRP A 115       5.968  22.362  33.151  1.00  8.44           C  
ATOM    855  CD1 TRP A 115       7.132  23.126  33.306  1.00  9.66           C  
ATOM    856  CD2 TRP A 115       6.293  21.352  32.185  1.00 10.67           C  
ATOM    857  NE1 TRP A 115       8.125  22.626  32.480  1.00 11.56           N  
ATOM    858  CE2 TRP A 115       7.614  21.560  31.778  1.00 12.21           C  
ATOM    859  CE3 TRP A 115       5.569  20.314  31.600  1.00 13.92           C  
ATOM    860  CZ2 TRP A 115       8.230  20.743  30.840  1.00 11.51           C  
ATOM    861  CZ3 TRP A 115       6.174  19.535  30.668  1.00 15.81           C  
ATOM    862  CH2 TRP A 115       7.509  19.726  30.315  1.00 14.76           C  
ATOM    863  N   LEU A 116       5.063  25.815  32.799  1.00  7.57           N  
ATOM    864  CA  LEU A 116       5.210  26.683  31.628  1.00  6.40           C  
ATOM    865  C   LEU A 116       6.552  26.499  30.983  1.00  7.23           C  
ATOM    866  O   LEU A 116       7.581  26.540  31.668  1.00  8.86           O  
ATOM    867  CB  LEU A 116       5.093  28.165  32.047  1.00  8.31           C  
ATOM    868  CG  LEU A 116       5.105  29.145  30.871  1.00  7.91           C  
ATOM    869  CD1 LEU A 116       3.915  29.027  29.979  1.00  9.82           C  
ATOM    870  CD2 LEU A 116       5.236  30.561  31.471  1.00  9.26           C  
ATOM    871  N   VAL A 117       6.537  26.283  29.666  1.00  7.26           N  
ATOM    872  CA  VAL A 117       7.763  26.311  28.875  1.00  7.33           C  
ATOM    873  C   VAL A 117       7.598  27.367  27.819  1.00  7.29           C  
ATOM    874  O   VAL A 117       6.623  27.322  27.068  1.00  8.06           O  
ATOM    875  CB  VAL A 117       7.992  24.979  28.162  1.00  8.47           C  
ATOM    876  CG1 VAL A 117       9.240  25.069  27.267  1.00 13.64           C  
ATOM    877  CG2 VAL A 117       8.129  23.897  29.179  1.00 10.90           C  
ATOM    878  N   VAL A 118       8.542  28.312  27.746  1.00  6.78           N  
ATOM    879  CA  VAL A 118       8.602  29.257  26.635  1.00  7.21           C  
ATOM    880  C   VAL A 118       9.916  29.057  25.912  1.00  8.02           C  
ATOM    881  O   VAL A 118      10.918  28.689  26.526  1.00  8.61           O  
ATOM    882  CB  VAL A 118       8.429  30.732  27.055  1.00 10.87           C  
ATOM    883  CG1 VAL A 118       6.944  31.037  27.427  1.00 12.78           C  
ATOM    884  CG2 VAL A 118       9.342  31.079  28.138  1.00 10.41           C  
ATOM    885  N   GLY A 119       9.932  29.351  24.621  1.00  7.80           N  
ATOM    886  CA  GLY A 119      11.154  29.217  23.853  1.00  7.55           C  
ATOM    887  C   GLY A 119      10.798  29.074  22.395  1.00  6.72           C  
ATOM    888  O   GLY A 119       9.908  29.770  21.893  1.00  7.44           O  
ATOM    889  N   PHE A 120      11.549  28.213  21.715  1.00  7.91           N  
ATOM    890  CA  PHE A 120      11.533  28.190  20.252  1.00  6.98           C  
ATOM    891  C   PHE A 120      11.525  26.782  19.709  1.00  9.07           C  
ATOM    892  O   PHE A 120      12.109  25.876  20.282  1.00  9.08           O  
ATOM    893  CB  PHE A 120      12.774  28.889  19.725  1.00  7.22           C  
ATOM    894  CG  PHE A 120      13.066  30.173  20.401  1.00  7.14           C  
ATOM    895  CD1 PHE A 120      13.889  30.227  21.515  1.00 10.53           C  
ATOM    896  CD2 PHE A 120      12.455  31.321  19.949  1.00  8.58           C  
ATOM    897  CE1 PHE A 120      14.116  31.410  22.185  1.00 12.83           C  
ATOM    898  CE2 PHE A 120      12.667  32.523  20.616  1.00 10.99           C  
ATOM    899  CZ  PHE A 120      13.506  32.566  21.740  1.00 12.37           C  
ATOM    900  N   TYR A 121      10.860  26.619  18.571  1.00  8.43           N  
ATOM    901  CA  TYR A 121      11.043  25.456  17.730  1.00  7.23           C  
ATOM    902  C   TYR A 121      12.006  25.833  16.634  1.00  6.50           C  
ATOM    903  O   TYR A 121      11.926  26.939  16.077  1.00  8.71           O  
ATOM    904  CB  TYR A 121       9.726  24.984  17.087  1.00  8.40           C  
ATOM    905  CG  TYR A 121       8.779  24.372  18.081  1.00  7.13           C  
ATOM    906  CD1 TYR A 121       9.134  23.246  18.820  1.00  8.02           C  
ATOM    907  CD2 TYR A 121       7.515  24.904  18.280  1.00  9.31           C  
ATOM    908  CE1 TYR A 121       8.257  22.700  19.740  1.00  5.93           C  
ATOM    909  CE2 TYR A 121       6.655  24.349  19.165  1.00  9.75           C  
ATOM    910  CZ  TYR A 121       7.015  23.295  19.914  1.00  8.93           C  
ATOM    911  OH  TYR A 121       6.115  22.742  20.833  1.00 12.81           O  
ATOM    912  N   ASP A 122      12.905  24.888  16.307  1.00  8.28           N  
ATOM    913  CA  ASP A 122      13.750  24.985  15.139  1.00  8.53           C  
ATOM    914  C   ASP A 122      13.651  23.641  14.432  1.00  8.27           C  
ATOM    915  O   ASP A 122      14.305  22.667  14.783  1.00 10.72           O  
ATOM    916  CB  ASP A 122      15.167  25.374  15.476  1.00  8.51           C  
ATOM    917  CG  ASP A 122      15.255  26.778  16.008  1.00 10.88           C  
ATOM    918  OD1 ASP A 122      15.234  27.723  15.176  1.00 11.28           O  
ATOM    919  OD2 ASP A 122      15.288  26.938  17.243  1.00 12.54           O  
ATOM    920  N   ASN A 123      12.685  23.586  13.516  1.00  8.98           N  
ATOM    921  CA  ASN A 123      12.178  22.351  12.962  1.00  9.67           C  
ATOM    922  C   ASN A 123      12.500  22.226  11.485  1.00  8.97           C  
ATOM    923  O   ASN A 123      12.899  23.202  10.852  1.00 10.34           O  
ATOM    924  CB  ASN A 123      10.657  22.326  13.125  1.00  8.16           C  
ATOM    925  CG  ASN A 123      10.221  22.108  14.543  1.00  8.57           C  
ATOM    926  OD1 ASN A 123      11.040  22.084  15.466  1.00  9.10           O  
ATOM    927  ND2 ASN A 123       8.887  21.985  14.753  1.00 11.02           N  
ATOM    928  N   GLU A 124      12.365  21.018  10.951  1.00 10.97           N  
ATOM    929  CA  GLU A 124      12.469  20.765   9.521  1.00  8.69           C  
ATOM    930  C   GLU A 124      11.196  20.139   9.014  1.00 10.36           C  
ATOM    931  O   GLU A 124      10.512  19.390   9.734  1.00 10.39           O  
ATOM    932  CB  GLU A 124      13.684  19.872   9.170  1.00 13.25           C  
ATOM    933  CG  GLU A 124      15.006  20.517   9.564  1.00 14.56           C  
ATOM    934  CD  GLU A 124      16.235  19.622   9.482  1.00 26.24           C  
ATOM    935  OE1 GLU A 124      16.104  18.413   9.248  1.00 27.97           O  
ATOM    936  OE2 GLU A 124      17.347  20.147   9.677  1.00 31.79           O  
ATOM    937  N   ALA A 125      10.854  20.452   7.779  1.00 10.30           N  
ATOM    938  CA  ALA A 125       9.713  19.798   7.120  1.00 12.07           C  
ATOM    939  C   ALA A 125      10.133  19.259   5.784  1.00 13.17           C  
ATOM    940  O   ALA A 125      11.125  19.691   5.205  1.00 11.54           O  
ATOM    941  CB  ALA A 125       8.575  20.780   6.936  1.00  9.73           C  
ATOM    942  N   VAL A 126       9.412  18.249   5.324  1.00  9.80           N  
ATOM    943  CA  VAL A 126       9.611  17.668   4.015  1.00 10.95           C  
ATOM    944  C   VAL A 126       8.293  17.538   3.293  1.00 11.24           C  
ATOM    945  O   VAL A 126       7.223  17.317   3.915  1.00 11.88           O  
ATOM    946  CB  VAL A 126      10.300  16.302   4.083  1.00 16.88           C  
ATOM    947  CG1 VAL A 126      11.672  16.444   4.691  1.00 16.85           C  
ATOM    948  CG2 VAL A 126       9.519  15.335   4.853  1.00 16.87           C  
ATOM    949  N   ARG A 127       8.350  17.738   1.987  1.00 12.64           N  
ATOM    950  CA  ARG A 127       7.155  17.607   1.182  1.00 13.04           C  
ATOM    951  C   ARG A 127       7.002  16.148   0.771  1.00 13.59           C  
ATOM    952  O   ARG A 127       7.753  15.620  -0.035  1.00 14.67           O  
ATOM    953  CB  ARG A 127       7.218  18.530  -0.045  1.00 15.67           C  
ATOM    954  CG  ARG A 127       5.932  18.521  -0.892  1.00 22.74           C  
ATOM    955  CD  ARG A 127       6.221  18.715  -2.410  1.00 34.45           C  
ATOM    956  NE  ARG A 127       6.986  19.926  -2.705  1.00 34.24           N  
ATOM    957  CZ  ARG A 127       6.474  21.154  -2.685  1.00 31.34           C  
ATOM    958  NH1 ARG A 127       7.234  22.208  -2.962  1.00 27.11           N  
ATOM    959  NH2 ARG A 127       5.192  21.330  -2.385  1.00 35.13           N  
ATOM    960  N   THR A 128       6.040  15.473   1.386  1.00 15.80           N  
ATOM    961  CA  THR A 128       5.778  14.079   1.044  1.00 16.80           C  
ATOM    962  C   THR A 128       4.735  14.012  -0.024  1.00 18.54           C  
ATOM    963  O   THR A 128       4.140  15.011  -0.413  1.00 21.74           O  
ATOM    964  CB  THR A 128       5.272  13.254   2.231  1.00 16.89           C  
ATOM    965  OG1 THR A 128       3.867  13.507   2.461  1.00 17.97           O  
ATOM    966  CG2 THR A 128       6.104  13.503   3.451  1.00 16.74           C  
ATOM    967  N   ALA A 129       4.505  12.803  -0.524  1.00 21.22           N  
ATOM    968  CA  ALA A 129       3.449  12.616  -1.487  1.00 23.70           C  
ATOM    969  C   ALA A 129       2.065  12.964  -0.963  1.00 23.85           C  
ATOM    970  O   ALA A 129       1.143  13.205  -1.747  1.00 30.01           O  
ATOM    971  CB  ALA A 129       3.473  11.175  -2.009  1.00 27.25           C  
ATOM    972  N   ASP A 130       1.910  12.979   0.358  1.00 20.46           N  
ATOM    973  CA  ASP A 130       0.644  13.323   1.001  1.00 19.03           C  
ATOM    974  C   ASP A 130       0.689  14.713   1.659  1.00 20.51           C  
ATOM    975  O   ASP A 130      -0.112  15.036   2.533  1.00 18.84           O  
ATOM    976  CB  ASP A 130       0.285  12.270   2.051  1.00 27.35           C  
ATOM    977  CG  ASP A 130      -0.001  10.916   1.439  1.00 43.49           C  
ATOM    978  OD1 ASP A 130      -0.943  10.826   0.619  1.00 48.63           O  
ATOM    979  OD2 ASP A 130       0.716   9.949   1.778  1.00 52.82           O  
ATOM    980  N   GLY A 131       1.630  15.538   1.215  1.00 17.99           N  
ATOM    981  CA  GLY A 131       1.726  16.901   1.698  1.00 15.76           C  
ATOM    982  C   GLY A 131       2.908  17.117   2.635  1.00 11.72           C  
ATOM    983  O   GLY A 131       3.674  16.195   2.942  1.00 13.91           O  
ATOM    984  N   TRP A 132       3.079  18.354   3.064  1.00 11.74           N  
ATOM    985  CA  TRP A 132       4.165  18.698   3.977  1.00  9.96           C  
ATOM    986  C   TRP A 132       4.036  17.961   5.295  1.00 10.69           C  
ATOM    987  O   TRP A 132       2.920  17.823   5.843  1.00 11.26           O  
ATOM    988  CB  TRP A 132       4.238  20.200   4.201  1.00 10.19           C  
ATOM    989  CG  TRP A 132       4.777  20.941   3.004  1.00 10.00           C  
ATOM    990  CD1 TRP A 132       4.045  21.522   1.988  1.00 11.66           C  
ATOM    991  CD2 TRP A 132       6.162  21.155   2.669  1.00 10.11           C  
ATOM    992  NE1 TRP A 132       4.895  22.081   1.060  1.00 13.19           N  
ATOM    993  CE2 TRP A 132       6.196  21.885   1.461  1.00 13.11           C  
ATOM    994  CE3 TRP A 132       7.374  20.845   3.307  1.00 11.13           C  
ATOM    995  CZ2 TRP A 132       7.398  22.281   0.859  1.00 13.95           C  
ATOM    996  CZ3 TRP A 132       8.572  21.226   2.701  1.00 11.19           C  
ATOM    997  CH2 TRP A 132       8.568  21.935   1.487  1.00 12.63           C  
ATOM    998  N   ARG A 133       5.182  17.553   5.845  1.00 11.81           N  
ATOM    999  CA  ARG A 133       5.233  16.940   7.167  1.00  9.45           C  
ATOM   1000  C   ARG A 133       6.451  17.431   7.927  1.00 12.08           C  
ATOM   1001  O   ARG A 133       7.498  17.726   7.333  1.00 11.01           O  
ATOM   1002  CB  ARG A 133       5.384  15.390   7.036  1.00 10.55           C  
ATOM   1003  CG  ARG A 133       4.191  14.638   6.399  1.00 10.23           C  
ATOM   1004  CD  ARG A 133       2.951  14.703   7.262  1.00  9.41           C  
ATOM   1005  NE  ARG A 133       1.859  13.889   6.724  1.00 12.56           N  
ATOM   1006  CZ  ARG A 133       1.001  14.293   5.806  1.00 15.65           C  
ATOM   1007  NH1 ARG A 133       1.060  15.497   5.289  1.00 14.68           N  
ATOM   1008  NH2 ARG A 133       0.030  13.462   5.423  1.00 18.24           N  
ATOM   1009  N   LEU A 134       6.322  17.505   9.240  1.00  9.37           N  
ATOM   1010  CA  LEU A 134       7.432  17.884  10.094  1.00  9.02           C  
ATOM   1011  C   LEU A 134       8.305  16.648  10.358  1.00 12.57           C  
ATOM   1012  O   LEU A 134       7.850  15.665  10.961  1.00 11.37           O  
ATOM   1013  CB  LEU A 134       6.922  18.459  11.426  1.00  8.74           C  
ATOM   1014  CG  LEU A 134       6.181  19.789  11.384  1.00  7.93           C  
ATOM   1015  CD1 LEU A 134       5.669  20.194  12.735  1.00 10.44           C  
ATOM   1016  CD2 LEU A 134       7.092  20.874  10.836  1.00 14.75           C  
ATOM   1017  N   SER A 135       9.547  16.710   9.901  1.00 11.35           N  
ATOM   1018  CA  SER A 135      10.497  15.596   9.974  1.00 10.54           C  
ATOM   1019  C   SER A 135      11.483  15.706  11.125  1.00 11.23           C  
ATOM   1020  O   SER A 135      12.084  14.718  11.507  1.00 11.64           O  
ATOM   1021  CB  SER A 135      11.292  15.495   8.668  1.00 12.09           C  
ATOM   1022  OG  SER A 135      11.882  16.758   8.378  1.00 12.60           O  
ATOM   1023  N   SER A 136      11.662  16.904  11.665  1.00 10.89           N  
ATOM   1024  CA  SER A 136      12.497  17.098  12.817  1.00 10.99           C  
ATOM   1025  C   SER A 136      11.899  18.182  13.699  1.00 13.17           C  
ATOM   1026  O   SER A 136      11.528  19.262  13.213  1.00 11.86           O  
ATOM   1027  CB  SER A 136      13.907  17.518  12.375  1.00 15.63           C  
ATOM   1028  OG  SER A 136      14.705  17.844  13.481  1.00 21.25           O  
ATOM   1029  N   VAL A 137      11.805  17.916  15.001  1.00 11.23           N  
ATOM   1030  CA  VAL A 137      11.322  18.888  15.976  1.00  8.77           C  
ATOM   1031  C   VAL A 137      12.422  19.133  16.995  1.00 12.14           C  
ATOM   1032  O   VAL A 137      12.972  18.160  17.563  1.00 11.96           O  
ATOM   1033  CB  VAL A 137      10.082  18.360  16.718  1.00 10.80           C  
ATOM   1034  CG1 VAL A 137       9.581  19.333  17.779  1.00 15.38           C  
ATOM   1035  CG2 VAL A 137       8.984  18.052  15.735  1.00 14.28           C  
ATOM   1036  N   LYS A 138      12.752  20.387  17.212  1.00 11.62           N  
ATOM   1037  CA  LYS A 138      13.724  20.743  18.222  1.00 11.31           C  
ATOM   1038  C   LYS A 138      13.191  21.903  19.038  1.00 11.37           C  
ATOM   1039  O   LYS A 138      12.872  22.961  18.493  1.00 10.31           O  
ATOM   1040  CB  LYS A 138      15.046  21.125  17.616  1.00 11.32           C  
ATOM   1041  CG  LYS A 138      16.053  21.624  18.631  1.00 13.19           C  
ATOM   1042  CD  LYS A 138      17.362  21.960  17.950  1.00 15.23           C  
ATOM   1043  CE  LYS A 138      18.423  22.515  18.895  1.00 23.86           C  
ATOM   1044  NZ  LYS A 138      19.674  22.872  18.111  1.00 29.32           N  
ATOM   1045  N   LEU A 139      13.093  21.707  20.352  1.00 11.03           N  
ATOM   1046  CA  LEU A 139      12.593  22.686  21.234  1.00 11.19           C  
ATOM   1047  C   LEU A 139      13.746  23.202  22.074  1.00 10.32           C  
ATOM   1048  O   LEU A 139      14.386  22.418  22.740  1.00 11.98           O  
ATOM   1049  CB  LEU A 139      11.555  22.048  22.140  1.00 13.02           C  
ATOM   1050  CG  LEU A 139      11.089  22.851  23.345  1.00 16.55           C  
ATOM   1051  CD1 LEU A 139      10.393  24.099  22.850  1.00 16.48           C  
ATOM   1052  CD2 LEU A 139      10.195  22.027  24.298  1.00 18.29           C  
ATOM   1053  N   THR A 140      13.964  24.509  22.052  1.00  9.75           N  
ATOM   1054  CA  THR A 140      14.954  25.201  22.891  1.00  8.92           C  
ATOM   1055  C   THR A 140      14.188  26.102  23.874  1.00 10.61           C  
ATOM   1056  O   THR A 140      13.519  27.049  23.466  1.00 11.40           O  
ATOM   1057  CB  THR A 140      15.902  26.025  22.015  1.00 10.01           C  
ATOM   1058  OG1 THR A 140      16.627  25.185  21.106  1.00 15.29           O  
ATOM   1059  CG2 THR A 140      16.942  26.743  22.896  1.00 13.55           C  
ATOM   1060  N   ALA A 141      14.271  25.825  25.171  1.00 10.97           N  
ATOM   1061  CA  ALA A 141      13.568  26.626  26.158  1.00 11.78           C  
ATOM   1062  C   ALA A 141      14.349  27.881  26.527  1.00 10.73           C  
ATOM   1063  O   ALA A 141      15.564  27.788  26.782  1.00 14.49           O  
ATOM   1064  CB  ALA A 141      13.314  25.830  27.413  1.00 12.37           C  
ATOM   1065  N   SER A 142      13.683  29.025  26.530  1.00  8.25           N  
ATOM   1066  CA  SER A 142      14.271  30.220  27.070  1.00  9.75           C  
ATOM   1067  C   SER A 142      14.008  30.342  28.574  1.00 12.02           C  
ATOM   1068  O   SER A 142      14.803  30.939  29.291  1.00 12.85           O  
ATOM   1069  CB  SER A 142      13.723  31.420  26.311  1.00 13.53           C  
ATOM   1070  OG  SER A 142      12.353  31.434  26.466  1.00 18.25           O  
ATOM   1071  N   TYR A 143      12.913  29.744  29.040  1.00  9.84           N  
ATOM   1072  CA  TYR A 143      12.489  29.864  30.420  1.00 11.56           C  
ATOM   1073  C   TYR A 143      11.479  28.759  30.715  1.00  8.69           C  
ATOM   1074  O   TYR A 143      10.731  28.333  29.837  1.00  9.03           O  
ATOM   1075  CB  TYR A 143      11.829  31.233  30.638  1.00 10.13           C  
ATOM   1076  CG  TYR A 143      11.681  31.623  32.069  1.00 14.17           C  
ATOM   1077  CD1 TYR A 143      12.778  32.102  32.773  1.00 18.73           C  
ATOM   1078  CD2 TYR A 143      10.475  31.544  32.692  1.00 17.60           C  
ATOM   1079  CE1 TYR A 143      12.666  32.494  34.109  1.00 23.90           C  
ATOM   1080  CE2 TYR A 143      10.352  31.913  34.057  1.00 19.63           C  
ATOM   1081  CZ  TYR A 143      11.433  32.378  34.729  1.00 18.55           C  
ATOM   1082  OH  TYR A 143      11.327  32.778  36.048  1.00 24.67           O  
ATOM   1083  N   GLN A 144      11.480  28.291  31.962  1.00 11.00           N  
ATOM   1084  CA  GLN A 144      10.438  27.411  32.439  1.00 10.20           C  
ATOM   1085  C   GLN A 144       9.981  27.853  33.806  1.00 10.90           C  
ATOM   1086  O   GLN A 144      10.783  28.317  34.623  1.00 13.35           O  
ATOM   1087  CB  GLN A 144      10.930  25.979  32.567  1.00 11.27           C  
ATOM   1088  CG  GLN A 144      11.433  25.337  31.273  1.00 12.89           C  
ATOM   1089  CD  GLN A 144      11.732  23.869  31.461  1.00 15.32           C  
ATOM   1090  OE1 GLN A 144      10.850  23.066  31.798  1.00 12.83           O  
ATOM   1091  NE2 GLN A 144      12.978  23.508  31.245  1.00 17.36           N  
ATOM   1092  N   GLU A 145       8.702  27.674  34.059  1.00 10.88           N  
ATOM   1093  CA  GLU A 145       8.132  27.863  35.392  1.00 11.77           C  
ATOM   1094  C   GLU A 145       7.551  26.556  35.904  1.00 12.85           C  
ATOM   1095  O   GLU A 145       6.836  25.860  35.200  1.00 12.51           O  
ATOM   1096  CB  GLU A 145       7.056  28.926  35.334  1.00 17.41           C  
ATOM   1097  CG  GLU A 145       6.819  29.727  36.555  1.00 29.12           C  
ATOM   1098  CD  GLU A 145       5.988  30.944  36.199  1.00 20.73           C  
ATOM   1099  OE1 GLU A 145       4.778  30.773  36.124  1.00 15.94           O  
ATOM   1100  OE2 GLU A 145       6.556  32.055  36.008  1.00 22.97           O  
ATOM   1101  N   ASN A 146       7.897  26.223  37.138  1.00 14.33           N  
ATOM   1102  CA  ASN A 146       7.408  25.005  37.768  1.00 15.71           C  
ATOM   1103  C   ASN A 146       7.822  23.729  37.028  1.00 16.05           C  
ATOM   1104  O   ASN A 146       7.062  22.781  36.965  1.00 16.62           O  
ATOM   1105  CB  ASN A 146       5.897  25.050  38.009  1.00 15.59           C  
ATOM   1106  CG  ASN A 146       5.479  26.266  38.813  1.00 15.52           C  
ATOM   1107  OD1 ASN A 146       6.139  26.615  39.803  1.00 17.73           O  
ATOM   1108  ND2 ASN A 146       4.427  26.948  38.386  1.00 14.46           N  
ATOM   1109  N   ALA A 147       9.066  23.682  36.563  1.00 15.96           N  
ATOM   1110  CA  ALA A 147       9.551  22.505  35.839  1.00 20.34           C  
ATOM   1111  C   ALA A 147       9.517  21.251  36.703  1.00 18.48           C  
ATOM   1112  O   ALA A 147       9.419  20.119  36.195  1.00 21.16           O  
ATOM   1113  CB  ALA A 147      10.933  22.753  35.324  1.00 20.89           C  
ATOM   1114  N   HIS A 148       9.580  21.424  38.020  1.00 20.26           N  
ATOM   1115  CA  HIS A 148       9.518  20.267  38.918  1.00 24.99           C  
ATOM   1116  C   HIS A 148       8.198  19.502  38.763  1.00 22.27           C  
ATOM   1117  O   HIS A 148       8.125  18.319  39.092  1.00 25.70           O  
ATOM   1118  CB  HIS A 148       9.697  20.690  40.377  1.00 29.15           C  
ATOM   1119  CG  HIS A 148       8.506  21.401  40.948  1.00 35.83           C  
ATOM   1120  ND1 HIS A 148       8.229  22.723  40.678  1.00 29.52           N  
ATOM   1121  CD2 HIS A 148       7.516  20.972  41.770  1.00 29.58           C  
ATOM   1122  CE1 HIS A 148       7.125  23.082  41.309  1.00 28.65           C  
ATOM   1123  NE2 HIS A 148       6.673  22.038  41.983  1.00 32.64           N  
ATOM   1124  N   LEU A 149       7.150  20.162  38.275  1.00 22.56           N  
ATOM   1125  CA  LEU A 149       5.870  19.480  38.061  1.00 22.88           C  
ATOM   1126  C   LEU A 149       5.918  18.472  36.902  1.00 24.53           C  
ATOM   1127  O   LEU A 149       5.130  17.527  36.858  1.00 30.00           O  
ATOM   1128  CB  LEU A 149       4.765  20.513  37.780  1.00 23.76           C  
ATOM   1129  CG  LEU A 149       4.448  21.503  38.903  1.00 24.30           C  
ATOM   1130  CD1 LEU A 149       3.294  22.471  38.534  1.00 22.28           C  
ATOM   1131  CD2 LEU A 149       4.094  20.739  40.134  1.00 24.65           C  
ATOM   1132  N   ALA A 150       6.799  18.702  35.941  1.00 22.16           N  
ATOM   1133  CA  ALA A 150       6.970  17.759  34.840  1.00 23.42           C  
ATOM   1134  C   ALA A 150       7.507  16.434  35.367  1.00 33.65           C  
ATOM   1135  O   ALA A 150       7.335  15.397  34.739  1.00 34.99           O  
ATOM   1136  CB  ALA A 150       7.890  18.333  33.791  1.00 25.20           C  
ATOM   1137  N   ARG A 151       8.139  16.494  36.533  1.00 37.66           N  
ATOM   1138  CA  ARG A 151       8.654  15.310  37.222  1.00 45.69           C  
ATOM   1139  C   ARG A 151       7.569  14.791  38.151  1.00 54.48           C  
ATOM   1140  O   ARG A 151       7.191  13.618  38.100  1.00 57.38           O  
ATOM   1141  CB  ARG A 151       9.908  15.682  38.017  1.00 48.91           C  
ATOM   1142  CG  ARG A 151      10.865  16.595  37.235  1.00 50.88           C  
ATOM   1143  CD  ARG A 151      11.813  17.386  38.137  1.00 54.74           C  
ATOM   1144  NE  ARG A 151      12.404  18.529  37.429  1.00 57.40           N  
ATOM   1145  CZ  ARG A 151      13.097  19.505  38.014  1.00 54.13           C  
ATOM   1146  NH1 ARG A 151      13.594  20.502  37.289  1.00 44.44           N  
ATOM   1147  NH2 ARG A 151      13.294  19.492  39.326  1.00 53.81           N  
ATOM   1148  N   ALA A 152       7.050  15.684  38.986  1.00 54.84           N  
ATOM   1149  CA  ALA A 152       5.954  15.344  39.886  1.00 52.32           C  
ATOM   1150  C   ALA A 152       4.768  14.796  39.105  1.00 52.62           C  
ATOM   1151  O   ALA A 152       3.905  14.131  39.682  1.00 45.79           O  
ATOM   1152  CB  ALA A 152       5.525  16.561  40.700  1.00 45.04           C  
TER    1153      ALA A 152                                                      
END   
