# Supplementary material for: OpenStructure: an integrated software framework for computational structural biology
Source: Acta Crystallogr D Biol Crystallogr. 2013 Apr 19;69(Pt 5):701–9. doi: 10.1107/S0907444913007051 (PMC3640466; doi:10.1107/S0907444913007051)
Supplement: Supplementary file 1 [file d-69-00701-sup1.zip › Fig-3b/convert.sh]

convert with.png -fill black -pointsize 100 -annotate +45+115 'A' t1.png
convert no.png -fill black -pointsize 100 -annotate +45+115 'B' t2.png
convert +append t1.png t2.png both.png

rm t1.png t2.png
