# Supplementary material for: OpenStructure: an integrated software framework for computational structural biology
Source: Acta Crystallogr D Biol Crystallogr. 2013 Apr 19;69(Pt 5):701–9. doi: 10.1107/S0907444913007051 (PMC3640466; doi:10.1107/S0907444913007051)
Supplement: Supplementary file 1 [file d-69-00701-sup1.zip › Fig-3b/data/structure-with-ligand.pdb]

ATOM      1  N   GLU A   6       6.454 -37.820  25.751  1.00 96.94           N  
ATOM      2  CA  GLU A   6       5.179 -37.470  26.444  1.00 97.55           C  
ATOM      3  C   GLU A   6       4.114 -38.549  26.169  1.00 95.35           C  
ATOM      4  O   GLU A   6       2.935 -38.208  26.124  1.00 96.69           O  
ATOM      5  CB  GLU A   6       4.634 -36.100  25.944  1.00  0.67           C  
ATOM      6  CG  GLU A   6       5.358 -34.778  26.389  1.00  0.49           C  
ATOM      7  CD  GLU A   6       6.885 -34.761  26.247  1.00  0.50           C  
ATOM      8  OE1 GLU A   6       7.463 -34.965  25.124  1.00  0.37           O  
ATOM      9  OE2 GLU A   6       7.497 -34.485  27.300  1.00  0.26           O  
ATOM     10  N   THR A   7       4.492 -39.827  26.028  1.00 90.05           N  
ATOM     11  CA  THR A   7       3.484 -40.849  25.744  1.00 83.73           C  
ATOM     12  C   THR A   7       3.735 -42.304  26.157  1.00 78.84           C  
ATOM     13  O   THR A   7       4.703 -42.665  26.840  1.00 78.68           O  
ATOM     14  CB  THR A   7       3.187 -40.947  24.253  1.00 84.56           C  
ATOM     15  OG1 THR A   7       4.298 -41.584  23.614  1.00 85.69           O  
ATOM     16  CG2 THR A   7       2.970 -39.552  23.612  1.00 85.14           C  
ATOM     17  N   LEU A   8       2.811 -43.122  25.656  1.00 72.64           N  
ATOM     18  CA  LEU A   8       2.703 -44.568  25.834  1.00 66.76           C  
ATOM     19  C   LEU A   8       3.546 -45.368  24.842  1.00 64.33           C  
ATOM     20  O   LEU A   8       3.905 -46.508  25.121  1.00 62.09           O  
ATOM     21  CB  LEU A   8       1.223 -44.963  25.657  1.00 65.80           C  
ATOM     22  CG  LEU A   8       0.610 -46.358  25.903  1.00 64.44           C  
ATOM     23  CD1 LEU A   8      -0.843 -46.338  25.384  1.00 63.51           C  
ATOM     24  CD2 LEU A   8       1.381 -47.478  25.214  1.00 61.51           C  
ATOM     25  N   GLY A   9       3.816 -44.793  23.670  1.00 62.12           N  
ATOM     26  CA  GLY A   9       4.629 -45.474  22.675  1.00 58.01           C  
ATOM     27  C   GLY A   9       6.062 -45.502  23.162  1.00 56.36           C  
ATOM     28  O   GLY A   9       6.898 -46.270  22.681  1.00 54.65           O  
ATOM     29  N   GLU A  10       6.340 -44.653  24.141  1.00 56.33           N  
ATOM     30  CA  GLU A  10       7.663 -44.579  24.722  1.00 55.95           C  
ATOM     31  C   GLU A  10       7.938 -45.806  25.579  1.00 55.88           C  
ATOM     32  O   GLU A  10       9.094 -46.232  25.716  1.00 55.08           O  
ATOM     33  CB  GLU A  10       7.770 -43.327  25.553  1.00 57.29           C  
ATOM     34  CG  GLU A  10       7.705 -42.070  24.740  1.00 57.86           C  
ATOM     35  CD  GLU A  10       7.798 -40.866  25.626  1.00 58.56           C  
ATOM     36  OE1 GLU A  10       6.764 -40.526  26.238  1.00 60.29           O  
ATOM     37  OE2 GLU A  10       8.901 -40.287  25.734  1.00 56.40           O  
ATOM     38  N   LYS A  11       6.873 -46.363  26.157  1.00 55.11           N  
ATOM     39  CA  LYS A  11       6.983 -47.575  26.970  1.00 55.08           C  
ATOM     40  C   LYS A  11       7.337 -48.712  26.015  1.00 54.46           C  
ATOM     41  O   LYS A  11       8.163 -49.577  26.329  1.00 53.65           O  
ATOM     42  CB  LYS A  11       5.654 -47.906  27.665  1.00 56.31           C  
ATOM     43  CG  LYS A  11       5.691 -49.231  28.437  1.00 59.45           C  
ATOM     44  CD  LYS A  11       4.301 -49.761  28.797  1.00 62.66           C  
ATOM     45  CE  LYS A  11       3.671 -49.059  29.994  1.00 64.01           C  
ATOM     46  NZ  LYS A  11       2.255 -49.524  30.212  1.00 65.47           N  
ATOM     47  N   TRP A  12       6.698 -48.684  24.846  1.00 52.82           N  
ATOM     48  CA  TRP A  12       6.905 -49.681  23.809  1.00 51.62           C  
ATOM     49  C   TRP A  12       8.347 -49.671  23.315  1.00 52.83           C  
ATOM     50  O   TRP A  12       8.982 -50.733  23.187  1.00 52.24           O  
ATOM     51  CB  TRP A  12       5.948 -49.419  22.634  1.00 50.03           C  
ATOM     52  CG  TRP A  12       6.316 -50.151  21.361  1.00 46.71           C  
ATOM     53  CD1 TRP A  12       6.068 -51.463  21.066  1.00 45.25           C  
ATOM     54  CD2 TRP A  12       7.087 -49.632  20.267  1.00 43.46           C  
ATOM     55  NE1 TRP A  12       6.643 -51.792  19.862  1.00 45.10           N  
ATOM     56  CE2 TRP A  12       7.276 -50.688  19.351  1.00 42.98           C  
ATOM     57  CE3 TRP A  12       7.640 -48.379  19.977  1.00 43.38           C  
ATOM     58  CZ2 TRP A  12       7.999 -50.531  18.167  1.00 41.50           C  
ATOM     59  CZ3 TRP A  12       8.361 -48.222  18.798  1.00 42.28           C  
ATOM     60  CH2 TRP A  12       8.533 -49.295  17.908  1.00 42.13           C  
ATOM     61  N   LYS A  13       8.863 -48.472  23.046  1.00 53.47           N  
ATOM     62  CA  LYS A  13      10.228 -48.320  22.537  1.00 54.31           C  
ATOM     63  C   LYS A  13      11.280 -48.867  23.508  1.00 54.74           C  
ATOM     64  O   LYS A  13      12.215 -49.573  23.109  1.00 52.47           O  
ATOM     65  CB  LYS A  13      10.514 -46.846  22.230  1.00 54.16           C  
ATOM     66  CG  LYS A  13      11.794 -46.600  21.439  1.00 54.10           C  
ATOM     67  CD  LYS A  13      11.672 -47.066  19.990  1.00 54.49           C  
ATOM     68  CE  LYS A  13      12.933 -46.721  19.198  1.00 54.62           C  
ATOM     69  NZ  LYS A  13      12.876 -47.120  17.759  1.00 55.24           N  
ATOM     70  N   SER A  14      11.120 -48.549  24.786  1.00 55.42           N  
ATOM     71  CA  SER A  14      12.061 -49.020  25.787  1.00 57.62           C  
ATOM     72  C   SER A  14      12.004 -50.536  25.852  1.00 57.91           C  
ATOM     73  O   SER A  14      13.036 -51.214  25.885  1.00 57.62           O  
ATOM     74  CB  SER A  14      11.713 -48.432  27.146  1.00 57.98           C  
ATOM     75  OG  SER A  14      11.610 -47.022  27.052  1.00 61.01           O  
ATOM     76  N   ARG A  15      10.788 -51.070  25.858  1.00 58.35           N  
ATOM     77  CA  ARG A  15      10.640 -52.507  25.916  1.00 58.65           C  
ATOM     78  C   ARG A  15      11.337 -53.084  24.705  1.00 57.82           C  
ATOM     79  O   ARG A  15      12.108 -54.026  24.828  1.00 58.53           O  
ATOM     80  CB  ARG A  15       9.165 -52.908  25.945  1.00 60.32           C  
ATOM     81  CG  ARG A  15       9.003 -54.364  26.300  1.00 64.12           C  
ATOM     82  CD  ARG A  15       7.604 -54.750  26.757  1.00 67.72           C  
ATOM     83  NE  ARG A  15       7.552 -56.206  26.885  1.00 70.70           N  
ATOM     84  CZ  ARG A  15       6.446 -56.920  27.077  1.00 71.55           C  
ATOM     85  NH1 ARG A  15       5.261 -56.322  27.179  1.00 70.60           N  
ATOM     86  NH2 ARG A  15       6.529 -58.246  27.124  1.00 70.94           N  
ATOM     87  N   LEU A  16      11.078 -52.500  23.539  1.00 56.70           N  
ATOM     88  CA  LEU A  16      11.705 -52.948  22.304  1.00 56.56           C  
ATOM     89  C   LEU A  16      13.237 -52.963  22.448  1.00 57.65           C  
ATOM     90  O   LEU A  16      13.878 -53.992  22.234  1.00 56.98           O  
ATOM     91  CB  LEU A  16      11.301 -52.021  21.151  1.00 54.98           C  
ATOM     92  CG  LEU A  16      12.001 -52.268  19.810  1.00 53.12           C  
ATOM     93  CD1 LEU A  16      11.640 -53.642  19.288  1.00 51.84           C  
ATOM     94  CD2 LEU A  16      11.606 -51.196  18.811  1.00 51.17           C  
ATOM     95  N   ASN A  17      13.814 -51.815  22.812  1.00 58.96           N  
ATOM     96  CA  ASN A  17      15.266 -51.685  22.996  1.00 60.57           C  
ATOM     97  C   ASN A  17      15.822 -52.727  23.969  1.00 61.50           C  
ATOM     98  O   ASN A  17      16.930 -53.251  23.778  1.00 62.00           O  
ATOM     99  CB  ASN A  17      15.627 -50.299  23.548  1.00 61.49           C  
ATOM    100  CG  ASN A  17      15.347 -49.175  22.568  1.00 61.94           C  
ATOM    101  OD1 ASN A  17      15.587 -49.304  21.371  1.00 62.22           O  
ATOM    102  ND2 ASN A  17      14.858 -48.051  23.083  1.00 62.68           N  
ATOM    103  N   ALA A  18      15.048 -53.006  25.017  1.00 61.30           N  
ATOM    104  CA  ALA A  18      15.428 -53.959  26.055  1.00 61.43           C  
ATOM    105  C   ALA A  18      15.415 -55.420  25.617  1.00 61.91           C  
ATOM    106  O   ALA A  18      15.821 -56.295  26.377  1.00 62.49           O  
ATOM    107  CB  ALA A  18      14.519 -53.791  27.258  1.00 60.59           C  
ATOM    108  N   LEU A  19      14.948 -55.683  24.403  1.00 62.10           N  
ATOM    109  CA  LEU A  19      14.877 -57.048  23.896  1.00 62.72           C  
ATOM    110  C   LEU A  19      16.237 -57.645  23.558  1.00 63.39           C  
ATOM    111  O   LEU A  19      17.183 -56.925  23.236  1.00 64.48           O  
ATOM    112  CB  LEU A  19      13.975 -57.101  22.653  1.00 61.55           C  
ATOM    113  CG  LEU A  19      12.526 -57.588  22.792  1.00 60.24           C  
ATOM    114  CD1 LEU A  19      11.852 -56.953  23.996  1.00 59.76           C  
ATOM    115  CD2 LEU A  19      11.770 -57.260  21.508  1.00 59.38           C  
ATOM    116  N   GLY A  20      16.327 -58.970  23.650  1.00 63.68           N  
ATOM    117  CA  GLY A  20      17.558 -59.652  23.303  1.00 64.00           C  
ATOM    118  C   GLY A  20      17.614 -59.701  21.786  1.00 65.03           C  
ATOM    119  O   GLY A  20      16.583 -59.620  21.121  1.00 64.86           O  
ATOM    120  N   LYS A  21      18.806 -59.831  21.222  1.00 66.35           N  
ATOM    121  CA  LYS A  21      18.933 -59.869  19.773  1.00 67.91           C  
ATOM    122  C   LYS A  21      18.007 -60.890  19.136  1.00 67.14           C  
ATOM    123  O   LYS A  21      17.352 -60.612  18.135  1.00 67.57           O  
ATOM    124  CB  LYS A  21      20.379 -60.153  19.366  1.00 69.87           C  
ATOM    125  CG  LYS A  21      21.318 -58.980  19.634  1.00 74.37           C  
ATOM    126  CD  LYS A  21      22.506 -58.961  18.666  1.00 77.88           C  
ATOM    127  CE  LYS A  21      23.170 -57.586  18.646  1.00 79.43           C  
ATOM    128  NZ  LYS A  21      22.177 -56.491  18.334  1.00 80.61           N  
ATOM    129  N   SER A  22      17.953 -62.073  19.729  1.00 66.45           N  
ATOM    130  CA  SER A  22      17.119 -63.149  19.219  1.00 65.20           C  
ATOM    131  C   SER A  22      15.637 -62.814  19.419  1.00 63.72           C  
ATOM    132  O   SER A  22      14.827 -62.947  18.500  1.00 62.52           O  
ATOM    133  CB  SER A  22      17.485 -64.448  19.939  1.00 66.47           C  
ATOM    134  OG  SER A  22      16.898 -65.574  19.310  1.00 69.50           O  
ATOM    135  N   GLU A  23      15.291 -62.379  20.625  1.00 62.62           N  
ATOM    136  CA  GLU A  23      13.915 -62.014  20.945  1.00 62.53           C  
ATOM    137  C   GLU A  23      13.435 -60.990  19.916  1.00 60.48           C  
ATOM    138  O   GLU A  23      12.334 -61.105  19.367  1.00 59.43           O  
ATOM    139  CB  GLU A  23      13.844 -61.393  22.348  1.00 65.58           C  
ATOM    140  CG  GLU A  23      14.189 -62.341  23.504  1.00 71.04           C  
ATOM    141  CD  GLU A  23      14.427 -61.606  24.832  1.00 73.84           C  
ATOM    142  OE1 GLU A  23      15.569 -61.142  25.075  1.00 74.67           O  
ATOM    143  OE2 GLU A  23      13.468 -61.482  25.630  1.00 74.26           O  
ATOM    144  N   PHE A  24      14.288 -60.000  19.660  1.00 57.78           N  
ATOM    145  CA  PHE A  24      14.017 -58.921  18.720  1.00 54.47           C  
ATOM    146  C   PHE A  24      13.617 -59.356  17.320  1.00 54.56           C  
ATOM    147  O   PHE A  24      12.612 -58.892  16.787  1.00 55.48           O  
ATOM    148  CB  PHE A  24      15.231 -58.013  18.600  1.00 52.50           C  
ATOM    149  CG  PHE A  24      15.030 -56.880  17.653  1.00 48.01           C  
ATOM    150  CD1 PHE A  24      14.326 -55.757  18.045  1.00 44.37           C  
ATOM    151  CD2 PHE A  24      15.487 -56.965  16.344  1.00 47.94           C  
ATOM    152  CE1 PHE A  24      14.072 -54.728  17.155  1.00 45.25           C  
ATOM    153  CE2 PHE A  24      15.236 -55.936  15.440  1.00 48.17           C  
ATOM    154  CZ  PHE A  24      14.523 -54.812  15.851  1.00 45.51           C  
ATOM    155  N   GLN A  25      14.406 -60.221  16.702  1.00 54.81           N  
ATOM    156  CA  GLN A  25      14.069 -60.675  15.354  1.00 56.62           C  
ATOM    157  C   GLN A  25      12.709 -61.369  15.299  1.00 55.95           C  
ATOM    158  O   GLN A  25      11.930 -61.142  14.369  1.00 56.22           O  
ATOM    159  CB  GLN A  25      15.149 -61.618  14.812  1.00 56.74           C  
ATOM    160  CG  GLN A  25      16.439 -60.911  14.453  1.00 59.77           C  
ATOM    161  CD  GLN A  25      16.238 -59.840  13.397  1.00 61.16           C  
ATOM    162  OE1 GLN A  25      16.867 -58.771  13.451  1.00 62.66           O  
ATOM    163  NE2 GLN A  25      15.367 -60.117  12.425  1.00 60.14           N  
ATOM    164  N   ILE A  26      12.443 -62.218  16.291  1.00 54.93           N  
ATOM    165  CA  ILE A  26      11.186 -62.952  16.381  1.00 53.33           C  
ATOM    166  C   ILE A  26      10.042 -61.957  16.462  1.00 52.36           C  
ATOM    167  O   ILE A  26       9.065 -62.051  15.714  1.00 53.26           O  
ATOM    168  CB  ILE A  26      11.146 -63.859  17.652  1.00 54.56           C  
ATOM    169  CG1 ILE A  26      12.023 -65.096  17.439  1.00 54.91           C  
ATOM    170  CG2 ILE A  26       9.701 -64.267  17.981  1.00 53.13           C  
ATOM    171  CD1 ILE A  26      11.984 -66.086  18.603  1.00 54.48           C  
ATOM    172  N   TYR A  27      10.176 -61.000  17.372  1.00 49.67           N  
ATOM    173  CA  TYR A  27       9.151 -59.994  17.561  1.00 48.25           C  
ATOM    174  C   TYR A  27       8.911 -59.169  16.305  1.00 48.03           C  
ATOM    175  O   TYR A  27       7.773 -59.014  15.864  1.00 49.18           O  
ATOM    176  CB  TYR A  27       9.528 -59.073  18.714  1.00 46.01           C  
ATOM    177  CG  TYR A  27       8.594 -57.898  18.857  1.00 46.44           C  
ATOM    178  CD1 TYR A  27       9.019 -56.602  18.539  1.00 47.32           C  
ATOM    179  CD2 TYR A  27       7.280 -58.078  19.295  1.00 44.93           C  
ATOM    180  CE1 TYR A  27       8.158 -55.513  18.654  1.00 45.43           C  
ATOM    181  CE2 TYR A  27       6.408 -56.998  19.413  1.00 45.02           C  
ATOM    182  CZ  TYR A  27       6.854 -55.718  19.094  1.00 46.59           C  
ATOM    183  OH  TYR A  27       6.008 -54.640  19.245  1.00 47.02           O  
ATOM    184  N   LYS A  28       9.989 -58.650  15.729  1.00 46.50           N  
ATOM    185  CA  LYS A  28       9.916 -57.822  14.531  1.00 46.77           C  
ATOM    186  C   LYS A  28       8.982 -58.352  13.431  1.00 48.08           C  
ATOM    187  O   LYS A  28       8.412 -57.583  12.645  1.00 48.13           O  
ATOM    188  CB  LYS A  28      11.325 -57.627  13.971  1.00 45.75           C  
ATOM    189  CG  LYS A  28      11.386 -56.763  12.744  1.00 45.83           C  
ATOM    190  CD  LYS A  28      12.814 -56.549  12.299  1.00 47.30           C  
ATOM    191  CE  LYS A  28      12.846 -55.834  10.964  1.00 50.92           C  
ATOM    192  NZ  LYS A  28      14.225 -55.467  10.550  1.00 54.78           N  
ATOM    193  N   LYS A  29       8.811 -59.664  13.367  1.00 48.15           N  
ATOM    194  CA  LYS A  29       7.947 -60.205  12.339  1.00 48.84           C  
ATOM    195  C   LYS A  29       6.761 -60.996  12.881  1.00 48.11           C  
ATOM    196  O   LYS A  29       6.147 -61.773  12.151  1.00 49.27           O  
ATOM    197  CB  LYS A  29       8.774 -61.068  11.390  1.00 49.21           C  
ATOM    198  CG  LYS A  29       9.923 -60.315  10.757  1.00 54.01           C  
ATOM    199  CD  LYS A  29      10.145 -60.794   9.333  1.00 59.17           C  
ATOM    200  CE  LYS A  29      11.184 -59.969   8.597  1.00 61.01           C  
ATOM    201  NZ  LYS A  29      11.316 -60.461   7.188  1.00 64.26           N  
ATOM    202  N   SER A  30       6.417 -60.793  14.147  1.00 45.08           N  
ATOM    203  CA  SER A  30       5.304 -61.531  14.718  1.00 44.39           C  
ATOM    204  C   SER A  30       3.942 -61.084  14.224  1.00 44.10           C  
ATOM    205  O   SER A  30       3.526 -59.950  14.460  1.00 44.46           O  
ATOM    206  CB  SER A  30       5.322 -61.440  16.236  1.00 43.25           C  
ATOM    207  OG  SER A  30       6.464 -62.073  16.762  1.00 47.60           O  
ATOM    208  N   GLY A  31       3.247 -61.992  13.548  1.00 42.16           N  
ATOM    209  CA  GLY A  31       1.919 -61.695  13.058  1.00 41.22           C  
ATOM    210  C   GLY A  31       1.821 -60.534  12.096  1.00 42.88           C  
ATOM    211  O   GLY A  31       0.758 -59.930  11.969  1.00 43.49           O  
ATOM    212  N   ILE A  32       2.906 -60.199  11.410  1.00 43.54           N  
ATOM    213  CA  ILE A  32       2.820 -59.092  10.470  1.00 43.84           C  
ATOM    214  C   ILE A  32       2.488 -59.658   9.099  1.00 44.87           C  
ATOM    215  O   ILE A  32       2.280 -60.863   8.947  1.00 45.15           O  
ATOM    216  CB  ILE A  32       4.144 -58.278  10.382  1.00 42.67           C  
ATOM    217  CG1 ILE A  32       5.234 -59.091   9.689  1.00 40.85           C  
ATOM    218  CG2 ILE A  32       4.600 -57.881  11.774  1.00 43.10           C  
ATOM    219  CD1 ILE A  32       6.504 -58.313   9.461  1.00 39.17           C  
ATOM    220  N   GLN A  33       2.428 -58.784   8.107  1.00 45.91           N  
ATOM    221  CA  GLN A  33       2.140 -59.197   6.749  1.00 47.95           C  
ATOM    222  C   GLN A  33       3.456 -59.060   6.014  1.00 48.80           C  
ATOM    223  O   GLN A  33       4.146 -58.043   6.147  1.00 49.79           O  
ATOM    224  CB  GLN A  33       1.091 -58.281   6.132  1.00 49.55           C  
ATOM    225  CG  GLN A  33      -0.018 -59.017   5.416  1.00 54.33           C  
ATOM    226  CD  GLN A  33      -1.197 -58.110   5.091  1.00 56.69           C  
ATOM    227  OE1 GLN A  33      -1.835 -57.569   5.998  1.00 57.02           O  
ATOM    228  NE2 GLN A  33      -1.491 -57.934   3.795  1.00 55.48           N  
ATOM    229  N   GLU A  34       3.809 -60.094   5.259  1.00 48.55           N  
ATOM    230  CA  GLU A  34       5.050 -60.118   4.491  1.00 47.79           C  
ATOM    231  C   GLU A  34       4.782 -60.258   3.000  1.00 46.91           C  
ATOM    232  O   GLU A  34       3.712 -60.715   2.589  1.00 47.83           O  
ATOM    233  CB  GLU A  34       5.910 -61.293   4.932  1.00 47.12           C  
ATOM    234  CG  GLU A  34       6.762 -61.031   6.132  1.00 51.25           C  
ATOM    235  CD  GLU A  34       7.906 -60.086   5.827  1.00 54.45           C  
ATOM    236  OE1 GLU A  34       8.855 -60.015   6.644  1.00 52.88           O  
ATOM    237  OE2 GLU A  34       7.849 -59.411   4.772  1.00 56.73           O  
ATOM    238  N   VAL A  35       5.766 -59.871   2.199  1.00 45.46           N  
ATOM    239  CA  VAL A  35       5.687 -59.976   0.744  1.00 44.41           C  
ATOM    240  C   VAL A  35       6.674 -61.063   0.344  1.00 43.54           C  
ATOM    241  O   VAL A  35       7.822 -61.026   0.770  1.00 44.33           O  
ATOM    242  CB  VAL A  35       6.125 -58.659   0.048  1.00 45.53           C  
ATOM    243  CG1 VAL A  35       6.258 -58.879  -1.447  1.00 44.30           C  
ATOM    244  CG2 VAL A  35       5.116 -57.557   0.325  1.00 45.44           C  
ATOM    245  N   ASP A  36       6.227 -62.030  -0.456  1.00 42.63           N  
ATOM    246  CA  ASP A  36       7.078 -63.127  -0.923  1.00 41.05           C  
ATOM    247  C   ASP A  36       8.028 -62.602  -2.016  1.00 40.83           C  
ATOM    248  O   ASP A  36       7.711 -62.636  -3.207  1.00 39.72           O  
ATOM    249  CB  ASP A  36       6.175 -64.253  -1.442  1.00 41.60           C  
ATOM    250  CG  ASP A  36       6.935 -65.334  -2.183  1.00 44.07           C  
ATOM    251  OD1 ASP A  36       8.126 -65.559  -1.862  1.00 48.04           O  
ATOM    252  OD2 ASP A  36       6.336 -65.968  -3.080  1.00 43.40           O  
ATOM    253  N   ARG A  37       9.205 -62.135  -1.600  1.00 39.28           N  
ATOM    254  CA  ARG A  37      10.178 -61.545  -2.522  1.00 40.53           C  
ATOM    255  C   ARG A  37      11.326 -62.389  -3.075  1.00 40.66           C  
ATOM    256  O   ARG A  37      12.046 -61.932  -3.973  1.00 41.10           O  
ATOM    257  CB  ARG A  37      10.793 -60.295  -1.879  1.00 39.57           C  
ATOM    258  CG  ARG A  37       9.806 -59.190  -1.589  1.00 39.68           C  
ATOM    259  CD  ARG A  37      10.370 -57.874  -2.040  1.00 39.03           C  
ATOM    260  NE  ARG A  37      10.326 -57.766  -3.489  1.00 41.84           N  
ATOM    261  CZ  ARG A  37      11.291 -57.238  -4.231  1.00 42.54           C  
ATOM    262  NH1 ARG A  37      12.391 -56.765  -3.657  1.00 42.01           N  
ATOM    263  NH2 ARG A  37      11.158 -57.194  -5.546  1.00 38.83           N  
ATOM    264  N   THR A  38      11.507 -63.593  -2.544  1.00 39.66           N  
ATOM    265  CA  THR A  38      12.594 -64.480  -2.965  1.00 39.77           C  
ATOM    266  C   THR A  38      12.937 -64.454  -4.445  1.00 39.07           C  
ATOM    267  O   THR A  38      14.001 -63.989  -4.831  1.00 39.86           O  
ATOM    268  CB  THR A  38      12.294 -65.939  -2.579  1.00 41.50           C  
ATOM    269  OG1 THR A  38      12.098 -66.012  -1.159  1.00 42.87           O  
ATOM    270  CG2 THR A  38      13.453 -66.855  -2.961  1.00 38.83           C  
ATOM    271  N   LEU A  39      12.036 -64.952  -5.278  1.00 38.26           N  
ATOM    272  CA  LEU A  39      12.300 -64.998  -6.708  1.00 39.30           C  
ATOM    273  C   LEU A  39      12.491 -63.643  -7.373  1.00 40.13           C  
ATOM    274  O   LEU A  39      13.243 -63.532  -8.341  1.00 40.92           O  
ATOM    275  CB  LEU A  39      11.187 -65.765  -7.421  1.00 37.32           C  
ATOM    276  CG  LEU A  39      11.013 -67.209  -6.954  1.00 39.81           C  
ATOM    277  CD1 LEU A  39       9.967 -67.898  -7.816  1.00 39.25           C  
ATOM    278  CD2 LEU A  39      12.344 -67.933  -7.035  1.00 36.31           C  
ATOM    279  N   ALA A  40      11.815 -62.619  -6.867  1.00 41.12           N  
ATOM    280  CA  ALA A  40      11.936 -61.289  -7.446  1.00 42.50           C  
ATOM    281  C   ALA A  40      13.357 -60.776  -7.281  1.00 43.54           C  
ATOM    282  O   ALA A  40      13.925 -60.180  -8.199  1.00 43.73           O  
ATOM    283  CB  ALA A  40      10.962 -60.339  -6.783  1.00 42.09           C  
ATOM    284  N   LYS A  41      13.928 -61.017  -6.106  1.00 44.56           N  
ATOM    285  CA  LYS A  41      15.285 -60.575  -5.821  1.00 46.41           C  
ATOM    286  C   LYS A  41      16.277 -61.325  -6.695  1.00 47.02           C  
ATOM    287  O   LYS A  41      17.169 -60.718  -7.282  1.00 47.03           O  
ATOM    288  CB  LYS A  41      15.601 -60.776  -4.333  1.00 46.38           C  
ATOM    289  CG  LYS A  41      14.782 -59.873  -3.428  1.00 49.27           C  
ATOM    290  CD  LYS A  41      14.862 -60.276  -1.961  1.00 51.93           C  
ATOM    291  CE  LYS A  41      16.107 -59.735  -1.282  1.00 55.39           C  
ATOM    292  NZ  LYS A  41      16.212 -60.197   0.139  1.00 57.44           N  
ATOM    293  N   GLU A  42      16.115 -62.639  -6.799  1.00 47.49           N  
ATOM    294  CA  GLU A  42      17.014 -63.424  -7.629  1.00 47.94           C  
ATOM    295  C   GLU A  42      16.958 -62.991  -9.083  1.00 47.33           C  
ATOM    296  O   GLU A  42      17.959 -63.016  -9.791  1.00 48.54           O  
ATOM    297  CB  GLU A  42      16.687 -64.912  -7.517  1.00 50.75           C  
ATOM    298  CG  GLU A  42      17.105 -65.511  -6.191  1.00 54.57           C  
ATOM    299  CD  GLU A  42      18.529 -65.096  -5.800  1.00 59.90           C  
ATOM    300  OE1 GLU A  42      19.498 -65.515  -6.483  1.00 60.76           O  
ATOM    301  OE2 GLU A  42      18.677 -64.337  -4.808  1.00 59.72           O  
ATOM    302  N   GLY A  43      15.786 -62.591  -9.540  1.00 47.66           N  
ATOM    303  CA  GLY A  43      15.671 -62.168 -10.925  1.00 48.71           C  
ATOM    304  C   GLY A  43      16.357 -60.840 -11.160  1.00 48.36           C  
ATOM    305  O   GLY A  43      16.927 -60.598 -12.228  1.00 49.04           O  
ATOM    306  N   ILE A  44      16.292 -59.971 -10.157  1.00 47.81           N  
ATOM    307  CA  ILE A  44      16.907 -58.658 -10.240  1.00 47.99           C  
ATOM    308  C   ILE A  44      18.415 -58.822 -10.218  1.00 49.98           C  
ATOM    309  O   ILE A  44      19.135 -58.285 -11.066  1.00 50.06           O  
ATOM    310  CB  ILE A  44      16.438 -57.781  -9.073  1.00 47.99           C  
ATOM    311  CG1 ILE A  44      15.050 -57.223  -9.401  1.00 47.11           C  
ATOM    312  CG2 ILE A  44      17.436 -56.670  -8.812  1.00 47.62           C  
ATOM    313  CD1 ILE A  44      14.381 -56.517  -8.250  1.00 46.92           C  
ATOM    314  N   LYS A  45      18.877 -59.589  -9.244  1.00 50.35           N  
ATOM    315  CA  LYS A  45      20.288 -59.882  -9.083  1.00 52.06           C  
ATOM    316  C   LYS A  45      20.828 -60.418 -10.401  1.00 54.19           C  
ATOM    317  O   LYS A  45      22.000 -60.256 -10.739  1.00 55.40           O  
ATOM    318  CB  LYS A  45      20.434 -60.933  -7.988  1.00 51.35           C  
ATOM    319  CG  LYS A  45      21.832 -61.398  -7.709  1.00 52.15           C  
ATOM    320  CD  LYS A  45      21.828 -62.253  -6.465  1.00 53.81           C  
ATOM    321  CE  LYS A  45      23.225 -62.618  -6.038  1.00 56.24           C  
ATOM    322  NZ  LYS A  45      23.191 -63.314  -4.720  1.00 58.54           N  
ATOM    323  N   ARG A  46      19.936 -61.045 -11.151  1.00 55.63           N  
ATOM    324  CA  ARG A  46      20.274 -61.669 -12.420  1.00 56.29           C  
ATOM    325  C   ARG A  46      20.206 -60.676 -13.593  1.00 56.48           C  
ATOM    326  O   ARG A  46      20.468 -61.036 -14.742  1.00 56.75           O  
ATOM    327  CB  ARG A  46      19.318 -62.852 -12.621  1.00 57.22           C  
ATOM    328  CG  ARG A  46      19.638 -63.808 -13.745  1.00 58.96           C  
ATOM    329  CD  ARG A  46      18.522 -64.838 -13.881  1.00 56.26           C  
ATOM    330  NE  ARG A  46      18.401 -65.666 -12.685  1.00 56.67           N  
ATOM    331  CZ  ARG A  46      17.275 -65.831 -11.991  1.00 56.35           C  
ATOM    332  NH1 ARG A  46      16.148 -65.224 -12.361  1.00 51.36           N  
ATOM    333  NH2 ARG A  46      17.279 -66.615 -10.923  1.00 55.02           N  
ATOM    334  N   GLY A  47      19.847 -59.428 -13.303  1.00 55.77           N  
ATOM    335  CA  GLY A  47      19.792 -58.428 -14.354  1.00 54.10           C  
ATOM    336  C   GLY A  47      18.439 -58.168 -14.979  1.00 55.22           C  
ATOM    337  O   GLY A  47      18.292 -57.258 -15.815  1.00 55.80           O  
ATOM    338  N   GLU A  48      17.439 -58.948 -14.583  1.00 54.07           N  
ATOM    339  CA  GLU A  48      16.108 -58.776 -15.144  1.00 52.66           C  
ATOM    340  C   GLU A  48      15.549 -57.399 -14.845  1.00 51.95           C  
ATOM    341  O   GLU A  48      15.766 -56.865 -13.763  1.00 52.69           O  
ATOM    342  CB  GLU A  48      15.204 -59.876 -14.616  1.00 51.89           C  
ATOM    343  CG  GLU A  48      15.595 -61.204 -15.211  1.00 51.52           C  
ATOM    344  CD  GLU A  48      15.004 -62.383 -14.489  1.00 51.52           C  
ATOM    345  OE1 GLU A  48      13.772 -62.393 -14.252  1.00 51.74           O  
ATOM    346  OE2 GLU A  48      15.780 -63.310 -14.167  1.00 51.98           O  
ATOM    347  N   THR A  49      14.851 -56.809 -15.808  1.00 51.54           N  
ATOM    348  CA  THR A  49      14.292 -55.481 -15.590  1.00 52.18           C  
ATOM    349  C   THR A  49      12.790 -55.411 -15.815  1.00 53.26           C  
ATOM    350  O   THR A  49      12.183 -54.355 -15.639  1.00 52.39           O  
ATOM    351  CB  THR A  49      15.007 -54.422 -16.471  1.00 52.03           C  
ATOM    352  OG1 THR A  49      14.662 -54.606 -17.851  1.00 50.72           O  
ATOM    353  CG2 THR A  49      16.518 -54.562 -16.320  1.00 49.77           C  
ATOM    354  N   ASP A  50      12.196 -56.539 -16.202  1.00 55.09           N  
ATOM    355  CA  ASP A  50      10.752 -56.615 -16.429  1.00 57.78           C  
ATOM    356  C   ASP A  50      10.051 -57.269 -15.241  1.00 58.66           C  
ATOM    357  O   ASP A  50      10.571 -58.216 -14.638  1.00 58.87           O  
ATOM    358  CB  ASP A  50      10.438 -57.451 -17.666  1.00 61.56           C  
ATOM    359  CG  ASP A  50      10.987 -56.853 -18.934  1.00 65.05           C  
ATOM    360  OD1 ASP A  50      10.503 -55.777 -19.358  1.00 65.59           O  
ATOM    361  OD2 ASP A  50      11.911 -57.472 -19.507  1.00 69.10           O  
ATOM    362  N   HIS A  51       8.868 -56.754 -14.918  1.00 58.12           N  
ATOM    363  CA  HIS A  51       8.034 -57.278 -13.834  1.00 56.51           C  
ATOM    364  C   HIS A  51       8.429 -56.988 -12.390  1.00 54.97           C  
ATOM    365  O   HIS A  51       7.609 -56.515 -11.609  1.00 53.91           O  
ATOM    366  CB  HIS A  51       7.875 -58.794 -13.976  1.00 57.28           C  
ATOM    367  CG  HIS A  51       7.336 -59.223 -15.301  1.00 59.82           C  
ATOM    368  ND1 HIS A  51       6.134 -58.766 -15.800  1.00 61.18           N  
ATOM    369  CD2 HIS A  51       7.845 -60.054 -16.240  1.00 59.95           C  
ATOM    370  CE1 HIS A  51       5.929 -59.292 -16.994  1.00 62.98           C  
ATOM    371  NE2 HIS A  51       6.952 -60.077 -17.285  1.00 62.56           N  
ATOM    372  N   HIS A  52       9.675 -57.276 -12.037  1.00 52.61           N  
ATOM    373  CA  HIS A  52      10.144 -57.105 -10.665  1.00 51.20           C  
ATOM    374  C   HIS A  52      10.051 -55.737  -9.996  1.00 50.03           C  
ATOM    375  O   HIS A  52      10.204 -54.694 -10.631  1.00 50.23           O  
ATOM    376  CB  HIS A  52      11.584 -57.589 -10.568  1.00 51.59           C  
ATOM    377  CG  HIS A  52      11.812 -58.911 -11.225  1.00 53.29           C  
ATOM    378  ND1 HIS A  52      11.085 -60.035 -10.899  1.00 53.97           N  
ATOM    379  CD2 HIS A  52      12.694 -59.293 -12.177  1.00 53.11           C  
ATOM    380  CE1 HIS A  52      11.514 -61.055 -11.619  1.00 55.03           C  
ATOM    381  NE2 HIS A  52      12.491 -60.632 -12.402  1.00 56.51           N  
ATOM    382  N   ALA A  53       9.794 -55.763  -8.693  1.00 47.33           N  
ATOM    383  CA  ALA A  53       9.737 -54.553  -7.899  1.00 45.59           C  
ATOM    384  C   ALA A  53      11.164 -54.439  -7.394  1.00 46.00           C  
ATOM    385  O   ALA A  53      11.780 -55.440  -7.054  1.00 47.27           O  
ATOM    386  CB  ALA A  53       8.786 -54.726  -6.739  1.00 43.88           C  
ATOM    387  N   VAL A  54      11.707 -53.235  -7.355  1.00 47.46           N  
ATOM    388  CA  VAL A  54      13.081 -53.060  -6.903  1.00 46.85           C  
ATOM    389  C   VAL A  54      13.260 -53.215  -5.397  1.00 48.03           C  
ATOM    390  O   VAL A  54      14.396 -53.254  -4.909  1.00 50.38           O  
ATOM    391  CB  VAL A  54      13.628 -51.681  -7.322  1.00 46.33           C  
ATOM    392  CG1 VAL A  54      13.754 -51.624  -8.841  1.00 45.47           C  
ATOM    393  CG2 VAL A  54      12.703 -50.575  -6.816  1.00 43.16           C  
ATOM    394  N   SER A  55      12.152 -53.306  -4.665  1.00 45.76           N  
ATOM    395  CA  SER A  55      12.199 -53.439  -3.207  1.00 45.89           C  
ATOM    396  C   SER A  55      10.808 -53.814  -2.716  1.00 46.50           C  
ATOM    397  O   SER A  55       9.872 -53.877  -3.513  1.00 47.46           O  
ATOM    398  CB  SER A  55      12.603 -52.111  -2.568  1.00 45.17           C  
ATOM    399  OG  SER A  55      11.592 -51.138  -2.779  1.00 42.23           O  
ATOM    400  N   ARG A  56      10.647 -54.042  -1.417  1.00 44.47           N  
ATOM    401  CA  ARG A  56       9.322 -54.382  -0.936  1.00 45.55           C  
ATOM    402  C   ARG A  56       8.451 -53.131  -0.837  1.00 44.84           C  
ATOM    403  O   ARG A  56       7.281 -53.213  -0.488  1.00 45.67           O  
ATOM    404  CB  ARG A  56       9.390 -55.105   0.421  1.00 46.97           C  
ATOM    405  CG  ARG A  56       9.797 -54.255   1.608  1.00 52.88           C  
ATOM    406  CD  ARG A  56       9.798 -55.069   2.909  1.00 58.66           C  
ATOM    407  NE  ARG A  56      10.983 -55.916   3.021  1.00 64.10           N  
ATOM    408  CZ  ARG A  56      12.179 -55.489   3.427  1.00 68.37           C  
ATOM    409  NH1 ARG A  56      12.367 -54.216   3.779  1.00 69.66           N  
ATOM    410  NH2 ARG A  56      13.202 -56.333   3.460  1.00 69.01           N  
ATOM    411  N   GLY A  57       9.016 -51.975  -1.177  1.00 45.03           N  
ATOM    412  CA  GLY A  57       8.267 -50.732  -1.100  1.00 43.46           C  
ATOM    413  C   GLY A  57       7.106 -50.646  -2.071  1.00 44.52           C  
ATOM    414  O   GLY A  57       6.093 -49.997  -1.787  1.00 43.62           O  
ATOM    415  N   SER A  58       7.252 -51.290  -3.227  1.00 43.74           N  
ATOM    416  CA  SER A  58       6.198 -51.277  -4.234  1.00 43.52           C  
ATOM    417  C   SER A  58       4.942 -51.892  -3.618  1.00 43.82           C  
ATOM    418  O   SER A  58       3.867 -51.292  -3.634  1.00 44.16           O  
ATOM    419  CB  SER A  58       6.629 -52.076  -5.466  1.00 45.65           C  
ATOM    420  OG  SER A  58       7.804 -51.548  -6.063  1.00 44.82           O  
ATOM    421  N   ALA A  59       5.093 -53.090  -3.065  1.00 42.86           N  
ATOM    422  CA  ALA A  59       3.992 -53.793  -2.426  1.00 42.20           C  
ATOM    423  C   ALA A  59       3.422 -52.941  -1.299  1.00 42.70           C  
ATOM    424  O   ALA A  59       2.207 -52.893  -1.080  1.00 45.10           O  
ATOM    425  CB  ALA A  59       4.482 -55.129  -1.880  1.00 38.83           C  
ATOM    426  N   LYS A  60       4.308 -52.253  -0.594  1.00 41.77           N  
ATOM    427  CA  LYS A  60       3.903 -51.405   0.514  1.00 40.73           C  
ATOM    428  C   LYS A  60       3.008 -50.261   0.051  1.00 41.62           C  
ATOM    429  O   LYS A  60       1.967 -49.985   0.665  1.00 41.18           O  
ATOM    430  CB  LYS A  60       5.144 -50.860   1.213  1.00 40.01           C  
ATOM    431  CG  LYS A  60       4.892 -50.380   2.609  1.00 43.28           C  
ATOM    432  CD  LYS A  60       6.196 -50.159   3.348  1.00 45.63           C  
ATOM    433  CE  LYS A  60       5.939 -49.736   4.779  1.00 46.14           C  
ATOM    434  NZ  LYS A  60       7.205 -49.623   5.541  1.00 47.57           N  
ATOM    435  N   LEU A  61       3.411 -49.596  -1.032  1.00 41.66           N  
ATOM    436  CA  LEU A  61       2.634 -48.481  -1.563  1.00 42.21           C  
ATOM    437  C   LEU A  61       1.314 -49.020  -2.105  1.00 43.22           C  
ATOM    438  O   LEU A  61       0.255 -48.426  -1.885  1.00 43.43           O  
ATOM    439  CB  LEU A  61       3.403 -47.768  -2.684  1.00 43.38           C  
ATOM    440  CG  LEU A  61       3.297 -46.235  -2.800  1.00 42.84           C  
ATOM    441  CD1 LEU A  61       3.549 -45.803  -4.248  1.00 41.68           C  
ATOM    442  CD2 LEU A  61       1.937 -45.773  -2.370  1.00 42.20           C  
ATOM    443  N   ARG A  62       1.385 -50.161  -2.796  1.00 44.21           N  
ATOM    444  CA  ARG A  62       0.204 -50.792  -3.372  1.00 44.21           C  
ATOM    445  C   ARG A  62      -0.932 -50.894  -2.360  1.00 44.94           C  
ATOM    446  O   ARG A  62      -2.081 -50.576  -2.670  1.00 44.73           O  
ATOM    447  CB  ARG A  62       0.538 -52.188  -3.906  1.00 44.60           C  
ATOM    448  CG  ARG A  62      -0.685 -52.907  -4.488  1.00 48.49           C  
ATOM    449  CD  ARG A  62      -0.384 -54.296  -5.069  1.00 49.73           C  
ATOM    450  NE  ARG A  62       0.129 -55.240  -4.074  1.00 55.16           N  
ATOM    451  CZ  ARG A  62       0.452 -56.507  -4.339  1.00 55.34           C  
ATOM    452  NH1 ARG A  62       0.306 -56.986  -5.569  1.00 53.52           N  
ATOM    453  NH2 ARG A  62       0.945 -57.289  -3.383  1.00 53.21           N  
ATOM    454  N   TRP A  63      -0.607 -51.320  -1.145  1.00 45.73           N  
ATOM    455  CA  TRP A  63      -1.613 -51.468  -0.096  1.00 45.51           C  
ATOM    456  C   TRP A  63      -2.412 -50.191   0.130  1.00 46.86           C  
ATOM    457  O   TRP A  63      -3.637 -50.252   0.226  1.00 48.07           O  
ATOM    458  CB  TRP A  63      -0.958 -51.885   1.215  1.00 43.53           C  
ATOM    459  CG  TRP A  63      -1.932 -52.299   2.278  1.00 42.85           C  
ATOM    460  CD1 TRP A  63      -2.402 -53.554   2.507  1.00 42.06           C  
ATOM    461  CD2 TRP A  63      -2.540 -51.459   3.268  1.00 43.42           C  
ATOM    462  NE1 TRP A  63      -3.259 -53.558   3.576  1.00 42.17           N  
ATOM    463  CE2 TRP A  63      -3.364 -52.286   4.064  1.00 42.42           C  
ATOM    464  CE3 TRP A  63      -2.468 -50.089   3.561  1.00 41.60           C  
ATOM    465  CZ2 TRP A  63      -4.110 -51.798   5.126  1.00 42.39           C  
ATOM    466  CZ3 TRP A  63      -3.213 -49.604   4.620  1.00 41.99           C  
ATOM    467  CH2 TRP A  63      -4.024 -50.460   5.391  1.00 41.92           C  
ATOM    468  N   PHE A  64      -1.731 -49.045   0.230  1.00 46.84           N  
ATOM    469  CA  PHE A  64      -2.420 -47.765   0.438  1.00 47.99           C  
ATOM    470  C   PHE A  64      -3.238 -47.406  -0.801  1.00 49.39           C  
ATOM    471  O   PHE A  64      -4.406 -47.031  -0.703  1.00 49.13           O  
ATOM    472  CB  PHE A  64      -1.432 -46.615   0.688  1.00 46.45           C  
ATOM    473  CG  PHE A  64      -0.699 -46.698   2.000  1.00 47.46           C  
ATOM    474  CD1 PHE A  64       0.699 -46.727   2.033  1.00 45.34           C  
ATOM    475  CD2 PHE A  64      -1.398 -46.723   3.207  1.00 47.11           C  
ATOM    476  CE1 PHE A  64       1.388 -46.778   3.245  1.00 43.03           C  
ATOM    477  CE2 PHE A  64      -0.712 -46.775   4.428  1.00 45.47           C  
ATOM    478  CZ  PHE A  64       0.683 -46.802   4.442  1.00 44.28           C  
ATOM    479  N   VAL A  65      -2.608 -47.525  -1.967  1.00 49.74           N  
ATOM    480  CA  VAL A  65      -3.253 -47.193  -3.229  1.00 50.70           C  
ATOM    481  C   VAL A  65      -4.466 -48.041  -3.602  1.00 51.60           C  
ATOM    482  O   VAL A  65      -5.479 -47.497  -4.032  1.00 52.50           O  
ATOM    483  CB  VAL A  65      -2.247 -47.248  -4.391  1.00 49.85           C  
ATOM    484  CG1 VAL A  65      -2.952 -46.980  -5.697  1.00 48.17           C  
ATOM    485  CG2 VAL A  65      -1.158 -46.229  -4.166  1.00 49.94           C  
ATOM    486  N   GLU A  66      -4.378 -49.360  -3.452  1.00 52.45           N  
ATOM    487  CA  GLU A  66      -5.522 -50.199  -3.806  1.00 54.43           C  
ATOM    488  C   GLU A  66      -6.678 -50.002  -2.810  1.00 54.01           C  
ATOM    489  O   GLU A  66      -7.670 -50.726  -2.838  1.00 55.59           O  
ATOM    490  CB  GLU A  66      -5.105 -51.682  -3.910  1.00 55.03           C  
ATOM    491  CG  GLU A  66      -4.690 -52.358  -2.598  1.00 59.53           C  
ATOM    492  CD  GLU A  66      -4.089 -53.758  -2.809  1.00 61.20           C  
ATOM    493  OE1 GLU A  66      -3.842 -54.472  -1.798  1.00 59.18           O  
ATOM    494  OE2 GLU A  66      -3.859 -54.137  -3.984  1.00 61.16           O  
ATOM    495  N   ARG A  67      -6.539 -49.007  -1.941  1.00 52.62           N  
ATOM    496  CA  ARG A  67      -7.562 -48.687  -0.955  1.00 52.20           C  
ATOM    497  C   ARG A  67      -7.906 -47.216  -1.049  1.00 53.41           C  
ATOM    498  O   ARG A  67      -8.568 -46.669  -0.167  1.00 54.31           O  
ATOM    499  CB  ARG A  67      -7.068 -48.967   0.453  1.00 50.60           C  
ATOM    500  CG  ARG A  67      -6.787 -50.405   0.714  1.00 50.58           C  
ATOM    501  CD  ARG A  67      -6.090 -50.578   2.035  1.00 47.85           C  
ATOM    502  NE  ARG A  67      -6.280 -51.937   2.506  1.00 50.21           N  
ATOM    503  CZ  ARG A  67      -5.859 -53.020   1.864  1.00 49.20           C  
ATOM    504  NH1 ARG A  67      -5.202 -52.908   0.718  1.00 48.37           N  
ATOM    505  NH2 ARG A  67      -6.133 -54.217   2.360  1.00 50.54           N  
ATOM    506  N   ASN A  68      -7.428 -46.571  -2.105  1.00 53.99           N  
ATOM    507  CA  ASN A  68      -7.697 -45.157  -2.329  1.00 54.48           C  
ATOM    508  C   ASN A  68      -7.337 -44.249  -1.156  1.00 52.58           C  
ATOM    509  O   ASN A  68      -7.886 -43.161  -1.006  1.00 51.78           O  
ATOM    510  CB  ASN A  68      -9.165 -44.977  -2.703  1.00 56.76           C  
ATOM    511  CG  ASN A  68      -9.561 -45.840  -3.880  1.00 60.24           C  
ATOM    512  OD1 ASN A  68      -8.939 -45.778  -4.942  1.00 61.84           O  
ATOM    513  ND2 ASN A  68     -10.592 -46.662  -3.698  1.00 61.12           N  
ATOM    514  N   LEU A  69      -6.418 -44.696  -0.316  1.00 51.33           N  
ATOM    515  CA  LEU A  69      -5.979 -43.868   0.791  1.00 51.55           C  
ATOM    516  C   LEU A  69      -5.053 -42.787   0.192  1.00 51.63           C  
ATOM    517  O   LEU A  69      -4.819 -41.733   0.789  1.00 49.99           O  
ATOM    518  CB  LEU A  69      -5.250 -44.731   1.811  1.00 52.05           C  
ATOM    519  CG  LEU A  69      -6.132 -45.671   2.636  1.00 52.68           C  
ATOM    520  CD1 LEU A  69      -5.312 -46.834   3.200  1.00 49.30           C  
ATOM    521  CD2 LEU A  69      -6.783 -44.865   3.758  1.00 50.79           C  
ATOM    522  N   VAL A  70      -4.535 -43.083  -0.999  1.00 52.59           N  
ATOM    523  CA  VAL A  70      -3.677 -42.183  -1.780  1.00 54.86           C  
ATOM    524  C   VAL A  70      -3.904 -42.539  -3.256  1.00 55.84           C  
ATOM    525  O   VAL A  70      -3.792 -43.702  -3.649  1.00 56.59           O  
ATOM    526  CB  VAL A  70      -2.170 -42.357  -1.485  1.00 54.77           C  
ATOM    527  CG1 VAL A  70      -1.399 -41.241  -2.171  1.00 54.48           C  
ATOM    528  CG2 VAL A  70      -1.909 -42.336   0.009  1.00 57.00           C  
ATOM    529  N   THR A  71      -4.209 -41.535  -4.067  1.00 55.90           N  
ATOM    530  CA  THR A  71      -4.494 -41.750  -5.481  1.00 56.72           C  
ATOM    531  C   THR A  71      -3.520 -41.006  -6.388  1.00 57.32           C  
ATOM    532  O   THR A  71      -3.839 -39.934  -6.908  1.00 58.07           O  
ATOM    533  CB  THR A  71      -5.937 -41.286  -5.799  1.00 56.29           C  
ATOM    534  OG1 THR A  71      -6.855 -41.984  -4.951  1.00 56.18           O  
ATOM    535  CG2 THR A  71      -6.291 -41.556  -7.249  1.00 58.02           C  
ATOM    536  N   PRO A  72      -2.319 -41.569  -6.599  1.00 57.67           N  
ATOM    537  CA  PRO A  72      -1.315 -40.921  -7.455  1.00 57.76           C  
ATOM    538  C   PRO A  72      -1.789 -40.600  -8.878  1.00 58.79           C  
ATOM    539  O   PRO A  72      -2.187 -41.478  -9.643  1.00 58.21           O  
ATOM    540  CB  PRO A  72      -0.121 -41.884  -7.395  1.00 55.50           C  
ATOM    541  CG  PRO A  72      -0.723 -43.178  -6.969  1.00 56.71           C  
ATOM    542  CD  PRO A  72      -1.795 -42.807  -6.001  1.00 56.42           C  
ATOM    543  N   GLU A  73      -1.728 -39.314  -9.213  1.00 60.40           N  
ATOM    544  CA  GLU A  73      -2.180 -38.805 -10.501  1.00 61.65           C  
ATOM    545  C   GLU A  73      -1.278 -37.662 -10.936  1.00 61.51           C  
ATOM    546  O   GLU A  73      -0.604 -37.050 -10.108  1.00 61.20           O  
ATOM    547  CB  GLU A  73      -3.591 -38.259 -10.337  1.00 63.40           C  
ATOM    548  CG  GLU A  73      -3.628 -37.177  -9.255  1.00 67.33           C  
ATOM    549  CD  GLU A  73      -5.026 -36.841  -8.782  1.00 70.81           C  
ATOM    550  OE1 GLU A  73      -5.968 -37.596  -9.128  1.00 72.74           O  
ATOM    551  OE2 GLU A  73      -5.177 -35.830  -8.052  1.00 69.41           O  
ATOM    552  N   GLY A  74      -1.298 -37.360 -12.232  1.00 61.57           N  
ATOM    553  CA  GLY A  74      -0.498 -36.269 -12.764  1.00 59.97           C  
ATOM    554  C   GLY A  74       0.994 -36.393 -12.529  1.00 59.25           C  
ATOM    555  O   GLY A  74       1.588 -37.443 -12.798  1.00 58.70           O  
ATOM    556  N   LYS A  75       1.600 -35.311 -12.042  1.00 57.03           N  
ATOM    557  CA  LYS A  75       3.027 -35.292 -11.763  1.00 56.13           C  
ATOM    558  C   LYS A  75       3.245 -35.780 -10.338  1.00 54.62           C  
ATOM    559  O   LYS A  75       2.799 -35.160  -9.370  1.00 54.95           O  
ATOM    560  CB  LYS A  75       3.591 -33.873 -11.926  1.00 58.37           C  
ATOM    561  CG  LYS A  75       5.088 -33.719 -11.612  1.00 60.48           C  
ATOM    562  CD  LYS A  75       5.469 -32.231 -11.600  1.00 63.40           C  
ATOM    563  CE  LYS A  75       6.800 -31.927 -10.888  1.00 63.49           C  
ATOM    564  NZ  LYS A  75       8.014 -32.368 -11.628  1.00 64.88           N  
ATOM    565  N   VAL A  76       3.922 -36.912 -10.223  1.00 52.70           N  
ATOM    566  CA  VAL A  76       4.211 -37.498  -8.928  1.00 50.79           C  
ATOM    567  C   VAL A  76       5.676 -37.269  -8.558  1.00 50.33           C  
ATOM    568  O   VAL A  76       6.590 -37.577  -9.332  1.00 49.69           O  
ATOM    569  CB  VAL A  76       3.937 -39.037  -8.920  1.00 51.01           C  
ATOM    570  CG1 VAL A  76       4.200 -39.608  -7.529  1.00 48.53           C  
ATOM    571  CG2 VAL A  76       2.503 -39.327  -9.358  1.00 50.03           C  
ATOM    572  N   VAL A  77       5.891 -36.718  -7.373  1.00 48.21           N  
ATOM    573  CA  VAL A  77       7.231 -36.488  -6.874  1.00 47.26           C  
ATOM    574  C   VAL A  77       7.439 -37.496  -5.744  1.00 47.62           C  
ATOM    575  O   VAL A  77       6.666 -37.541  -4.785  1.00 47.53           O  
ATOM    576  CB  VAL A  77       7.388 -35.047  -6.328  1.00 47.69           C  
ATOM    577  CG1 VAL A  77       8.717 -34.897  -5.597  1.00 42.91           C  
ATOM    578  CG2 VAL A  77       7.303 -34.046  -7.485  1.00 46.32           C  
ATOM    579  N   ASP A  78       8.478 -38.311  -5.873  1.00 47.37           N  
ATOM    580  CA  ASP A  78       8.800 -39.322  -4.875  1.00 46.60           C  
ATOM    581  C   ASP A  78      10.066 -38.919  -4.101  1.00 47.07           C  
ATOM    582  O   ASP A  78      11.188 -39.209  -4.524  1.00 46.24           O  
ATOM    583  CB  ASP A  78       8.977 -40.676  -5.581  1.00 47.08           C  
ATOM    584  CG  ASP A  78       9.350 -41.795  -4.632  1.00 48.19           C  
ATOM    585  OD1 ASP A  78       9.044 -41.705  -3.424  1.00 47.89           O  
ATOM    586  OD2 ASP A  78       9.948 -42.781  -5.105  1.00 51.34           O  
ATOM    587  N   LEU A  79       9.865 -38.233  -2.974  1.00 46.65           N  
ATOM    588  CA  LEU A  79      10.954 -37.762  -2.118  1.00 47.10           C  
ATOM    589  C   LEU A  79      11.630 -38.905  -1.359  1.00 47.83           C  
ATOM    590  O   LEU A  79      11.040 -39.511  -0.457  1.00 49.03           O  
ATOM    591  CB  LEU A  79      10.417 -36.724  -1.120  1.00 45.96           C  
ATOM    592  CG  LEU A  79      10.612 -35.224  -1.384  1.00 45.03           C  
ATOM    593  CD1 LEU A  79      10.275 -34.864  -2.811  1.00 44.07           C  
ATOM    594  CD2 LEU A  79       9.743 -34.440  -0.419  1.00 43.79           C  
ATOM    595  N   GLY A  80      12.880 -39.182  -1.723  1.00 48.13           N  
ATOM    596  CA  GLY A  80      13.632 -40.257  -1.093  1.00 47.16           C  
ATOM    597  C   GLY A  80      13.238 -41.600  -1.687  1.00 45.98           C  
ATOM    598  O   GLY A  80      12.933 -42.532  -0.961  1.00 45.06           O  
ATOM    599  N   CYS A  81      13.264 -41.691  -3.011  1.00 45.50           N  
ATOM    600  CA  CYS A  81      12.879 -42.897  -3.735  1.00 47.49           C  
ATOM    601  C   CYS A  81      13.770 -44.123  -3.533  1.00 48.89           C  
ATOM    602  O   CYS A  81      13.395 -45.241  -3.903  1.00 46.80           O  
ATOM    603  CB  CYS A  81      12.839 -42.585  -5.222  1.00 48.11           C  
ATOM    604  SG  CYS A  81      14.454 -42.069  -5.851  1.00 49.32           S  
ATOM    605  N   GLY A  82      14.949 -43.914  -2.962  1.00 49.50           N  
ATOM    606  CA  GLY A  82      15.865 -45.019  -2.762  1.00 49.10           C  
ATOM    607  C   GLY A  82      16.048 -45.711  -4.093  1.00 48.57           C  
ATOM    608  O   GLY A  82      16.410 -45.070  -5.074  1.00 48.51           O  
ATOM    609  N   ARG A  83      15.783 -47.013  -4.129  1.00 50.52           N  
ATOM    610  CA  ARG A  83      15.917 -47.785  -5.355  1.00 51.07           C  
ATOM    611  C   ARG A  83      14.764 -47.476  -6.303  1.00 51.37           C  
ATOM    612  O   ARG A  83      14.842 -47.750  -7.502  1.00 51.67           O  
ATOM    613  CB  ARG A  83      15.960 -49.284  -5.042  1.00 52.30           C  
ATOM    614  CG  ARG A  83      17.323 -49.779  -4.597  1.00 53.31           C  
ATOM    615  CD  ARG A  83      17.270 -51.232  -4.136  1.00 55.23           C  
ATOM    616  NE  ARG A  83      16.613 -51.348  -2.840  1.00 57.47           N  
ATOM    617  CZ  ARG A  83      16.514 -52.477  -2.143  1.00 59.88           C  
ATOM    618  NH1 ARG A  83      17.037 -53.598  -2.624  1.00 60.37           N  
ATOM    619  NH2 ARG A  83      15.890 -52.486  -0.967  1.00 58.85           N  
ATOM    620  N   GLY A  84      13.688 -46.916  -5.761  1.00 50.51           N  
ATOM    621  CA  GLY A  84      12.562 -46.552  -6.600  1.00 49.78           C  
ATOM    622  C   GLY A  84      11.340 -47.443  -6.594  1.00 49.43           C  
ATOM    623  O   GLY A  84      10.620 -47.495  -7.591  1.00 50.18           O  
ATOM    624  N   GLY A  85      11.089 -48.130  -5.484  1.00 48.13           N  
ATOM    625  CA  GLY A  85       9.932 -49.006  -5.409  1.00 45.19           C  
ATOM    626  C   GLY A  85       8.646 -48.238  -5.619  1.00 43.69           C  
ATOM    627  O   GLY A  85       7.778 -48.651  -6.380  1.00 43.42           O  
ATOM    628  N   TRP A  86       8.528 -47.102  -4.946  1.00 43.21           N  
ATOM    629  CA  TRP A  86       7.339 -46.272  -5.057  1.00 41.55           C  
ATOM    630  C   TRP A  86       7.221 -45.625  -6.432  1.00 43.65           C  
ATOM    631  O   TRP A  86       6.123 -45.520  -6.988  1.00 43.80           O  
ATOM    632  CB  TRP A  86       7.358 -45.178  -3.980  1.00 36.94           C  
ATOM    633  CG  TRP A  86       7.051 -45.665  -2.588  1.00 36.68           C  
ATOM    634  CD1 TRP A  86       7.156 -46.945  -2.123  1.00 35.45           C  
ATOM    635  CD2 TRP A  86       6.583 -44.877  -1.484  1.00 35.34           C  
ATOM    636  NE1 TRP A  86       6.781 -47.004  -0.809  1.00 36.01           N  
ATOM    637  CE2 TRP A  86       6.421 -45.749  -0.391  1.00 35.61           C  
ATOM    638  CE3 TRP A  86       6.283 -43.518  -1.318  1.00 36.26           C  
ATOM    639  CZ2 TRP A  86       5.967 -45.308   0.861  1.00 35.52           C  
ATOM    640  CZ3 TRP A  86       5.831 -43.076  -0.071  1.00 35.64           C  
ATOM    641  CH2 TRP A  86       5.676 -43.974   1.000  1.00 35.88           C  
ATOM    642  N   SER A  87       8.354 -45.202  -6.987  1.00 44.57           N  
ATOM    643  CA  SER A  87       8.344 -44.527  -8.282  1.00 45.76           C  
ATOM    644  C   SER A  87       7.958 -45.413  -9.451  1.00 46.83           C  
ATOM    645  O   SER A  87       7.105 -45.044 -10.254  1.00 45.89           O  
ATOM    646  CB  SER A  87       9.698 -43.872  -8.552  1.00 44.81           C  
ATOM    647  OG  SER A  87       9.922 -42.802  -7.655  1.00 44.57           O  
ATOM    648  N   TYR A  88       8.585 -46.580  -9.552  1.00 48.49           N  
ATOM    649  CA  TYR A  88       8.275 -47.494 -10.640  1.00 48.93           C  
ATOM    650  C   TYR A  88       6.829 -47.959 -10.526  1.00 48.98           C  
ATOM    651  O   TYR A  88       6.164 -48.170 -11.538  1.00 50.97           O  
ATOM    652  CB  TYR A  88       9.230 -48.699 -10.632  1.00 49.21           C  
ATOM    653  CG  TYR A  88      10.608 -48.399 -11.204  1.00 50.64           C  
ATOM    654  CD1 TYR A  88      11.765 -48.596 -10.442  1.00 49.10           C  
ATOM    655  CD2 TYR A  88      10.755 -47.907 -12.507  1.00 50.80           C  
ATOM    656  CE1 TYR A  88      13.031 -48.313 -10.957  1.00 48.34           C  
ATOM    657  CE2 TYR A  88      12.021 -47.618 -13.035  1.00 50.03           C  
ATOM    658  CZ  TYR A  88      13.155 -47.824 -12.255  1.00 50.68           C  
ATOM    659  OH  TYR A  88      14.410 -47.548 -12.772  1.00 48.50           O  
ATOM    660  N   TYR A  89       6.341 -48.107  -9.299  1.00 47.74           N  
ATOM    661  CA  TYR A  89       4.965 -48.534  -9.086  1.00 47.45           C  
ATOM    662  C   TYR A  89       3.971 -47.487  -9.602  1.00 47.17           C  
ATOM    663  O   TYR A  89       3.009 -47.820 -10.286  1.00 45.94           O  
ATOM    664  CB  TYR A  89       4.705 -48.800  -7.599  1.00 48.22           C  
ATOM    665  CG  TYR A  89       3.256 -49.127  -7.300  1.00 48.61           C  
ATOM    666  CD1 TYR A  89       2.674 -50.296  -7.787  1.00 48.57           C  
ATOM    667  CD2 TYR A  89       2.446 -48.232  -6.596  1.00 47.35           C  
ATOM    668  CE1 TYR A  89       1.322 -50.563  -7.592  1.00 47.41           C  
ATOM    669  CE2 TYR A  89       1.092 -48.490  -6.396  1.00 47.36           C  
ATOM    670  CZ  TYR A  89       0.540 -49.656  -6.902  1.00 48.12           C  
ATOM    671  OH  TYR A  89      -0.803 -49.912  -6.750  1.00 50.76           O  
ATOM    672  N   CYS A  90       4.203 -46.223  -9.265  1.00 46.22           N  
ATOM    673  CA  CYS A  90       3.327 -45.153  -9.708  1.00 45.95           C  
ATOM    674  C   CYS A  90       3.395 -44.989 -11.217  1.00 47.81           C  
ATOM    675  O   CYS A  90       2.428 -44.546 -11.846  1.00 48.27           O  
ATOM    676  CB  CYS A  90       3.724 -43.841  -9.040  1.00 46.13           C  
ATOM    677  SG  CYS A  90       3.279 -43.742  -7.305  1.00 48.37           S  
ATOM    678  N   GLY A  91       4.544 -45.350 -11.788  1.00 47.22           N  
ATOM    679  CA  GLY A  91       4.742 -45.229 -13.216  1.00 46.78           C  
ATOM    680  C   GLY A  91       3.847 -46.120 -14.055  1.00 48.70           C  
ATOM    681  O   GLY A  91       3.812 -45.996 -15.284  1.00 49.51           O  
ATOM    682  N   GLY A  92       3.120 -47.019 -13.404  1.00 48.29           N  
ATOM    683  CA  GLY A  92       2.243 -47.912 -14.132  1.00 49.22           C  
ATOM    684  C   GLY A  92       0.781 -47.606 -13.875  1.00 50.98           C  
ATOM    685  O   GLY A  92      -0.098 -48.227 -14.467  1.00 49.71           O  
ATOM    686  N   LEU A  93       0.515 -46.641 -13.001  1.00 51.47           N  
ATOM    687  CA  LEU A  93      -0.857 -46.275 -12.673  1.00 54.24           C  
ATOM    688  C   LEU A  93      -1.576 -45.358 -13.672  1.00 56.31           C  
ATOM    689  O   LEU A  93      -1.062 -44.305 -14.053  1.00 56.90           O  
ATOM    690  CB  LEU A  93      -0.915 -45.616 -11.287  1.00 50.71           C  
ATOM    691  CG  LEU A  93      -0.448 -46.442 -10.090  1.00 49.13           C  
ATOM    692  CD1 LEU A  93      -0.732 -45.660  -8.836  1.00 46.58           C  
ATOM    693  CD2 LEU A  93      -1.155 -47.786 -10.041  1.00 46.07           C  
ATOM    694  N   LYS A  94      -2.774 -45.778 -14.079  1.00 59.68           N  
ATOM    695  CA  LYS A  94      -3.618 -45.001 -14.984  1.00 62.10           C  
ATOM    696  C   LYS A  94      -3.513 -43.515 -15.353  1.00 62.11           C  
ATOM    697  O   LYS A  94      -3.085 -43.164 -16.464  1.00 61.96           O  
ATOM    698  CB  LYS A  94      -5.012 -45.649 -15.068  1.00 65.91           C  
ATOM    699  CG  LYS A  94      -6.134 -44.719 -15.540  1.00 70.43           C  
ATOM    700  CD  LYS A  94      -7.528 -45.147 -15.025  1.00 73.55           C  
ATOM    701  CE  LYS A  94      -8.189 -46.264 -15.859  1.00 76.77           C  
ATOM    702  NZ  LYS A  94      -9.598 -46.566 -15.402  1.00 77.34           N  
ATOM    703  N   ASN A  95      -3.904 -42.691 -14.402  1.00 61.92           N  
ATOM    704  CA  ASN A  95      -3.870 -41.219 -14.560  1.00 63.78           C  
ATOM    705  C   ASN A  95      -2.571 -40.546 -14.124  1.00 63.16           C  
ATOM    706  O   ASN A  95      -2.565 -39.348 -13.830  1.00 62.72           O  
ATOM    707  CB  ASN A  95      -4.846 -41.200 -13.377  1.00 64.84           C  
ATOM    708  CG  ASN A  95      -6.239 -41.604 -13.779  1.00 66.78           C  
ATOM    709  OD1 ASN A  95      -6.788 -42.582 -13.271  1.00 68.33           O  
ATOM    710  ND2 ASN A  95      -6.820 -40.858 -14.708  1.00 66.49           N  
ATOM    711  N   VAL A  96      -1.483 -41.306 -14.054  1.00 61.14           N  
ATOM    712  CA  VAL A  96      -0.201 -40.721 -13.692  1.00 59.93           C  
ATOM    713  C   VAL A  96       0.505 -40.368 -14.997  1.00 60.17           C  
ATOM    714  O   VAL A  96       0.546 -41.179 -15.927  1.00 60.33           O  
ATOM    715  CB  VAL A  96       0.663 -41.704 -12.877  1.00 59.56           C  
ATOM    716  CG1 VAL A  96       2.086 -41.175 -12.756  1.00 56.45           C  
ATOM    717  CG2 VAL A  96       0.058 -41.888 -11.489  1.00 58.45           C  
ATOM    718  N   ARG A  97       1.053 -39.160 -15.078  1.00 61.25           N  
ATOM    719  CA  ARG A  97       1.724 -38.733 -16.301  1.00 61.59           C  
ATOM    720  C   ARG A  97       3.239 -38.694 -16.181  1.00 60.84           C  
ATOM    721  O   ARG A  97       3.949 -39.164 -17.063  1.00 60.90           O  
ATOM    722  CB  ARG A  97       1.209 -37.352 -16.737  1.00 64.17           C  
ATOM    723  CG  ARG A  97      -0.292 -37.292 -17.015  1.00 67.92           C  
ATOM    724  CD  ARG A  97      -0.702 -38.313 -18.073  1.00 74.00           C  
ATOM    725  NE  ARG A  97      -2.118 -38.675 -17.977  1.00 79.41           N  
ATOM    726  CZ  ARG A  97      -2.660 -39.747 -18.555  1.00 82.05           C  
ATOM    727  NH1 ARG A  97      -1.909 -40.579 -19.277  1.00 82.29           N  
ATOM    728  NH2 ARG A  97      -3.960 -39.987 -18.415  1.00 83.22           N  
ATOM    729  N   GLU A  98       3.732 -38.135 -15.085  1.00 60.21           N  
ATOM    730  CA  GLU A  98       5.165 -38.023 -14.866  1.00 58.85           C  
ATOM    731  C   GLU A  98       5.530 -38.424 -13.431  1.00 58.04           C  
ATOM    732  O   GLU A  98       4.809 -38.114 -12.473  1.00 56.06           O  
ATOM    733  CB  GLU A  98       5.599 -36.583 -15.144  1.00 60.23           C  
ATOM    734  CG  GLU A  98       7.054 -36.272 -14.843  1.00 63.51           C  
ATOM    735  CD  GLU A  98       7.333 -34.775 -14.870  1.00 65.73           C  
ATOM    736  OE1 GLU A  98       8.462 -34.367 -14.515  1.00 66.97           O  
ATOM    737  OE2 GLU A  98       6.423 -34.004 -15.246  1.00 66.27           O  
ATOM    738  N   VAL A  99       6.646 -39.129 -13.292  1.00 55.70           N  
ATOM    739  CA  VAL A  99       7.114 -39.554 -11.986  1.00 53.82           C  
ATOM    740  C   VAL A  99       8.548 -39.095 -11.858  1.00 53.30           C  
ATOM    741  O   VAL A  99       9.383 -39.410 -12.703  1.00 52.81           O  
ATOM    742  CB  VAL A  99       7.106 -41.096 -11.820  1.00 53.34           C  
ATOM    743  CG1 VAL A  99       7.612 -41.456 -10.446  1.00 53.74           C  
ATOM    744  CG2 VAL A  99       5.709 -41.648 -12.001  1.00 53.27           C  
ATOM    745  N   LYS A 100       8.823 -38.351 -10.797  1.00 53.32           N  
ATOM    746  CA  LYS A 100      10.161 -37.854 -10.525  1.00 52.71           C  
ATOM    747  C   LYS A 100      10.544 -38.330  -9.127  1.00 50.82           C  
ATOM    748  O   LYS A 100       9.906 -37.957  -8.139  1.00 47.91           O  
ATOM    749  CB  LYS A 100      10.165 -36.324 -10.587  1.00 55.48           C  
ATOM    750  CG  LYS A 100      11.541 -35.702 -10.675  1.00 58.91           C  
ATOM    751  CD  LYS A 100      11.447 -34.200 -10.880  1.00 62.58           C  
ATOM    752  CE  LYS A 100      12.839 -33.589 -11.062  1.00 66.33           C  
ATOM    753  NZ  LYS A 100      12.812 -32.109 -11.270  1.00 67.69           N  
ATOM    754  N   GLY A 101      11.574 -39.169  -9.052  1.00 50.11           N  
ATOM    755  CA  GLY A 101      12.028 -39.680  -7.764  1.00 51.19           C  
ATOM    756  C   GLY A 101      13.388 -39.117  -7.398  1.00 49.50           C  
ATOM    757  O   GLY A 101      14.262 -39.030  -8.256  1.00 50.21           O  
ATOM    758  N   LEU A 102      13.589 -38.750  -6.138  1.00 48.35           N  
ATOM    759  CA  LEU A 102      14.870 -38.174  -5.739  1.00 48.94           C  
ATOM    760  C   LEU A 102      15.488 -38.763  -4.476  1.00 50.06           C  
ATOM    761  O   LEU A 102      14.803 -38.889  -3.465  1.00 50.35           O  
ATOM    762  CB  LEU A 102      14.690 -36.676  -5.532  1.00 47.66           C  
ATOM    763  CG  LEU A 102      13.948 -35.902  -6.619  1.00 46.56           C  
ATOM    764  CD1 LEU A 102      13.822 -34.461  -6.159  1.00 46.11           C  
ATOM    765  CD2 LEU A 102      14.676 -35.991  -7.963  1.00 42.75           C  
ATOM    766  N   THR A 103      16.776 -39.121  -4.532  1.00 51.24           N  
ATOM    767  CA  THR A 103      17.484 -39.655  -3.352  1.00 53.31           C  
ATOM    768  C   THR A 103      18.941 -39.245  -3.238  1.00 54.87           C  
ATOM    769  O   THR A 103      19.526 -38.694  -4.177  1.00 55.29           O  
ATOM    770  CB  THR A 103      17.484 -41.201  -3.260  1.00 52.39           C  
ATOM    771  OG1 THR A 103      17.428 -41.779  -4.566  1.00 53.35           O  
ATOM    772  CG2 THR A 103      16.355 -41.669  -2.418  1.00 51.65           C  
ATOM    773  N   LYS A 104      19.519 -39.533  -2.073  1.00 55.40           N  
ATOM    774  CA  LYS A 104      20.916 -39.226  -1.808  1.00 57.52           C  
ATOM    775  C   LYS A 104      21.800 -40.206  -2.543  1.00 59.06           C  
ATOM    776  O   LYS A 104      22.719 -39.816  -3.262  1.00 61.31           O  
ATOM    777  CB  LYS A 104      21.229 -39.345  -0.323  1.00 58.90           C  
ATOM    778  CG  LYS A 104      20.636 -38.272   0.555  1.00 61.92           C  
ATOM    779  CD  LYS A 104      20.988 -38.547   2.007  1.00 64.08           C  
ATOM    780  CE  LYS A 104      22.501 -38.690   2.192  1.00 65.76           C  
ATOM    781  NZ  LYS A 104      22.892 -38.958   3.602  1.00 65.56           N  
ATOM    782  N   GLY A 105      21.518 -41.488  -2.360  1.00 59.92           N  
ATOM    783  CA  GLY A 105      22.335 -42.492  -3.001  1.00 60.74           C  
ATOM    784  C   GLY A 105      23.727 -42.378  -2.419  1.00 61.61           C  
ATOM    785  O   GLY A 105      23.916 -41.868  -1.306  1.00 60.58           O  
ATOM    786  N   GLY A 106      24.707 -42.844  -3.180  1.00 63.07           N  
ATOM    787  CA  GLY A 106      26.079 -42.789  -2.724  1.00 65.27           C  
ATOM    788  C   GLY A 106      26.467 -44.023  -1.937  1.00 65.86           C  
ATOM    789  O   GLY A 106      25.601 -44.763  -1.458  1.00 65.05           O  
ATOM    790  N   PRO A 107      27.775 -44.271  -1.781  1.00 66.75           N  
ATOM    791  CA  PRO A 107      28.213 -45.445  -1.030  1.00 67.22           C  
ATOM    792  C   PRO A 107      27.430 -45.595   0.268  1.00 67.63           C  
ATOM    793  O   PRO A 107      27.158 -44.614   0.962  1.00 67.46           O  
ATOM    794  CB  PRO A 107      29.700 -45.168  -0.794  1.00 67.93           C  
ATOM    795  CG  PRO A 107      29.792 -43.654  -0.860  1.00 66.55           C  
ATOM    796  CD  PRO A 107      28.903 -43.358  -2.029  1.00 66.89           C  
ATOM    797  N   GLY A 108      27.056 -46.829   0.580  1.00 67.76           N  
ATOM    798  CA  GLY A 108      26.312 -47.080   1.798  1.00 68.55           C  
ATOM    799  C   GLY A 108      24.870 -46.596   1.770  1.00 70.35           C  
ATOM    800  O   GLY A 108      24.241 -46.417   2.821  1.00 70.71           O  
ATOM    801  N   HIS A 109      24.333 -46.381   0.574  1.00 69.75           N  
ATOM    802  CA  HIS A 109      22.954 -45.930   0.445  1.00 69.47           C  
ATOM    803  C   HIS A 109      22.270 -46.541  -0.769  1.00 68.79           C  
ATOM    804  O   HIS A 109      22.896 -46.734  -1.811  1.00 70.14           O  
ATOM    805  CB  HIS A 109      22.908 -44.404   0.344  1.00 71.13           C  
ATOM    806  CG  HIS A 109      23.223 -43.709   1.630  1.00 71.34           C  
ATOM    807  ND1 HIS A 109      22.492 -43.914   2.779  1.00 71.30           N  
ATOM    808  CD2 HIS A 109      24.188 -42.816   1.949  1.00 71.52           C  
ATOM    809  CE1 HIS A 109      22.993 -43.177   3.755  1.00 71.93           C  
ATOM    810  NE2 HIS A 109      24.022 -42.502   3.278  1.00 71.94           N  
ATOM    811  N   GLU A 110      20.985 -46.848  -0.643  1.00 66.87           N  
ATOM    812  CA  GLU A 110      20.271 -47.425  -1.767  1.00 65.66           C  
ATOM    813  C   GLU A 110      20.273 -46.458  -2.948  1.00 63.98           C  
ATOM    814  O   GLU A 110      19.889 -45.294  -2.825  1.00 63.52           O  
ATOM    815  CB  GLU A 110      18.829 -47.798  -1.374  1.00 67.35           C  
ATOM    816  CG  GLU A 110      18.707 -49.095  -0.553  1.00 69.17           C  
ATOM    817  CD  GLU A 110      19.572 -50.241  -1.102  1.00 71.76           C  
ATOM    818  OE1 GLU A 110      19.732 -50.344  -2.339  1.00 73.09           O  
ATOM    819  OE2 GLU A 110      20.087 -51.051  -0.299  1.00 72.84           O  
ATOM    820  N   GLU A 111      20.738 -46.960  -4.084  1.00 61.68           N  
ATOM    821  CA  GLU A 111      20.817 -46.200  -5.318  1.00 60.62           C  
ATOM    822  C   GLU A 111      19.707 -46.666  -6.252  1.00 59.79           C  
ATOM    823  O   GLU A 111      19.406 -47.855  -6.309  1.00 59.81           O  
ATOM    824  CB  GLU A 111      22.155 -46.470  -6.006  1.00 61.47           C  
ATOM    825  CG  GLU A 111      23.350 -45.898  -5.309  1.00 62.14           C  
ATOM    826  CD  GLU A 111      23.700 -44.527  -5.830  1.00 63.98           C  
ATOM    827  OE1 GLU A 111      22.943 -43.994  -6.682  1.00 62.04           O  
ATOM    828  OE2 GLU A 111      24.737 -43.987  -5.386  1.00 64.70           O  
ATOM    829  N   PRO A 112      19.085 -45.739  -6.996  1.00 59.38           N  
ATOM    830  CA  PRO A 112      18.018 -46.142  -7.920  1.00 58.31           C  
ATOM    831  C   PRO A 112      18.508 -47.216  -8.886  1.00 57.47           C  
ATOM    832  O   PRO A 112      19.662 -47.199  -9.303  1.00 56.98           O  
ATOM    833  CB  PRO A 112      17.644 -44.831  -8.624  1.00 57.61           C  
ATOM    834  CG  PRO A 112      18.838 -43.930  -8.403  1.00 58.38           C  
ATOM    835  CD  PRO A 112      19.258 -44.277  -7.000  1.00 59.12           C  
ATOM    836  N   ILE A 113      17.627 -48.153  -9.224  1.00 57.36           N  
ATOM    837  CA  ILE A 113      17.969 -49.250 -10.126  1.00 56.63           C  
ATOM    838  C   ILE A 113      17.208 -49.129 -11.434  1.00 56.95           C  
ATOM    839  O   ILE A 113      15.979 -49.121 -11.440  1.00 58.46           O  
ATOM    840  CB  ILE A 113      17.612 -50.610  -9.494  1.00 56.24           C  
ATOM    841  CG1 ILE A 113      18.496 -50.861  -8.278  1.00 57.32           C  
ATOM    842  CG2 ILE A 113      17.770 -51.722 -10.509  1.00 54.88           C  
ATOM    843  CD1 ILE A 113      18.021 -52.012  -7.409  1.00 59.71           C  
ATOM    844  N   PRO A 114      17.923 -49.039 -12.566  1.00 56.01           N  
ATOM    845  CA  PRO A 114      17.207 -48.924 -13.841  1.00 54.10           C  
ATOM    846  C   PRO A 114      16.302 -50.138 -14.100  1.00 53.34           C  
ATOM    847  O   PRO A 114      16.722 -51.284 -13.927  1.00 52.43           O  
ATOM    848  CB  PRO A 114      18.341 -48.797 -14.855  1.00 52.90           C  
ATOM    849  CG  PRO A 114      19.454 -49.567 -14.215  1.00 53.53           C  
ATOM    850  CD  PRO A 114      19.378 -49.118 -12.782  1.00 54.09           C  
ATOM    851  N   MET A 115      15.060 -49.880 -14.503  1.00 52.39           N  
ATOM    852  CA  MET A 115      14.110 -50.951 -14.781  1.00 51.04           C  
ATOM    853  C   MET A 115      13.277 -50.680 -16.030  1.00 51.70           C  
ATOM    854  O   MET A 115      13.143 -49.539 -16.477  1.00 51.86           O  
ATOM    855  CB  MET A 115      13.174 -51.140 -13.586  1.00 49.26           C  
ATOM    856  CG  MET A 115      13.871 -51.612 -12.328  1.00 50.00           C  
ATOM    857  SD  MET A 115      14.562 -53.293 -12.450  1.00 50.85           S  
ATOM    858  CE  MET A 115      13.131 -54.322 -11.912  1.00 50.51           C  
ATOM    859  N   SER A 116      12.710 -51.736 -16.597  1.00 51.69           N  
ATOM    860  CA  SER A 116      11.879 -51.563 -17.772  1.00 52.45           C  
ATOM    861  C   SER A 116      10.440 -51.945 -17.461  1.00 52.39           C  
ATOM    862  O   SER A 116       9.698 -52.350 -18.352  1.00 51.97           O  
ATOM    863  CB  SER A 116      12.392 -52.418 -18.928  1.00 52.28           C  
ATOM    864  OG  SER A 116      12.186 -53.790 -18.665  1.00 54.61           O  
ATOM    865  N   THR A 117      10.043 -51.825 -16.198  1.00 51.36           N  
ATOM    866  CA  THR A 117       8.679 -52.162 -15.825  1.00 52.61           C  
ATOM    867  C   THR A 117       7.700 -51.200 -16.488  1.00 52.16           C  
ATOM    868  O   THR A 117       8.087 -50.127 -16.952  1.00 51.56           O  
ATOM    869  CB  THR A 117       8.484 -52.129 -14.299  1.00 53.11           C  
ATOM    870  OG1 THR A 117       8.988 -50.896 -13.770  1.00 55.82           O  
ATOM    871  CG2 THR A 117       9.213 -53.298 -13.654  1.00 53.10           C  
ATOM    872  N   TYR A 118       6.430 -51.586 -16.523  1.00 50.58           N  
ATOM    873  CA  TYR A 118       5.416 -50.776 -17.167  1.00 49.40           C  
ATOM    874  C   TYR A 118       5.404 -49.321 -16.725  1.00 48.70           C  
ATOM    875  O   TYR A 118       5.236 -49.015 -15.548  1.00 49.04           O  
ATOM    876  CB  TYR A 118       4.034 -51.397 -16.962  1.00 49.69           C  
ATOM    877  CG  TYR A 118       2.930 -50.728 -17.763  1.00 51.38           C  
ATOM    878  CD1 TYR A 118       2.927 -50.753 -19.168  1.00 51.72           C  
ATOM    879  CD2 TYR A 118       1.895 -50.056 -17.116  1.00 52.10           C  
ATOM    880  CE1 TYR A 118       1.911 -50.115 -19.901  1.00 52.10           C  
ATOM    881  CE2 TYR A 118       0.880 -49.418 -17.833  1.00 53.84           C  
ATOM    882  CZ  TYR A 118       0.887 -49.445 -19.222  1.00 53.92           C  
ATOM    883  OH  TYR A 118      -0.128 -48.783 -19.904  1.00 52.25           O  
ATOM    884  N   GLY A 119       5.588 -48.433 -17.699  1.00 49.59           N  
ATOM    885  CA  GLY A 119       5.582 -47.009 -17.445  1.00 48.14           C  
ATOM    886  C   GLY A 119       6.939 -46.471 -17.084  1.00 48.21           C  
ATOM    887  O   GLY A 119       7.067 -45.292 -16.760  1.00 48.15           O  
ATOM    888  N   TRP A 120       7.958 -47.318 -17.155  1.00 48.40           N  
ATOM    889  CA  TRP A 120       9.297 -46.890 -16.795  1.00 51.49           C  
ATOM    890  C   TRP A 120       9.746 -45.625 -17.530  1.00 52.53           C  
ATOM    891  O   TRP A 120      10.555 -44.846 -17.014  1.00 51.99           O  
ATOM    892  CB  TRP A 120      10.294 -48.013 -17.043  1.00 52.60           C  
ATOM    893  CG  TRP A 120      10.447 -48.350 -18.456  1.00 55.99           C  
ATOM    894  CD1 TRP A 120       9.808 -49.335 -19.133  1.00 56.11           C  
ATOM    895  CD2 TRP A 120      11.330 -47.721 -19.391  1.00 59.25           C  
ATOM    896  NE1 TRP A 120      10.238 -49.373 -20.438  1.00 59.10           N  
ATOM    897  CE2 TRP A 120      11.176 -48.391 -20.623  1.00 60.07           C  
ATOM    898  CE3 TRP A 120      12.243 -46.655 -19.306  1.00 60.33           C  
ATOM    899  CZ2 TRP A 120      11.901 -48.033 -21.769  1.00 60.79           C  
ATOM    900  CZ3 TRP A 120      12.964 -46.299 -20.445  1.00 60.21           C  
ATOM    901  CH2 TRP A 120      12.787 -46.988 -21.660  1.00 59.63           C  
ATOM    902  N   ASN A 121       9.220 -45.430 -18.733  1.00 53.62           N  
ATOM    903  CA  ASN A 121       9.542 -44.260 -19.540  1.00 54.64           C  
ATOM    904  C   ASN A 121       8.996 -42.962 -18.937  1.00 54.82           C  
ATOM    905  O   ASN A 121       9.511 -41.880 -19.214  1.00 55.22           O  
ATOM    906  CB  ASN A 121       9.020 -44.437 -20.979  1.00 57.10           C  
ATOM    907  CG  ASN A 121       7.565 -44.899 -21.039  1.00 60.35           C  
ATOM    908  OD1 ASN A 121       7.034 -45.162 -22.115  1.00 63.18           O  
ATOM    909  ND2 ASN A 121       6.920 -44.999 -19.887  1.00 64.46           N  
ATOM    910  N   LEU A 122       7.967 -43.059 -18.103  1.00 54.52           N  
ATOM    911  CA  LEU A 122       7.404 -41.860 -17.485  1.00 53.81           C  
ATOM    912  C   LEU A 122       8.133 -41.570 -16.177  1.00 53.03           C  
ATOM    913  O   LEU A 122       7.898 -40.545 -15.525  1.00 52.93           O  
ATOM    914  CB  LEU A 122       5.917 -42.059 -17.186  1.00 54.41           C  
ATOM    915  CG  LEU A 122       5.052 -42.761 -18.235  1.00 56.19           C  
ATOM    916  CD1 LEU A 122       3.603 -42.761 -17.747  1.00 56.83           C  
ATOM    917  CD2 LEU A 122       5.162 -42.061 -19.588  1.00 55.16           C  
ATOM    918  N   VAL A 123       9.039 -42.471 -15.816  1.00 52.92           N  
ATOM    919  CA  VAL A 123       9.783 -42.371 -14.565  1.00 53.49           C  
ATOM    920  C   VAL A 123      11.246 -41.942 -14.672  1.00 54.11           C  
ATOM    921  O   VAL A 123      12.037 -42.554 -15.390  1.00 54.51           O  
ATOM    922  CB  VAL A 123       9.712 -43.734 -13.814  1.00 53.38           C  
ATOM    923  CG1 VAL A 123      10.517 -43.679 -12.516  1.00 52.50           C  
ATOM    924  CG2 VAL A 123       8.253 -44.087 -13.535  1.00 50.54           C  
ATOM    925  N   ARG A 124      11.592 -40.888 -13.939  1.00 54.88           N  
ATOM    926  CA  ARG A 124      12.956 -40.380 -13.898  1.00 56.65           C  
ATOM    927  C   ARG A 124      13.428 -40.352 -12.449  1.00 56.73           C  
ATOM    928  O   ARG A 124      12.821 -39.700 -11.592  1.00 56.12           O  
ATOM    929  CB  ARG A 124      13.035 -38.976 -14.504  1.00 60.33           C  
ATOM    930  CG  ARG A 124      13.015 -38.960 -16.025  1.00 67.44           C  
ATOM    931  CD  ARG A 124      13.103 -37.530 -16.565  1.00 74.63           C  
ATOM    932  NE  ARG A 124      12.967 -37.465 -18.024  1.00 80.18           N  
ATOM    933  CZ  ARG A 124      12.845 -36.328 -18.715  1.00 82.84           C  
ATOM    934  NH1 ARG A 124      12.841 -35.153 -18.088  1.00 82.53           N  
ATOM    935  NH2 ARG A 124      12.718 -36.362 -20.040  1.00 84.03           N  
ATOM    936  N   LEU A 125      14.510 -41.070 -12.175  1.00 56.59           N  
ATOM    937  CA  LEU A 125      15.059 -41.135 -10.823  1.00 57.06           C  
ATOM    938  C   LEU A 125      16.489 -40.608 -10.811  1.00 58.66           C  
ATOM    939  O   LEU A 125      17.319 -41.014 -11.626  1.00 58.22           O  
ATOM    940  CB  LEU A 125      15.093 -42.583 -10.316  1.00 54.01           C  
ATOM    941  CG  LEU A 125      13.874 -43.498 -10.397  1.00 51.11           C  
ATOM    942  CD1 LEU A 125      14.310 -44.924 -10.101  1.00 49.49           C  
ATOM    943  CD2 LEU A 125      12.814 -43.043  -9.430  1.00 48.83           C  
ATOM    944  N   GLN A 126      16.781 -39.710  -9.880  1.00 59.57           N  
ATOM    945  CA  GLN A 126      18.127 -39.186  -9.771  1.00 61.29           C  
ATOM    946  C   GLN A 126      18.612 -39.213  -8.334  1.00 60.83           C  
ATOM    947  O   GLN A 126      17.893 -38.803  -7.416  1.00 59.67           O  
ATOM    948  CB  GLN A 126      18.195 -37.760 -10.323  1.00 63.21           C  
ATOM    949  CG  GLN A 126      16.880 -37.027 -10.357  1.00 65.58           C  
ATOM    950  CD  GLN A 126      17.048 -35.585 -10.794  1.00 67.23           C  
ATOM    951  OE1 GLN A 126      17.661 -34.786 -10.086  1.00 68.97           O  
ATOM    952  NE2 GLN A 126      16.510 -35.244 -11.966  1.00 65.80           N  
ATOM    953  N   SER A 127      19.830 -39.722  -8.144  1.00 60.92           N  
ATOM    954  CA  SER A 127      20.426 -39.776  -6.813  1.00 62.72           C  
ATOM    955  C   SER A 127      21.408 -38.618  -6.672  1.00 62.07           C  
ATOM    956  O   SER A 127      21.626 -37.856  -7.618  1.00 61.52           O  
ATOM    957  CB  SER A 127      21.150 -41.111  -6.576  1.00 63.60           C  
ATOM    958  OG  SER A 127      22.305 -41.232  -7.377  1.00 64.32           O  
ATOM    959  N   GLY A 128      21.997 -38.491  -5.488  1.00 61.59           N  
ATOM    960  CA  GLY A 128      22.935 -37.411  -5.240  1.00 59.73           C  
ATOM    961  C   GLY A 128      22.164 -36.142  -4.955  1.00 59.15           C  
ATOM    962  O   GLY A 128      22.658 -35.035  -5.157  1.00 58.80           O  
ATOM    963  N   VAL A 129      20.939 -36.315  -4.475  1.00 57.90           N  
ATOM    964  CA  VAL A 129      20.073 -35.196  -4.167  1.00 56.73           C  
ATOM    965  C   VAL A 129      19.689 -35.257  -2.709  1.00 56.74           C  
ATOM    966  O   VAL A 129      19.338 -36.321  -2.214  1.00 58.00           O  
ATOM    967  CB  VAL A 129      18.767 -35.269  -4.978  1.00 57.32           C  
ATOM    968  CG1 VAL A 129      17.921 -34.042  -4.699  1.00 56.55           C  
ATOM    969  CG2 VAL A 129      19.068 -35.411  -6.468  1.00 58.33           C  
ATOM    970  N   ASP A 130      19.761 -34.128  -2.014  1.00 55.89           N  
ATOM    971  CA  ASP A 130      19.356 -34.083  -0.615  1.00 55.18           C  
ATOM    972  C   ASP A 130      18.098 -33.237  -0.581  1.00 54.38           C  
ATOM    973  O   ASP A 130      18.161 -32.016  -0.463  1.00 53.64           O  
ATOM    974  CB  ASP A 130      20.420 -33.434   0.252  1.00 57.77           C  
ATOM    975  CG  ASP A 130      19.982 -33.297   1.707  1.00 61.96           C  
ATOM    976  OD1 ASP A 130      18.851 -32.814   1.963  1.00 61.71           O  
ATOM    977  OD2 ASP A 130      20.780 -33.662   2.599  1.00 66.18           O  
ATOM    978  N   VAL A 131      16.957 -33.902  -0.683  1.00 54.10           N  
ATOM    979  CA  VAL A 131      15.656 -33.242  -0.706  1.00 53.77           C  
ATOM    980  C   VAL A 131      15.458 -32.077   0.262  1.00 54.07           C  
ATOM    981  O   VAL A 131      14.728 -31.134  -0.040  1.00 53.90           O  
ATOM    982  CB  VAL A 131      14.525 -34.279  -0.479  1.00 52.75           C  
ATOM    983  CG1 VAL A 131      14.637 -35.390  -1.513  1.00 50.84           C  
ATOM    984  CG2 VAL A 131      14.610 -34.853   0.932  1.00 51.99           C  
ATOM    985  N   PHE A 132      16.108 -32.126   1.414  1.00 53.68           N  
ATOM    986  CA  PHE A 132      15.933 -31.066   2.391  1.00 54.82           C  
ATOM    987  C   PHE A 132      16.410 -29.683   1.957  1.00 56.71           C  
ATOM    988  O   PHE A 132      15.956 -28.673   2.500  1.00 57.58           O  
ATOM    989  CB  PHE A 132      16.621 -31.438   3.699  1.00 54.75           C  
ATOM    990  CG  PHE A 132      15.947 -32.548   4.445  1.00 54.33           C  
ATOM    991  CD1 PHE A 132      16.309 -33.870   4.233  1.00 54.19           C  
ATOM    992  CD2 PHE A 132      14.982 -32.264   5.399  1.00 53.71           C  
ATOM    993  CE1 PHE A 132      15.727 -34.890   4.966  1.00 53.42           C  
ATOM    994  CE2 PHE A 132      14.395 -33.272   6.132  1.00 52.86           C  
ATOM    995  CZ  PHE A 132      14.769 -34.587   5.919  1.00 52.90           C  
ATOM    996  N   PHE A 133      17.314 -29.623   0.982  1.00 58.32           N  
ATOM    997  CA  PHE A 133      17.836 -28.334   0.534  1.00 57.32           C  
ATOM    998  C   PHE A 133      17.685 -28.013  -0.948  1.00 57.82           C  
ATOM    999  O   PHE A 133      18.576 -27.442  -1.568  1.00 59.23           O  
ATOM   1000  CB  PHE A 133      19.299 -28.201   0.968  1.00 56.67           C  
ATOM   1001  CG  PHE A 133      19.477 -28.238   2.460  1.00 56.93           C  
ATOM   1002  CD1 PHE A 133      19.588 -29.452   3.131  1.00 53.74           C  
ATOM   1003  CD2 PHE A 133      19.429 -27.055   3.203  1.00 56.54           C  
ATOM   1004  CE1 PHE A 133      19.639 -29.488   4.512  1.00 56.85           C  
ATOM   1005  CE2 PHE A 133      19.478 -27.076   4.590  1.00 56.89           C  
ATOM   1006  CZ  PHE A 133      19.581 -28.290   5.250  1.00 57.65           C  
ATOM   1007  N   ILE A 134      16.555 -28.395  -1.520  1.00 57.75           N  
ATOM   1008  CA  ILE A 134      16.284 -28.082  -2.909  1.00 57.34           C  
ATOM   1009  C   ILE A 134      14.968 -27.325  -2.846  1.00 57.98           C  
ATOM   1010  O   ILE A 134      14.242 -27.417  -1.854  1.00 57.80           O  
ATOM   1011  CB  ILE A 134      16.139 -29.347  -3.792  1.00 56.71           C  
ATOM   1012  CG1 ILE A 134      15.022 -30.243  -3.265  1.00 56.99           C  
ATOM   1013  CG2 ILE A 134      17.446 -30.113  -3.817  1.00 55.24           C  
ATOM   1014  CD1 ILE A 134      14.820 -31.486  -4.109  1.00 56.44           C  
ATOM   1015  N   PRO A 135      14.663 -26.523  -3.872  1.00 58.24           N  
ATOM   1016  CA  PRO A 135      13.404 -25.782  -3.842  1.00 57.92           C  
ATOM   1017  C   PRO A 135      12.270 -26.715  -4.241  1.00 58.31           C  
ATOM   1018  O   PRO A 135      12.463 -27.635  -5.046  1.00 58.60           O  
ATOM   1019  CB  PRO A 135      13.647 -24.676  -4.857  1.00 57.75           C  
ATOM   1020  CG  PRO A 135      14.471 -25.380  -5.894  1.00 57.31           C  
ATOM   1021  CD  PRO A 135      15.459 -26.173  -5.063  1.00 57.38           C  
ATOM   1022  N   PRO A 136      11.080 -26.508  -3.667  1.00 59.36           N  
ATOM   1023  CA  PRO A 136       9.909 -27.336  -3.968  1.00 60.56           C  
ATOM   1024  C   PRO A 136       9.389 -27.117  -5.384  1.00 61.46           C  
ATOM   1025  O   PRO A 136       9.242 -25.983  -5.827  1.00 62.82           O  
ATOM   1026  CB  PRO A 136       8.891 -26.896  -2.919  1.00 59.70           C  
ATOM   1027  CG  PRO A 136       9.752 -26.443  -1.779  1.00 60.21           C  
ATOM   1028  CD  PRO A 136      10.833 -25.669  -2.485  1.00 59.80           C  
ATOM   1029  N   GLU A 137       9.197 -28.191  -6.091  1.00 61.74           N  
ATOM   1030  CA  GLU A 137       8.569 -28.193  -7.414  1.00 62.37           C  
ATOM   1031  C   GLU A 137       7.075 -28.431  -7.263  1.00 63.16           C  
ATOM   1032  O   GLU A 137       6.626 -29.104  -6.345  1.00 64.35           O  
ATOM   1033  CB  GLU A 137       9.146 -29.310  -8.279  1.00 62.54           C  
ATOM   1034  CG  GLU A 137      10.657 -29.249  -8.456  1.00 63.87           C  
ATOM   1035  CD  GLU A 137      11.166 -30.422  -9.279  1.00 65.88           C  
ATOM   1036  OE1 GLU A 137      10.397 -30.958 -10.164  1.00 65.61           O  
ATOM   1037  OE2 GLU A 137      12.352 -30.876  -9.090  1.00 67.71           O  
ATOM   1038  N   ARG A 138       6.336 -27.875  -8.166  1.00 20.00           N  
ATOM   1039  CA  ARG A 138       4.881 -28.014  -8.181  1.00 20.00           C  
ATOM   1040  C   ARG A 138       4.553 -29.482  -8.487  1.00 20.00           C  
ATOM   1041  O   ARG A 138       5.152 -30.109  -9.351  1.00 20.00           O  
ATOM   1042  CB  ARG A 138       4.326 -27.093  -9.261  1.00 20.00           C  
ATOM   1043  CG  ARG A 138       4.505 -27.662 -10.668  1.00 20.00           C  
ATOM   1044  CD  ARG A 138       3.937 -26.753 -11.755  1.00 20.00           C  
ATOM   1045  NE  ARG A 138       4.038 -27.335 -13.099  1.00 20.00           N  
ATOM   1046  CZ  ARG A 138       3.610 -26.726 -14.212  1.00 20.00           C  
ATOM   1047  NH1 ARG A 138       3.047 -25.512 -14.161  1.00 20.00           N  
ATOM   1048  NH2 ARG A 138       3.702 -27.257 -15.439  1.00 20.00           N  
ATOM   1049  N   CYS A 139       3.603 -30.062  -7.786  1.00 59.82           N  
ATOM   1050  CA  CYS A 139       3.267 -31.478  -8.044  1.00 58.59           C  
ATOM   1051  C   CYS A 139       1.864 -31.821  -7.546  1.00 57.51           C  
ATOM   1052  O   CYS A 139       1.340 -31.200  -6.621  1.00 56.66           O  
ATOM   1053  CB  CYS A 139       4.291 -32.400  -7.346  1.00 58.00           C  
ATOM   1054  SG  CYS A 139       4.210 -32.359  -5.487  1.00 58.26           S  
ATOM   1055  N   ASP A 140       1.251 -32.774  -8.273  1.00 57.05           N  
ATOM   1056  CA  ASP A 140      -0.120 -33.176  -7.971  1.00 57.14           C  
ATOM   1057  C   ASP A 140      -0.213 -34.208  -6.862  1.00 56.83           C  
ATOM   1058  O   ASP A 140      -1.202 -34.255  -6.130  1.00 56.05           O  
ATOM   1059  CB  ASP A 140      -0.777 -33.723  -9.226  1.00 58.36           C  
ATOM   1060  CG  ASP A 140      -0.539 -32.839 -10.411  1.00 59.48           C  
ATOM   1061  OD1 ASP A 140      -1.014 -31.683 -10.380  1.00 59.66           O  
ATOM   1062  OD2 ASP A 140       0.135 -33.295 -11.360  1.00 59.99           O  
ATOM   1063  N   THR A 141       0.798 -35.061  -6.760  1.00 55.16           N  
ATOM   1064  CA  THR A 141       0.809 -36.046  -5.698  1.00 54.89           C  
ATOM   1065  C   THR A 141       2.224 -36.033  -5.158  1.00 52.63           C  
ATOM   1066  O   THR A 141       3.186 -36.002  -5.925  1.00 51.27           O  
ATOM   1067  CB  THR A 141       0.421 -37.466  -6.200  1.00 56.42           C  
ATOM   1068  OG1 THR A 141       1.558 -38.104  -6.782  1.00 61.03           O  
ATOM   1069  CG2 THR A 141      -0.687 -37.378  -7.244  1.00 54.57           C  
ATOM   1070  N   LEU A 142       2.343 -36.003  -3.835  1.00 50.94           N  
ATOM   1071  CA  LEU A 142       3.638 -35.982  -3.187  1.00 48.91           C  
ATOM   1072  C   LEU A 142       3.800 -37.198  -2.294  1.00 48.07           C  
ATOM   1073  O   LEU A 142       3.014 -37.427  -1.383  1.00 48.23           O  
ATOM   1074  CB  LEU A 142       3.800 -34.713  -2.350  1.00 49.46           C  
ATOM   1075  CG  LEU A 142       5.098 -34.674  -1.535  1.00 50.96           C  
ATOM   1076  CD1 LEU A 142       6.273 -34.413  -2.461  1.00 50.29           C  
ATOM   1077  CD2 LEU A 142       5.009 -33.589  -0.478  1.00 53.98           C  
ATOM   1078  N   LEU A 143       4.836 -37.975  -2.567  1.00 48.14           N  
ATOM   1079  CA  LEU A 143       5.137 -39.175  -1.800  1.00 47.26           C  
ATOM   1080  C   LEU A 143       6.465 -38.950  -1.105  1.00 48.71           C  
ATOM   1081  O   LEU A 143       7.373 -38.325  -1.667  1.00 49.28           O  
ATOM   1082  CB  LEU A 143       5.282 -40.378  -2.726  1.00 44.80           C  
ATOM   1083  CG  LEU A 143       4.171 -40.599  -3.750  1.00 42.33           C  
ATOM   1084  CD1 LEU A 143       4.544 -41.769  -4.646  1.00 39.55           C  
ATOM   1085  CD2 LEU A 143       2.861 -40.852  -3.023  1.00 38.75           C  
ATOM   1086  N   CYS A 144       6.578 -39.454   0.117  1.00 48.02           N  
ATOM   1087  CA  CYS A 144       7.812 -39.327   0.870  1.00 48.43           C  
ATOM   1088  C   CYS A 144       7.921 -40.514   1.820  1.00 48.09           C  
ATOM   1089  O   CYS A 144       7.050 -40.732   2.656  1.00 48.09           O  
ATOM   1090  CB  CYS A 144       7.838 -38.009   1.647  1.00 49.35           C  
ATOM   1091  SG  CYS A 144       9.476 -37.624   2.336  1.00 51.34           S  
ATOM   1092  N   ASP A 145       8.999 -41.273   1.680  1.00 47.56           N  
ATOM   1093  CA  ASP A 145       9.230 -42.451   2.497  1.00 48.65           C  
ATOM   1094  C   ASP A 145      10.536 -42.305   3.294  1.00 50.25           C  
ATOM   1095  O   ASP A 145      11.230 -43.288   3.552  1.00 48.83           O  
ATOM   1096  CB  ASP A 145       9.312 -43.665   1.576  1.00 47.68           C  
ATOM   1097  CG  ASP A 145       9.016 -44.963   2.289  1.00 49.32           C  
ATOM   1098  OD1 ASP A 145       9.275 -46.016   1.679  1.00 50.64           O  
ATOM   1099  OD2 ASP A 145       8.517 -44.943   3.441  1.00 48.25           O  
ATOM   1100  N   ILE A 146      10.865 -41.075   3.680  1.00 53.00           N  
ATOM   1101  CA  ILE A 146      12.101 -40.807   4.419  1.00 55.06           C  
ATOM   1102  C   ILE A 146      11.947 -40.895   5.933  1.00 55.42           C  
ATOM   1103  O   ILE A 146      10.941 -40.455   6.486  1.00 55.50           O  
ATOM   1104  CB  ILE A 146      12.666 -39.403   4.076  1.00 55.96           C  
ATOM   1105  CG1 ILE A 146      13.043 -39.343   2.599  1.00 54.87           C  
ATOM   1106  CG2 ILE A 146      13.895 -39.090   4.958  1.00 56.00           C  
ATOM   1107  CD1 ILE A 146      13.462 -37.962   2.148  1.00 55.47           C  
ATOM   1108  N   GLY A 147      12.961 -41.453   6.590  1.00 56.18           N  
ATOM   1109  CA  GLY A 147      12.929 -41.585   8.036  1.00 58.08           C  
ATOM   1110  C   GLY A 147      13.811 -42.697   8.579  1.00 58.68           C  
ATOM   1111  O   GLY A 147      13.432 -43.864   8.559  1.00 58.87           O  
ATOM   1112  N   GLU A 148      14.990 -42.329   9.071  1.00 59.93           N  
ATOM   1113  CA  GLU A 148      15.941 -43.289   9.625  1.00 61.41           C  
ATOM   1114  C   GLU A 148      15.619 -43.569  11.104  1.00 59.55           C  
ATOM   1115  O   GLU A 148      15.521 -42.644  11.910  1.00 58.51           O  
ATOM   1116  CB  GLU A 148      17.350 -42.723   9.481  1.00 65.92           C  
ATOM   1117  CG  GLU A 148      18.451 -43.739   9.658  1.00 74.49           C  
ATOM   1118  CD  GLU A 148      19.824 -43.093   9.696  1.00 79.86           C  
ATOM   1119  OE1 GLU A 148      20.026 -42.185  10.538  1.00 83.01           O  
ATOM   1120  OE2 GLU A 148      20.699 -43.493   8.891  1.00 82.74           O  
ATOM   1121  N   SER A 149      15.460 -44.838  11.470  1.00 57.90           N  
ATOM   1122  CA  SER A 149      15.119 -45.162  12.855  1.00 56.92           C  
ATOM   1123  C   SER A 149      16.315 -45.156  13.806  1.00 56.99           C  
ATOM   1124  O   SER A 149      17.426 -45.534  13.428  1.00 56.71           O  
ATOM   1125  CB  SER A 149      14.415 -46.517  12.938  1.00 54.52           C  
ATOM   1126  OG  SER A 149      15.359 -47.561  13.004  1.00 54.44           O  
ATOM   1127  N   SER A 150      16.062 -44.728  15.045  1.00 56.62           N  
ATOM   1128  CA  SER A 150      17.087 -44.650  16.086  1.00 56.55           C  
ATOM   1129  C   SER A 150      16.601 -45.211  17.414  1.00 55.15           C  
ATOM   1130  O   SER A 150      15.440 -45.041  17.792  1.00 54.64           O  
ATOM   1131  CB  SER A 150      17.522 -43.191  16.316  1.00 57.75           C  
ATOM   1132  OG  SER A 150      18.456 -43.097  17.386  1.00 59.23           O  
ATOM   1133  N   PRO A 151      17.496 -45.890  18.142  1.00 54.33           N  
ATOM   1134  CA  PRO A 151      17.117 -46.455  19.439  1.00 52.94           C  
ATOM   1135  C   PRO A 151      16.629 -45.341  20.363  1.00 52.80           C  
ATOM   1136  O   PRO A 151      15.875 -45.587  21.300  1.00 52.39           O  
ATOM   1137  CB  PRO A 151      18.415 -47.088  19.933  1.00 51.79           C  
ATOM   1138  CG  PRO A 151      19.048 -47.559  18.664  1.00 54.57           C  
ATOM   1139  CD  PRO A 151      18.821 -46.380  17.716  1.00 54.84           C  
ATOM   1140  N   ASN A 152      17.057 -44.114  20.079  1.00 52.27           N  
ATOM   1141  CA  ASN A 152      16.682 -42.951  20.876  1.00 52.98           C  
ATOM   1142  C   ASN A 152      15.470 -42.241  20.263  1.00 52.42           C  
ATOM   1143  O   ASN A 152      15.574 -41.591  19.226  1.00 53.25           O  
ATOM   1144  CB  ASN A 152      17.869 -41.984  20.956  1.00 55.98           C  
ATOM   1145  CG  ASN A 152      17.575 -40.749  21.798  1.00 57.45           C  
ATOM   1146  OD1 ASN A 152      16.487 -40.172  21.727  1.00 58.49           O  
ATOM   1147  ND2 ASN A 152      18.556 -40.327  22.584  1.00 57.64           N  
ATOM   1148  N   PRO A 153      14.307 -42.341  20.914  1.00 51.16           N  
ATOM   1149  CA  PRO A 153      13.077 -41.715  20.428  1.00 51.25           C  
ATOM   1150  C   PRO A 153      13.090 -40.198  20.244  1.00 51.93           C  
ATOM   1151  O   PRO A 153      12.248 -39.658  19.524  1.00 53.41           O  
ATOM   1152  CB  PRO A 153      12.030 -42.179  21.435  1.00 49.95           C  
ATOM   1153  CG  PRO A 153      12.833 -42.363  22.678  1.00 51.39           C  
ATOM   1154  CD  PRO A 153      14.069 -43.047  22.180  1.00 50.74           C  
ATOM   1155  N   THR A 154      14.023 -39.499  20.878  1.00 52.81           N  
ATOM   1156  CA  THR A 154      14.077 -38.046  20.697  1.00 54.31           C  
ATOM   1157  C   THR A 154      14.805 -37.755  19.384  1.00 53.70           C  
ATOM   1158  O   THR A 154      14.501 -36.791  18.682  1.00 52.31           O  
ATOM   1159  CB  THR A 154      14.788 -37.336  21.876  1.00 55.79           C  
ATOM   1160  OG1 THR A 154      16.177 -37.673  21.879  1.00 58.87           O  
ATOM   1161  CG2 THR A 154      14.160 -37.760  23.201  1.00 55.02           C  
ATOM   1162  N   VAL A 155      15.763 -38.608  19.049  1.00 54.31           N  
ATOM   1163  CA  VAL A 155      16.482 -38.468  17.794  1.00 54.87           C  
ATOM   1164  C   VAL A 155      15.463 -38.658  16.661  1.00 56.10           C  
ATOM   1165  O   VAL A 155      15.437 -37.895  15.693  1.00 56.86           O  
ATOM   1166  CB  VAL A 155      17.575 -39.541  17.658  1.00 55.17           C  
ATOM   1167  CG1 VAL A 155      18.192 -39.466  16.281  1.00 54.65           C  
ATOM   1168  CG2 VAL A 155      18.635 -39.361  18.739  1.00 52.99           C  
ATOM   1169  N   GLU A 156      14.609 -39.671  16.785  1.00 55.95           N  
ATOM   1170  CA  GLU A 156      13.611 -39.919  15.752  1.00 56.00           C  
ATOM   1171  C   GLU A 156      12.630 -38.763  15.628  1.00 57.04           C  
ATOM   1172  O   GLU A 156      12.279 -38.354  14.520  1.00 58.93           O  
ATOM   1173  CB  GLU A 156      12.845 -41.205  16.039  1.00 54.90           C  
ATOM   1174  CG  GLU A 156      13.727 -42.424  16.195  1.00 53.50           C  
ATOM   1175  CD  GLU A 156      12.911 -43.694  16.285  1.00 53.04           C  
ATOM   1176  OE1 GLU A 156      11.887 -43.677  17.003  1.00 52.52           O  
ATOM   1177  OE2 GLU A 156      13.293 -44.702  15.645  1.00 49.72           O  
ATOM   1178  N   ALA A 157      12.181 -38.242  16.765  1.00 57.74           N  
ATOM   1179  CA  ALA A 157      11.246 -37.121  16.775  1.00 58.05           C  
ATOM   1180  C   ALA A 157      11.769 -35.953  15.925  1.00 59.26           C  
ATOM   1181  O   ALA A 157      11.001 -35.265  15.243  1.00 59.05           O  
ATOM   1182  CB  ALA A 157      11.024 -36.667  18.200  1.00 56.93           C  
ATOM   1183  N   GLY A 158      13.084 -35.740  15.972  1.00 60.18           N  
ATOM   1184  CA  GLY A 158      13.694 -34.667  15.211  1.00 59.66           C  
ATOM   1185  C   GLY A 158      13.594 -34.997  13.746  1.00 59.95           C  
ATOM   1186  O   GLY A 158      13.103 -34.195  12.951  1.00 61.03           O  
ATOM   1187  N   ARG A 159      14.053 -36.193  13.393  1.00 60.81           N  
ATOM   1188  CA  ARG A 159      14.007 -36.664  12.013  1.00 60.19           C  
ATOM   1189  C   ARG A 159      12.582 -36.587  11.452  1.00 60.11           C  
ATOM   1190  O   ARG A 159      12.378 -36.150  10.316  1.00 60.12           O  
ATOM   1191  CB  ARG A 159      14.527 -38.104  11.932  1.00 60.00           C  
ATOM   1192  CG  ARG A 159      16.011 -38.236  12.257  1.00 61.06           C  
ATOM   1193  CD  ARG A 159      16.520 -39.690  12.242  1.00 60.64           C  
ATOM   1194  NE  ARG A 159      17.963 -39.754  12.490  1.00 60.93           N  
ATOM   1195  CZ  ARG A 159      18.645 -40.867  12.755  1.00 61.72           C  
ATOM   1196  NH1 ARG A 159      19.952 -40.802  12.961  1.00 62.09           N  
ATOM   1197  NH2 ARG A 159      18.033 -42.045  12.824  1.00 62.23           N  
ATOM   1198  N   THR A 160      11.596 -36.996  12.247  1.00 58.97           N  
ATOM   1199  CA  THR A 160      10.210 -36.954  11.795  1.00 58.57           C  
ATOM   1200  C   THR A 160       9.783 -35.529  11.444  1.00 59.05           C  
ATOM   1201  O   THR A 160       9.232 -35.286  10.372  1.00 58.48           O  
ATOM   1202  CB  THR A 160       9.260 -37.518  12.859  1.00 58.29           C  
ATOM   1203  OG1 THR A 160       9.548 -38.906  13.061  1.00 58.60           O  
ATOM   1204  CG2 THR A 160       7.813 -37.367  12.423  1.00 57.70           C  
ATOM   1205  N   LEU A 161      10.044 -34.585  12.344  1.00 60.48           N  
ATOM   1206  CA  LEU A 161       9.680 -33.188  12.104  1.00 60.73           C  
ATOM   1207  C   LEU A 161      10.360 -32.645  10.847  1.00 60.80           C  
ATOM   1208  O   LEU A 161       9.721 -31.985  10.030  1.00 61.32           O  
ATOM   1209  CB  LEU A 161      10.062 -32.335  13.309  1.00 61.11           C  
ATOM   1210  CG  LEU A 161       9.397 -32.772  14.609  1.00 60.70           C  
ATOM   1211  CD1 LEU A 161      10.145 -32.181  15.781  1.00 62.08           C  
ATOM   1212  CD2 LEU A 161       7.947 -32.353  14.611  1.00 59.62           C  
ATOM   1213  N   ARG A 162      11.651 -32.918  10.686  1.00 60.45           N  
ATOM   1214  CA  ARG A 162      12.343 -32.441   9.494  1.00 62.34           C  
ATOM   1215  C   ARG A 162      11.540 -32.822   8.247  1.00 62.72           C  
ATOM   1216  O   ARG A 162      11.382 -32.021   7.317  1.00 63.30           O  
ATOM   1217  CB  ARG A 162      13.747 -33.040   9.388  1.00 62.08           C  
ATOM   1218  CG  ARG A 162      14.793 -32.379  10.270  1.00 62.01           C  
ATOM   1219  CD  ARG A 162      16.202 -32.726   9.787  1.00 62.89           C  
ATOM   1220  NE  ARG A 162      16.569 -32.015   8.561  1.00 63.16           N  
ATOM   1221  CZ  ARG A 162      17.669 -32.258   7.847  1.00 63.14           C  
ATOM   1222  NH1 ARG A 162      18.520 -33.202   8.224  1.00 63.19           N  
ATOM   1223  NH2 ARG A 162      17.932 -31.544   6.760  1.00 63.59           N  
ATOM   1224  N   VAL A 163      11.029 -34.049   8.249  1.00 61.91           N  
ATOM   1225  CA  VAL A 163      10.244 -34.573   7.140  1.00 60.69           C  
ATOM   1226  C   VAL A 163       8.887 -33.888   7.000  1.00 60.35           C  
ATOM   1227  O   VAL A 163       8.448 -33.582   5.883  1.00 60.41           O  
ATOM   1228  CB  VAL A 163      10.039 -36.102   7.294  1.00 60.04           C  
ATOM   1229  CG1 VAL A 163       8.865 -36.575   6.455  1.00 60.40           C  
ATOM   1230  CG2 VAL A 163      11.300 -36.829   6.869  1.00 58.37           C  
ATOM   1231  N   LEU A 164       8.218 -33.656   8.123  1.00 59.85           N  
ATOM   1232  CA  LEU A 164       6.911 -33.008   8.088  1.00 60.54           C  
ATOM   1233  C   LEU A 164       7.042 -31.591   7.541  1.00 61.91           C  
ATOM   1234  O   LEU A 164       6.238 -31.153   6.705  1.00 61.37           O  
ATOM   1235  CB  LEU A 164       6.284 -32.978   9.484  1.00 58.43           C  
ATOM   1236  CG  LEU A 164       5.915 -34.354  10.048  1.00 57.94           C  
ATOM   1237  CD1 LEU A 164       5.310 -34.197  11.426  1.00 58.45           C  
ATOM   1238  CD2 LEU A 164       4.927 -35.045   9.123  1.00 56.68           C  
ATOM   1239  N   ASN A 165       8.064 -30.875   8.003  1.00 62.65           N  
ATOM   1240  CA  ASN A 165       8.275 -29.515   7.534  1.00 62.92           C  
ATOM   1241  C   ASN A 165       8.619 -29.569   6.066  1.00 62.29           C  
ATOM   1242  O   ASN A 165       8.161 -28.741   5.281  1.00 63.79           O  
ATOM   1243  CB  ASN A 165       9.393 -28.833   8.317  1.00 63.81           C  
ATOM   1244  CG  ASN A 165       9.008 -28.576   9.758  1.00 64.73           C  
ATOM   1245  OD1 ASN A 165       7.945 -28.003  10.040  1.00 63.96           O  
ATOM   1246  ND2 ASN A 165       9.870 -28.996  10.685  1.00 65.58           N  
ATOM   1247  N   LEU A 166       9.414 -30.563   5.694  1.00 61.18           N  
ATOM   1248  CA  LEU A 166       9.806 -30.742   4.304  1.00 60.09           C  
ATOM   1249  C   LEU A 166       8.545 -30.809   3.439  1.00 59.92           C  
ATOM   1250  O   LEU A 166       8.336 -29.987   2.547  1.00 59.19           O  
ATOM   1251  CB  LEU A 166      10.593 -32.046   4.146  1.00 58.50           C  
ATOM   1252  CG  LEU A 166      11.591 -32.203   2.991  1.00 58.27           C  
ATOM   1253  CD1 LEU A 166      11.964 -33.682   2.875  1.00 57.14           C  
ATOM   1254  CD2 LEU A 166      11.014 -31.708   1.686  1.00 54.82           C  
ATOM   1255  N   VAL A 167       7.691 -31.782   3.729  1.00 60.79           N  
ATOM   1256  CA  VAL A 167       6.481 -31.970   2.941  1.00 61.88           C  
ATOM   1257  C   VAL A 167       5.517 -30.789   2.970  1.00 62.74           C  
ATOM   1258  O   VAL A 167       4.877 -30.484   1.962  1.00 61.86           O  
ATOM   1259  CB  VAL A 167       5.733 -33.262   3.364  1.00 60.98           C  
ATOM   1260  CG1 VAL A 167       6.733 -34.404   3.484  1.00 59.79           C  
ATOM   1261  CG2 VAL A 167       4.983 -33.046   4.672  1.00 60.47           C  
ATOM   1262  N   GLU A 168       5.408 -30.116   4.108  1.00 63.65           N  
ATOM   1263  CA  GLU A 168       4.497 -28.985   4.177  1.00 65.97           C  
ATOM   1264  C   GLU A 168       4.871 -27.988   3.081  1.00 66.88           C  
ATOM   1265  O   GLU A 168       4.010 -27.305   2.512  1.00 67.35           O  
ATOM   1266  CB  GLU A 168       4.578 -28.305   5.547  1.00 67.31           C  
ATOM   1267  CG  GLU A 168       3.503 -27.237   5.749  1.00 70.36           C  
ATOM   1268  CD  GLU A 168       3.442 -26.714   7.176  1.00 72.03           C  
ATOM   1269  OE1 GLU A 168       2.481 -25.982   7.503  1.00 74.00           O  
ATOM   1270  OE2 GLU A 168       4.354 -27.029   7.971  1.00 73.51           O  
ATOM   1271  N   ASN A 169       6.166 -27.927   2.785  1.00 66.48           N  
ATOM   1272  CA  ASN A 169       6.703 -27.024   1.777  1.00 65.36           C  
ATOM   1273  C   ASN A 169       6.382 -27.443   0.349  1.00 64.76           C  
ATOM   1274  O   ASN A 169       6.524 -26.643  -0.582  1.00 64.81           O  
ATOM   1275  CB  ASN A 169       8.217 -26.925   1.941  1.00 67.28           C  
ATOM   1276  CG  ASN A 169       8.618 -26.108   3.150  1.00 68.91           C  
ATOM   1277  OD1 ASN A 169       7.860 -25.988   4.115  1.00 70.02           O  
ATOM   1278  ND2 ASN A 169       9.823 -25.548   3.110  1.00 69.97           N  
ATOM   1279  N   TRP A 170       5.967 -28.697   0.173  1.00 62.62           N  
ATOM   1280  CA  TRP A 170       5.643 -29.207  -1.155  1.00 59.90           C  
ATOM   1281  C   TRP A 170       4.145 -29.421  -1.365  1.00 61.80           C  
ATOM   1282  O   TRP A 170       3.702 -29.687  -2.486  1.00 63.43           O  
ATOM   1283  CB  TRP A 170       6.378 -30.527  -1.420  1.00 55.51           C  
ATOM   1284  CG  TRP A 170       7.869 -30.401  -1.565  1.00 50.88           C  
ATOM   1285  CD1 TRP A 170       8.756 -30.009  -0.604  1.00 49.53           C  
ATOM   1286  CD2 TRP A 170       8.648 -30.684  -2.735  1.00 47.49           C  
ATOM   1287  NE1 TRP A 170      10.036 -30.033  -1.100  1.00 46.70           N  
ATOM   1288  CE2 TRP A 170      10.000 -30.443  -2.405  1.00 45.83           C  
ATOM   1289  CE3 TRP A 170       8.334 -31.118  -4.031  1.00 47.64           C  
ATOM   1290  CZ2 TRP A 170      11.040 -30.619  -3.321  1.00 44.25           C  
ATOM   1291  CZ3 TRP A 170       9.372 -31.296  -4.947  1.00 47.20           C  
ATOM   1292  CH2 TRP A 170      10.713 -31.045  -4.580  1.00 45.05           C  
ATOM   1293  N   LEU A 171       3.362 -29.302  -0.298  1.00 63.33           N  
ATOM   1294  CA  LEU A 171       1.917 -29.509  -0.401  1.00 64.15           C  
ATOM   1295  C   LEU A 171       1.157 -28.247  -0.783  1.00 65.75           C  
ATOM   1296  O   LEU A 171       1.386 -27.176  -0.214  1.00 65.82           O  
ATOM   1297  CB  LEU A 171       1.350 -30.037   0.923  1.00 62.00           C  
ATOM   1298  CG  LEU A 171       1.805 -31.394   1.463  1.00 60.10           C  
ATOM   1299  CD1 LEU A 171       0.953 -31.744   2.662  1.00 59.44           C  
ATOM   1300  CD2 LEU A 171       1.673 -32.469   0.393  1.00 58.61           C  
ATOM   1301  N   SER A 172       0.237 -28.374  -1.734  1.00 66.71           N  
ATOM   1302  CA  SER A 172      -0.547 -27.221  -2.141  1.00 69.08           C  
ATOM   1303  C   SER A 172      -2.053 -27.468  -2.081  1.00 70.05           C  
ATOM   1304  O   SER A 172      -2.581 -27.902  -1.057  1.00 70.18           O  
ATOM   1305  CB  SER A 172      -0.151 -26.778  -3.548  1.00 68.86           C  
ATOM   1306  OG  SER A 172      -0.555 -27.741  -4.506  1.00 73.19           O  
ATOM   1307  N   ASN A 173      -2.732 -27.171  -3.186  1.00 72.59           N  
ATOM   1308  CA  ASN A 173      -4.182 -27.322  -3.309  1.00 73.46           C  
ATOM   1309  C   ASN A 173      -4.747 -28.604  -2.713  1.00 72.58           C  
ATOM   1310  O   ASN A 173      -4.897 -28.746  -1.496  1.00 71.89           O  
ATOM   1311  CB  ASN A 173      -4.612 -27.239  -4.792  1.00 75.98           C  
ATOM   1312  CG  ASN A 173      -3.437 -27.389  -5.772  1.00 77.42           C  
ATOM   1313  OD1 ASN A 173      -2.656 -26.455  -5.962  1.00 79.13           O  
ATOM   1314  ND2 ASN A 173      -3.315 -28.562  -6.393  1.00 75.91           N  
ATOM   1315  N   ASN A 174      -5.087 -29.529  -3.597  1.00 70.89           N  
ATOM   1316  CA  ASN A 174      -5.647 -30.799  -3.184  1.00 70.25           C  
ATOM   1317  C   ASN A 174      -4.626 -31.839  -3.584  1.00 67.63           C  
ATOM   1318  O   ASN A 174      -4.950 -32.861  -4.198  1.00 68.34           O  
ATOM   1319  CB  ASN A 174      -6.978 -31.041  -3.896  1.00 72.50           C  
ATOM   1320  CG  ASN A 174      -7.811 -29.771  -4.014  1.00 73.99           C  
ATOM   1321  OD1 ASN A 174      -7.600 -28.959  -4.919  1.00 75.39           O  
ATOM   1322  ND2 ASN A 174      -8.749 -29.586  -3.087  1.00 73.12           N  
ATOM   1323  N   THR A 175      -3.378 -31.546  -3.237  1.00 63.50           N  
ATOM   1324  CA  THR A 175      -2.269 -32.429  -3.536  1.00 60.14           C  
ATOM   1325  C   THR A 175      -2.503 -33.788  -2.896  1.00 58.49           C  
ATOM   1326  O   THR A 175      -2.897 -33.873  -1.731  1.00 58.98           O  
ATOM   1327  CB  THR A 175      -0.956 -31.857  -2.980  1.00 59.14           C  
ATOM   1328  OG1 THR A 175      -0.757 -30.531  -3.481  1.00 60.26           O  
ATOM   1329  CG2 THR A 175       0.217 -32.722  -3.393  1.00 59.63           C  
ATOM   1330  N   GLN A 176      -2.275 -34.850  -3.660  1.00 56.85           N  
ATOM   1331  CA  GLN A 176      -2.423 -36.203  -3.143  1.00 54.90           C  
ATOM   1332  C   GLN A 176      -1.123 -36.506  -2.430  1.00 55.21           C  
ATOM   1333  O   GLN A 176      -0.052 -36.122  -2.900  1.00 54.99           O  
ATOM   1334  CB  GLN A 176      -2.617 -37.183  -4.287  1.00 54.89           C  
ATOM   1335  CG  GLN A 176      -4.044 -37.314  -4.751  1.00 56.71           C  
ATOM   1336  CD  GLN A 176      -4.905 -37.987  -3.710  1.00 56.89           C  
ATOM   1337  OE1 GLN A 176      -5.245 -37.395  -2.696  1.00 57.68           O  
ATOM   1338  NE2 GLN A 176      -5.244 -39.241  -3.949  1.00 59.16           N  
ATOM   1339  N   PHE A 177      -1.189 -37.182  -1.293  1.00 54.83           N  
ATOM   1340  CA  PHE A 177       0.048 -37.469  -0.592  1.00 54.60           C  
ATOM   1341  C   PHE A 177       0.065 -38.701   0.276  1.00 53.15           C  
ATOM   1342  O   PHE A 177      -0.964 -39.168   0.767  1.00 53.78           O  
ATOM   1343  CB  PHE A 177       0.458 -36.277   0.268  1.00 55.24           C  
ATOM   1344  CG  PHE A 177      -0.579 -35.875   1.265  1.00 56.43           C  
ATOM   1345  CD1 PHE A 177      -1.390 -34.775   1.028  1.00 57.29           C  
ATOM   1346  CD2 PHE A 177      -0.753 -36.597   2.442  1.00 57.47           C  
ATOM   1347  CE1 PHE A 177      -2.362 -34.392   1.949  1.00 58.38           C  
ATOM   1348  CE2 PHE A 177      -1.724 -36.223   3.374  1.00 58.48           C  
ATOM   1349  CZ  PHE A 177      -2.530 -35.116   3.125  1.00 59.30           C  
ATOM   1350  N   CYS A 178       1.278 -39.201   0.466  1.00 50.48           N  
ATOM   1351  CA  CYS A 178       1.544 -40.358   1.291  1.00 48.82           C  
ATOM   1352  C   CYS A 178       2.919 -40.103   1.888  1.00 47.62           C  
ATOM   1353  O   CYS A 178       3.924 -40.149   1.188  1.00 48.80           O  
ATOM   1354  CB  CYS A 178       1.567 -41.622   0.444  1.00 47.39           C  
ATOM   1355  SG  CYS A 178       1.754 -43.101   1.432  1.00 47.66           S  
ATOM   1356  N   VAL A 179       2.965 -39.829   3.181  1.00 46.55           N  
ATOM   1357  CA  VAL A 179       4.232 -39.540   3.816  1.00 45.52           C  
ATOM   1358  C   VAL A 179       4.483 -40.341   5.071  1.00 45.51           C  
ATOM   1359  O   VAL A 179       3.663 -40.380   5.988  1.00 46.19           O  
ATOM   1360  CB  VAL A 179       4.338 -38.040   4.151  1.00 47.03           C  
ATOM   1361  CG1 VAL A 179       5.642 -37.753   4.871  1.00 47.38           C  
ATOM   1362  CG2 VAL A 179       4.267 -37.227   2.870  1.00 46.57           C  
ATOM   1363  N   LYS A 180       5.640 -40.978   5.109  1.00 45.20           N  
ATOM   1364  CA  LYS A 180       6.018 -41.783   6.247  1.00 45.37           C  
ATOM   1365  C   LYS A 180       6.230 -40.894   7.453  1.00 47.08           C  
ATOM   1366  O   LYS A 180       6.822 -39.814   7.343  1.00 47.56           O  
ATOM   1367  CB  LYS A 180       7.305 -42.530   5.930  1.00 45.88           C  
ATOM   1368  CG  LYS A 180       7.885 -43.311   7.070  1.00 46.82           C  
ATOM   1369  CD  LYS A 180       9.177 -43.937   6.603  1.00 51.59           C  
ATOM   1370  CE  LYS A 180       9.895 -44.672   7.708  1.00 53.09           C  
ATOM   1371  NZ  LYS A 180      11.066 -45.400   7.142  1.00 56.56           N  
ATOM   1372  N   VAL A 181       5.730 -41.345   8.599  1.00 46.70           N  
ATOM   1373  CA  VAL A 181       5.893 -40.626   9.850  1.00 46.26           C  
ATOM   1374  C   VAL A 181       6.538 -41.656  10.764  1.00 47.18           C  
ATOM   1375  O   VAL A 181       5.864 -42.429  11.450  1.00 47.63           O  
ATOM   1376  CB  VAL A 181       4.534 -40.140  10.422  1.00 45.67           C  
ATOM   1377  CG1 VAL A 181       4.749 -39.290  11.677  1.00 42.54           C  
ATOM   1378  CG2 VAL A 181       3.801 -39.328   9.366  1.00 45.52           C  
ATOM   1379  N   LEU A 182       7.865 -41.661  10.720  1.00 47.37           N  
ATOM   1380  CA  LEU A 182       8.715 -42.571  11.477  1.00 47.74           C  
ATOM   1381  C   LEU A 182       8.308 -42.791  12.931  1.00 47.80           C  
ATOM   1382  O   LEU A 182       8.069 -43.921  13.359  1.00 46.73           O  
ATOM   1383  CB  LEU A 182      10.148 -42.050  11.414  1.00 47.35           C  
ATOM   1384  CG  LEU A 182      11.202 -42.785  12.233  1.00 45.70           C  
ATOM   1385  CD1 LEU A 182      11.295 -44.232  11.772  1.00 43.34           C  
ATOM   1386  CD2 LEU A 182      12.534 -42.064  12.077  1.00 45.14           C  
ATOM   1387  N   ASN A 183       8.259 -41.697  13.687  1.00 49.58           N  
ATOM   1388  CA  ASN A 183       7.884 -41.724  15.100  1.00 48.95           C  
ATOM   1389  C   ASN A 183       6.715 -40.755  15.272  1.00 49.86           C  
ATOM   1390  O   ASN A 183       6.910 -39.560  15.480  1.00 49.22           O  
ATOM   1391  CB  ASN A 183       9.066 -41.277  15.968  1.00 47.74           C  
ATOM   1392  CG  ASN A 183       8.802 -41.464  17.441  1.00 46.88           C  
ATOM   1393  OD1 ASN A 183       7.725 -41.123  17.944  1.00 45.60           O  
ATOM   1394  ND2 ASN A 183       9.784 -42.003  18.147  1.00 43.26           N  
ATOM   1395  N   PRO A 184       5.480 -41.266  15.175  1.00 51.51           N  
ATOM   1396  CA  PRO A 184       4.255 -40.466  15.307  1.00 52.20           C  
ATOM   1397  C   PRO A 184       3.756 -40.287  16.737  1.00 52.71           C  
ATOM   1398  O   PRO A 184       2.826 -39.513  16.979  1.00 52.01           O  
ATOM   1399  CB  PRO A 184       3.261 -41.249  14.461  1.00 52.33           C  
ATOM   1400  CG  PRO A 184       3.624 -42.655  14.817  1.00 53.12           C  
ATOM   1401  CD  PRO A 184       5.154 -42.651  14.781  1.00 51.60           C  
ATOM   1402  N   TYR A 185       4.456 -40.995  17.683  1.00 53.37           N  
ATOM   1403  CA  TYR A 185       3.935 -40.946  19.049  1.00 52.74           C  
ATOM   1404  C   TYR A 185       4.654 -39.876  19.905  1.00 53.77           C  
ATOM   1405  O   TYR A 185       4.139 -39.444  20.938  1.00 54.39           O  
ATOM   1406  CB  TYR A 185       4.077 -42.314  19.746  1.00 50.90           C  
ATOM   1407  CG  TYR A 185       5.491 -42.913  19.769  1.00 50.91           C  
ATOM   1408  CD1 TYR A 185       5.885 -43.835  18.786  1.00 50.20           C  
ATOM   1409  CD2 TYR A 185       6.389 -42.551  20.776  1.00 50.48           C  
ATOM   1410  CE1 TYR A 185       7.171 -44.399  18.827  1.00 49.55           C  
ATOM   1411  CE2 TYR A 185       7.669 -43.116  20.818  1.00 49.24           C  
ATOM   1412  CZ  TYR A 185       8.059 -44.040  19.849  1.00 50.93           C  
ATOM   1413  OH  TYR A 185       9.303 -44.597  19.911  1.00 52.32           O  
ATOM   1414  N   MET A 186       5.844 -39.437  19.490  1.00 54.49           N  
ATOM   1415  CA  MET A 186       6.569 -38.390  20.263  1.00 55.26           C  
ATOM   1416  C   MET A 186       5.769 -37.083  20.206  1.00 57.44           C  
ATOM   1417  O   MET A 186       5.314 -36.653  19.152  1.00 60.73           O  
ATOM   1418  CB  MET A 186       7.961 -38.139  19.723  1.00 54.37           C  
ATOM   1419  CG  MET A 186       8.972 -39.190  20.174  1.00 56.04           C  
ATOM   1420  SD  MET A 186       9.022 -39.417  21.932  1.00 55.89           S  
ATOM   1421  CE  MET A 186      10.451 -38.578  22.562  1.00 54.81           C  
ATOM   1422  N   PRO A 187       5.640 -36.417  21.312  1.00 20.00           N  
ATOM   1423  CA  PRO A 187       4.794 -35.256  21.447  1.00 20.00           C  
ATOM   1424  C   PRO A 187       5.288 -34.163  20.570  1.00 20.00           C  
ATOM   1425  O   PRO A 187       4.699 -33.277  20.055  1.00 20.00           O  
ATOM   1426  CB  PRO A 187       4.908 -34.868  22.865  1.00 20.00           C  
ATOM   1427  CG  PRO A 187       5.914 -35.801  23.489  1.00 20.00           C  
ATOM   1428  CD  PRO A 187       6.409 -36.743  22.458  1.00 20.00           C  
ATOM   1429  N   SER A 188       6.344 -33.956  20.232  1.00 59.52           N  
ATOM   1430  CA  SER A 188       6.391 -32.829  19.306  1.00 59.92           C  
ATOM   1431  C   SER A 188       5.742 -33.259  17.928  1.00 60.47           C  
ATOM   1432  O   SER A 188       5.019 -32.495  17.256  1.00 61.54           O  
ATOM   1433  CB  SER A 188       7.796 -32.417  19.099  1.00 58.99           C  
ATOM   1434  OG  SER A 188       8.608 -33.569  19.081  1.00 61.51           O  
ATOM   1435  N   VAL A 189       6.005 -34.494  17.515  1.00 60.02           N  
ATOM   1436  CA  VAL A 189       5.479 -35.001  16.233  1.00 59.11           C  
ATOM   1437  C   VAL A 189       3.955 -35.014  16.250  1.00 59.43           C  
ATOM   1438  O   VAL A 189       3.310 -34.634  15.261  1.00 58.16           O  
ATOM   1439  CB  VAL A 189       5.971 -36.414  15.951  1.00 58.12           C  
ATOM   1440  CG1 VAL A 189       5.272 -37.032  14.733  1.00 57.64           C  
ATOM   1441  CG2 VAL A 189       7.477 -36.458  15.668  1.00 56.49           C  
ATOM   1442  N   ILE A 190       3.367 -35.387  17.372  1.00 59.64           N  
ATOM   1443  CA  ILE A 190       1.916 -35.379  17.465  1.00 62.24           C  
ATOM   1444  C   ILE A 190       1.406 -33.964  17.273  1.00 62.68           C  
ATOM   1445  O   ILE A 190       0.462 -33.731  16.520  1.00 61.64           O  
ATOM   1446  CB  ILE A 190       1.450 -35.903  18.824  1.00 63.75           C  
ATOM   1447  CG1 ILE A 190       1.607 -37.420  18.850  1.00 65.03           C  
ATOM   1448  CG2 ILE A 190      -0.001 -35.499  19.086  1.00 63.93           C  
ATOM   1449  CD1 ILE A 190       1.238 -38.045  20.160  1.00 67.58           C  
ATOM   1450  N   GLU A 191       2.049 -33.021  17.958  1.00 64.58           N  
ATOM   1451  CA  GLU A 191       1.662 -31.625  17.869  1.00 65.79           C  
ATOM   1452  C   GLU A 191       1.688 -31.132  16.432  1.00 64.69           C  
ATOM   1453  O   GLU A 191       0.706 -30.554  15.954  1.00 65.15           O  
ATOM   1454  CB  GLU A 191       2.575 -30.750  18.730  1.00 68.90           C  
ATOM   1455  CG  GLU A 191       2.327 -29.252  18.522  1.00 74.19           C  
ATOM   1456  CD  GLU A 191       2.965 -28.367  19.588  1.00 77.06           C  
ATOM   1457  OE1 GLU A 191       4.203 -28.441  19.781  1.00 77.57           O  
ATOM   1458  OE2 GLU A 191       2.215 -27.587  20.226  1.00 78.53           O  
ATOM   1459  N   LYS A 192       2.801 -31.365  15.741  1.00 64.10           N  
ATOM   1460  CA  LYS A 192       2.929 -30.921  14.354  1.00 63.70           C  
ATOM   1461  C   LYS A 192       1.900 -31.567  13.441  1.00 62.82           C  
ATOM   1462  O   LYS A 192       1.306 -30.895  12.588  1.00 62.76           O  
ATOM   1463  CB  LYS A 192       4.329 -31.207  13.809  1.00 64.04           C  
ATOM   1464  CG  LYS A 192       4.551 -30.620  12.418  1.00 65.81           C  
ATOM   1465  CD  LYS A 192       3.998 -29.194  12.339  1.00 67.58           C  
ATOM   1466  CE  LYS A 192       4.139 -28.590  10.940  1.00 69.23           C  
ATOM   1467  NZ  LYS A 192       5.558 -28.285  10.590  1.00 67.38           N  
ATOM   1468  N   MET A 193       1.701 -32.871  13.621  1.00 60.80           N  
ATOM   1469  CA  MET A 193       0.738 -33.616  12.824  1.00 59.34           C  
ATOM   1470  C   MET A 193      -0.636 -33.002  12.935  1.00 58.94           C  
ATOM   1471  O   MET A 193      -1.365 -32.887  11.949  1.00 58.90           O  
ATOM   1472  CB  MET A 193       0.658 -35.075  13.282  1.00 58.29           C  
ATOM   1473  CG  MET A 193       1.668 -35.984  12.629  1.00 56.78           C  
ATOM   1474  SD  MET A 193       1.660 -35.809  10.838  1.00 59.06           S  
ATOM   1475  CE  MET A 193      -0.101 -36.002  10.477  1.00 54.90           C  
ATOM   1476  N   GLU A 194      -0.988 -32.617  14.151  1.00 60.01           N  
ATOM   1477  CA  GLU A 194      -2.287 -32.028  14.409  1.00 62.87           C  
ATOM   1478  C   GLU A 194      -2.467 -30.761  13.599  1.00 63.27           C  
ATOM   1479  O   GLU A 194      -3.538 -30.516  13.033  1.00 62.98           O  
ATOM   1480  CB  GLU A 194      -2.432 -31.768  15.904  1.00 64.25           C  
ATOM   1481  CG  GLU A 194      -2.415 -33.073  16.686  1.00 66.74           C  
ATOM   1482  CD  GLU A 194      -2.570 -32.889  18.170  1.00 68.61           C  
ATOM   1483  OE1 GLU A 194      -1.600 -32.437  18.819  1.00 71.34           O  
ATOM   1484  OE2 GLU A 194      -3.667 -33.201  18.685  1.00 69.18           O  
ATOM   1485  N   ALA A 195      -1.408 -29.962  13.532  1.00 63.33           N  
ATOM   1486  CA  ALA A 195      -1.445 -28.735  12.754  1.00 63.12           C  
ATOM   1487  C   ALA A 195      -1.703 -29.106  11.289  1.00 63.80           C  
ATOM   1488  O   ALA A 195      -2.683 -28.661  10.674  1.00 64.48           O  
ATOM   1489  CB  ALA A 195      -0.119 -28.006  12.884  1.00 62.67           C  
ATOM   1490  N   LEU A 196      -0.811 -29.935  10.747  1.00 63.55           N  
ATOM   1491  CA  LEU A 196      -0.889 -30.390   9.362  1.00 61.91           C  
ATOM   1492  C   LEU A 196      -2.240 -30.957   8.983  1.00 61.15           C  
ATOM   1493  O   LEU A 196      -2.794 -30.597   7.956  1.00 59.90           O  
ATOM   1494  CB  LEU A 196       0.182 -31.447   9.093  1.00 61.67           C  
ATOM   1495  CG  LEU A 196       1.628 -30.970   8.982  1.00 61.01           C  
ATOM   1496  CD1 LEU A 196       2.559 -32.162   8.781  1.00 58.69           C  
ATOM   1497  CD2 LEU A 196       1.728 -29.997   7.819  1.00 60.70           C  
ATOM   1498  N   GLN A 197      -2.757 -31.861   9.806  1.00 63.18           N  
ATOM   1499  CA  GLN A 197      -4.048 -32.487   9.537  1.00 65.92           C  
ATOM   1500  C   GLN A 197      -5.098 -31.393   9.423  1.00 67.66           C  
ATOM   1501  O   GLN A 197      -5.972 -31.422   8.544  1.00 67.48           O  
ATOM   1502  CB  GLN A 197      -4.434 -33.437  10.674  1.00 66.36           C  
ATOM   1503  CG  GLN A 197      -5.623 -34.338  10.351  1.00 67.00           C  
ATOM   1504  CD  GLN A 197      -6.145 -35.091  11.568  1.00 68.52           C  
ATOM   1505  OE1 GLN A 197      -6.857 -36.087  11.435  1.00 69.61           O  
ATOM   1506  NE2 GLN A 197      -5.802 -34.607  12.760  1.00 68.42           N  
ATOM   1507  N   ARG A 198      -4.991 -30.424  10.328  1.00 69.19           N  
ATOM   1508  CA  ARG A 198      -5.907 -29.292  10.375  1.00 69.92           C  
ATOM   1509  C   ARG A 198      -5.783 -28.505   9.076  1.00 69.53           C  
ATOM   1510  O   ARG A 198      -6.780 -28.076   8.499  1.00 69.08           O  
ATOM   1511  CB  ARG A 198      -5.549 -28.402  11.567  1.00 70.71           C  
ATOM   1512  CG  ARG A 198      -6.737 -27.808  12.311  1.00 71.69           C  
ATOM   1513  CD  ARG A 198      -6.458 -27.811  13.818  1.00 72.24           C  
ATOM   1514  NE  ARG A 198      -5.113 -27.325  14.125  1.00 71.55           N  
ATOM   1515  CZ  ARG A 198      -4.387 -27.733  15.165  1.00 71.97           C  
ATOM   1516  NH1 ARG A 198      -4.874 -28.641  16.011  1.00 70.85           N  
ATOM   1517  NH2 ARG A 198      -3.165 -27.242  15.355  1.00 71.28           N  
ATOM   1518  N   LYS A 199      -4.548 -28.355   8.610  1.00 69.80           N  
ATOM   1519  CA  LYS A 199      -4.255 -27.612   7.391  1.00 69.94           C  
ATOM   1520  C   LYS A 199      -4.460 -28.347   6.057  1.00 69.20           C  
ATOM   1521  O   LYS A 199      -4.891 -27.732   5.082  1.00 69.05           O  
ATOM   1522  CB  LYS A 199      -2.821 -27.086   7.466  1.00 71.29           C  
ATOM   1523  CG  LYS A 199      -2.413 -26.200   6.303  1.00 74.52           C  
ATOM   1524  CD  LYS A 199      -1.060 -25.531   6.575  1.00 77.55           C  
ATOM   1525  CE  LYS A 199      -0.666 -24.552   5.466  1.00 78.49           C  
ATOM   1526  NZ  LYS A 199       0.547 -23.758   5.823  1.00 79.03           N  
ATOM   1527  N   HIS A 200      -4.149 -29.646   6.001  1.00 68.63           N  
ATOM   1528  CA  HIS A 200      -4.296 -30.408   4.755  1.00 66.00           C  
ATOM   1529  C   HIS A 200      -5.142 -31.669   4.832  1.00 65.66           C  
ATOM   1530  O   HIS A 200      -5.225 -32.419   3.855  1.00 65.57           O  
ATOM   1531  CB  HIS A 200      -2.931 -30.794   4.201  1.00 65.32           C  
ATOM   1532  CG  HIS A 200      -2.072 -29.624   3.837  1.00 65.14           C  
ATOM   1533  ND1 HIS A 200      -1.284 -28.966   4.754  1.00 64.87           N  
ATOM   1534  CD2 HIS A 200      -1.872 -29.004   2.650  1.00 65.22           C  
ATOM   1535  CE1 HIS A 200      -0.630 -27.990   4.148  1.00 65.32           C  
ATOM   1536  NE2 HIS A 200      -0.969 -27.991   2.872  1.00 65.07           N  
ATOM   1537  N   GLY A 201      -5.766 -31.909   5.981  1.00 64.66           N  
ATOM   1538  CA  GLY A 201      -6.596 -33.092   6.129  1.00 63.28           C  
ATOM   1539  C   GLY A 201      -5.819 -34.397   6.154  1.00 62.97           C  
ATOM   1540  O   GLY A 201      -4.628 -34.423   6.464  1.00 62.19           O  
ATOM   1541  N   GLY A 202      -6.499 -35.487   5.815  1.00 62.54           N  
ATOM   1542  CA  GLY A 202      -5.854 -36.785   5.817  1.00 60.95           C  
ATOM   1543  C   GLY A 202      -5.774 -37.363   7.220  1.00 60.54           C  
ATOM   1544  O   GLY A 202      -6.275 -36.769   8.186  1.00 59.51           O  
ATOM   1545  N   ALA A 203      -5.155 -38.533   7.333  1.00 59.31           N  
ATOM   1546  CA  ALA A 203      -4.997 -39.187   8.626  1.00 57.49           C  
ATOM   1547  C   ALA A 203      -3.773 -40.097   8.630  1.00 56.19           C  
ATOM   1548  O   ALA A 203      -3.157 -40.346   7.589  1.00 55.15           O  
ATOM   1549  CB  ALA A 203      -6.231 -39.986   8.954  1.00 56.58           C  
ATOM   1550  N   LEU A 204      -3.414 -40.577   9.814  1.00 54.44           N  
ATOM   1551  CA  LEU A 204      -2.286 -41.481   9.946  1.00 52.00           C  
ATOM   1552  C   LEU A 204      -2.834 -42.899   9.862  1.00 51.48           C  
ATOM   1553  O   LEU A 204      -3.839 -43.228  10.508  1.00 51.69           O  
ATOM   1554  CB  LEU A 204      -1.595 -41.277  11.289  1.00 51.45           C  
ATOM   1555  CG  LEU A 204      -0.882 -39.937  11.451  1.00 52.84           C  
ATOM   1556  CD1 LEU A 204      -0.320 -39.837  12.869  1.00 52.87           C  
ATOM   1557  CD2 LEU A 204       0.235 -39.812  10.409  1.00 52.44           C  
ATOM   1558  N   VAL A 205      -2.191 -43.735   9.055  1.00 48.05           N  
ATOM   1559  CA  VAL A 205      -2.624 -45.117   8.908  1.00 44.92           C  
ATOM   1560  C   VAL A 205      -1.459 -46.086   9.055  1.00 44.12           C  
ATOM   1561  O   VAL A 205      -0.347 -45.814   8.607  1.00 43.97           O  
ATOM   1562  CB  VAL A 205      -3.284 -45.333   7.550  1.00 42.25           C  
ATOM   1563  CG1 VAL A 205      -3.705 -46.774   7.400  1.00 40.84           C  
ATOM   1564  CG2 VAL A 205      -4.473 -44.432   7.432  1.00 42.27           C  
ATOM   1565  N   ARG A 206      -1.715 -47.211   9.709  1.00 43.80           N  
ATOM   1566  CA  ARG A 206      -0.683 -48.232   9.902  1.00 43.24           C  
ATOM   1567  C   ARG A 206      -0.766 -49.217   8.733  1.00 40.81           C  
ATOM   1568  O   ARG A 206      -1.850 -49.671   8.384  1.00 41.02           O  
ATOM   1569  CB  ARG A 206      -0.918 -48.966  11.234  1.00 41.33           C  
ATOM   1570  CG  ARG A 206       0.069 -50.080  11.530  1.00 39.48           C  
ATOM   1571  CD  ARG A 206       1.463 -49.567  11.835  1.00 34.56           C  
ATOM   1572  NE  ARG A 206       2.344 -50.667  12.206  1.00 33.57           N  
ATOM   1573  CZ  ARG A 206       3.623 -50.536  12.542  1.00 35.53           C  
ATOM   1574  NH1 ARG A 206       4.182 -49.334  12.556  1.00 35.86           N  
ATOM   1575  NH2 ARG A 206       4.343 -51.610  12.858  1.00 33.35           N  
ATOM   1576  N   ASN A 207       0.369 -49.521   8.111  1.00 41.09           N  
ATOM   1577  CA  ASN A 207       0.401 -50.461   6.988  1.00 41.35           C  
ATOM   1578  C   ASN A 207       0.775 -51.830   7.554  1.00 38.60           C  
ATOM   1579  O   ASN A 207       1.827 -51.981   8.168  1.00 37.92           O  
ATOM   1580  CB  ASN A 207       1.436 -50.009   5.949  1.00 41.76           C  
ATOM   1581  CG  ASN A 207       1.363 -50.809   4.655  1.00 45.58           C  
ATOM   1582  OD1 ASN A 207       1.242 -50.240   3.557  1.00 46.48           O  
ATOM   1583  ND2 ASN A 207       1.444 -52.135   4.772  1.00 44.93           N  
ATOM   1584  N   PRO A 208      -0.087 -52.842   7.366  1.00 36.80           N  
ATOM   1585  CA  PRO A 208       0.173 -54.195   7.874  1.00 38.84           C  
ATOM   1586  C   PRO A 208       1.528 -54.776   7.471  1.00 38.43           C  
ATOM   1587  O   PRO A 208       2.039 -55.681   8.121  1.00 38.05           O  
ATOM   1588  CB  PRO A 208      -1.021 -55.004   7.346  1.00 37.15           C  
ATOM   1589  CG  PRO A 208      -1.453 -54.243   6.145  1.00 37.66           C  
ATOM   1590  CD  PRO A 208      -1.320 -52.813   6.562  1.00 39.04           C  
ATOM   1591  N   LEU A 209       2.117 -54.224   6.417  1.00 38.57           N  
ATOM   1592  CA  LEU A 209       3.415 -54.674   5.950  1.00 39.31           C  
ATOM   1593  C   LEU A 209       4.579 -54.067   6.745  1.00 40.37           C  
ATOM   1594  O   LEU A 209       5.710 -54.537   6.630  1.00 40.71           O  
ATOM   1595  CB  LEU A 209       3.557 -54.376   4.457  1.00 40.48           C  
ATOM   1596  CG  LEU A 209       2.600 -55.184   3.557  1.00 41.87           C  
ATOM   1597  CD1 LEU A 209       2.529 -54.579   2.170  1.00 39.60           C  
ATOM   1598  CD2 LEU A 209       3.047 -56.634   3.498  1.00 39.46           C  
ATOM   1599  N   SER A 210       4.319 -53.030   7.542  1.00 39.63           N  
ATOM   1600  CA  SER A 210       5.384 -52.443   8.364  1.00 40.38           C  
ATOM   1601  C   SER A 210       5.779 -53.507   9.393  1.00 40.18           C  
ATOM   1602  O   SER A 210       4.971 -54.355   9.743  1.00 40.93           O  
ATOM   1603  CB  SER A 210       4.895 -51.196   9.123  1.00 39.75           C  
ATOM   1604  OG  SER A 210       4.580 -50.113   8.270  1.00 41.19           O  
ATOM   1605  N   ARG A 211       7.010 -53.463   9.884  1.00 40.79           N  
ATOM   1606  CA  ARG A 211       7.450 -54.433  10.875  1.00 41.91           C  
ATOM   1607  C   ARG A 211       7.165 -53.927  12.281  1.00 43.59           C  
ATOM   1608  O   ARG A 211       7.010 -52.724  12.500  1.00 44.78           O  
ATOM   1609  CB  ARG A 211       8.946 -54.727  10.713  1.00 42.48           C  
ATOM   1610  CG  ARG A 211       9.266 -55.708   9.595  1.00 41.39           C  
ATOM   1611  CD  ARG A 211       8.625 -55.297   8.286  1.00 42.43           C  
ATOM   1612  NE  ARG A 211       8.954 -56.226   7.211  1.00 45.34           N  
ATOM   1613  CZ  ARG A 211      10.196 -56.473   6.805  1.00 45.39           C  
ATOM   1614  NH1 ARG A 211      11.209 -55.852   7.395  1.00 44.70           N  
ATOM   1615  NH2 ARG A 211      10.422 -57.327   5.812  1.00 43.33           N  
ATOM   1616  N   ASN A 212       7.093 -54.848  13.237  1.00 43.89           N  
ATOM   1617  CA  ASN A 212       6.808 -54.474  14.613  1.00 44.67           C  
ATOM   1618  C   ASN A 212       7.933 -53.635  15.243  1.00 46.10           C  
ATOM   1619  O   ASN A 212       7.718 -52.970  16.259  1.00 45.91           O  
ATOM   1620  CB  ASN A 212       6.530 -55.731  15.461  1.00 43.32           C  
ATOM   1621  CG  ASN A 212       5.323 -56.538  14.959  1.00 44.44           C  
ATOM   1622  OD1 ASN A 212       4.312 -55.971  14.504  1.00 41.10           O  
ATOM   1623  ND2 ASN A 212       5.420 -57.870  15.058  1.00 41.46           N  
ATOM   1624  N   SER A 213       9.119 -53.650  14.636  1.00 46.70           N  
ATOM   1625  CA  SER A 213      10.267 -52.905  15.159  1.00 46.79           C  
ATOM   1626  C   SER A 213      10.214 -51.400  14.884  1.00 46.95           C  
ATOM   1627  O   SER A 213      11.131 -50.657  15.236  1.00 46.16           O  
ATOM   1628  CB  SER A 213      11.551 -53.483  14.579  1.00 47.99           C  
ATOM   1629  OG  SER A 213      11.409 -53.667  13.186  1.00 50.78           O  
ATOM   1630  N   THR A 214       9.137 -50.955  14.254  1.00 47.32           N  
ATOM   1631  CA  THR A 214       8.963 -49.544  13.949  1.00 46.24           C  
ATOM   1632  C   THR A 214       7.514 -49.191  14.222  1.00 46.46           C  
ATOM   1633  O   THR A 214       6.618 -49.976  13.915  1.00 46.89           O  
ATOM   1634  CB  THR A 214       9.307 -49.230  12.464  1.00 45.48           C  
ATOM   1635  OG1 THR A 214       9.003 -47.861  12.172  1.00 45.08           O  
ATOM   1636  CG2 THR A 214       8.523 -50.122  11.521  1.00 42.27           C  
ATOM   1637  N   HIS A 215       7.298 -48.025  14.822  1.00 46.17           N  
ATOM   1638  CA  HIS A 215       5.961 -47.547  15.137  1.00 45.59           C  
ATOM   1639  C   HIS A 215       5.562 -46.603  14.007  1.00 45.85           C  
ATOM   1640  O   HIS A 215       4.719 -45.718  14.174  1.00 46.09           O  
ATOM   1641  CB  HIS A 215       5.986 -46.796  16.466  1.00 47.32           C  
ATOM   1642  CG  HIS A 215       4.632 -46.572  17.071  1.00 50.11           C  
ATOM   1643  ND1 HIS A 215       3.605 -45.951  16.395  1.00 50.08           N  
ATOM   1644  CD2 HIS A 215       4.152 -46.864  18.304  1.00 49.40           C  
ATOM   1645  CE1 HIS A 215       2.547 -45.870  17.185  1.00 50.90           C  
ATOM   1646  NE2 HIS A 215       2.853 -46.416  18.347  1.00 52.41           N  
ATOM   1647  N   GLU A 216       6.179 -46.802  12.849  1.00 44.12           N  
ATOM   1648  CA  GLU A 216       5.920 -45.962  11.686  1.00 44.52           C  
ATOM   1649  C   GLU A 216       4.479 -45.996  11.206  1.00 44.06           C  
ATOM   1650  O   GLU A 216       3.861 -47.060  11.131  1.00 43.80           O  
ATOM   1651  CB  GLU A 216       6.817 -46.389  10.528  1.00 45.49           C  
ATOM   1652  CG  GLU A 216       6.357 -47.652   9.842  1.00 46.54           C  
ATOM   1653  CD  GLU A 216       7.332 -48.125   8.787  1.00 50.25           C  
ATOM   1654  OE1 GLU A 216       7.048 -49.159   8.134  1.00 50.13           O  
ATOM   1655  OE2 GLU A 216       8.385 -47.468   8.614  1.00 51.45           O  
ATOM   1656  N   MET A 217       3.958 -44.820  10.871  1.00 44.12           N  
ATOM   1657  CA  MET A 217       2.604 -44.670  10.332  1.00 43.49           C  
ATOM   1658  C   MET A 217       2.712 -43.708   9.158  1.00 43.79           C  
ATOM   1659  O   MET A 217       3.645 -42.907   9.091  1.00 45.54           O  
ATOM   1660  CB  MET A 217       1.652 -44.114  11.388  1.00 43.19           C  
ATOM   1661  CG  MET A 217       1.325 -45.106  12.489  1.00 45.23           C  
ATOM   1662  SD  MET A 217       0.246 -44.480  13.808  1.00 49.17           S  
ATOM   1663  CE  MET A 217      -1.403 -44.546  13.016  1.00 45.96           C  
ATOM   1664  N   TYR A 218       1.777 -43.781   8.224  1.00 43.17           N  
ATOM   1665  CA  TYR A 218       1.836 -42.900   7.069  1.00 43.09           C  
ATOM   1666  C   TYR A 218       0.687 -41.932   6.984  1.00 44.48           C  
ATOM   1667  O   TYR A 218      -0.482 -42.297   7.117  1.00 44.90           O  
ATOM   1668  CB  TYR A 218       1.877 -43.700   5.769  1.00 43.06           C  
ATOM   1669  CG  TYR A 218       3.159 -44.446   5.549  1.00 44.68           C  
ATOM   1670  CD1 TYR A 218       3.459 -45.598   6.279  1.00 42.58           C  
ATOM   1671  CD2 TYR A 218       4.097 -43.979   4.634  1.00 43.41           C  
ATOM   1672  CE1 TYR A 218       4.661 -46.256   6.102  1.00 45.04           C  
ATOM   1673  CE2 TYR A 218       5.304 -44.629   4.448  1.00 45.69           C  
ATOM   1674  CZ  TYR A 218       5.586 -45.765   5.186  1.00 45.81           C  
ATOM   1675  OH  TYR A 218       6.808 -46.383   5.029  1.00 46.48           O  
ATOM   1676  N   TRP A 219       1.037 -40.678   6.755  1.00 45.80           N  
ATOM   1677  CA  TRP A 219       0.038 -39.653   6.610  1.00 46.60           C  
ATOM   1678  C   TRP A 219      -0.396 -39.740   5.156  1.00 46.80           C  
ATOM   1679  O   TRP A 219       0.377 -39.431   4.250  1.00 45.85           O  
ATOM   1680  CB  TRP A 219       0.638 -38.288   6.931  1.00 47.51           C  
ATOM   1681  CG  TRP A 219      -0.344 -37.164   6.840  1.00 50.77           C  
ATOM   1682  CD1 TRP A 219      -1.696 -37.222   7.067  1.00 52.04           C  
ATOM   1683  CD2 TRP A 219      -0.052 -35.807   6.506  1.00 52.45           C  
ATOM   1684  NE1 TRP A 219      -2.260 -35.981   6.889  1.00 52.86           N  
ATOM   1685  CE2 TRP A 219      -1.273 -35.095   6.544  1.00 53.71           C  
ATOM   1686  CE3 TRP A 219       1.125 -35.120   6.177  1.00 52.53           C  
ATOM   1687  CZ2 TRP A 219      -1.351 -33.728   6.260  1.00 55.82           C  
ATOM   1688  CZ3 TRP A 219       1.049 -33.763   5.895  1.00 55.49           C  
ATOM   1689  CH2 TRP A 219      -0.184 -33.080   5.938  1.00 56.18           C  
ATOM   1690  N   VAL A 220      -1.621 -40.218   4.950  1.00 47.41           N  
ATOM   1691  CA  VAL A 220      -2.207 -40.357   3.623  1.00 48.21           C  
ATOM   1692  C   VAL A 220      -3.322 -39.329   3.495  1.00 49.44           C  
ATOM   1693  O   VAL A 220      -4.015 -39.029   4.470  1.00 50.37           O  
ATOM   1694  CB  VAL A 220      -2.774 -41.776   3.409  1.00 49.71           C  
ATOM   1695  CG1 VAL A 220      -1.632 -42.761   3.207  1.00 49.21           C  
ATOM   1696  CG2 VAL A 220      -3.617 -42.191   4.610  1.00 49.00           C  
ATOM   1697  N   SER A 221      -3.494 -38.797   2.292  1.00 49.93           N  
ATOM   1698  CA  SER A 221      -4.477 -37.754   2.046  1.00 51.12           C  
ATOM   1699  C   SER A 221      -5.970 -38.113   2.059  1.00 53.53           C  
ATOM   1700  O   SER A 221      -6.795 -37.296   2.494  1.00 54.46           O  
ATOM   1701  CB  SER A 221      -4.123 -37.039   0.738  1.00 50.18           C  
ATOM   1702  OG  SER A 221      -4.026 -37.953  -0.337  1.00 50.42           O  
ATOM   1703  N   ASN A 222      -6.333 -39.310   1.603  1.00 53.14           N  
ATOM   1704  CA  ASN A 222      -7.743 -39.681   1.575  1.00 53.21           C  
ATOM   1705  C   ASN A 222      -8.219 -40.519   2.756  1.00 54.12           C  
ATOM   1706  O   ASN A 222      -8.772 -41.600   2.576  1.00 54.56           O  
ATOM   1707  CB  ASN A 222      -8.064 -40.427   0.285  1.00 52.42           C  
ATOM   1708  CG  ASN A 222      -7.375 -39.834  -0.901  1.00 52.96           C  
ATOM   1709  OD1 ASN A 222      -7.229 -38.616  -0.991  1.00 53.99           O  
ATOM   1710  ND2 ASN A 222      -6.950 -40.685  -1.832  1.00 50.62           N  
ATOM   1711  N   ALA A 223      -8.023 -40.022   3.965  1.00 55.20           N  
ATOM   1712  CA  ALA A 223      -8.467 -40.758   5.140  1.00 58.95           C  
ATOM   1713  C   ALA A 223      -8.506 -39.815   6.325  1.00 60.28           C  
ATOM   1714  O   ALA A 223      -7.747 -38.851   6.363  1.00 62.32           O  
ATOM   1715  CB  ALA A 223      -7.513 -41.919   5.423  1.00 58.15           C  
ATOM   1716  N   SER A 224      -9.389 -40.069   7.285  1.00 60.73           N  
ATOM   1717  CA  SER A 224      -9.441 -39.205   8.455  1.00 61.10           C  
ATOM   1718  C   SER A 224      -9.388 -40.014   9.743  1.00 60.91           C  
ATOM   1719  O   SER A 224      -9.444 -41.244   9.726  1.00 60.05           O  
ATOM   1720  CB  SER A 224     -10.694 -38.324   8.438  1.00 62.97           C  
ATOM   1721  OG  SER A 224     -10.670 -37.406   9.529  1.00 65.34           O  
ATOM   1722  N   GLY A 225      -9.261 -39.308  10.860  1.00 61.60           N  
ATOM   1723  CA  GLY A 225      -9.192 -39.966  12.147  1.00 61.88           C  
ATOM   1724  C   GLY A 225      -8.365 -39.159  13.126  1.00 63.10           C  
ATOM   1725  O   GLY A 225      -7.265 -38.702  12.794  1.00 64.32           O  
ATOM   1726  N   ASN A 226      -8.897 -38.968  14.330  1.00 62.85           N  
ATOM   1727  CA  ASN A 226      -8.184 -38.228  15.356  1.00 63.42           C  
ATOM   1728  C   ASN A 226      -6.775 -38.798  15.498  1.00 62.74           C  
ATOM   1729  O   ASN A 226      -6.595 -39.977  15.808  1.00 62.67           O  
ATOM   1730  CB  ASN A 226      -8.940 -38.312  16.689  1.00 66.41           C  
ATOM   1731  CG  ASN A 226      -8.038 -38.053  17.899  1.00 70.48           C  
ATOM   1732  OD1 ASN A 226      -7.118 -37.230  17.847  1.00 72.58           O  
ATOM   1733  ND2 ASN A 226      -8.311 -38.752  19.003  1.00 72.33           N  
ATOM   1734  N   ILE A 227      -5.785 -37.945  15.258  1.00 61.60           N  
ATOM   1735  CA  ILE A 227      -4.376 -38.312  15.337  1.00 61.03           C  
ATOM   1736  C   ILE A 227      -3.973 -39.104  16.572  1.00 60.26           C  
ATOM   1737  O   ILE A 227      -3.503 -40.235  16.462  1.00 59.45           O  
ATOM   1738  CB  ILE A 227      -3.505 -37.051  15.245  1.00 61.55           C  
ATOM   1739  CG1 ILE A 227      -3.514 -36.563  13.797  1.00 62.43           C  
ATOM   1740  CG2 ILE A 227      -2.088 -37.323  15.753  1.00 59.89           C  
ATOM   1741  CD1 ILE A 227      -2.711 -35.322  13.571  1.00 65.14           C  
ATOM   1742  N   VAL A 228      -4.149 -38.494  17.739  1.00 61.11           N  
ATOM   1743  CA  VAL A 228      -3.803 -39.114  19.018  1.00 61.66           C  
ATOM   1744  C   VAL A 228      -4.378 -40.515  19.132  1.00 62.27           C  
ATOM   1745  O   VAL A 228      -3.672 -41.480  19.449  1.00 62.34           O  
ATOM   1746  CB  VAL A 228      -4.343 -38.286  20.189  1.00 60.80           C  
ATOM   1747  CG1 VAL A 228      -3.787 -38.819  21.492  1.00 60.74           C  
ATOM   1748  CG2 VAL A 228      -3.981 -36.819  19.999  1.00 61.58           C  
ATOM   1749  N   SER A 229      -5.679 -40.608  18.888  1.00 62.76           N  
ATOM   1750  CA  SER A 229      -6.387 -41.872  18.937  1.00 63.10           C  
ATOM   1751  C   SER A 229      -5.686 -42.878  18.026  1.00 63.83           C  
ATOM   1752  O   SER A 229      -5.454 -44.031  18.409  1.00 65.12           O  
ATOM   1753  CB  SER A 229      -7.824 -41.666  18.467  1.00 62.50           C  
ATOM   1754  OG  SER A 229      -8.484 -42.902  18.323  1.00 65.58           O  
ATOM   1755  N   SER A 230      -5.341 -42.423  16.823  1.00 63.31           N  
ATOM   1756  CA  SER A 230      -4.669 -43.256  15.827  1.00 61.77           C  
ATOM   1757  C   SER A 230      -3.338 -43.836  16.294  1.00 60.50           C  
ATOM   1758  O   SER A 230      -3.048 -45.014  16.061  1.00 60.52           O  
ATOM   1759  CB  SER A 230      -4.424 -42.451  14.551  1.00 61.22           C  
ATOM   1760  OG  SER A 230      -5.646 -42.095  13.939  1.00 65.05           O  
ATOM   1761  N   VAL A 231      -2.527 -43.012  16.943  1.00 56.61           N  
ATOM   1762  CA  VAL A 231      -1.224 -43.469  17.378  1.00 55.21           C  
ATOM   1763  C   VAL A 231      -1.318 -44.433  18.552  1.00 55.78           C  
ATOM   1764  O   VAL A 231      -0.597 -45.439  18.598  1.00 55.40           O  
ATOM   1765  CB  VAL A 231      -0.308 -42.262  17.716  1.00 52.96           C  
ATOM   1766  CG1 VAL A 231       1.090 -42.731  18.047  1.00 50.67           C  
ATOM   1767  CG2 VAL A 231      -0.252 -41.330  16.528  1.00 51.03           C  
ATOM   1768  N   ASN A 232      -2.212 -44.142  19.491  1.00 56.65           N  
ATOM   1769  CA  ASN A 232      -2.379 -45.018  20.639  1.00 57.94           C  
ATOM   1770  C   ASN A 232      -2.794 -46.416  20.206  1.00 57.40           C  
ATOM   1771  O   ASN A 232      -2.290 -47.402  20.741  1.00 55.67           O  
ATOM   1772  CB  ASN A 232      -3.408 -44.450  21.611  1.00 61.45           C  
ATOM   1773  CG  ASN A 232      -2.837 -43.351  22.472  1.00 63.10           C  
ATOM   1774  OD1 ASN A 232      -1.645 -43.359  22.796  1.00 62.70           O  
ATOM   1775  ND2 ASN A 232      -3.685 -42.407  22.871  1.00 65.58           N  
ATOM   1776  N   MET A 233      -3.718 -46.491  19.251  1.00 56.04           N  
ATOM   1777  CA  MET A 233      -4.172 -47.770  18.718  1.00 56.44           C  
ATOM   1778  C   MET A 233      -2.974 -48.626  18.370  1.00 54.73           C  
ATOM   1779  O   MET A 233      -2.863 -49.783  18.771  1.00 55.30           O  
ATOM   1780  CB  MET A 233      -4.953 -47.574  17.430  1.00 60.99           C  
ATOM   1781  CG  MET A 233      -6.399 -47.250  17.604  1.00 68.83           C  
ATOM   1782  SD  MET A 233      -7.244 -47.570  16.059  1.00 76.35           S  
ATOM   1783  CE  MET A 233      -7.007 -45.962  15.233  1.00 77.74           C  
ATOM   1784  N   ILE A 234      -2.082 -48.042  17.590  1.00 53.09           N  
ATOM   1785  CA  ILE A 234      -0.894 -48.741  17.162  1.00 51.08           C  
ATOM   1786  C   ILE A 234       0.007 -49.045  18.339  1.00 50.68           C  
ATOM   1787  O   ILE A 234       0.615 -50.114  18.400  1.00 50.10           O  
ATOM   1788  CB  ILE A 234      -0.140 -47.922  16.103  1.00 49.36           C  
ATOM   1789  CG1 ILE A 234      -1.113 -47.545  14.988  1.00 46.45           C  
ATOM   1790  CG2 ILE A 234       1.025 -48.732  15.536  1.00 49.52           C  
ATOM   1791  CD1 ILE A 234      -1.975 -48.697  14.523  1.00 41.95           C  
ATOM   1792  N   SER A 235       0.093 -48.110  19.277  1.00 49.56           N  
ATOM   1793  CA  SER A 235       0.922 -48.337  20.447  1.00 48.95           C  
ATOM   1794  C   SER A 235       0.423 -49.553  21.207  1.00 48.85           C  
ATOM   1795  O   SER A 235       1.209 -50.432  21.547  1.00 49.59           O  
ATOM   1796  CB  SER A 235       0.927 -47.111  21.356  1.00 46.94           C  
ATOM   1797  OG  SER A 235       1.638 -46.056  20.741  1.00 46.71           O  
ATOM   1798  N   ARG A 236      -0.879 -49.613  21.468  1.00 51.03           N  
ATOM   1799  CA  ARG A 236      -1.440 -50.753  22.186  1.00 50.88           C  
ATOM   1800  C   ARG A 236      -1.188 -52.017  21.396  1.00 49.33           C  
ATOM   1801  O   ARG A 236      -0.798 -53.046  21.963  1.00 49.96           O  
ATOM   1802  CB  ARG A 236      -2.945 -50.587  22.411  1.00 53.24           C  
ATOM   1803  CG  ARG A 236      -3.284 -49.894  23.702  1.00 59.39           C  
ATOM   1804  CD  ARG A 236      -4.776 -49.968  23.986  1.00 65.12           C  
ATOM   1805  NE  ARG A 236      -5.571 -49.321  22.944  1.00 70.72           N  
ATOM   1806  CZ  ARG A 236      -5.640 -48.003  22.752  1.00 73.25           C  
ATOM   1807  NH1 ARG A 236      -4.964 -47.167  23.538  1.00 73.52           N  
ATOM   1808  NH2 ARG A 236      -6.382 -47.518  21.760  1.00 74.13           N  
ATOM   1809  N   MET A 237      -1.392 -51.939  20.086  1.00 45.04           N  
ATOM   1810  CA  MET A 237      -1.182 -53.100  19.244  1.00 44.44           C  
ATOM   1811  C   MET A 237       0.244 -53.626  19.318  1.00 44.55           C  
ATOM   1812  O   MET A 237       0.468 -54.822  19.530  1.00 44.28           O  
ATOM   1813  CB  MET A 237      -1.518 -52.786  17.790  1.00 43.11           C  
ATOM   1814  CG  MET A 237      -1.402 -54.002  16.886  1.00 42.39           C  
ATOM   1815  SD  MET A 237      -1.523 -53.621  15.128  1.00 46.84           S  
ATOM   1816  CE  MET A 237       0.144 -53.024  14.801  1.00 38.33           C  
ATOM   1817  N   LEU A 238       1.213 -52.734  19.140  1.00 45.27           N  
ATOM   1818  CA  LEU A 238       2.612 -53.146  19.166  1.00 45.38           C  
ATOM   1819  C   LEU A 238       2.970 -53.780  20.489  1.00 46.05           C  
ATOM   1820  O   LEU A 238       3.756 -54.732  20.530  1.00 46.57           O  
ATOM   1821  CB  LEU A 238       3.516 -51.956  18.859  1.00 44.04           C  
ATOM   1822  CG  LEU A 238       3.282 -51.545  17.405  1.00 45.47           C  
ATOM   1823  CD1 LEU A 238       3.839 -50.163  17.111  1.00 46.97           C  
ATOM   1824  CD2 LEU A 238       3.915 -52.591  16.513  1.00 45.48           C  
ATOM   1825  N   ILE A 239       2.376 -53.275  21.570  1.00 46.14           N  
ATOM   1826  CA  ILE A 239       2.639 -53.822  22.898  1.00 45.64           C  
ATOM   1827  C   ILE A 239       2.017 -55.206  23.008  1.00 45.55           C  
ATOM   1828  O   ILE A 239       2.672 -56.158  23.433  1.00 44.36           O  
ATOM   1829  CB  ILE A 239       2.071 -52.906  24.010  1.00 45.83           C  
ATOM   1830  CG1 ILE A 239       2.880 -51.607  24.053  1.00 45.52           C  
ATOM   1831  CG2 ILE A 239       2.115 -53.616  25.355  1.00 43.20           C  
ATOM   1832  CD1 ILE A 239       2.355 -50.582  25.044  1.00 44.94           C  
ATOM   1833  N   ASN A 240       0.759 -55.326  22.600  1.00 44.80           N  
ATOM   1834  CA  ASN A 240       0.097 -56.618  22.665  1.00 45.42           C  
ATOM   1835  C   ASN A 240       0.935 -57.686  21.974  1.00 46.72           C  
ATOM   1836  O   ASN A 240       1.064 -58.815  22.458  1.00 46.40           O  
ATOM   1837  CB  ASN A 240      -1.277 -56.557  21.998  1.00 45.82           C  
ATOM   1838  CG  ASN A 240      -2.213 -55.603  22.684  1.00 46.82           C  
ATOM   1839  OD1 ASN A 240      -2.133 -55.398  23.895  1.00 48.52           O  
ATOM   1840  ND2 ASN A 240      -3.127 -55.023  21.920  1.00 49.08           N  
ATOM   1841  N   ARG A 241       1.524 -57.314  20.845  1.00 47.03           N  
ATOM   1842  CA  ARG A 241       2.323 -58.250  20.076  1.00 48.70           C  
ATOM   1843  C   ARG A 241       3.631 -58.709  20.729  1.00 49.48           C  
ATOM   1844  O   ARG A 241       4.286 -59.627  20.235  1.00 48.84           O  
ATOM   1845  CB  ARG A 241       2.592 -57.661  18.692  1.00 48.25           C  
ATOM   1846  CG  ARG A 241       1.334 -57.503  17.857  1.00 45.33           C  
ATOM   1847  CD  ARG A 241       1.673 -57.235  16.403  1.00 44.71           C  
ATOM   1848  NE  ARG A 241       0.476 -57.027  15.596  1.00 44.38           N  
ATOM   1849  CZ  ARG A 241       0.478 -56.886  14.278  1.00 43.91           C  
ATOM   1850  NH1 ARG A 241       1.618 -56.930  13.607  1.00 45.42           N  
ATOM   1851  NH2 ARG A 241      -0.663 -56.703  13.634  1.00 44.33           N  
ATOM   1852  N   PHE A 242       4.015 -58.078  21.833  1.00 50.63           N  
ATOM   1853  CA  PHE A 242       5.235 -58.489  22.521  1.00 50.84           C  
ATOM   1854  C   PHE A 242       5.023 -59.896  23.049  1.00 50.92           C  
ATOM   1855  O   PHE A 242       5.918 -60.728  23.036  1.00 50.50           O  
ATOM   1856  CB  PHE A 242       5.535 -57.568  23.698  1.00 50.60           C  
ATOM   1857  CG  PHE A 242       6.276 -56.325  23.329  1.00 48.56           C  
ATOM   1858  CD1 PHE A 242       7.479 -56.400  22.633  1.00 48.96           C  
ATOM   1859  CD2 PHE A 242       5.803 -55.083  23.729  1.00 47.82           C  
ATOM   1860  CE1 PHE A 242       8.204 -55.255  22.345  1.00 48.29           C  
ATOM   1861  CE2 PHE A 242       6.514 -53.934  23.450  1.00 47.97           C  
ATOM   1862  CZ  PHE A 242       7.717 -54.016  22.758  1.00 49.10           C  
ATOM   1863  N   THR A 243       3.814 -60.143  23.517  1.00 53.80           N  
ATOM   1864  CA  THR A 243       3.447 -61.440  24.062  1.00 56.63           C  
ATOM   1865  C   THR A 243       2.562 -62.183  23.069  1.00 57.57           C  
ATOM   1866  O   THR A 243       1.338 -62.030  23.095  1.00 57.61           O  
ATOM   1867  CB  THR A 243       2.677 -61.264  25.388  1.00 58.40           C  
ATOM   1868  OG1 THR A 243       1.556 -60.379  25.185  1.00 60.09           O  
ATOM   1869  CG2 THR A 243       3.596 -60.679  26.454  1.00 57.05           C  
ATOM   1870  N   MET A 244       3.170 -62.983  22.196  1.00 57.29           N  
ATOM   1871  CA  MET A 244       2.377 -63.717  21.225  1.00 60.01           C  
ATOM   1872  C   MET A 244       2.576 -65.224  21.090  1.00 62.03           C  
ATOM   1873  O   MET A 244       3.694 -65.735  21.060  1.00 62.09           O  
ATOM   1874  CB  MET A 244       2.502 -63.083  19.837  1.00 58.65           C  
ATOM   1875  CG  MET A 244       1.438 -62.031  19.544  1.00 59.10           C  
ATOM   1876  SD  MET A 244       1.125 -61.822  17.777  1.00 58.32           S  
ATOM   1877  CE  MET A 244       2.376 -60.676  17.405  1.00 58.65           C  
ATOM   1878  N   ARG A 245       1.443 -65.915  21.017  1.00 64.29           N  
ATOM   1879  CA  ARG A 245       1.360 -67.360  20.835  1.00 66.73           C  
ATOM   1880  C   ARG A 245       1.125 -67.401  19.323  1.00 67.84           C  
ATOM   1881  O   ARG A 245       0.234 -66.722  18.833  1.00 68.94           O  
ATOM   1882  CB  ARG A 245       0.140 -67.879  21.616  1.00 67.31           C  
ATOM   1883  CG  ARG A 245      -0.062 -69.382  21.691  1.00 68.28           C  
ATOM   1884  CD  ARG A 245      -0.907 -69.729  22.921  1.00 68.80           C  
ATOM   1885  NE  ARG A 245      -1.402 -71.103  22.879  1.00 69.32           N  
ATOM   1886  CZ  ARG A 245      -1.412 -71.932  23.924  1.00 71.08           C  
ATOM   1887  NH1 ARG A 245      -0.945 -71.538  25.106  1.00 68.44           N  
ATOM   1888  NH2 ARG A 245      -1.906 -73.161  23.790  1.00 70.96           N  
ATOM   1889  N   HIS A 246       1.914 -68.165  18.578  1.00 69.55           N  
ATOM   1890  CA  HIS A 246       1.766 -68.186  17.113  1.00 71.44           C  
ATOM   1891  C   HIS A 246       2.340 -66.849  16.634  1.00 70.50           C  
ATOM   1892  O   HIS A 246       1.665 -65.823  16.680  1.00 70.47           O  
ATOM   1893  CB  HIS A 246       0.296 -68.270  16.700  1.00 72.69           C  
ATOM   1894  CG  HIS A 246      -0.423 -69.451  17.259  1.00 74.99           C  
ATOM   1895  ND1 HIS A 246      -0.357 -70.702  16.685  1.00 77.42           N  
ATOM   1896  CD2 HIS A 246      -1.231 -69.573  18.338  1.00 76.40           C  
ATOM   1897  CE1 HIS A 246      -1.097 -71.544  17.386  1.00 77.62           C  
ATOM   1898  NE2 HIS A 246      -1.637 -70.883  18.395  1.00 76.79           N  
ATOM   1899  N   LYS A 247       3.590 -66.869  16.187  1.00 69.01           N  
ATOM   1900  CA  LYS A 247       4.268 -65.661  15.745  1.00 67.06           C  
ATOM   1901  C   LYS A 247       4.529 -65.652  14.251  1.00 67.47           C  
ATOM   1902  O   LYS A 247       5.385 -64.912  13.774  1.00 68.75           O  
ATOM   1903  CB  LYS A 247       5.590 -65.533  16.501  1.00 65.59           C  
ATOM   1904  CG  LYS A 247       5.405 -65.353  17.999  1.00 66.55           C  
ATOM   1905  CD  LYS A 247       6.687 -65.600  18.790  1.00 66.53           C  
ATOM   1906  CE  LYS A 247       6.466 -65.350  20.292  1.00 66.86           C  
ATOM   1907  NZ  LYS A 247       7.101 -66.384  21.171  1.00 63.64           N  
ATOM   1908  N   LYS A 248       3.782 -66.461  13.512  1.00 66.72           N  
ATOM   1909  CA  LYS A 248       3.974 -66.556  12.069  1.00 66.32           C  
ATOM   1910  C   LYS A 248       3.667 -65.252  11.359  1.00 63.33           C  
ATOM   1911  O   LYS A 248       2.943 -64.406  11.886  1.00 63.43           O  
ATOM   1912  CB  LYS A 248       3.080 -67.648  11.487  1.00 69.54           C  
ATOM   1913  CG  LYS A 248       3.091 -68.934  12.288  1.00 74.19           C  
ATOM   1914  CD  LYS A 248       2.234 -70.008  11.638  1.00 78.00           C  
ATOM   1915  CE  LYS A 248       2.977 -70.734  10.523  1.00 78.75           C  
ATOM   1916  NZ  LYS A 248       2.119 -71.816   9.971  1.00 81.46           N  
ATOM   1917  N   ALA A 249       4.233 -65.103  10.164  1.00 58.66           N  
ATOM   1918  CA  ALA A 249       4.008 -63.934   9.324  1.00 54.36           C  
ATOM   1919  C   ALA A 249       3.188 -64.458   8.160  1.00 52.05           C  
ATOM   1920  O   ALA A 249       3.424 -65.564   7.679  1.00 53.84           O  
ATOM   1921  CB  ALA A 249       5.326 -63.370   8.823  1.00 51.49           C  
ATOM   1922  N   THR A 250       2.204 -63.688   7.726  1.00 49.97           N  
ATOM   1923  CA  THR A 250       1.383 -64.107   6.604  1.00 48.71           C  
ATOM   1924  C   THR A 250       2.010 -63.496   5.373  1.00 47.41           C  
ATOM   1925  O   THR A 250       2.339 -62.308   5.362  1.00 47.29           O  
ATOM   1926  CB  THR A 250      -0.054 -63.607   6.748  1.00 49.15           C  
ATOM   1927  OG1 THR A 250      -0.601 -64.097   7.979  1.00 50.49           O  
ATOM   1928  CG2 THR A 250      -0.908 -64.107   5.594  1.00 52.57           C  
ATOM   1929  N   TYR A 251       2.200 -64.309   4.343  1.00 45.92           N  
ATOM   1930  CA  TYR A 251       2.820 -63.826   3.123  1.00 45.65           C  
ATOM   1931  C   TYR A 251       1.836 -63.644   1.990  1.00 47.24           C  
ATOM   1932  O   TYR A 251       0.746 -64.208   1.990  1.00 48.52           O  
ATOM   1933  CB  TYR A 251       3.917 -64.787   2.664  1.00 43.65           C  
ATOM   1934  CG  TYR A 251       5.256 -64.600   3.341  1.00 42.55           C  
ATOM   1935  CD1 TYR A 251       5.456 -64.975   4.667  1.00 39.63           C  
ATOM   1936  CD2 TYR A 251       6.327 -64.039   2.650  1.00 44.16           C  
ATOM   1937  CE1 TYR A 251       6.692 -64.796   5.286  1.00 39.73           C  
ATOM   1938  CE2 TYR A 251       7.568 -63.857   3.261  1.00 43.82           C  
ATOM   1939  CZ  TYR A 251       7.740 -64.236   4.575  1.00 41.88           C  
ATOM   1940  OH  TYR A 251       8.967 -64.045   5.172  1.00 45.44           O  
ATOM   1941  N   GLU A 252       2.248 -62.848   1.018  1.00 47.46           N  
ATOM   1942  CA  GLU A 252       1.451 -62.580  -0.163  1.00 49.20           C  
ATOM   1943  C   GLU A 252       2.407 -62.423  -1.341  1.00 47.95           C  
ATOM   1944  O   GLU A 252       3.530 -61.947  -1.179  1.00 47.41           O  
ATOM   1945  CB  GLU A 252       0.640 -61.300   0.018  1.00 51.80           C  
ATOM   1946  CG  GLU A 252       1.412 -60.186   0.664  1.00 58.13           C  
ATOM   1947  CD  GLU A 252       0.808 -58.832   0.384  1.00 61.42           C  
ATOM   1948  OE1 GLU A 252       1.224 -58.191  -0.608  1.00 63.06           O  
ATOM   1949  OE2 GLU A 252      -0.089 -58.414   1.149  1.00 65.07           O  
ATOM   1950  N   PRO A 253       1.970 -62.821  -2.544  1.00 46.87           N  
ATOM   1951  CA  PRO A 253       2.806 -62.719  -3.745  1.00 46.62           C  
ATOM   1952  C   PRO A 253       3.288 -61.285  -3.928  1.00 47.67           C  
ATOM   1953  O   PRO A 253       2.606 -60.337  -3.537  1.00 48.18           O  
ATOM   1954  CB  PRO A 253       1.858 -63.134  -4.871  1.00 44.84           C  
ATOM   1955  CG  PRO A 253       0.825 -63.979  -4.174  1.00 45.41           C  
ATOM   1956  CD  PRO A 253       0.598 -63.222  -2.895  1.00 46.11           C  
ATOM   1957  N   ASP A 254       4.457 -61.118  -4.528  1.00 48.78           N  
ATOM   1958  CA  ASP A 254       4.967 -59.780  -4.747  1.00 48.87           C  
ATOM   1959  C   ASP A 254       4.195 -59.123  -5.894  1.00 49.77           C  
ATOM   1960  O   ASP A 254       3.456 -59.782  -6.621  1.00 49.58           O  
ATOM   1961  CB  ASP A 254       6.463 -59.835  -5.054  1.00 48.16           C  
ATOM   1962  CG  ASP A 254       7.095 -58.461  -5.114  1.00 48.15           C  
ATOM   1963  OD1 ASP A 254       6.521 -57.518  -4.533  1.00 45.71           O  
ATOM   1964  OD2 ASP A 254       8.170 -58.324  -5.732  1.00 48.30           O  
ATOM   1965  N   VAL A 255       4.349 -57.816  -6.040  1.00 51.51           N  
ATOM   1966  CA  VAL A 255       3.664 -57.100  -7.102  1.00 52.95           C  
ATOM   1967  C   VAL A 255       4.354 -57.379  -8.435  1.00 53.37           C  
ATOM   1968  O   VAL A 255       5.564 -57.596  -8.474  1.00 53.30           O  
ATOM   1969  CB  VAL A 255       3.713 -55.582  -6.858  1.00 53.17           C  
ATOM   1970  CG1 VAL A 255       2.701 -54.880  -7.746  1.00 53.61           C  
ATOM   1971  CG2 VAL A 255       3.455 -55.290  -5.397  1.00 55.04           C  
ATOM   1972  N   ASP A 256       3.583 -57.391  -9.521  1.00 54.13           N  
ATOM   1973  CA  ASP A 256       4.149 -57.578 -10.857  1.00 54.35           C  
ATOM   1974  C   ASP A 256       3.973 -56.227 -11.529  1.00 54.51           C  
ATOM   1975  O   ASP A 256       2.849 -55.795 -11.760  1.00 55.86           O  
ATOM   1976  CB  ASP A 256       3.390 -58.622 -11.658  1.00 55.00           C  
ATOM   1977  CG  ASP A 256       4.093 -58.965 -12.940  1.00 56.94           C  
ATOM   1978  OD1 ASP A 256       4.673 -58.053 -13.555  1.00 58.88           O  
ATOM   1979  OD2 ASP A 256       4.076 -60.143 -13.341  1.00 62.06           O  
ATOM   1980  N   LEU A 257       5.077 -55.567 -11.851  1.00 55.42           N  
ATOM   1981  CA  LEU A 257       5.013 -54.237 -12.444  1.00 56.20           C  
ATOM   1982  C   LEU A 257       4.968 -54.169 -13.978  1.00 57.79           C  
ATOM   1983  O   LEU A 257       5.188 -53.103 -14.565  1.00 58.99           O  
ATOM   1984  CB  LEU A 257       6.179 -53.395 -11.914  1.00 53.82           C  
ATOM   1985  CG  LEU A 257       6.299 -53.281 -10.390  1.00 53.35           C  
ATOM   1986  CD1 LEU A 257       7.464 -52.379 -10.039  1.00 52.77           C  
ATOM   1987  CD2 LEU A 257       5.010 -52.721  -9.799  1.00 53.88           C  
ATOM   1988  N   GLY A 258       4.672 -55.286 -14.628  1.00 57.42           N  
ATOM   1989  CA  GLY A 258       4.602 -55.267 -16.077  1.00 60.16           C  
ATOM   1990  C   GLY A 258       5.949 -55.057 -16.740  1.00 61.59           C  
ATOM   1991  O   GLY A 258       6.986 -55.356 -16.143  1.00 61.84           O  
ATOM   1992  N   SER A 259       5.956 -54.516 -17.958  1.00 62.63           N  
ATOM   1993  CA  SER A 259       7.221 -54.335 -18.659  1.00 63.83           C  
ATOM   1994  C   SER A 259       7.242 -53.395 -19.859  1.00 65.17           C  
ATOM   1995  O   SER A 259       8.275 -53.275 -20.527  1.00 65.57           O  
ATOM   1996  CB  SER A 259       7.708 -55.687 -19.142  1.00 63.43           C  
ATOM   1997  OG  SER A 259       6.810 -56.181 -20.119  1.00 63.29           O  
ATOM   1998  N   GLY A 260       6.134 -52.732 -20.156  1.00 65.55           N  
ATOM   1999  CA  GLY A 260       6.143 -51.865 -21.322  1.00 66.39           C  
ATOM   2000  C   GLY A 260       6.513 -50.410 -21.111  1.00 65.80           C  
ATOM   2001  O   GLY A 260       7.140 -50.028 -20.128  1.00 64.81           O  
ATOM   2002  N   THR A 261       6.110 -49.603 -22.081  1.00 65.69           N  
ATOM   2003  CA  THR A 261       6.326 -48.169 -22.073  1.00 65.64           C  
ATOM   2004  C   THR A 261       4.926 -47.620 -22.292  1.00 65.69           C  
ATOM   2005  O   THR A 261       4.152 -48.214 -23.041  1.00 65.75           O  
ATOM   2006  CB  THR A 261       7.218 -47.748 -23.248  1.00 65.64           C  
ATOM   2007  OG1 THR A 261       6.747 -48.382 -24.444  1.00 67.19           O  
ATOM   2008  CG2 THR A 261       8.665 -48.148 -22.998  1.00 65.36           C  
ATOM   2009  N   ARG A 262       4.586 -46.514 -21.642  1.00 65.76           N  
ATOM   2010  CA  ARG A 262       3.251 -45.942 -21.817  1.00 67.86           C  
ATOM   2011  C   ARG A 262       3.244 -44.768 -22.787  1.00 69.21           C  
ATOM   2012  O   ARG A 262       4.184 -43.978 -22.821  1.00 69.17           O  
ATOM   2013  CB  ARG A 262       2.686 -45.487 -20.473  1.00 66.61           C  
ATOM   2014  CG  ARG A 262       2.526 -46.594 -19.466  1.00 65.55           C  
ATOM   2015  CD  ARG A 262       2.046 -46.044 -18.143  1.00 65.08           C  
ATOM   2016  NE  ARG A 262       0.822 -45.272 -18.279  1.00 64.17           N  
ATOM   2017  CZ  ARG A 262       0.236 -44.641 -17.269  1.00 65.68           C  
ATOM   2018  NH1 ARG A 262       0.773 -44.696 -16.056  1.00 64.57           N  
ATOM   2019  NH2 ARG A 262      -0.887 -43.962 -17.468  1.00 67.96           N  
ATOM   2020  N   ASN A 263       2.167 -44.638 -23.554  1.00 72.27           N  
ATOM   2021  CA  ASN A 263       2.058 -43.552 -24.529  1.00 76.10           C  
ATOM   2022  C   ASN A 263       1.277 -42.330 -24.063  1.00 79.22           C  
ATOM   2023  O   ASN A 263       1.260 -41.303 -24.750  1.00 81.27           O  
ATOM   2024  CB  ASN A 263       1.445 -44.088 -25.810  1.00 75.67           C  
ATOM   2025  CG  ASN A 263       2.157 -45.317 -26.298  1.00 76.61           C  
ATOM   2026  OD1 ASN A 263       3.330 -45.255 -26.670  1.00 75.91           O  
ATOM   2027  ND2 ASN A 263       1.466 -46.458 -26.272  1.00 76.01           N  
ATOM   2028  N   ILE A 264       0.629 -42.439 -22.907  1.00 82.06           N  
ATOM   2029  CA  ILE A 264      -0.131 -41.325 -22.344  1.00 84.11           C  
ATOM   2030  C   ILE A 264      -1.220 -40.863 -23.310  1.00 86.24           C  
ATOM   2031  O   ILE A 264      -1.670 -41.638 -24.156  1.00 87.58           O  
ATOM   2032  CB  ILE A 264       0.787 -40.121 -22.057  1.00 83.16           C  
ATOM   2033  CG1 ILE A 264       2.189 -40.604 -21.674  1.00 82.82           C  
ATOM   2034  CG2 ILE A 264       0.197 -39.286 -20.932  1.00 83.67           C  
ATOM   2035  CD1 ILE A 264       3.221 -39.493 -21.617  1.00 81.75           C  
ATOM   2036  N   GLY A 265      -1.630 -39.598 -23.173  1.00 20.00           N  
ATOM   2037  CA  GLY A 265      -2.659 -38.976 -24.015  1.00 20.00           C  
ATOM   2038  C   GLY A 265      -4.054 -39.615 -23.882  1.00 20.00           C  
ATOM   2039  O   GLY A 265      -4.498 -40.338 -24.780  1.00 20.00           O  
ATOM   2040  N   ILE A 266      -4.734 -39.331 -22.766  1.00 91.02           N  
ATOM   2041  CA  ILE A 266      -6.082 -39.849 -22.459  1.00 91.82           C  
ATOM   2042  C   ILE A 266      -6.817 -40.604 -23.581  1.00 92.67           C  
ATOM   2043  O   ILE A 266      -6.950 -41.835 -23.528  1.00 93.15           O  
ATOM   2044  CB  ILE A 266      -6.970 -38.702 -21.947  1.00 91.08           C  
ATOM   2045  N   GLU A 267      -7.304 -39.857 -24.575  1.00 93.59           N  
ATOM   2046  CA  GLU A 267      -8.038 -40.405 -25.729  1.00 94.19           C  
ATOM   2047  C   GLU A 267      -9.379 -41.044 -25.350  1.00 94.84           C  
ATOM   2048  O   GLU A 267      -9.794 -41.999 -26.055  1.00 94.83           O  
ATOM   2049  CB  GLU A 267      -7.177 -41.428 -26.473  1.00 93.63           C  
TER    2050      GLU A 267                                                      
HETATM 2051  S   SO4 _   1      19.730 -46.063   2.905  1.00 91.64           S  
HETATM 2052  O1  SO4 _   1      19.483 -45.074   3.979  1.00 91.12           O  
HETATM 2053  O2  SO4 _   1      20.799 -46.984   3.334  1.00 92.51           O  
HETATM 2054  O3  SO4 _   1      20.139 -45.379   1.663  1.00 91.55           O  
HETATM 2055  O4  SO4 _   1      18.499 -46.834   2.644  1.00 91.92           O  
HETATM 2056  S   SO4 _   2      26.794 -40.006   4.047  1.00  0.19           S  
HETATM 2057  O1  SO4 _   2      26.344 -40.911   5.125  1.00  0.70           O  
HETATM 2058  O2  SO4 _   2      27.710 -39.010   4.628  1.00  0.63           O  
HETATM 2059  O3  SO4 _   2      25.636 -39.319   3.446  1.00 99.94           O  
HETATM 2060  O4  SO4 _   2      27.487 -40.784   3.002  1.00  0.95           O  
HETATM 2061  S   SO4 _   3      13.826 -56.025  -0.585  1.00 60.11           S  
HETATM 2062  O1  SO4 _   3      13.119 -54.839  -0.046  1.00 58.86           O  
HETATM 2063  O2  SO4 _   3      14.983 -56.360   0.265  1.00 62.25           O  
HETATM 2064  O3  SO4 _   3      14.322 -55.730  -1.943  1.00 60.79           O  
HETATM 2065  O4  SO4 _   3      12.907 -57.179  -0.610  1.00 61.14           O  
HETATM 2066  S   SO4 _   4      10.425 -51.551   4.983  1.00 92.82           S  
HETATM 2067  O1  SO4 _   4      10.644 -50.142   5.348  1.00 93.26           O  
HETATM 2068  O2  SO4 _   4      11.360 -52.397   5.750  1.00 92.05           O  
HETATM 2069  O3  SO4 _   4      10.635 -51.724   3.534  1.00 92.23           O  
HETATM 2070  O4  SO4 _   4       9.042 -51.923   5.310  1.00 92.56           O  
HETATM 2071  S   SO4 _   5      14.223 -58.260   6.546  1.00  0.18           S  
HETATM 2072  O1  SO4 _   5      14.554 -56.824   6.415  1.00  0.08           O  
HETATM 2073  O2  SO4 _   5      14.057 -58.595   7.979  1.00  0.93           O  
HETATM 2074  O3  SO4 _   5      15.297 -59.094   5.971  1.00  0.36           O  
HETATM 2075  O4  SO4 _   5      12.983 -58.546   5.798  1.00  0.30           O  
HETATM 2076  S   SO4 _   6      19.964 -36.328  13.490  1.00  0.70           S  
HETATM 2077  O1  SO4 _   6      20.826 -36.169  14.681  1.00  0.24           O  
HETATM 2078  O2  SO4 _   6      20.779 -36.727  12.323  1.00  0.83           O  
HETATM 2079  O3  SO4 _   6      19.261 -35.058  13.204  1.00  0.39           O  
HETATM 2080  O4  SO4 _   6      18.977 -37.381  13.778  1.00  0.32           O  
HETATM 2081  S   SO4 _   7      -5.465 -57.345   1.304  1.00  0.99           S  
HETATM 2082  O1  SO4 _   7      -5.902 -57.356   2.713  1.00  0.56           O  
HETATM 2083  O2  SO4 _   7      -4.087 -57.871   1.206  1.00  0.59           O  
HETATM 2084  O3  SO4 _   7      -5.482 -55.971   0.771  1.00  0.93           O  
HETATM 2085  O4  SO4 _   7      -6.393 -58.177   0.512  1.00  0.13           O  
HETATM 2086  N   SAH _   8       9.982 -45.960  -1.241  1.00 57.20           N  
HETATM 2087  CA  SAH _   8      11.279 -46.635  -1.274  1.00 58.24           C  
HETATM 2088  CB  SAH _   8      11.915 -46.621   0.124  1.00 57.89           C  
HETATM 2089  CG  SAH _   8      13.077 -45.789   0.205  1.00 60.08           C  
HETATM 2090  SD  SAH _   8      13.843 -45.757   1.844  1.00 63.39           S  
HETATM 2091  C   SAH _   8      11.171 -48.106  -1.781  1.00 57.28           C  
HETATM 2092  O   SAH _   8      10.020 -48.473  -2.081  1.00 57.74           O  
HETATM 2093  OXT SAH _   8      12.016 -48.346  -2.699  1.00 56.32           O  
HETATM 2094  C5' SAH _   8      14.134 -43.989   1.990  1.00 64.02           C  
HETATM 2095  C4' SAH _   8      15.339 -43.440   1.245  1.00 64.25           C  
HETATM 2096  O4' SAH _   8      15.454 -42.026   1.491  1.00 63.78           O  
HETATM 2097  C3' SAH _   8      16.680 -44.029   1.675  1.00 63.74           C  
HETATM 2098  O3' SAH _   8      17.088 -44.973   0.665  1.00 62.65           O  
HETATM 2099  C2' SAH _   8      17.659 -42.847   1.777  1.00 63.56           C  
HETATM 2100  O2' SAH _   8      18.896 -42.955   1.100  1.00 67.28           O  
HETATM 2101  C1' SAH _   8      16.790 -41.678   1.326  1.00 64.34           C  
HETATM 2102  N9  SAH _   8      17.065 -40.402   1.991  1.00 64.73           N  
HETATM 2103  C8  SAH _   8      17.259 -40.135   3.322  1.00 65.49           C  
HETATM 2104  N7  SAH _   8      17.483 -38.871   3.582  1.00 65.89           N  
HETATM 2105  C5  SAH _   8      17.439 -38.251   2.344  1.00 65.44           C  
HETATM 2106  C6  SAH _   8      17.597 -36.892   1.918  1.00 65.21           C  
HETATM 2107  N6  SAH _   8      17.847 -35.890   2.744  1.00 63.88           N  
HETATM 2108  N1  SAH _   8      17.491 -36.613   0.577  1.00 65.00           N  
HETATM 2109  C2  SAH _   8      17.239 -37.635  -0.239  1.00 64.58           C  
HETATM 2110  N3  SAH _   8      17.067 -38.952   0.045  1.00 64.09           N  
HETATM 2111  C4  SAH _   8      17.175 -39.197   1.341  1.00 65.01           C  
TER    2112      SAH _   8                                                      
HETATM 2113  P   RVP _   9      15.948 -52.492  12.807  1.00 84.03           P  
HETATM 2114  O1P RVP _   9      16.280 -51.797  11.292  1.00 84.84           O  
HETATM 2115  O2P RVP _   9      15.329 -53.824  12.647  1.00 84.79           O  
HETATM 2116  O3P RVP _   9      17.404 -52.390  13.446  1.00 82.98           O  
HETATM 2117  O5' RVP _   9      14.887 -51.702  13.854  1.00 80.59           O  
HETATM 2118  C5' RVP _   9      15.230 -50.333  14.190  1.00 77.86           C  
HETATM 2119  C4' RVP _   9      14.930 -50.268  15.802  1.00 75.95           C  
HETATM 2120  O4' RVP _   9      14.442 -51.336  16.709  1.00 76.20           O  
HETATM 2121  C3' RVP _   9      16.076 -49.713  16.559  1.00 75.13           C  
HETATM 2122  O3' RVP _   9      16.282 -48.343  16.287  1.00 76.81           O  
HETATM 2123  C2' RVP _   9      15.847 -50.010  18.089  1.00 74.13           C  
HETATM 2124  O2' RVP _   9      15.159 -49.070  18.763  1.00 72.51           O  
HETATM 2125  C1' RVP _   9      15.142 -51.479  17.996  1.00 74.35           C  
HETATM 2126  N9  RVP _   9      16.228 -52.668  18.090  1.00 74.28           N  
HETATM 2127  C8  RVP _   9      17.186 -53.074  17.092  1.00 73.52           C  
HETATM 2128  N7  RVP _   9      17.800 -54.122  17.763  1.00 72.16           N  
HETATM 2129  C5  RVP _   9      17.313 -54.387  19.063  1.00 72.67           C  
HETATM 2130  C6  RVP _   9      17.701 -55.312  19.935  1.00 71.93           C  
HETATM 2131  O6  RVP _   9      18.553 -56.264  20.040  1.00 71.08           O  
HETATM 2132  N1  RVP _   9      16.891 -55.267  21.275  1.00 71.07           N  
HETATM 2133  N4  RVP _   9      16.327 -53.455  19.233  1.00 73.15           N  
HETATM 2134  O   HOH -   1      12.657 -45.255  25.263  1.00 51.14           O  
HETATM 2135  O   HOH -   2      14.479 -45.693  28.687  1.00 65.17           O  
HETATM 2136  O   HOH -   3       6.970 -57.025   6.560  1.00 53.38           O  
HETATM 2137  O   HOH -   4       9.352 -65.691  -4.540  1.00 41.68           O  
HETATM 2138  O   HOH -   5       8.112 -58.150  -8.265  1.00 41.52           O  
HETATM 2139  O   HOH -   6      20.199 -64.836  -9.027  1.00 44.81           O  
HETATM 2140  O   HOH -   7      20.840 -56.148 -16.948  1.00 50.99           O  
HETATM 2141  O   HOH -   8       8.497 -48.513   1.421  1.00 50.28           O  
HETATM 2142  O   HOH -   9     -11.502 -50.640   0.340  1.00 50.23           O  
HETATM 2143  O   HOH -  10      10.333 -43.250  -1.490  1.00 51.02           O  
HETATM 2144  O   HOH -  11      10.424 -45.164  -4.593  1.00 35.11           O  
HETATM 2145  O   HOH -  12      -2.746 -46.183 -19.259  1.00 64.01           O  
HETATM 2146  O   HOH -  13      11.203 -32.384  18.920  1.00 48.93           O  
HETATM 2147  O   HOH -  14       3.166 -26.005  12.352  1.00 58.62           O  
HETATM 2148  O   HOH -  15       2.552 -48.381   8.934  1.00 39.07           O  
HETATM 2149  O   HOH -  16       1.189 -56.334  10.666  1.00 33.92           O  
HETATM 2150  O   HOH -  17      -6.938 -43.143  23.077  1.00 52.24           O  
HETATM 2151  O   HOH -  18      -6.034 -53.184  22.755  1.00 45.05           O  
HETATM 2152  O   HOH -  19      -1.737 -52.479  25.353  1.00 47.83           O  
HETATM 2153  O   HOH -  20      -3.981 -74.518  23.560  1.00 64.83           O  
HETATM 2154  O   HOH -  21      10.263 -45.614  17.769  1.00 45.03           O  
HETATM 2155  O   HOH -  22       7.548 -48.995 -13.961  1.00 49.12           O  
HETATM 2156  O   HOH -  23       7.564 -25.969 -10.716  1.00 58.22           O  
HETATM 2157  O   HOH -  24      11.813 -52.899   8.449  1.00 38.23           O  
HETATM 2158  O   HOH -  25       8.749 -51.632   8.566  1.00 42.06           O  
HETATM 2159  O   HOH -  26       9.235 -62.950  -5.656  1.00 39.80           O  
HETATM 2160  O   HOH -  27       8.045 -62.548  -7.961  1.00 54.49           O  
HETATM 2161  O   HOH -  28       8.571 -60.219  -9.959  1.00 50.73           O  
HETATM 2162  O   HOH -  29      14.031 -62.464 -19.398  1.00 56.65           O  
HETATM 2163  O   HOH -  30      -1.030 -58.188  10.367  1.00 38.15           O  
HETATM 2164  O   HOH -  31      11.087 -62.059   4.212  1.00 42.98           O  
HETATM 2165  O   HOH -  32      -3.985 -33.453  -6.794  1.00 48.85           O  
HETATM 2166  O   HOH -  33      12.751 -29.443  -0.341  1.00 42.66           O  
HETATM 2167  O   HOH -  34       9.157 -39.891   8.872  1.00 41.97           O  
HETATM 2168  O   HOH -  35      15.057 -42.644   5.537  1.00 48.31           O  
HETATM 2169  O   HOH -  36      14.959 -49.611  11.184  1.00 53.19           O  
HETATM 2170  O   HOH -  37      -4.142 -33.496  21.384  1.00 44.53           O  
HETATM 2171  O   HOH -  38      -7.667 -48.382  19.760  1.00 50.11           O  
HETATM 2172  O   HOH -  39      -0.953 -45.608 -20.913  1.00 50.78           O  
HETATM 2173  O   HOH -  40      15.277 -53.043   8.959  1.00 51.52           O  
HETATM 2174  O   HOH -  41      -1.079 -30.459  -6.025  1.00 51.35           O  
HETATM 2175  O   HOH -  42      17.739 -42.918   6.214  1.00 63.85           O  
HETATM 2176  O   HOH -  43       4.495 -69.919  17.858  1.00 46.48           O  
HETATM 2177  O   HOH -  44      17.096 -47.548  26.152  1.00 44.35           O  
HETATM 2178  O   HOH -  45      13.720 -65.624 -10.206  1.00 53.86           O  
HETATM 2179  O   HOH -  46       9.963 -51.182  -8.123  1.00 43.66           O  
HETATM 2180  O   HOH -  47      10.506 -51.582 -10.866  1.00 42.19           O  
HETATM 2181  O   HOH -  48      -2.336 -43.647 -20.688  1.00 53.74           O  
HETATM 2182  O   HOH -  49       7.884 -51.761  30.995  1.00 59.63           O  
HETATM 2183  O   HOH -  50       6.462 -64.832  11.754  1.00 51.65           O  
HETATM 2184  O   HOH -  51       7.096 -54.959  -3.535  1.00 44.19           O  
HETATM 2185  O   HOH -  52      -8.802 -35.674   4.047  1.00 59.04           O  
HETATM 2186  O   HOH -  53       6.370 -62.056  19.568  1.00 52.26           O  
HETATM 2187  O   HOH -  54       9.739 -65.800   0.151  1.00 43.03           O  
HETATM 2188  O   HOH -  55       6.650 -59.455 -20.860  1.00 66.76           O  
HETATM 2189  O   HOH -  56      19.014 -36.400  10.116  1.00 49.67           O  
HETATM 2190  O   HOH -  57      -0.023 -46.791 -23.087  1.00 43.59           O  
HETATM 2191  O   HOH -  58      -1.228 -27.281  -7.743  1.00 57.14           O  
HETATM 2192  O   HOH -  59      14.803 -47.024  26.552  1.00 57.95           O  
HETATM 2193  O   HOH -  60      16.347 -50.754  27.210  1.00 50.41           O  
HETATM 2194  O   HOH -  61       1.314 -52.887  30.099  1.00 57.01           O  
HETATM 2195  O   HOH -  62       7.087 -53.279   5.092  1.00 58.17           O  
HETATM 2196  O   HOH -  63      22.321 -40.502   5.936  1.00 59.89           O  
HETATM 2197  O   HOH -  64       3.443 -70.263  14.867  1.00 53.80           O  
HETATM 2198  O   HOH -  65       7.415 -42.117 -26.767  1.00 51.06           O  
HETATM 2199  O   HOH -  66       5.364 -40.467 -26.823  1.00 63.16           O  
CONECT 2051 2052 2053 2054 2055
CONECT 2052 2051
CONECT 2053 2051
CONECT 2054 2051
CONECT 2055 2051
CONECT 2056 2057 2058 2059 2060
CONECT 2057 2056
CONECT 2058 2056
CONECT 2059 2056
CONECT 2060 2056
CONECT 2061 2062 2063 2064 2065
CONECT 2062 2061
CONECT 2063 2061
CONECT 2064 2061
CONECT 2065 2061
CONECT 2066 2067 2068 2069 2070
CONECT 2067 2066
CONECT 2068 2066
CONECT 2069 2066
CONECT 2070 2066
CONECT 2071 2072 2073 2074 2075
CONECT 2072 2071
CONECT 2073 2071
CONECT 2074 2071
CONECT 2075 2071
CONECT 2076 2077 2078 2079 2080
CONECT 2077 2076
CONECT 2078 2076
CONECT 2079 2076
CONECT 2080 2076
CONECT 2081 2082 2083 2084 2085
CONECT 2082 2081
CONECT 2083 2081
CONECT 2084 2081
CONECT 2085 2081
CONECT 2086 2087
CONECT 2087 2086 2088 2091
CONECT 2088 2087 2089
CONECT 2089 2088 2090
CONECT 2090 2089 2094
CONECT 2091 2087 2092 2093
CONECT 2092 2091
CONECT 2093 2091
CONECT 2094 2090 2095
CONECT 2095 2094 2096 2097
CONECT 2096 2095 2101
CONECT 2097 2095 2098 2099
CONECT 2098 2097
CONECT 2099 2097 2100 2101
CONECT 2100 2099
CONECT 2101 2096 2099 2102
CONECT 2102 2101 2103 2111
CONECT 2103 2102 2104
CONECT 2104 2103 2105
CONECT 2105 2104 2106 2111
CONECT 2106 2105 2107 2108
CONECT 2107 2106
CONECT 2108 2106 2109
CONECT 2109 2108 2110
CONECT 2110 2109 2111
CONECT 2111 2102 2105 2110
CONECT 2113 2114 2115 2116 2117
CONECT 2114 2113
CONECT 2115 2113
CONECT 2116 2113
CONECT 2117 2113 2118
CONECT 2118 2117 2119
CONECT 2119 2118 2120 2121
CONECT 2120 2119 2125
CONECT 2121 2119 2122 2123
CONECT 2122 2121
CONECT 2123 2121 2124 2125
CONECT 2124 2123
CONECT 2125 2120 2123 2126
CONECT 2126 2125 2127 2133
CONECT 2127 2126 2128
CONECT 2128 2127 2129
CONECT 2129 2128 2130 2133
CONECT 2130 2129 2131 2132
CONECT 2131 2130
CONECT 2132 2130
CONECT 2133 2126 2129
END   
