# Supplementary material for: OpenStructure: an integrated software framework for computational structural biology
Source: Acta Crystallogr D Biol Crystallogr. 2013 Apr 19;69(Pt 5):701–9. doi: 10.1107/S0907444913007051 (PMC3640466; doi:10.1107/S0907444913007051)
Supplement: Supplementary file 1 [file d-69-00701-sup1.zip › Fig-3b/data/structure-without-ligand.pdb]

ATOM      1  N   GLU A  12     -23.585  -4.657  34.767  1.00 28.92           N  
ATOM      2  CA  GLU A  12     -22.709  -4.636  35.973  1.00 28.33           C  
ATOM      3  C   GLU A  12     -22.170  -6.025  36.258  1.00 27.36           C  
ATOM      4  O   GLU A  12     -22.927  -6.975  36.462  1.00 27.52           O  
ATOM      5  CB  GLU A  12     -23.460  -4.070  37.182  1.00 29.44           C  
ATOM      6  CG  GLU A  12     -22.736  -4.209  38.514  1.00 32.37           C  
ATOM      7  CD  GLU A  12     -22.757  -2.929  39.324  1.00 36.76           C  
ATOM      8  OE1 GLU A  12     -23.175  -2.966  40.507  1.00 38.17           O  
ATOM      9  OE2 GLU A  12     -22.339  -1.882  38.774  1.00 40.00           O  
ATOM     10  N   THR A  13     -20.842  -6.132  36.262  1.00 25.31           N  
ATOM     11  CA  THR A  13     -20.164  -7.403  36.455  1.00 23.13           C  
ATOM     12  C   THR A  13     -20.248  -7.867  37.905  1.00 22.09           C  
ATOM     13  O   THR A  13     -20.441  -7.056  38.824  1.00 20.81           O  
ATOM     14  CB  THR A  13     -18.674  -7.279  36.087  1.00 22.71           C  
ATOM     15  OG1 THR A  13     -18.069  -6.271  36.916  1.00 20.62           O  
ATOM     16  CG2 THR A  13     -18.528  -6.895  34.604  1.00 23.86           C  
ATOM     17  N   LEU A  14     -20.050  -9.167  38.110  1.00 21.72           N  
ATOM     18  CA  LEU A  14     -19.893  -9.699  39.465  1.00 21.72           C  
ATOM     19  C   LEU A  14     -18.810  -8.925  40.228  1.00 20.41           C  
ATOM     20  O   LEU A  14     -18.995  -8.521  41.391  1.00 18.95           O  
ATOM     21  CB  LEU A  14     -19.591 -11.202  39.428  1.00 22.81           C  
ATOM     22  CG  LEU A  14     -20.744 -12.148  39.097  1.00 25.31           C  
ATOM     23  CD1 LEU A  14     -20.194 -13.549  38.861  1.00 29.91           C  
ATOM     24  CD2 LEU A  14     -21.760 -12.148  40.230  1.00 28.46           C  
ATOM     25  N   GLY A  15     -17.691  -8.673  39.548  1.00 19.36           N  
ATOM     26  CA  GLY A  15     -16.598  -7.905  40.136  1.00 18.52           C  
ATOM     27  C   GLY A  15     -16.982  -6.516  40.595  1.00 17.59           C  
ATOM     28  O   GLY A  15     -16.579  -6.075  41.662  1.00 17.26           O  
ATOM     29  N   GLU A  16     -17.781  -5.805  39.803  1.00 17.71           N  
ATOM     30  CA  GLU A  16     -18.231  -4.489  40.224  1.00 17.92           C  
ATOM     31  C   GLU A  16     -19.134  -4.520  41.469  1.00 17.65           C  
ATOM     32  O   GLU A  16     -19.077  -3.613  42.305  1.00 17.31           O  
ATOM     33  CB  GLU A  16     -18.908  -3.763  39.068  1.00 18.53           C  
ATOM     34  CG  GLU A  16     -17.937  -3.325  37.989  1.00 20.34           C  
ATOM     35  CD  GLU A  16     -18.670  -2.960  36.703  1.00 21.70           C  
ATOM     36  OE1 GLU A  16     -19.072  -3.854  35.936  1.00 22.67           O  
ATOM     37  OE2 GLU A  16     -18.848  -1.760  36.487  1.00 23.74           O  
ATOM     38  N   LYS A  17     -19.935  -5.577  41.597  1.00 17.48           N  
ATOM     39  CA  LYS A  17     -20.757  -5.769  42.805  1.00 18.02           C  
ATOM     40  C   LYS A  17     -19.897  -6.001  44.026  1.00 17.28           C  
ATOM     41  O   LYS A  17     -20.151  -5.403  45.071  1.00 18.16           O  
ATOM     42  CB  LYS A  17     -21.741  -6.922  42.605  1.00 18.06           C  
ATOM     43  CG  LYS A  17     -22.652  -6.689  41.422  1.00 21.51           C  
ATOM     44  CD  LYS A  17     -23.375  -7.958  41.038  1.00 25.37           C  
ATOM     45  CE  LYS A  17     -24.207  -7.742  39.773  1.00 28.55           C  
ATOM     46  NZ  LYS A  17     -25.317  -6.773  40.019  1.00 28.53           N  
ATOM     47  N   TRP A  18     -18.865  -6.843  43.891  1.00 16.95           N  
ATOM     48  CA  TRP A  18     -17.889  -7.062  44.968  1.00 15.91           C  
ATOM     49  C   TRP A  18     -17.297  -5.719  45.386  1.00 16.19           C  
ATOM     50  O   TRP A  18     -17.153  -5.402  46.565  1.00 15.38           O  
ATOM     51  CB  TRP A  18     -16.785  -8.058  44.510  1.00 15.61           C  
ATOM     52  CG  TRP A  18     -15.542  -8.050  45.375  1.00 15.10           C  
ATOM     53  CD1 TRP A  18     -15.351  -8.696  46.571  1.00 14.62           C  
ATOM     54  CD2 TRP A  18     -14.334  -7.324  45.115  1.00 14.83           C  
ATOM     55  NE1 TRP A  18     -14.073  -8.442  47.059  1.00 14.35           N  
ATOM     56  CE2 TRP A  18     -13.439  -7.587  46.191  1.00 14.96           C  
ATOM     57  CE3 TRP A  18     -13.913  -6.476  44.064  1.00 14.51           C  
ATOM     58  CZ2 TRP A  18     -12.153  -7.040  46.242  1.00 14.78           C  
ATOM     59  CZ3 TRP A  18     -12.626  -5.923  44.127  1.00 13.41           C  
ATOM     60  CH2 TRP A  18     -11.769  -6.202  45.215  1.00 15.44           C  
ATOM     61  N   LYS A  19     -16.997  -4.893  44.396  1.00 16.27           N  
ATOM     62  CA  LYS A  19     -16.315  -3.659  44.687  1.00 17.18           C  
ATOM     63  C   LYS A  19     -17.019  -2.491  45.453  1.00 18.00           C  
ATOM     64  O   LYS A  19     -16.507  -2.050  46.463  1.00 17.93           O  
ATOM     65  CB  LYS A  19     -15.745  -3.095  43.356  1.00 16.93           C  
ATOM     66  CG  LYS A  19     -14.842  -1.828  43.495  1.00 15.97           C  
ATOM     67  CD  LYS A  19     -13.506  -2.134  44.213  1.00 16.40           C  
ATOM     68  CE  LYS A  19     -12.510  -1.014  44.015  1.00 17.54           C  
ATOM     69  NZ  LYS A  19     -11.155  -1.348  44.511  1.00 14.09           N  
ATOM     70  N   LYS A  20     -18.177  -1.971  45.040  1.00 20.41           N  
ATOM     71  CA  LYS A  20     -19.454  -1.883  45.791  1.00 20.78           C  
ATOM     72  C   LYS A  20     -19.511  -2.278  47.253  1.00 20.56           C  
ATOM     73  O   LYS A  20     -19.486  -1.420  48.136  1.00 20.73           O  
ATOM     74  CB  LYS A  20     -20.727  -2.127  44.972  1.00 21.50           C  
ATOM     75  CG  LYS A  20     -20.818  -1.219  43.762  1.00 25.20           C  
ATOM     76  CD  LYS A  20     -22.258  -0.955  43.332  1.00 29.98           C  
ATOM     77  CE  LYS A  20     -22.314  -0.285  41.950  1.00 33.15           C  
ATOM     78  NZ  LYS A  20     -21.880   1.146  41.941  1.00 35.38           N  
ATOM     79  N   LYS A  21     -19.555  -3.575  47.510  1.00 20.13           N  
ATOM     80  CA  LYS A  21     -19.628  -4.056  48.871  1.00 19.65           C  
ATOM     81  C   LYS A  21     -18.381  -3.722  49.674  1.00 18.83           C  
ATOM     82  O   LYS A  21     -18.481  -3.245  50.801  1.00 18.27           O  
ATOM     83  CB  LYS A  21     -19.885  -5.558  48.886  1.00 20.19           C  
ATOM     84  CG  LYS A  21     -21.304  -5.928  48.569  1.00 24.51           C  
ATOM     85  CD  LYS A  21     -21.572  -7.347  49.025  1.00 27.74           C  
ATOM     86  CE  LYS A  21     -23.054  -7.643  48.975  1.00 32.24           C  
ATOM     87  NZ  LYS A  21     -23.716  -7.212  50.240  1.00 35.98           N  
ATOM     88  N   LEU A  22     -17.211  -3.977  49.083  1.00 17.40           N  
ATOM     89  CA  LEU A  22     -15.932  -3.681  49.714  1.00 17.04           C  
ATOM     90  C   LEU A  22     -15.886  -2.228  50.185  1.00 16.81           C  
ATOM     91  O   LEU A  22     -15.482  -1.940  51.314  1.00 16.39           O  
ATOM     92  CB  LEU A  22     -14.773  -3.973  48.735  1.00 16.12           C  
ATOM     93  CG  LEU A  22     -13.360  -3.917  49.316  1.00 17.40           C  
ATOM     94  CD1 LEU A  22     -13.151  -5.095  50.269  1.00 17.83           C  
ATOM     95  CD2 LEU A  22     -12.335  -3.945  48.193  1.00 16.09           C  
ATOM     96  N   ASN A  23     -16.317  -1.326  49.308  1.00 17.85           N  
ATOM     97  CA  ASN A  23     -16.294   0.099  49.597  1.00 19.33           C  
ATOM     98  C   ASN A  23     -17.256   0.516  50.735  1.00 21.05           C  
ATOM     99  O   ASN A  23     -17.006   1.529  51.411  1.00 21.53           O  
ATOM    100  CB  ASN A  23     -16.579   0.887  48.331  1.00 19.72           C  
ATOM    101  CG  ASN A  23     -15.388   0.931  47.391  1.00 17.62           C  
ATOM    102  OD1 ASN A  23     -14.243   0.721  47.807  1.00 18.51           O  
ATOM    103  ND2 ASN A  23     -15.657   1.189  46.109  1.00 19.22           N  
ATOM    104  N   GLN A  24     -18.315  -0.278  50.928  1.00 22.71           N  
ATOM    105  CA  GLN A  24     -19.334  -0.059  51.997  1.00 24.76           C  
ATOM    106  C   GLN A  24     -18.828  -0.468  53.384  1.00 24.32           C  
ATOM    107  O   GLN A  24     -19.377  -0.030  54.399  1.00 24.62           O  
ATOM    108  CB  GLN A  24     -20.641  -0.826  51.701  1.00 24.96           C  
ATOM    109  CG  GLN A  24     -21.455  -0.403  50.461  1.00 27.86           C  
ATOM    110  CD  GLN A  24     -22.511  -1.462  50.023  1.00 28.15           C  
ATOM    111  OE1 GLN A  24     -23.195  -1.287  49.003  1.00 32.99           O  
ATOM    112  NE2 GLN A  24     -22.638  -2.553  50.789  1.00 30.40           N  
ATOM    113  N   LEU A  25     -17.790  -1.307  53.447  1.00 23.75           N  
ATOM    114  CA  LEU A  25     -17.309  -1.807  54.750  1.00 22.99           C  
ATOM    115  C   LEU A  25     -16.718  -0.733  55.653  1.00 23.31           C  
ATOM    116  O   LEU A  25     -16.007   0.185  55.185  1.00 22.42           O  
ATOM    117  CB  LEU A  25     -16.292  -2.940  54.559  1.00 22.85           C  
ATOM    118  CG  LEU A  25     -16.715  -4.214  53.831  1.00 23.02           C  
ATOM    119  CD1 LEU A  25     -15.535  -5.168  53.787  1.00 22.75           C  
ATOM    120  CD2 LEU A  25     -17.943  -4.881  54.493  1.00 24.02           C  
ATOM    121  N   SER A  26     -17.012  -0.828  56.954  1.00 22.68           N  
ATOM    122  CA  SER A  26     -16.280  -0.052  57.941  1.00 23.19           C  
ATOM    123  C   SER A  26     -14.839  -0.523  57.934  1.00 23.50           C  
ATOM    124  O   SER A  26     -14.554  -1.628  57.439  1.00 23.01           O  
ATOM    125  CB  SER A  26     -16.875  -0.247  59.336  1.00 23.48           C  
ATOM    126  OG  SER A  26     -16.627  -1.562  59.824  1.00 23.34           O  
ATOM    127  N   ARG A  27     -13.936   0.282  58.488  1.00 23.79           N  
ATOM    128  CA  ARG A  27     -12.541  -0.135  58.621  1.00 24.08           C  
ATOM    129  C   ARG A  27     -12.402  -1.442  59.415  1.00 23.72           C  
ATOM    130  O   ARG A  27     -11.594  -2.310  59.057  1.00 23.67           O  
ATOM    131  CB  ARG A  27     -11.668   0.965  59.224  1.00 24.89           C  
ATOM    132  CG  ARG A  27     -10.185   0.630  59.207  1.00 26.94           C  
ATOM    133  CD  ARG A  27      -9.294   1.840  59.440  1.00 31.75           C  
ATOM    134  NE  ARG A  27      -7.885   1.526  59.211  1.00 34.92           N  
ATOM    135  CZ  ARG A  27      -6.862   2.240  59.680  1.00 37.55           C  
ATOM    136  NH1 ARG A  27      -5.612   1.862  59.421  1.00 38.34           N  
ATOM    137  NH2 ARG A  27      -7.078   3.334  60.409  1.00 38.45           N  
ATOM    138  N   LYS A  28     -13.208  -1.584  60.466  1.00 23.23           N  
ATOM    139  CA  LYS A  28     -13.181  -2.803  61.287  1.00 22.60           C  
ATOM    140  C   LYS A  28     -13.505  -4.040  60.447  1.00 21.60           C  
ATOM    141  O   LYS A  28     -12.737  -5.005  60.437  1.00 22.64           O  
ATOM    142  CB  LYS A  28     -14.161  -2.695  62.463  1.00 23.07           C  
ATOM    143  CG  LYS A  28     -14.217  -3.985  63.270  1.00 23.17           C  
ATOM    144  CD  LYS A  28     -15.007  -3.867  64.548  1.00 26.01           C  
ATOM    145  CE  LYS A  28     -15.097  -5.261  65.153  1.00 26.46           C  
ATOM    146  NZ  LYS A  28     -15.727  -5.293  66.489  1.00 28.43           N  
ATOM    147  N   GLU A  29     -14.651  -3.992  59.779  1.00 20.66           N  
ATOM    148  CA  GLU A  29     -15.124  -5.002  58.842  1.00 20.41           C  
ATOM    149  C   GLU A  29     -14.119  -5.260  57.710  1.00 19.40           C  
ATOM    150  O   GLU A  29     -13.868  -6.409  57.340  1.00 17.41           O  
ATOM    151  CB  GLU A  29     -16.422  -4.551  58.213  1.00 21.13           C  
ATOM    152  CG  GLU A  29     -17.658  -4.554  59.148  1.00 21.99           C  
ATOM    153  CD  GLU A  29     -18.904  -3.998  58.458  1.00 24.07           C  
ATOM    154  OE1 GLU A  29     -18.809  -2.971  57.733  1.00 27.92           O  
ATOM    155  OE2 GLU A  29     -19.996  -4.588  58.630  1.00 29.48           O  
ATOM    156  N   PHE A  30     -13.552  -4.183  57.163  1.00 17.67           N  
ATOM    157  CA  PHE A  30     -12.562  -4.327  56.089  1.00 17.55           C  
ATOM    158  C   PHE A  30     -11.341  -5.128  56.546  1.00 17.74           C  
ATOM    159  O   PHE A  30     -10.890  -6.037  55.838  1.00 17.51           O  
ATOM    160  CB  PHE A  30     -12.146  -2.936  55.611  1.00 17.32           C  
ATOM    161  CG  PHE A  30     -11.132  -2.950  54.502  1.00 16.84           C  
ATOM    162  CD1 PHE A  30     -11.543  -2.980  53.175  1.00 19.26           C  
ATOM    163  CD2 PHE A  30      -9.782  -2.874  54.791  1.00 18.12           C  
ATOM    164  CE1 PHE A  30     -10.604  -2.981  52.129  1.00 19.10           C  
ATOM    165  CE2 PHE A  30      -8.833  -2.871  53.760  1.00 17.92           C  
ATOM    166  CZ  PHE A  30      -9.258  -2.908  52.431  1.00 16.42           C  
ATOM    167  N   ASP A  31     -10.824  -4.793  57.731  1.00 18.11           N  
ATOM    168  CA  ASP A  31      -9.642  -5.431  58.300  1.00 19.53           C  
ATOM    169  C   ASP A  31      -9.881  -6.913  58.582  1.00 19.33           C  
ATOM    170  O   ASP A  31      -8.973  -7.718  58.466  1.00 19.92           O  
ATOM    171  CB  ASP A  31      -9.194  -4.698  59.571  1.00 20.40           C  
ATOM    172  CG  ASP A  31      -8.461  -3.377  59.265  1.00 22.94           C  
ATOM    173  OD1 ASP A  31      -8.340  -2.534  60.183  1.00 27.61           O  
ATOM    174  OD2 ASP A  31      -7.997  -3.191  58.114  1.00 26.53           O  
ATOM    175  N   LEU A  32     -11.104  -7.266  58.956  1.00 19.30           N  
ATOM    176  CA  LEU A  32     -11.419  -8.686  59.138  1.00 18.76           C  
ATOM    177  C   LEU A  32     -11.652  -9.390  57.815  1.00 17.70           C  
ATOM    178  O   LEU A  32     -11.233 -10.545  57.634  1.00 18.64           O  
ATOM    179  CB  LEU A  32     -12.612  -8.862  60.074  1.00 19.13           C  
ATOM    180  CG  LEU A  32     -12.307  -8.649  61.569  1.00 19.20           C  
ATOM    181  CD1 LEU A  32     -13.615  -8.409  62.304  1.00 20.92           C  
ATOM    182  CD2 LEU A  32     -11.538  -9.862  62.167  1.00 18.70           C  
ATOM    183  N   TYR A  33     -12.291  -8.702  56.880  1.00 14.59           N  
ATOM    184  CA  TYR A  33     -12.578  -9.295  55.591  1.00 13.83           C  
ATOM    185  C   TYR A  33     -11.308  -9.605  54.775  1.00 13.73           C  
ATOM    186  O   TYR A  33     -11.239 -10.651  54.085  1.00 13.67           O  
ATOM    187  CB  TYR A  33     -13.534  -8.405  54.779  1.00 13.30           C  
ATOM    188  CG  TYR A  33     -13.728  -8.878  53.366  1.00 11.89           C  
ATOM    189  CD1 TYR A  33     -13.072  -8.230  52.317  1.00  9.86           C  
ATOM    190  CD2 TYR A  33     -14.517  -9.995  53.068  1.00 10.95           C  
ATOM    191  CE1 TYR A  33     -13.234  -8.647  51.005  1.00 11.33           C  
ATOM    192  CE2 TYR A  33     -14.672 -10.437  51.738  1.00 11.15           C  
ATOM    193  CZ  TYR A  33     -14.027  -9.737  50.709  1.00 11.11           C  
ATOM    194  OH  TYR A  33     -14.141 -10.138  49.410  1.00 13.66           O  
ATOM    195  N   LYS A  34     -10.318  -8.711  54.856  1.00 13.18           N  
ATOM    196  CA  LYS A  34      -9.228  -8.724  53.874  1.00 13.67           C  
ATOM    197  C   LYS A  34      -8.360 -10.000  53.928  1.00 13.76           C  
ATOM    198  O   LYS A  34      -7.813 -10.407  52.917  1.00 13.79           O  
ATOM    199  CB  LYS A  34      -8.393  -7.441  53.962  1.00 14.37           C  
ATOM    200  CG  LYS A  34      -7.593  -7.324  55.213  1.00 15.72           C  
ATOM    201  CD  LYS A  34      -7.024  -5.911  55.364  1.00 23.09           C  
ATOM    202  CE  LYS A  34      -6.011  -5.865  56.494  1.00 25.71           C  
ATOM    203  NZ  LYS A  34      -5.747  -4.472  56.926  1.00 28.08           N  
ATOM    204  N   LYS A  35      -8.292 -10.640  55.097  1.00 14.09           N  
ATOM    205  CA  LYS A  35      -7.504 -11.854  55.265  1.00 14.00           C  
ATOM    206  C   LYS A  35      -8.367 -13.111  55.503  1.00 12.77           C  
ATOM    207  O   LYS A  35      -7.823 -14.184  55.796  1.00 13.43           O  
ATOM    208  CB  LYS A  35      -6.502 -11.674  56.394  1.00 15.21           C  
ATOM    209  CG  LYS A  35      -5.403 -10.627  56.095  1.00 16.63           C  
ATOM    210  CD  LYS A  35      -4.221 -10.817  56.990  1.00 22.42           C  
ATOM    211  CE  LYS A  35      -3.279  -9.656  56.906  1.00 21.69           C  
ATOM    212  NZ  LYS A  35      -2.087  -9.933  57.751  1.00 23.37           N  
ATOM    213  N   SER A  36      -9.687 -12.980  55.379  1.00 12.26           N  
ATOM    214  CA  SER A  36     -10.595 -14.084  55.740  1.00 12.04           C  
ATOM    215  C   SER A  36     -10.418 -15.237  54.754  1.00 11.95           C  
ATOM    216  O   SER A  36     -10.689 -15.086  53.559  1.00 12.37           O  
ATOM    217  CB  SER A  36     -12.054 -13.606  55.777  1.00 12.57           C  
ATOM    218  OG  SER A  36     -12.918 -14.692  56.092  1.00 12.91           O  
ATOM    219  N   GLY A  37      -9.889 -16.361  55.243  1.00 11.48           N  
ATOM    220  CA  GLY A  37      -9.752 -17.561  54.429  1.00 10.89           C  
ATOM    221  C   GLY A  37      -8.599 -17.522  53.418  1.00 10.94           C  
ATOM    222  O   GLY A  37      -8.471 -18.423  52.601  1.00 11.08           O  
ATOM    223  N   ILE A  38      -7.769 -16.479  53.452  1.00 11.16           N  
ATOM    224  CA  ILE A  38      -6.602 -16.460  52.538  1.00 11.00           C  
ATOM    225  C   ILE A  38      -5.449 -17.319  53.066  1.00 11.59           C  
ATOM    226  O   ILE A  38      -5.523 -17.887  54.176  1.00 12.42           O  
ATOM    227  CB  ILE A  38      -6.119 -15.009  52.239  1.00 10.50           C  
ATOM    228  CG1 ILE A  38      -5.296 -14.432  53.399  1.00 11.93           C  
ATOM    229  CG2 ILE A  38      -7.312 -14.137  51.890  1.00 10.97           C  
ATOM    230  CD1 ILE A  38      -4.660 -13.084  53.051  1.00 11.23           C  
ATOM    231  N   THR A  39      -4.369 -17.406  52.283  1.00 11.22           N  
ATOM    232  CA  THR A  39      -3.140 -17.989  52.750  1.00 11.35           C  
ATOM    233  C   THR A  39      -2.195 -16.820  52.930  1.00 11.92           C  
ATOM    234  O   THR A  39      -2.275 -15.822  52.177  1.00 11.56           O  
ATOM    235  CB  THR A  39      -2.590 -18.986  51.691  1.00 11.40           C  
ATOM    236  OG1 THR A  39      -3.593 -19.964  51.416  1.00 13.66           O  
ATOM    237  CG2 THR A  39      -1.300 -19.655  52.104  1.00 12.83           C  
ATOM    238  N   GLU A  40      -1.369 -16.907  53.956  1.00 11.97           N  
ATOM    239  CA  GLU A  40      -0.294 -15.925  54.181  1.00 13.31           C  
ATOM    240  C   GLU A  40       0.933 -16.550  54.830  1.00 13.10           C  
ATOM    241  O   GLU A  40       0.830 -17.501  55.616  1.00 12.96           O  
ATOM    242  CB  GLU A  40      -0.788 -14.695  54.952  1.00 13.67           C  
ATOM    243  CG  GLU A  40      -0.878 -14.861  56.444  1.00 15.05           C  
ATOM    244  CD  GLU A  40      -1.084 -13.517  57.165  1.00 16.02           C  
ATOM    245  OE1 GLU A  40      -1.070 -13.527  58.419  1.00 16.27           O  
ATOM    246  OE2 GLU A  40      -1.247 -12.469  56.493  1.00 18.59           O  
ATOM    247  N   VAL A  41       2.108 -16.029  54.483  1.00 11.94           N  
ATOM    248  CA  VAL A  41       3.323 -16.486  55.125  1.00 11.91           C  
ATOM    249  C   VAL A  41       3.560 -15.759  56.441  1.00 12.11           C  
ATOM    250  O   VAL A  41       3.214 -14.586  56.609  1.00 12.86           O  
ATOM    251  CB  VAL A  41       4.581 -16.394  54.213  1.00 11.38           C  
ATOM    252  CG1 VAL A  41       4.369 -17.228  52.958  1.00 10.69           C  
ATOM    253  CG2 VAL A  41       4.894 -14.945  53.864  1.00 11.26           C  
ATOM    254  N   ASP A  42       4.156 -16.463  57.377  1.00 13.46           N  
ATOM    255  CA  ASP A  42       4.524 -15.862  58.641  1.00 15.41           C  
ATOM    256  C   ASP A  42       5.782 -15.004  58.496  1.00 14.67           C  
ATOM    257  O   ASP A  42       6.882 -15.529  58.415  1.00 14.95           O  
ATOM    258  CB  ASP A  42       4.778 -16.977  59.652  1.00 15.91           C  
ATOM    259  CG  ASP A  42       5.007 -16.451  61.053  1.00 20.06           C  
ATOM    260  OD1 ASP A  42       5.109 -15.223  61.245  1.00 22.04           O  
ATOM    261  OD2 ASP A  42       5.067 -17.295  61.965  1.00 26.30           O  
ATOM    262  N   ARG A  43       5.607 -13.691  58.472  1.00 15.18           N  
ATOM    263  CA  ARG A  43       6.708 -12.741  58.317  1.00 15.40           C  
ATOM    264  C   ARG A  43       7.454 -12.361  59.613  1.00 16.80           C  
ATOM    265  O   ARG A  43       8.386 -11.556  59.569  1.00 17.07           O  
ATOM    266  CB  ARG A  43       6.179 -11.480  57.604  1.00 15.42           C  
ATOM    267  CG  ARG A  43       5.730 -11.782  56.165  1.00 15.55           C  
ATOM    268  CD  ARG A  43       6.948 -11.912  55.275  1.00 15.65           C  
ATOM    269  NE  ARG A  43       7.648 -10.628  55.132  1.00 12.68           N  
ATOM    270  CZ  ARG A  43       8.912 -10.504  54.718  1.00 12.94           C  
ATOM    271  NH1 ARG A  43       9.644 -11.579  54.399  1.00 14.46           N  
ATOM    272  NH2 ARG A  43       9.455  -9.290  54.621  1.00 13.85           N  
ATOM    273  N   THR A  44       7.051 -12.941  60.744  1.00 17.86           N  
ATOM    274  CA  THR A  44       7.596 -12.525  62.060  1.00 19.38           C  
ATOM    275  C   THR A  44       9.124 -12.506  62.073  1.00 19.61           C  
ATOM    276  O   THR A  44       9.735 -11.480  62.397  1.00 19.68           O  
ATOM    277  CB  THR A  44       7.105 -13.417  63.218  1.00 19.55           C  
ATOM    278  OG1 THR A  44       5.675 -13.434  63.255  1.00 21.39           O  
ATOM    279  CG2 THR A  44       7.618 -12.867  64.568  1.00 20.75           C  
ATOM    280  N   GLU A  45       9.727 -13.646  61.714  1.00 19.76           N  
ATOM    281  CA  GLU A  45      11.185 -13.822  61.769  1.00 22.22           C  
ATOM    282  C   GLU A  45      11.918 -12.890  60.802  1.00 20.85           C  
ATOM    283  O   GLU A  45      12.934 -12.284  61.168  1.00 20.25           O  
ATOM    284  CB  GLU A  45      11.569 -15.293  61.528  1.00 21.49           C  
ATOM    285  CG  GLU A  45      13.011 -15.623  61.852  1.00 26.49           C  
ATOM    286  CD  GLU A  45      13.394 -17.059  61.490  1.00 26.82           C  
ATOM    287  OE1 GLU A  45      12.496 -17.943  61.512  1.00 31.61           O  
ATOM    288  OE2 GLU A  45      14.594 -17.289  61.162  1.00 31.85           O  
ATOM    289  N   ALA A  46      11.384 -12.764  59.583  1.00 20.07           N  
ATOM    290  CA  ALA A  46      11.956 -11.860  58.582  1.00 19.95           C  
ATOM    291  C   ALA A  46      11.926 -10.387  59.029  1.00 19.96           C  
ATOM    292  O   ALA A  46      12.934  -9.670  58.926  1.00 20.07           O  
ATOM    293  CB  ALA A  46      11.246 -12.027  57.243  1.00 19.37           C  
ATOM    294  N   LYS A  47      10.782  -9.941  59.521  1.00 20.45           N  
ATOM    295  CA  LYS A  47      10.638  -8.557  59.961  1.00 21.55           C  
ATOM    296  C   LYS A  47      11.622  -8.242  61.084  1.00 22.75           C  
ATOM    297  O   LYS A  47      12.297  -7.207  61.039  1.00 22.97           O  
ATOM    298  CB  LYS A  47       9.219  -8.281  60.426  1.00 21.87           C  
ATOM    299  CG  LYS A  47       8.187  -8.227  59.313  1.00 22.71           C  
ATOM    300  CD  LYS A  47       6.847  -7.964  59.948  1.00 24.91           C  
ATOM    301  CE  LYS A  47       5.760  -7.913  58.940  1.00 28.11           C  
ATOM    302  NZ  LYS A  47       4.417  -7.943  59.615  1.00 29.76           N  
ATOM    303  N   GLU A  48      11.721  -9.143  62.064  1.00 23.03           N  
ATOM    304  CA  GLU A  48      12.671  -8.975  63.181  1.00 24.91           C  
ATOM    305  C   GLU A  48      14.118  -8.900  62.696  1.00 24.48           C  
ATOM    306  O   GLU A  48      14.886  -8.036  63.148  1.00 24.95           O  
ATOM    307  CB  GLU A  48      12.496 -10.107  64.196  1.00 24.81           C  
ATOM    308  CG  GLU A  48      13.330  -9.923  65.457  1.00 26.57           C  
ATOM    309  CD  GLU A  48      13.005 -10.925  66.564  1.00 28.74           C  
ATOM    310  OE1 GLU A  48      13.747 -10.904  67.580  1.00 34.08           O  
ATOM    311  OE2 GLU A  48      12.029 -11.721  66.433  1.00 33.02           O  
ATOM    312  N   GLY A  49      14.482  -9.791  61.771  1.00 24.22           N  
ATOM    313  CA  GLY A  49      15.797  -9.808  61.136  1.00 24.70           C  
ATOM    314  C   GLY A  49      16.110  -8.595  60.273  1.00 25.53           C  
ATOM    315  O   GLY A  49      17.235  -8.081  60.313  1.00 25.61           O  
ATOM    316  N   LEU A  50      15.125  -8.135  59.500  1.00 24.94           N  
ATOM    317  CA  LEU A  50      15.266  -6.911  58.704  1.00 25.90           C  
ATOM    318  C   LEU A  50      15.386  -5.665  59.590  1.00 26.88           C  
ATOM    319  O   LEU A  50      16.134  -4.735  59.269  1.00 27.40           O  
ATOM    320  CB  LEU A  50      14.100  -6.751  57.713  1.00 25.07           C  
ATOM    321  CG  LEU A  50      13.975  -7.783  56.589  1.00 24.35           C  
ATOM    322  CD1 LEU A  50      12.602  -7.634  55.878  1.00 23.83           C  
ATOM    323  CD2 LEU A  50      15.132  -7.706  55.633  1.00 18.96           C  
ATOM    324  N   LYS A  51      14.655  -5.658  60.700  1.00 27.93           N  
ATOM    325  CA  LYS A  51      14.742  -4.592  61.699  1.00 29.60           C  
ATOM    326  C   LYS A  51      16.175  -4.437  62.251  1.00 30.14           C  
ATOM    327  O   LYS A  51      16.575  -3.335  62.672  1.00 29.73           O  
ATOM    328  CB  LYS A  51      13.761  -4.872  62.834  1.00 29.93           C  
ATOM    329  CG  LYS A  51      13.362  -3.639  63.637  1.00 32.57           C  
ATOM    330  CD  LYS A  51      12.737  -4.002  64.977  1.00 36.73           C  
ATOM    331  CE  LYS A  51      11.216  -4.141  64.887  1.00 39.22           C  
ATOM    332  NZ  LYS A  51      10.537  -3.468  66.044  1.00 41.62           N  
ATOM    333  N   ARG A  52      16.943  -5.532  62.215  1.00 30.37           N  
ATOM    334  CA  ARG A  52      18.320  -5.579  62.739  1.00 30.54           C  
ATOM    335  C   ARG A  52      19.409  -5.515  61.666  1.00 30.31           C  
ATOM    336  O   ARG A  52      20.597  -5.721  61.958  1.00 30.85           O  
ATOM    337  CB  ARG A  52      18.521  -6.829  63.604  1.00 30.71           C  
ATOM    338  CG  ARG A  52      17.572  -6.925  64.780  1.00 32.18           C  
ATOM    339  CD  ARG A  52      17.768  -8.236  65.535  1.00 34.67           C  
ATOM    340  NE  ARG A  52      19.177  -8.442  65.863  1.00 38.87           N  
ATOM    341  CZ  ARG A  52      19.804  -7.891  66.903  1.00 40.03           C  
ATOM    342  NH1 ARG A  52      21.095  -8.130  67.093  1.00 40.65           N  
ATOM    343  NH2 ARG A  52      19.148  -7.100  67.746  1.00 39.64           N  
ATOM    344  N   GLY A  53      19.008  -5.245  60.425  1.00 29.44           N  
ATOM    345  CA  GLY A  53      19.952  -5.036  59.335  1.00 28.29           C  
ATOM    346  C   GLY A  53      20.566  -6.283  58.751  1.00 27.58           C  
ATOM    347  O   GLY A  53      21.618  -6.214  58.117  1.00 26.64           O  
ATOM    348  N   GLU A  54      19.908  -7.429  58.949  1.00 26.88           N  
ATOM    349  CA  GLU A  54      20.388  -8.687  58.385  1.00 27.13           C  
ATOM    350  C   GLU A  54      20.172  -8.729  56.866  1.00 26.40           C  
ATOM    351  O   GLU A  54      19.094  -8.346  56.378  1.00 26.54           O  
ATOM    352  CB  GLU A  54      19.723  -9.880  59.098  1.00 27.04           C  
ATOM    353  CG  GLU A  54      20.043  -9.930  60.606  1.00 28.33           C  
ATOM    354  CD  GLU A  54      19.223 -10.958  61.394  1.00 28.99           C  
ATOM    355  OE1 GLU A  54      19.064 -10.771  62.629  1.00 31.36           O  
ATOM    356  OE2 GLU A  54      18.739 -11.945  60.792  1.00 27.73           O  
ATOM    357  N   THR A  55      21.184  -9.189  56.126  1.00 24.78           N  
ATOM    358  CA  THR A  55      21.140  -9.198  54.654  1.00 24.69           C  
ATOM    359  C   THR A  55      21.107 -10.573  53.997  1.00 23.18           C  
ATOM    360  O   THR A  55      21.082 -10.688  52.756  1.00 23.47           O  
ATOM    361  CB  THR A  55      22.280  -8.341  54.033  1.00 24.90           C  
ATOM    362  OG1 THR A  55      23.525  -9.034  54.142  1.00 26.67           O  
ATOM    363  CG2 THR A  55      22.383  -6.988  54.742  1.00 26.77           C  
ATOM    364  N   THR A  56      21.100 -11.627  54.812  1.00 22.12           N  
ATOM    365  CA  THR A  56      20.978 -12.974  54.264  1.00 21.02           C  
ATOM    366  C   THR A  56      19.698 -13.664  54.778  1.00 19.92           C  
ATOM    367  O   THR A  56      19.107 -13.253  55.789  1.00 19.60           O  
ATOM    368  CB  THR A  56      22.206 -13.849  54.626  1.00 21.11           C  
ATOM    369  OG1 THR A  56      22.286 -13.933  56.042  1.00 20.38           O  
ATOM    370  CG2 THR A  56      23.520 -13.236  54.076  1.00 22.37           C  
ATOM    371  N   HIS A  57      19.303 -14.702  54.048  1.00 20.15           N  
ATOM    372  CA  HIS A  57      18.107 -15.520  54.316  1.00 20.35           C  
ATOM    373  C   HIS A  57      16.755 -14.839  54.093  1.00 19.26           C  
ATOM    374  O   HIS A  57      15.921 -15.389  53.377  1.00 19.53           O  
ATOM    375  CB  HIS A  57      18.173 -16.187  55.694  1.00 20.94           C  
ATOM    376  CG  HIS A  57      19.411 -17.003  55.886  1.00 23.61           C  
ATOM    377  ND1 HIS A  57      19.563 -18.258  55.335  1.00 26.37           N  
ATOM    378  CD2 HIS A  57      20.574 -16.722  56.522  1.00 26.12           C  
ATOM    379  CE1 HIS A  57      20.766 -18.719  55.632  1.00 28.20           C  
ATOM    380  NE2 HIS A  57      21.401 -17.804  56.346  1.00 25.91           N  
ATOM    381  N   HIS A  58      16.563 -13.647  54.659  1.00 18.70           N  
ATOM    382  CA  HIS A  58      15.225 -13.019  54.707  1.00 17.74           C  
ATOM    383  C   HIS A  58      14.780 -12.490  53.369  1.00 17.09           C  
ATOM    384  O   HIS A  58      15.574 -11.859  52.664  1.00 17.28           O  
ATOM    385  CB  HIS A  58      15.225 -11.864  55.690  1.00 18.12           C  
ATOM    386  CG  HIS A  58      15.742 -12.227  57.045  1.00 19.89           C  
ATOM    387  ND1 HIS A  58      15.243 -13.289  57.775  1.00 20.27           N  
ATOM    388  CD2 HIS A  58      16.722 -11.677  57.799  1.00 23.59           C  
ATOM    389  CE1 HIS A  58      15.885 -13.365  58.929  1.00 24.13           C  
ATOM    390  NE2 HIS A  58      16.786 -12.398  58.970  1.00 25.01           N  
ATOM    391  N   ALA A  59      13.518 -12.743  53.016  1.00 15.02           N  
ATOM    392  CA  ALA A  59      12.871 -12.021  51.924  1.00 14.20           C  
ATOM    393  C   ALA A  59      12.539 -10.612  52.421  1.00 12.50           C  
ATOM    394  O   ALA A  59      12.141 -10.405  53.581  1.00 11.77           O  
ATOM    395  CB  ALA A  59      11.601 -12.737  51.453  1.00 13.91           C  
ATOM    396  N   VAL A  60      12.686  -9.639  51.528  1.00 13.09           N  
ATOM    397  CA  VAL A  60      12.493  -8.255  51.887  1.00 12.60           C  
ATOM    398  C   VAL A  60      11.003  -7.884  51.970  1.00 12.53           C  
ATOM    399  O   VAL A  60      10.643  -6.864  52.567  1.00 12.60           O  
ATOM    400  CB  VAL A  60      13.227  -7.302  50.877  1.00 13.15           C  
ATOM    401  CG1 VAL A  60      14.723  -7.596  50.864  1.00 13.97           C  
ATOM    402  CG2 VAL A  60      12.626  -7.392  49.498  1.00 13.18           C  
ATOM    403  N   SER A  61      10.157  -8.711  51.353  1.00 11.70           N  
ATOM    404  CA  SER A  61       8.703  -8.469  51.327  1.00 11.87           C  
ATOM    405  C   SER A  61       7.970  -9.803  51.250  1.00 11.18           C  
ATOM    406  O   SER A  61       8.592 -10.840  51.023  1.00 11.13           O  
ATOM    407  CB  SER A  61       8.315  -7.602  50.116  1.00 11.32           C  
ATOM    408  OG  SER A  61       8.448  -8.299  48.876  1.00 13.64           O  
ATOM    409  N   ARG A  62       6.637  -9.763  51.406  1.00 10.81           N  
ATOM    410  CA  ARG A  62       5.804 -10.937  51.079  1.00 10.26           C  
ATOM    411  C   ARG A  62       5.863 -11.344  49.598  1.00  9.96           C  
ATOM    412  O   ARG A  62       5.368 -12.411  49.237  1.00  9.91           O  
ATOM    413  CB  ARG A  62       4.326 -10.658  51.437  1.00 10.21           C  
ATOM    414  CG  ARG A  62       4.077 -10.488  52.939  1.00 11.45           C  
ATOM    415  CD  ARG A  62       2.585 -10.210  53.241  1.00 11.08           C  
ATOM    416  NE  ARG A  62       2.429 -10.049  54.692  1.00 13.97           N  
ATOM    417  CZ  ARG A  62       2.355 -11.073  55.539  1.00 13.18           C  
ATOM    418  NH1 ARG A  62       2.258 -10.864  56.841  1.00 15.48           N  
ATOM    419  NH2 ARG A  62       2.392 -12.321  55.088  1.00 11.48           N  
ATOM    420  N   GLY A  63       6.471 -10.511  48.740  1.00  9.94           N  
ATOM    421  CA  GLY A  63       6.451 -10.758  47.300  1.00  9.61           C  
ATOM    422  C   GLY A  63       7.254 -11.995  46.912  1.00  9.76           C  
ATOM    423  O   GLY A  63       6.932 -12.649  45.942  1.00 10.58           O  
ATOM    424  N   SER A  64       8.333 -12.288  47.645  1.00  9.76           N  
ATOM    425  CA  SER A  64       9.156 -13.444  47.283  1.00 10.71           C  
ATOM    426  C   SER A  64       8.290 -14.698  47.358  1.00 10.09           C  
ATOM    427  O   SER A  64       8.192 -15.463  46.366  1.00  9.73           O  
ATOM    428  CB  SER A  64      10.393 -13.553  48.176  1.00  9.83           C  
ATOM    429  OG  SER A  64      11.199 -12.379  48.143  1.00 13.41           O  
ATOM    430  N   ALA A  65       7.558 -14.842  48.465  1.00 10.34           N  
ATOM    431  CA  ALA A  65       6.696 -16.034  48.614  1.00 10.91           C  
ATOM    432  C   ALA A  65       5.576 -16.025  47.557  1.00 10.04           C  
ATOM    433  O   ALA A  65       5.198 -17.081  47.044  1.00 10.85           O  
ATOM    434  CB  ALA A  65       6.122 -16.121  50.042  1.00 10.88           C  
ATOM    435  N   LYS A  66       5.067 -14.834  47.191  1.00  9.62           N  
ATOM    436  CA  LYS A  66       3.968 -14.735  46.207  1.00  9.70           C  
ATOM    437  C   LYS A  66       4.408 -15.216  44.812  1.00  9.69           C  
ATOM    438  O   LYS A  66       3.673 -15.954  44.116  1.00 10.02           O  
ATOM    439  CB  LYS A  66       3.465 -13.294  46.120  1.00 10.70           C  
ATOM    440  CG  LYS A  66       2.074 -13.149  45.520  1.00 10.76           C  
ATOM    441  CD  LYS A  66       1.727 -11.688  45.391  1.00 14.71           C  
ATOM    442  CE  LYS A  66       0.246 -11.441  45.243  1.00 12.84           C  
ATOM    443  NZ  LYS A  66       0.084  -9.928  45.311  1.00 14.99           N  
ATOM    444  N   LEU A  67       5.603 -14.796  44.405  1.00  9.20           N  
ATOM    445  CA  LEU A  67       6.108 -15.190  43.098  1.00  9.67           C  
ATOM    446  C   LEU A  67       6.504 -16.675  43.153  1.00  9.49           C  
ATOM    447  O   LEU A  67       6.274 -17.414  42.195  1.00 10.54           O  
ATOM    448  CB  LEU A  67       7.325 -14.352  42.682  1.00 10.41           C  
ATOM    449  CG  LEU A  67       7.842 -14.711  41.264  1.00 10.03           C  
ATOM    450  CD1 LEU A  67       6.826 -14.697  40.170  1.00 12.65           C  
ATOM    451  CD2 LEU A  67       9.024 -13.749  40.938  1.00 12.51           C  
ATOM    452  N   GLN A  68       7.089 -17.083  44.263  1.00 10.31           N  
ATOM    453  CA  GLN A  68       7.443 -18.506  44.472  1.00 11.11           C  
ATOM    454  C   GLN A  68       6.230 -19.416  44.207  1.00 11.86           C  
ATOM    455  O   GLN A  68       6.356 -20.505  43.620  1.00 11.21           O  
ATOM    456  CB  GLN A  68       7.920 -18.706  45.897  1.00 11.72           C  
ATOM    457  CG  GLN A  68       8.342 -20.152  46.193  1.00 13.52           C  
ATOM    458  CD  GLN A  68       8.694 -20.366  47.646  1.00 15.52           C  
ATOM    459  OE1 GLN A  68       7.889 -20.114  48.542  1.00 17.74           O  
ATOM    460  NE2 GLN A  68       9.885 -20.853  47.886  1.00 20.08           N  
ATOM    461  N   TRP A  69       5.044 -18.991  44.661  1.00 11.00           N  
ATOM    462  CA  TRP A  69       3.859 -19.822  44.474  1.00 12.96           C  
ATOM    463  C   TRP A  69       3.658 -20.138  42.979  1.00 12.40           C  
ATOM    464  O   TRP A  69       3.379 -21.282  42.590  1.00 13.04           O  
ATOM    465  CB  TRP A  69       2.621 -19.152  45.102  1.00 12.42           C  
ATOM    466  CG  TRP A  69       1.458 -20.032  45.135  1.00 11.93           C  
ATOM    467  CD1 TRP A  69       1.098 -20.890  46.167  1.00 13.14           C  
ATOM    468  CD2 TRP A  69       0.452 -20.175  44.127  1.00 11.62           C  
ATOM    469  NE1 TRP A  69      -0.059 -21.548  45.841  1.00 12.32           N  
ATOM    470  CE2 TRP A  69      -0.472 -21.153  44.591  1.00 12.19           C  
ATOM    471  CE3 TRP A  69       0.240 -19.595  42.867  1.00 12.00           C  
ATOM    472  CZ2 TRP A  69      -1.586 -21.544  43.845  1.00 13.60           C  
ATOM    473  CZ3 TRP A  69      -0.877 -19.980  42.130  1.00 13.24           C  
ATOM    474  CH2 TRP A  69      -1.773 -20.959  42.615  1.00 13.89           C  
ATOM    475  N   PHE A  70       3.804 -19.128  42.123  1.00 11.89           N  
ATOM    476  CA  PHE A  70       3.672 -19.348  40.670  1.00 12.25           C  
ATOM    477  C   PHE A  70       4.808 -20.221  40.119  1.00 12.88           C  
ATOM    478  O   PHE A  70       4.569 -21.104  39.285  1.00 13.26           O  
ATOM    479  CB  PHE A  70       3.665 -18.021  39.909  1.00 11.26           C  
ATOM    480  CG  PHE A  70       2.442 -17.154  40.165  1.00 11.44           C  
ATOM    481  CD1 PHE A  70       2.589 -15.834  40.620  1.00 10.75           C  
ATOM    482  CD2 PHE A  70       1.152 -17.640  39.951  1.00 13.41           C  
ATOM    483  CE1 PHE A  70       1.460 -15.035  40.844  1.00 11.78           C  
ATOM    484  CE2 PHE A  70       0.019 -16.834  40.153  1.00 12.47           C  
ATOM    485  CZ  PHE A  70       0.177 -15.531  40.604  1.00  9.21           C  
ATOM    486  N   VAL A  71       6.023 -19.946  40.558  1.00 12.67           N  
ATOM    487  CA  VAL A  71       7.211 -20.577  39.966  1.00 13.69           C  
ATOM    488  C   VAL A  71       7.187 -22.061  40.323  1.00 14.88           C  
ATOM    489  O   VAL A  71       7.420 -22.914  39.469  1.00 14.31           O  
ATOM    490  CB  VAL A  71       8.494 -19.880  40.416  1.00 14.30           C  
ATOM    491  CG1 VAL A  71       9.770 -20.671  39.972  1.00 14.65           C  
ATOM    492  CG2 VAL A  71       8.494 -18.432  39.830  1.00 11.87           C  
ATOM    493  N   GLU A  72       6.836 -22.362  41.569  1.00 15.75           N  
ATOM    494  CA  GLU A  72       6.856 -23.757  42.015  1.00 16.39           C  
ATOM    495  C   GLU A  72       5.789 -24.624  41.335  1.00 16.18           C  
ATOM    496  O   GLU A  72       5.874 -25.864  41.351  1.00 16.46           O  
ATOM    497  CB  GLU A  72       6.838 -23.837  43.547  1.00 16.26           C  
ATOM    498  CG  GLU A  72       8.153 -23.322  44.176  1.00 17.32           C  
ATOM    499  CD  GLU A  72       8.243 -23.500  45.695  1.00 19.01           C  
ATOM    500  OE1 GLU A  72       7.219 -23.800  46.333  1.00 23.22           O  
ATOM    501  OE2 GLU A  72       9.354 -23.330  46.243  1.00 19.58           O  
ATOM    502  N   ARG A  73       4.806 -23.972  40.730  1.00 14.59           N  
ATOM    503  CA  ARG A  73       3.753 -24.605  39.932  1.00 15.89           C  
ATOM    504  C   ARG A  73       3.984 -24.483  38.418  1.00 15.47           C  
ATOM    505  O   ARG A  73       3.093 -24.768  37.639  1.00 15.55           O  
ATOM    506  CB  ARG A  73       2.397 -24.050  40.326  1.00 16.37           C  
ATOM    507  CG  ARG A  73       1.976 -24.551  41.689  1.00 17.49           C  
ATOM    508  CD  ARG A  73       0.924 -23.674  42.336  1.00 17.80           C  
ATOM    509  NE  ARG A  73       0.636 -24.195  43.672  1.00 18.47           N  
ATOM    510  CZ  ARG A  73       1.431 -24.065  44.734  1.00 18.97           C  
ATOM    511  NH1 ARG A  73       2.606 -23.410  44.652  1.00 18.24           N  
ATOM    512  NH2 ARG A  73       1.043 -24.620  45.896  1.00 19.65           N  
ATOM    513  N   ASN A  74       5.191 -24.060  38.039  1.00 16.29           N  
ATOM    514  CA  ASN A  74       5.594 -23.953  36.623  1.00 17.01           C  
ATOM    515  C   ASN A  74       4.730 -23.022  35.755  1.00 17.61           C  
ATOM    516  O   ASN A  74       4.650 -23.164  34.522  1.00 17.81           O  
ATOM    517  CB  ASN A  74       5.680 -25.361  35.995  1.00 17.85           C  
ATOM    518  CG  ASN A  74       6.751 -26.207  36.640  1.00 20.04           C  
ATOM    519  OD1 ASN A  74       7.908 -25.786  36.777  1.00 22.58           O  
ATOM    520  ND2 ASN A  74       6.383 -27.430  37.014  1.00 23.83           N  
ATOM    521  N   MET A  75       4.085 -22.052  36.395  1.00 16.33           N  
ATOM    522  CA  MET A  75       3.175 -21.170  35.678  1.00 16.54           C  
ATOM    523  C   MET A  75       3.949 -20.078  34.959  1.00 16.07           C  
ATOM    524  O   MET A  75       3.518 -19.568  33.920  1.00 16.27           O  
ATOM    525  CB  MET A  75       2.196 -20.563  36.680  1.00 16.30           C  
ATOM    526  CG  MET A  75       1.176 -21.601  37.118  1.00 15.73           C  
ATOM    527  SD  MET A  75       0.078 -20.908  38.344  1.00 17.45           S  
ATOM    528  CE  MET A  75      -1.046 -22.292  38.640  1.00 17.33           C  
ATOM    529  N   VAL A  76       5.067 -19.740  35.567  1.00 15.36           N  
ATOM    530  CA  VAL A  76       6.145 -18.951  34.976  1.00 16.44           C  
ATOM    531  C   VAL A  76       7.452 -19.588  35.425  1.00 16.66           C  
ATOM    532  O   VAL A  76       7.637 -19.967  36.615  1.00 15.67           O  
ATOM    533  CB  VAL A  76       6.079 -17.442  35.399  1.00 16.33           C  
ATOM    534  CG1 VAL A  76       6.218 -17.282  36.927  1.00 16.10           C  
ATOM    535  CG2 VAL A  76       7.148 -16.634  34.660  1.00 17.02           C  
ATOM    536  N   ILE A  77       8.368 -19.762  34.466  1.00 16.85           N  
ATOM    537  CA  ILE A  77       9.631 -20.402  34.779  1.00 18.59           C  
ATOM    538  C   ILE A  77      10.777 -19.456  34.420  1.00 19.38           C  
ATOM    539  O   ILE A  77      11.187 -19.421  33.252  1.00 19.47           O  
ATOM    540  CB  ILE A  77       9.776 -21.766  34.009  1.00 18.94           C  
ATOM    541  CG1 ILE A  77       8.592 -22.697  34.339  1.00 20.41           C  
ATOM    542  CG2 ILE A  77      11.108 -22.416  34.373  1.00 19.82           C  
ATOM    543  CD1 ILE A  77       8.321 -23.815  33.327  1.00 20.62           C  
ATOM    544  N   PRO A  78      11.249 -18.658  35.397  1.00 19.62           N  
ATOM    545  CA  PRO A  78      12.225 -17.601  35.112  1.00 20.02           C  
ATOM    546  C   PRO A  78      13.517 -18.175  34.548  1.00 20.53           C  
ATOM    547  O   PRO A  78      14.024 -19.189  35.047  1.00 19.70           O  
ATOM    548  CB  PRO A  78      12.462 -16.953  36.482  1.00 20.67           C  
ATOM    549  CG  PRO A  78      11.161 -17.196  37.257  1.00 19.57           C  
ATOM    550  CD  PRO A  78      10.844 -18.647  36.822  1.00 19.20           C  
ATOM    551  N   GLU A  79      14.008 -17.537  33.493  1.00 21.04           N  
ATOM    552  CA  GLU A  79      15.197 -18.009  32.793  1.00 22.95           C  
ATOM    553  C   GLU A  79      15.870 -16.805  32.149  1.00 22.72           C  
ATOM    554  O   GLU A  79      15.207 -15.794  31.824  1.00 23.15           O  
ATOM    555  CB  GLU A  79      14.803 -19.018  31.709  1.00 22.24           C  
ATOM    556  CG  GLU A  79      14.040 -18.422  30.545  1.00 24.27           C  
ATOM    557  CD  GLU A  79      13.617 -19.434  29.500  1.00 26.68           C  
ATOM    558  OE1 GLU A  79      13.205 -18.994  28.397  1.00 34.14           O  
ATOM    559  OE2 GLU A  79      13.694 -20.656  29.769  1.00 32.80           O  
ATOM    560  N   GLY A  80      17.173 -16.933  31.940  1.00 22.12           N  
ATOM    561  CA  GLY A  80      17.939 -15.912  31.233  1.00 20.81           C  
ATOM    562  C   GLY A  80      17.928 -14.570  31.925  1.00 19.53           C  
ATOM    563  O   GLY A  80      18.129 -14.461  33.140  1.00 19.01           O  
ATOM    564  N   ARG A  81      17.709 -13.537  31.119  1.00 19.02           N  
ATOM    565  CA  ARG A  81      17.682 -12.193  31.638  1.00 18.49           C  
ATOM    566  C   ARG A  81      16.263 -11.878  32.056  1.00 15.58           C  
ATOM    567  O   ARG A  81      15.347 -11.854  31.227  1.00 16.86           O  
ATOM    568  CB  ARG A  81      18.201 -11.186  30.609  1.00 17.93           C  
ATOM    569  CG  ARG A  81      18.303  -9.760  31.186  1.00 19.23           C  
ATOM    570  CD  ARG A  81      18.849  -8.752  30.150  1.00 21.20           C  
ATOM    571  NE  ARG A  81      19.199  -7.485  30.789  1.00 26.00           N  
ATOM    572  CZ  ARG A  81      18.593  -6.309  30.582  1.00 27.35           C  
ATOM    573  NH1 ARG A  81      17.585  -6.170  29.721  1.00 26.09           N  
ATOM    574  NH2 ARG A  81      19.025  -5.248  31.235  1.00 27.92           N  
ATOM    575  N   VAL A  82      16.107 -11.611  33.339  1.00 16.86           N  
ATOM    576  CA  VAL A  82      14.796 -11.365  33.941  1.00 16.03           C  
ATOM    577  C   VAL A  82      14.624  -9.852  34.184  1.00 15.06           C  
ATOM    578  O   VAL A  82      15.487  -9.252  34.788  1.00 15.68           O  
ATOM    579  CB  VAL A  82      14.671 -12.120  35.289  1.00 16.40           C  
ATOM    580  CG1 VAL A  82      13.366 -11.747  35.982  1.00 16.44           C  
ATOM    581  CG2 VAL A  82      14.740 -13.656  35.069  1.00 16.79           C  
ATOM    582  N   ILE A  83      13.524  -9.279  33.692  1.00 15.25           N  
ATOM    583  CA  ILE A  83      13.166  -7.864  33.957  1.00 15.47           C  
ATOM    584  C   ILE A  83      12.063  -7.887  35.019  1.00 13.67           C  
ATOM    585  O   ILE A  83      11.059  -8.614  34.858  1.00 14.97           O  
ATOM    586  CB  ILE A  83      12.626  -7.179  32.677  1.00 15.77           C  
ATOM    587  CG1 ILE A  83      13.734  -7.067  31.602  1.00 18.60           C  
ATOM    588  CG2 ILE A  83      11.943  -5.815  32.980  1.00 17.10           C  
ATOM    589  CD1 ILE A  83      14.905  -6.197  31.944  1.00 21.84           C  
ATOM    590  N   ASP A  84      12.251  -7.119  36.087  1.00 12.23           N  
ATOM    591  CA  ASP A  84      11.233  -7.034  37.154  1.00 10.76           C  
ATOM    592  C   ASP A  84      10.707  -5.582  37.228  1.00 10.68           C  
ATOM    593  O   ASP A  84      11.359  -4.753  37.829  1.00 11.31           O  
ATOM    594  CB  ASP A  84      11.859  -7.472  38.485  1.00 10.91           C  
ATOM    595  CG  ASP A  84      10.863  -7.411  39.656  1.00 10.11           C  
ATOM    596  OD1 ASP A  84       9.645  -7.346  39.386  1.00 16.40           O  
ATOM    597  OD2 ASP A  84      11.323  -7.445  40.806  1.00 12.72           O  
ATOM    598  N   LEU A  85       9.559  -5.332  36.607  1.00 10.90           N  
ATOM    599  CA  LEU A  85       8.955  -3.974  36.494  1.00 11.16           C  
ATOM    600  C   LEU A  85       8.130  -3.690  37.768  1.00 12.01           C  
ATOM    601  O   LEU A  85       7.247  -4.508  38.122  1.00 11.18           O  
ATOM    602  CB  LEU A  85       8.072  -3.885  35.234  1.00 10.89           C  
ATOM    603  CG  LEU A  85       8.704  -4.097  33.829  1.00  9.26           C  
ATOM    604  CD1 LEU A  85       7.683  -3.847  32.684  1.00 10.94           C  
ATOM    605  CD2 LEU A  85       9.936  -3.178  33.697  1.00 10.46           C  
ATOM    606  N   GLY A  86       8.395  -2.536  38.418  1.00 11.45           N  
ATOM    607  CA  GLY A  86       7.930  -2.132  39.807  1.00 12.66           C  
ATOM    608  C   GLY A  86       8.370  -3.247  40.717  1.00 11.96           C  
ATOM    609  O   GLY A  86       7.570  -3.786  41.485  1.00 11.56           O  
ATOM    610  N   CYS A  87       9.670  -3.507  40.762  1.00 13.40           N  
ATOM    611  CA  CYS A  87      10.371  -4.049  41.921  1.00 13.03           C  
ATOM    612  C   CYS A  87      10.132  -3.721  43.357  1.00 12.10           C  
ATOM    613  O   CYS A  87      10.263  -4.603  44.197  1.00 11.51           O  
ATOM    614  CB  CYS A  87      11.850  -4.320  41.616  1.00 13.47           C  
ATOM    615  SG  CYS A  87      12.846  -2.881  41.760  1.00 14.85           S  
ATOM    616  N   GLY A  88       9.791  -2.467  43.654  1.00 11.18           N  
ATOM    617  CA  GLY A  88       9.704  -2.054  45.063  1.00 11.57           C  
ATOM    618  C   GLY A  88      10.949  -2.446  45.834  1.00 12.87           C  
ATOM    619  O   GLY A  88      12.077  -2.230  45.362  1.00 13.21           O  
ATOM    620  N   ARG A  89      10.760  -3.044  47.013  1.00 13.73           N  
ATOM    621  CA  ARG A  89      11.875  -3.471  47.859  1.00 14.73           C  
ATOM    622  C   ARG A  89      12.756  -4.537  47.201  1.00 14.36           C  
ATOM    623  O   ARG A  89      13.966  -4.639  47.528  1.00 14.54           O  
ATOM    624  CB  ARG A  89      11.367  -3.944  49.219  1.00 14.82           C  
ATOM    625  CG  ARG A  89      10.642  -2.835  49.999  1.00 15.40           C  
ATOM    626  CD  ARG A  89       9.757  -3.335  51.151  1.00 18.68           C  
ATOM    627  NE  ARG A  89      10.512  -4.186  52.054  1.00 26.40           N  
ATOM    628  CZ  ARG A  89      11.084  -3.804  53.197  1.00 29.49           C  
ATOM    629  NH1 ARG A  89      10.981  -2.540  53.629  1.00 31.57           N  
ATOM    630  NH2 ARG A  89      11.763  -4.705  53.916  1.00 26.43           N  
ATOM    631  N   GLY A  90      12.164  -5.332  46.303  1.00 13.68           N  
ATOM    632  CA  GLY A  90      12.921  -6.286  45.486  1.00 12.86           C  
ATOM    633  C   GLY A  90      12.555  -7.752  45.700  1.00 13.38           C  
ATOM    634  O   GLY A  90      13.303  -8.634  45.289  1.00 12.69           O  
ATOM    635  N   GLY A  91      11.408  -8.024  46.319  1.00 13.04           N  
ATOM    636  CA  GLY A  91      11.038  -9.438  46.609  1.00 12.12           C  
ATOM    637  C   GLY A  91      11.088 -10.395  45.428  1.00 12.31           C  
ATOM    638  O   GLY A  91      11.591 -11.547  45.561  1.00 13.17           O  
ATOM    639  N   TRP A  92      10.580  -9.961  44.274  1.00 10.70           N  
ATOM    640  CA  TRP A  92      10.564 -10.807  43.099  1.00 11.79           C  
ATOM    641  C   TRP A  92      11.993 -11.024  42.576  1.00 12.82           C  
ATOM    642  O   TRP A  92      12.363 -12.136  42.183  1.00 13.45           O  
ATOM    643  CB  TRP A  92       9.646 -10.238  42.021  1.00 11.80           C  
ATOM    644  CG  TRP A  92       8.189 -10.475  42.290  1.00 11.05           C  
ATOM    645  CD1 TRP A  92       7.608 -10.815  43.506  1.00 11.02           C  
ATOM    646  CD2 TRP A  92       7.127 -10.376  41.361  1.00 10.45           C  
ATOM    647  NE1 TRP A  92       6.259 -10.938  43.361  1.00 10.27           N  
ATOM    648  CE2 TRP A  92       5.925 -10.692  42.056  1.00 10.99           C  
ATOM    649  CE3 TRP A  92       7.059 -10.075  39.989  1.00  9.92           C  
ATOM    650  CZ2 TRP A  92       4.686 -10.699  41.430  1.00 11.31           C  
ATOM    651  CZ3 TRP A  92       5.830 -10.104  39.361  1.00 11.83           C  
ATOM    652  CH2 TRP A  92       4.649 -10.409  40.083  1.00 11.98           C  
ATOM    653  N   SER A  93      12.780  -9.951  42.591  1.00 12.72           N  
ATOM    654  CA  SER A  93      14.135  -9.959  42.044  1.00 13.04           C  
ATOM    655  C   SER A  93      15.059 -10.872  42.823  1.00 13.28           C  
ATOM    656  O   SER A  93      15.736 -11.705  42.232  1.00 14.23           O  
ATOM    657  CB  SER A  93      14.693  -8.517  41.985  1.00 12.64           C  
ATOM    658  OG  SER A  93      14.079  -7.874  40.898  1.00 13.44           O  
ATOM    659  N   TYR A  94      15.053 -10.737  44.138  1.00 13.28           N  
ATOM    660  CA  TYR A  94      15.894 -11.548  44.993  1.00 14.56           C  
ATOM    661  C   TYR A  94      15.484 -13.022  44.924  1.00 15.08           C  
ATOM    662  O   TYR A  94      16.361 -13.911  44.900  1.00 14.84           O  
ATOM    663  CB  TYR A  94      15.877 -11.024  46.413  1.00 14.79           C  
ATOM    664  CG  TYR A  94      16.653  -9.733  46.566  1.00 16.43           C  
ATOM    665  CD1 TYR A  94      16.052  -8.595  47.090  1.00 17.52           C  
ATOM    666  CD2 TYR A  94      18.001  -9.660  46.175  1.00 16.81           C  
ATOM    667  CE1 TYR A  94      16.760  -7.402  47.236  1.00 16.72           C  
ATOM    668  CE2 TYR A  94      18.715  -8.477  46.303  1.00 16.54           C  
ATOM    669  CZ  TYR A  94      18.088  -7.355  46.825  1.00 17.26           C  
ATOM    670  OH  TYR A  94      18.792  -6.189  46.959  1.00 17.00           O  
ATOM    671  N   TYR A  95      14.179 -13.283  44.870  1.00 14.58           N  
ATOM    672  CA  TYR A  95      13.734 -14.672  44.605  1.00 14.72           C  
ATOM    673  C   TYR A  95      14.283 -15.259  43.287  1.00 15.65           C  
ATOM    674  O   TYR A  95      14.891 -16.344  43.283  1.00 15.97           O  
ATOM    675  CB  TYR A  95      12.213 -14.826  44.684  1.00 14.35           C  
ATOM    676  CG  TYR A  95      11.759 -16.225  44.338  1.00 14.98           C  
ATOM    677  CD1 TYR A  95      12.049 -17.301  45.191  1.00 17.68           C  
ATOM    678  CD2 TYR A  95      11.060 -16.479  43.157  1.00 14.31           C  
ATOM    679  CE1 TYR A  95      11.646 -18.602  44.850  1.00 16.45           C  
ATOM    680  CE2 TYR A  95      10.648 -17.771  42.819  1.00 15.60           C  
ATOM    681  CZ  TYR A  95      10.952 -18.815  43.675  1.00 13.87           C  
ATOM    682  OH  TYR A  95      10.545 -20.084  43.319  1.00 16.41           O  
ATOM    683  N   CYS A  96      14.053 -14.562  42.175  1.00 15.13           N  
ATOM    684  CA  CYS A  96      14.480 -15.031  40.863  1.00 15.64           C  
ATOM    685  C   CYS A  96      15.988 -15.231  40.804  1.00 16.67           C  
ATOM    686  O   CYS A  96      16.483 -16.094  40.055  1.00 17.43           O  
ATOM    687  CB  CYS A  96      14.018 -14.040  39.788  1.00 16.77           C  
ATOM    688  SG  CYS A  96      12.302 -14.220  39.369  1.00 16.99           S  
ATOM    689  N   ALA A  97      16.707 -14.470  41.624  1.00 16.54           N  
ATOM    690  CA  ALA A  97      18.181 -14.455  41.601  1.00 18.78           C  
ATOM    691  C   ALA A  97      18.739 -15.827  41.978  1.00 19.97           C  
ATOM    692  O   ALA A  97      19.852 -16.171  41.601  1.00 20.83           O  
ATOM    693  CB  ALA A  97      18.711 -13.423  42.544  1.00 18.50           C  
ATOM    694  N   GLY A  98      17.968 -16.594  42.742  1.00 20.56           N  
ATOM    695  CA  GLY A  98      18.430 -17.924  43.173  1.00 21.61           C  
ATOM    696  C   GLY A  98      18.035 -19.084  42.285  1.00 21.96           C  
ATOM    697  O   GLY A  98      18.399 -20.239  42.585  1.00 23.54           O  
ATOM    698  N   LEU A  99      17.296 -18.821  41.210  1.00 22.35           N  
ATOM    699  CA  LEU A  99      16.768 -19.879  40.354  1.00 23.09           C  
ATOM    700  C   LEU A  99      17.814 -20.306  39.301  1.00 24.58           C  
ATOM    701  O   LEU A  99      18.424 -19.464  38.648  1.00 24.31           O  
ATOM    702  CB  LEU A  99      15.455 -19.457  39.700  1.00 22.91           C  
ATOM    703  CG  LEU A  99      14.352 -19.001  40.677  1.00 22.17           C  
ATOM    704  CD1 LEU A  99      13.114 -18.668  39.889  1.00 21.98           C  
ATOM    705  CD2 LEU A  99      14.063 -20.108  41.718  1.00 22.88           C  
ATOM    706  N   LYS A 100      18.032 -21.610  39.152  1.00 25.78           N  
ATOM    707  CA  LYS A 100      19.152 -22.094  38.310  1.00 27.62           C  
ATOM    708  C   LYS A 100      19.211 -21.559  36.857  1.00 26.88           C  
ATOM    709  O   LYS A 100      20.299 -21.299  36.344  1.00 28.26           O  
ATOM    710  CB  LYS A 100      19.278 -23.641  38.368  1.00 27.64           C  
ATOM    711  CG  LYS A 100      17.930 -24.372  38.385  1.00 30.33           C  
ATOM    712  CD  LYS A 100      18.027 -25.854  38.810  1.00 30.06           C  
ATOM    713  CE  LYS A 100      16.627 -26.398  39.101  1.00 33.69           C  
ATOM    714  NZ  LYS A 100      16.467 -27.840  38.731  1.00 35.15           N  
ATOM    715  N   LYS A 101      18.076 -21.404  36.186  1.00 26.37           N  
ATOM    716  CA  LYS A 101      18.089 -20.990  34.776  1.00 25.52           C  
ATOM    717  C   LYS A 101      18.313 -19.475  34.580  1.00 24.70           C  
ATOM    718  O   LYS A 101      18.500 -19.004  33.446  1.00 23.49           O  
ATOM    719  CB  LYS A 101      16.803 -21.425  34.076  1.00 26.39           C  
ATOM    720  CG  LYS A 101      16.603 -22.945  33.993  1.00 28.06           C  
ATOM    721  CD  LYS A 101      15.866 -23.348  32.727  1.00 31.44           C  
ATOM    722  CE  LYS A 101      14.354 -23.347  32.914  1.00 33.15           C  
ATOM    723  NZ  LYS A 101      13.598 -23.515  31.621  1.00 34.63           N  
ATOM    724  N   VAL A 102      18.265 -18.725  35.675  1.00 23.51           N  
ATOM    725  CA  VAL A 102      18.295 -17.251  35.595  1.00 22.29           C  
ATOM    726  C   VAL A 102      19.737 -16.762  35.571  1.00 22.45           C  
ATOM    727  O   VAL A 102      20.539 -17.128  36.441  1.00 22.52           O  
ATOM    728  CB  VAL A 102      17.496 -16.581  36.755  1.00 21.61           C  
ATOM    729  CG1 VAL A 102      17.707 -15.064  36.745  1.00 20.39           C  
ATOM    730  CG2 VAL A 102      16.013 -16.896  36.617  1.00 21.08           C  
ATOM    731  N   THR A 103      20.047 -15.915  34.584  1.00 22.01           N  
ATOM    732  CA  THR A 103      21.413 -15.393  34.401  1.00 22.65           C  
ATOM    733  C   THR A 103      21.602 -13.922  34.792  1.00 22.31           C  
ATOM    734  O   THR A 103      22.705 -13.494  35.154  1.00 21.86           O  
ATOM    735  CB  THR A 103      21.904 -15.621  32.977  1.00 22.28           C  
ATOM    736  OG1 THR A 103      21.032 -14.961  32.043  1.00 22.94           O  
ATOM    737  CG2 THR A 103      21.921 -17.143  32.661  1.00 23.05           C  
ATOM    738  N   GLU A 104      20.511 -13.168  34.763  1.00 20.56           N  
ATOM    739  CA  GLU A 104      20.572 -11.752  35.106  1.00 21.66           C  
ATOM    740  C   GLU A 104      19.196 -11.284  35.579  1.00 18.89           C  
ATOM    741  O   GLU A 104      18.165 -11.694  35.027  1.00 20.46           O  
ATOM    742  CB  GLU A 104      21.018 -10.934  33.884  1.00 21.17           C  
ATOM    743  CG  GLU A 104      21.236  -9.431  34.146  1.00 24.35           C  
ATOM    744  CD  GLU A 104      21.478  -8.633  32.858  1.00 24.59           C  
ATOM    745  OE1 GLU A 104      21.177  -7.419  32.842  1.00 31.66           O  
ATOM    746  OE2 GLU A 104      21.934  -9.209  31.852  1.00 28.12           O  
ATOM    747  N   VAL A 105      19.204 -10.414  36.578  1.00 18.64           N  
ATOM    748  CA  VAL A 105      17.962  -9.792  37.101  1.00 17.46           C  
ATOM    749  C   VAL A 105      18.085  -8.259  37.136  1.00 16.32           C  
ATOM    750  O   VAL A 105      18.932  -7.722  37.850  1.00 17.08           O  
ATOM    751  CB  VAL A 105      17.607 -10.295  38.504  1.00 17.75           C  
ATOM    752  CG1 VAL A 105      16.306  -9.625  39.020  1.00 17.79           C  
ATOM    753  CG2 VAL A 105      17.463 -11.809  38.494  1.00 17.73           C  
ATOM    754  N   ARG A 106      17.244  -7.605  36.331  1.00 15.97           N  
ATOM    755  CA  ARG A 106      17.163  -6.139  36.299  0.50 15.55           C  
ATOM    756  C   ARG A 106      15.814  -5.713  36.843  1.00 14.19           C  
ATOM    757  O   ARG A 106      14.801  -5.999  36.222  1.00 14.40           O  
ATOM    758  CB  ARG A 106      17.265  -5.617  34.866  0.50 15.74           C  
ATOM    759  CG  ARG A 106      18.513  -6.003  34.105  0.50 17.39           C  
ATOM    760  CD  ARG A 106      19.649  -5.002  34.293  0.50 19.77           C  
ATOM    761  NE  ARG A 106      19.425  -3.696  33.673  0.50 20.38           N  
ATOM    762  CZ  ARG A 106      20.282  -2.678  33.761  0.50 20.92           C  
ATOM    763  NH1 ARG A 106      21.419  -2.814  34.432  0.50 21.10           N  
ATOM    764  NH2 ARG A 106      20.008  -1.520  33.178  0.50 20.17           N  
ATOM    765  N   GLY A 107      15.814  -5.002  37.968  1.00 14.65           N  
ATOM    766  CA  GLY A 107      14.563  -4.474  38.568  1.00 14.46           C  
ATOM    767  C   GLY A 107      14.450  -2.950  38.444  1.00 14.32           C  
ATOM    768  O   GLY A 107      15.425  -2.240  38.634  1.00 14.03           O  
ATOM    769  N   TYR A 108      13.249  -2.466  38.142  1.00 13.96           N  
ATOM    770  CA  TYR A 108      13.024  -1.012  38.025  1.00 14.07           C  
ATOM    771  C   TYR A 108      11.848  -0.656  38.893  1.00 14.04           C  
ATOM    772  O   TYR A 108      10.829  -1.350  38.867  1.00 13.66           O  
ATOM    773  CB  TYR A 108      12.629  -0.646  36.610  1.00 14.91           C  
ATOM    774  CG  TYR A 108      13.732  -0.800  35.589  1.00 15.46           C  
ATOM    775  CD1 TYR A 108      13.630  -1.732  34.570  1.00 16.21           C  
ATOM    776  CD2 TYR A 108      14.842   0.035  35.622  1.00 18.31           C  
ATOM    777  CE1 TYR A 108      14.638  -1.869  33.614  1.00 16.76           C  
ATOM    778  CE2 TYR A 108      15.845  -0.077  34.670  1.00 18.19           C  
ATOM    779  CZ  TYR A 108      15.735  -1.033  33.672  1.00 18.08           C  
ATOM    780  OH  TYR A 108      16.757  -1.126  32.744  1.00 19.81           O  
ATOM    781  N   THR A 109      11.943   0.472  39.584  1.00 13.70           N  
ATOM    782  CA  THR A 109      10.851   0.923  40.421  1.00 14.08           C  
ATOM    783  C   THR A 109      10.896   2.428  40.595  1.00 14.52           C  
ATOM    784  O   THR A 109      11.958   3.026  40.483  1.00 14.83           O  
ATOM    785  CB  THR A 109      10.854   0.179  41.794  1.00 14.22           C  
ATOM    786  OG1 THR A 109       9.535   0.157  42.341  1.00 13.83           O  
ATOM    787  CG2 THR A 109      11.838   0.793  42.791  1.00 14.39           C  
ATOM    788  N   LYS A 110       9.735   3.003  40.880  1.00 15.52           N  
ATOM    789  CA  LYS A 110       9.563   4.466  40.983  1.00 16.88           C  
ATOM    790  C   LYS A 110      10.316   5.054  42.171  1.00 17.17           C  
ATOM    791  O   LYS A 110      11.121   5.994  42.008  1.00 16.70           O  
ATOM    792  CB  LYS A 110       8.067   4.766  41.084  1.00 18.08           C  
ATOM    793  CG  LYS A 110       7.701   6.148  40.631  1.00 20.58           C  
ATOM    794  CD  LYS A 110       6.226   6.369  40.695  1.00 22.80           C  
ATOM    795  CE  LYS A 110       5.945   7.856  40.825  1.00 25.05           C  
ATOM    796  NZ  LYS A 110       6.927   8.674  40.012  1.00 26.15           N  
ATOM    797  N   GLY A 111      10.077   4.495  43.361  1.00 16.59           N  
ATOM    798  CA  GLY A 111      10.688   4.999  44.592  1.00 16.92           C  
ATOM    799  C   GLY A 111      10.228   6.442  44.846  1.00 16.76           C  
ATOM    800  O   GLY A 111       9.285   6.919  44.218  1.00 16.70           O  
ATOM    801  N   GLY A 112      10.889   7.116  45.774  1.00 16.97           N  
ATOM    802  CA  GLY A 112      10.488   8.474  46.149  1.00 16.68           C  
ATOM    803  C   GLY A 112       9.233   8.450  47.015  1.00 15.75           C  
ATOM    804  O   GLY A 112       8.732   7.391  47.398  1.00 15.54           O  
ATOM    805  N   PRO A 113       8.681   9.628  47.325  1.00 15.58           N  
ATOM    806  CA  PRO A 113       7.499   9.616  48.199  1.00 16.71           C  
ATOM    807  C   PRO A 113       6.199   9.034  47.601  1.00 17.30           C  
ATOM    808  O   PRO A 113       6.041   9.112  46.407  1.00 18.05           O  
ATOM    809  CB  PRO A 113       7.207  11.135  48.407  1.00 16.45           C  
ATOM    810  CG  PRO A 113       8.412  11.894  47.869  1.00 15.10           C  
ATOM    811  CD  PRO A 113       9.079  10.973  46.871  1.00 16.40           C  
ATOM    812  N   GLY A 114       5.406   8.193  48.242  1.00 20.40           N  
ATOM    813  CA  GLY A 114       5.034   6.993  47.486  1.00 21.78           C  
ATOM    814  C   GLY A 114       5.199   5.668  48.082  1.00 21.73           C  
ATOM    815  O   GLY A 114       4.207   5.030  48.428  1.00 22.98           O  
ATOM    816  N   HIS A 115       6.381   5.111  47.950  1.00 20.71           N  
ATOM    817  CA  HIS A 115       6.813   4.317  46.818  1.00 19.25           C  
ATOM    818  C   HIS A 115       8.012   3.700  47.513  1.00 19.48           C  
ATOM    819  O   HIS A 115       8.887   4.414  47.982  1.00 19.69           O  
ATOM    820  CB  HIS A 115       7.191   5.022  45.506  1.00 19.77           C  
ATOM    821  CG  HIS A 115       6.022   5.320  44.615  1.00 19.81           C  
ATOM    822  ND1 HIS A 115       5.324   4.339  43.936  1.00 20.59           N  
ATOM    823  CD2 HIS A 115       5.432   6.497  44.284  1.00 20.37           C  
ATOM    824  CE1 HIS A 115       4.351   4.895  43.237  1.00 21.53           C  
ATOM    825  NE2 HIS A 115       4.387   6.202  43.439  1.00 20.84           N  
ATOM    826  N   GLU A 116       8.000   2.386  47.647  1.00 18.50           N  
ATOM    827  CA  GLU A 116       9.099   1.690  48.304  1.00 17.97           C  
ATOM    828  C   GLU A 116      10.411   1.809  47.543  1.00 16.12           C  
ATOM    829  O   GLU A 116      10.426   1.802  46.336  1.00 16.03           O  
ATOM    830  CB  GLU A 116       8.765   0.212  48.451  1.00 18.62           C  
ATOM    831  CG  GLU A 116       7.644  -0.066  49.453  1.00 22.87           C  
ATOM    832  CD  GLU A 116       8.049  -0.033  50.950  1.00 29.55           C  
ATOM    833  OE1 GLU A 116       7.136  -0.218  51.795  1.00 33.29           O  
ATOM    834  OE2 GLU A 116       9.241   0.160  51.302  1.00 30.79           O  
ATOM    835  N   GLU A 117      11.509   1.896  48.288  1.00 15.60           N  
ATOM    836  CA  GLU A 117      12.851   1.876  47.714  1.00 15.92           C  
ATOM    837  C   GLU A 117      13.396   0.451  47.745  1.00 15.96           C  
ATOM    838  O   GLU A 117      13.087  -0.312  48.678  1.00 15.45           O  
ATOM    839  CB  GLU A 117      13.795   2.740  48.557  1.00 16.40           C  
ATOM    840  CG  GLU A 117      13.452   4.239  48.617  1.00 17.56           C  
ATOM    841  CD  GLU A 117      13.578   4.937  47.260  1.00 20.49           C  
ATOM    842  OE1 GLU A 117      14.262   4.421  46.350  1.00 20.71           O  
ATOM    843  OE2 GLU A 117      12.960   6.012  47.096  1.00 21.67           O  
ATOM    844  N   PRO A 118      14.226   0.102  46.752  1.00 16.47           N  
ATOM    845  CA  PRO A 118      14.915  -1.174  46.775  1.00 16.95           C  
ATOM    846  C   PRO A 118      15.699  -1.336  48.054  1.00 18.27           C  
ATOM    847  O   PRO A 118      16.269  -0.365  48.571  1.00 18.61           O  
ATOM    848  CB  PRO A 118      15.851  -1.073  45.572  1.00 16.76           C  
ATOM    849  CG  PRO A 118      15.055  -0.189  44.624  1.00 17.42           C  
ATOM    850  CD  PRO A 118      14.543   0.855  45.530  1.00 16.88           C  
ATOM    851  N   VAL A 119      15.723  -2.570  48.559  1.00 18.78           N  
ATOM    852  CA  VAL A 119      16.487  -2.913  49.765  1.00 19.57           C  
ATOM    853  C   VAL A 119      17.685  -3.760  49.320  1.00 19.27           C  
ATOM    854  O   VAL A 119      17.500  -4.770  48.634  1.00 19.61           O  
ATOM    855  CB  VAL A 119      15.598  -3.718  50.777  1.00 19.83           C  
ATOM    856  CG1 VAL A 119      16.395  -4.156  51.998  1.00 20.76           C  
ATOM    857  CG2 VAL A 119      14.388  -2.873  51.238  1.00 20.22           C  
ATOM    858  N   PRO A 120      18.921  -3.358  49.679  1.00 20.21           N  
ATOM    859  CA  PRO A 120      20.066  -4.163  49.218  1.00 19.86           C  
ATOM    860  C   PRO A 120      20.170  -5.410  50.095  1.00 19.79           C  
ATOM    861  O   PRO A 120      20.013  -5.315  51.302  1.00 19.22           O  
ATOM    862  CB  PRO A 120      21.279  -3.252  49.482  1.00 20.47           C  
ATOM    863  CG  PRO A 120      20.873  -2.439  50.654  1.00 21.69           C  
ATOM    864  CD  PRO A 120      19.347  -2.227  50.529  1.00 20.36           C  
ATOM    865  N   MET A 121      20.389  -6.554  49.459  1.00 20.23           N  
ATOM    866  CA  MET A 121      20.541  -7.826  50.163  1.00 21.13           C  
ATOM    867  C   MET A 121      21.682  -8.629  49.568  1.00 21.60           C  
ATOM    868  O   MET A 121      22.120  -8.390  48.427  1.00 20.71           O  
ATOM    869  CB  MET A 121      19.236  -8.652  50.093  1.00 20.48           C  
ATOM    870  CG  MET A 121      18.039  -7.969  50.757  1.00 21.48           C  
ATOM    871  SD  MET A 121      18.142  -7.801  52.542  1.00 21.31           S  
ATOM    872  CE  MET A 121      17.876  -9.529  53.077  1.00 22.82           C  
ATOM    873  N   SER A 122      22.122  -9.626  50.337  1.00 22.82           N  
ATOM    874  CA  SER A 122      23.162 -10.552  49.905  1.00 22.81           C  
ATOM    875  C   SER A 122      22.635 -11.990  50.023  1.00 22.99           C  
ATOM    876  O   SER A 122      23.346 -12.901  50.460  1.00 23.19           O  
ATOM    877  CB  SER A 122      24.447 -10.371  50.745  1.00 24.16           C  
ATOM    878  OG  SER A 122      24.661  -9.006  51.123  1.00 26.24           O  
ATOM    879  N   THR A 123      21.373 -12.182  49.635  1.00 22.42           N  
ATOM    880  CA  THR A 123      20.777 -13.493  49.570  1.00 21.29           C  
ATOM    881  C   THR A 123      21.341 -14.204  48.330  1.00 21.84           C  
ATOM    882  O   THR A 123      21.969 -13.562  47.475  1.00 21.23           O  
ATOM    883  CB  THR A 123      19.202 -13.383  49.589  1.00 21.21           C  
ATOM    884  OG1 THR A 123      18.792 -12.295  48.745  1.00 19.64           O  
ATOM    885  CG2 THR A 123      18.712 -13.085  50.993  1.00 21.10           C  
ATOM    886  N   TYR A 124      21.150 -15.519  48.214  1.00 21.91           N  
ATOM    887  CA  TYR A 124      21.750 -16.271  47.088  1.00 21.58           C  
ATOM    888  C   TYR A 124      21.481 -15.704  45.675  1.00 21.57           C  
ATOM    889  O   TYR A 124      20.323 -15.536  45.246  1.00 19.99           O  
ATOM    890  CB  TYR A 124      21.423 -17.780  47.194  1.00 22.25           C  
ATOM    891  CG  TYR A 124      21.973 -18.714  46.105  1.00 22.01           C  
ATOM    892  CD1 TYR A 124      23.355 -18.998  45.979  1.00 23.58           C  
ATOM    893  CD2 TYR A 124      21.101 -19.369  45.248  1.00 22.81           C  
ATOM    894  CE1 TYR A 124      23.832 -19.885  44.968  1.00 23.36           C  
ATOM    895  CE2 TYR A 124      21.560 -20.268  44.254  1.00 25.29           C  
ATOM    896  CZ  TYR A 124      22.917 -20.518  44.117  1.00 24.72           C  
ATOM    897  OH  TYR A 124      23.295 -21.404  43.113  1.00 27.09           O  
ATOM    898  N   GLY A 125      22.568 -15.391  44.960  1.00 20.37           N  
ATOM    899  CA  GLY A 125      22.474 -14.897  43.583  1.00 20.38           C  
ATOM    900  C   GLY A 125      22.380 -13.381  43.440  1.00 20.85           C  
ATOM    901  O   GLY A 125      22.163 -12.860  42.336  1.00 20.45           O  
ATOM    902  N   TRP A 126      22.577 -12.690  44.553  1.00 19.53           N  
ATOM    903  CA  TRP A 126      22.474 -11.236  44.621  1.00 21.56           C  
ATOM    904  C   TRP A 126      23.353 -10.560  43.563  1.00 22.05           C  
ATOM    905  O   TRP A 126      23.086  -9.416  43.155  1.00 21.79           O  
ATOM    906  CB  TRP A 126      22.887 -10.759  46.011  1.00 20.87           C  
ATOM    907  CG  TRP A 126      24.333 -11.060  46.324  1.00 22.24           C  
ATOM    908  CD1 TRP A 126      24.827 -12.174  46.945  1.00 22.59           C  
ATOM    909  CD2 TRP A 126      25.468 -10.239  46.005  1.00 22.75           C  
ATOM    910  NE1 TRP A 126      26.209 -12.098  47.030  1.00 22.98           N  
ATOM    911  CE2 TRP A 126      26.622 -10.920  46.461  1.00 22.69           C  
ATOM    912  CE3 TRP A 126      25.619  -8.985  45.387  1.00 23.33           C  
ATOM    913  CZ2 TRP A 126      27.917 -10.388  46.314  1.00 23.35           C  
ATOM    914  CZ3 TRP A 126      26.902  -8.459  45.232  1.00 22.74           C  
ATOM    915  CH2 TRP A 126      28.033  -9.156  45.689  1.00 21.32           C  
ATOM    916  N   ASN A 127      24.407 -11.258  43.130  1.00 22.06           N  
ATOM    917  CA  ASN A 127      25.380 -10.668  42.205  1.00 22.48           C  
ATOM    918  C   ASN A 127      24.852 -10.497  40.776  1.00 22.55           C  
ATOM    919  O   ASN A 127      25.453  -9.777  39.965  1.00 23.44           O  
ATOM    920  CB  ASN A 127      26.714 -11.462  42.211  1.00 23.17           C  
ATOM    921  CG  ASN A 127      26.530 -12.948  41.900  1.00 25.52           C  
ATOM    922  OD1 ASN A 127      25.980 -13.710  42.711  1.00 25.51           O  
ATOM    923  ND2 ASN A 127      26.994 -13.368  40.717  1.00 26.21           N  
ATOM    924  N   ILE A 128      23.744 -11.154  40.453  1.00 20.50           N  
ATOM    925  CA  ILE A 128      23.201 -11.047  39.094  1.00 20.20           C  
ATOM    926  C   ILE A 128      22.047 -10.033  39.094  1.00 18.69           C  
ATOM    927  O   ILE A 128      21.408  -9.819  38.059  1.00 20.47           O  
ATOM    928  CB  ILE A 128      22.826 -12.420  38.461  1.00 19.68           C  
ATOM    929  CG1 ILE A 128      21.638 -13.102  39.185  1.00 19.85           C  
ATOM    930  CG2 ILE A 128      24.076 -13.358  38.451  1.00 21.35           C  
ATOM    931  CD1 ILE A 128      20.989 -14.257  38.345  1.00 20.93           C  
ATOM    932  N   VAL A 129      21.832  -9.421  40.257  1.00 19.57           N  
ATOM    933  CA  VAL A 129      20.735  -8.436  40.512  1.00 18.97           C  
ATOM    934  C   VAL A 129      21.196  -6.970  40.440  1.00 19.00           C  
ATOM    935  O   VAL A 129      22.165  -6.588  41.097  1.00 19.36           O  
ATOM    936  CB  VAL A 129      20.078  -8.660  41.925  1.00 18.80           C  
ATOM    937  CG1 VAL A 129      18.926  -7.673  42.187  1.00 18.65           C  
ATOM    938  CG2 VAL A 129      19.542 -10.079  42.044  1.00 18.25           C  
ATOM    939  N   LYS A 130      20.466  -6.155  39.680  1.00 18.37           N  
ATOM    940  CA  LYS A 130      20.591  -4.700  39.758  1.00 18.36           C  
ATOM    941  C   LYS A 130      19.185  -4.096  39.871  1.00 16.33           C  
ATOM    942  O   LYS A 130      18.371  -4.261  38.975  1.00 15.88           O  
ATOM    943  CB  LYS A 130      21.298  -4.143  38.529  1.00 17.85           C  
ATOM    944  CG  LYS A 130      21.833  -2.716  38.752  1.00 21.85           C  
ATOM    945  CD  LYS A 130      22.305  -2.075  37.430  1.00 21.01           C  
ATOM    946  CE  LYS A 130      22.603  -0.573  37.648  1.00 23.87           C  
ATOM    947  NZ  LYS A 130      23.274   0.037  36.456  1.00 26.88           N  
ATOM    948  N   LEU A 131      18.931  -3.449  40.991  1.00 16.21           N  
ATOM    949  CA  LEU A 131      17.654  -2.770  41.259  1.00 16.43           C  
ATOM    950  C   LEU A 131      17.826  -1.264  41.097  1.00 17.60           C  
ATOM    951  O   LEU A 131      18.721  -0.669  41.705  1.00 17.02           O  
ATOM    952  CB  LEU A 131      17.217  -3.071  42.687  1.00 17.32           C  
ATOM    953  CG  LEU A 131      17.023  -4.568  42.965  1.00 15.05           C  
ATOM    954  CD1 LEU A 131      16.484  -4.707  44.358  1.00 16.02           C  
ATOM    955  CD2 LEU A 131      16.117  -5.211  41.927  1.00 18.23           C  
ATOM    956  N   MET A 132      16.964  -0.658  40.286  1.00 17.88           N  
ATOM    957  CA  MET A 132      17.102   0.760  39.979  1.00 20.17           C  
ATOM    958  C   MET A 132      15.836   1.525  40.349  1.00 18.58           C  
ATOM    959  O   MET A 132      14.759   1.263  39.795  1.00 18.38           O  
ATOM    960  CB  MET A 132      17.434   0.913  38.503  1.00 19.35           C  
ATOM    961  CG  MET A 132      18.871   0.448  38.137  1.00 22.63           C  
ATOM    962  SD  MET A 132      19.205   0.468  36.371  1.00 27.35           S  
ATOM    963  CE  MET A 132      18.225  -0.928  35.903  1.00 31.10           C  
ATOM    964  N   SER A 133      15.981   2.470  41.279  1.00 18.28           N  
ATOM    965  CA  SER A 133      14.871   3.343  41.685  1.00 18.24           C  
ATOM    966  C   SER A 133      14.858   4.644  40.868  1.00 18.57           C  
ATOM    967  O   SER A 133      15.773   4.871  40.082  1.00 18.61           O  
ATOM    968  CB  SER A 133      14.993   3.657  43.160  1.00 18.67           C  
ATOM    969  OG  SER A 133      13.840   4.325  43.622  1.00 21.02           O  
ATOM    970  N   GLY A 134      13.829   5.482  41.047  1.00 18.24           N  
ATOM    971  CA  GLY A 134      13.694   6.697  40.222  1.00 18.39           C  
ATOM    972  C   GLY A 134      13.295   6.386  38.789  1.00 18.04           C  
ATOM    973  O   GLY A 134      13.555   7.177  37.857  1.00 18.49           O  
ATOM    974  N   LYS A 135      12.660   5.228  38.582  1.00 17.22           N  
ATOM    975  CA  LYS A 135      12.370   4.773  37.244  1.00 17.38           C  
ATOM    976  C   LYS A 135      10.882   4.543  37.069  1.00 17.17           C  
ATOM    977  O   LYS A 135      10.340   3.574  37.612  1.00 17.66           O  
ATOM    978  CB  LYS A 135      13.131   3.471  36.935  1.00 18.14           C  
ATOM    979  CG  LYS A 135      14.634   3.624  36.922  1.00 20.46           C  
ATOM    980  CD  LYS A 135      15.131   4.196  35.600  1.00 24.89           C  
ATOM    981  CE  LYS A 135      16.646   4.368  35.659  1.00 28.05           C  
ATOM    982  NZ  LYS A 135      17.136   5.154  34.494  1.00 31.17           N  
ATOM    983  N   ASP A 136      10.227   5.431  36.331  1.00 15.11           N  
ATOM    984  CA  ASP A 136       8.827   5.240  35.980  1.00 14.65           C  
ATOM    985  C   ASP A 136       8.779   4.381  34.723  1.00 14.25           C  
ATOM    986  O   ASP A 136       9.189   4.815  33.647  1.00 14.04           O  
ATOM    987  CB  ASP A 136       8.134   6.604  35.769  1.00 14.49           C  
ATOM    988  CG  ASP A 136       6.645   6.480  35.403  1.00 16.33           C  
ATOM    989  OD1 ASP A 136       6.147   5.388  35.022  1.00 13.76           O  
ATOM    990  OD2 ASP A 136       5.931   7.525  35.486  1.00 16.53           O  
ATOM    991  N   VAL A 137       8.308   3.144  34.849  1.00 12.65           N  
ATOM    992  CA  VAL A 137       8.294   2.252  33.665  1.00 13.82           C  
ATOM    993  C   VAL A 137       7.437   2.709  32.472  1.00 13.68           C  
ATOM    994  O   VAL A 137       7.620   2.203  31.346  1.00 13.64           O  
ATOM    995  CB  VAL A 137       7.972   0.771  34.042  1.00 14.30           C  
ATOM    996  CG1 VAL A 137       8.901   0.300  35.155  1.00 14.28           C  
ATOM    997  CG2 VAL A 137       6.507   0.617  34.400  1.00 15.38           C  
ATOM    998  N   PHE A 138       6.525   3.665  32.668  1.00 13.14           N  
ATOM    999  CA  PHE A 138       5.735   4.159  31.541  1.00 14.28           C  
ATOM   1000  C   PHE A 138       6.578   5.040  30.600  1.00 14.20           C  
ATOM   1001  O   PHE A 138       6.130   5.386  29.509  1.00 16.32           O  
ATOM   1002  CB  PHE A 138       4.441   4.829  32.010  1.00 14.61           C  
ATOM   1003  CG  PHE A 138       3.508   3.857  32.678  1.00 15.65           C  
ATOM   1004  CD1 PHE A 138       3.391   3.818  34.078  1.00 15.93           C  
ATOM   1005  CD2 PHE A 138       2.807   2.927  31.915  1.00 16.48           C  
ATOM   1006  CE1 PHE A 138       2.533   2.866  34.687  1.00 16.92           C  
ATOM   1007  CE2 PHE A 138       1.965   1.995  32.506  1.00 17.12           C  
ATOM   1008  CZ  PHE A 138       1.829   1.969  33.902  1.00 17.26           C  
ATOM   1009  N   TYR A 139       7.787   5.361  31.028  1.00 13.92           N  
ATOM   1010  CA  TYR A 139       8.708   6.112  30.176  1.00 13.93           C  
ATOM   1011  C   TYR A 139       9.927   5.306  29.784  1.00 14.63           C  
ATOM   1012  O   TYR A 139      10.844   5.844  29.174  1.00 14.28           O  
ATOM   1013  CB  TYR A 139       9.132   7.386  30.889  1.00 14.40           C  
ATOM   1014  CG  TYR A 139       7.983   8.323  31.172  1.00 14.83           C  
ATOM   1015  CD1 TYR A 139       7.615   8.619  32.487  1.00 15.30           C  
ATOM   1016  CD2 TYR A 139       7.265   8.915  30.121  1.00 16.25           C  
ATOM   1017  CE1 TYR A 139       6.579   9.479  32.754  1.00 16.42           C  
ATOM   1018  CE2 TYR A 139       6.220   9.780  30.375  1.00 16.27           C  
ATOM   1019  CZ  TYR A 139       5.883  10.072  31.695  1.00 15.63           C  
ATOM   1020  OH  TYR A 139       4.837  10.928  31.953  1.00 15.92           O  
ATOM   1021  N   LEU A 140       9.945   4.011  30.108  1.00 14.42           N  
ATOM   1022  CA  LEU A 140      11.109   3.168  29.765  1.00 14.66           C  
ATOM   1023  C   LEU A 140      10.976   2.522  28.386  1.00 14.34           C  
ATOM   1024  O   LEU A 140       9.906   2.018  28.026  1.00 13.90           O  
ATOM   1025  CB  LEU A 140      11.300   2.062  30.815  1.00 14.97           C  
ATOM   1026  CG  LEU A 140      11.836   2.456  32.182  1.00 16.49           C  
ATOM   1027  CD1 LEU A 140      11.871   1.186  33.048  1.00 16.32           C  
ATOM   1028  CD2 LEU A 140      13.221   3.119  32.095  1.00 20.50           C  
ATOM   1029  N   PRO A 141      12.054   2.563  27.576  1.00 14.38           N  
ATOM   1030  CA  PRO A 141      11.952   1.810  26.332  1.00 14.49           C  
ATOM   1031  C   PRO A 141      12.170   0.324  26.646  1.00 14.47           C  
ATOM   1032  O   PRO A 141      12.925   0.013  27.562  1.00 13.61           O  
ATOM   1033  CB  PRO A 141      13.112   2.352  25.505  1.00 14.64           C  
ATOM   1034  CG  PRO A 141      14.118   2.764  26.496  1.00 14.43           C  
ATOM   1035  CD  PRO A 141      13.347   3.262  27.703  1.00 15.10           C  
ATOM   1036  N   PRO A 142      11.520  -0.569  25.892  1.00 15.58           N  
ATOM   1037  CA  PRO A 142      11.681  -2.017  26.129  1.00 16.50           C  
ATOM   1038  C   PRO A 142      13.120  -2.508  25.945  1.00 17.52           C  
ATOM   1039  O   PRO A 142      13.853  -1.996  25.075  1.00 17.86           O  
ATOM   1040  CB  PRO A 142      10.772  -2.658  25.077  1.00 16.72           C  
ATOM   1041  CG  PRO A 142       9.874  -1.586  24.617  1.00 18.83           C  
ATOM   1042  CD  PRO A 142      10.590  -0.294  24.788  1.00 16.65           C  
ATOM   1043  N   GLU A 143      13.508  -3.503  26.739  1.00 17.71           N  
ATOM   1044  CA  GLU A 143      14.835  -4.112  26.672  1.00 19.19           C  
ATOM   1045  C   GLU A 143      14.673  -5.591  26.316  1.00 20.37           C  
ATOM   1046  O   GLU A 143      13.623  -6.189  26.610  1.00 21.01           O  
ATOM   1047  CB  GLU A 143      15.574  -3.994  28.006  1.00 18.90           C  
ATOM   1048  CG  GLU A 143      15.724  -2.568  28.553  1.00 20.11           C  
ATOM   1049  CD  GLU A 143      16.295  -2.507  29.937  1.00 20.35           C  
ATOM   1050  OE1 GLU A 143      16.970  -3.471  30.394  1.00 25.18           O  
ATOM   1051  OE2 GLU A 143      16.087  -1.469  30.600  1.00 21.86           O  
ATOM   1052  N   LYS A 144      15.703  -6.161  25.682  1.00 20.97           N  
ATOM   1053  CA  LYS A 144      15.785  -7.612  25.483  1.00 21.52           C  
ATOM   1054  C   LYS A 144      15.775  -8.313  26.825  1.00 20.61           C  
ATOM   1055  O   LYS A 144      16.536  -7.968  27.720  1.00 21.19           O  
ATOM   1056  CB  LYS A 144      17.074  -8.011  24.747  1.00 22.51           C  
ATOM   1057  CG  LYS A 144      17.214  -7.400  23.380  1.00 25.63           C  
ATOM   1058  CD  LYS A 144      18.273  -8.125  22.535  1.00 32.22           C  
ATOM   1059  CE  LYS A 144      17.633  -8.996  21.453  1.00 35.10           C  
ATOM   1060  NZ  LYS A 144      17.141 -10.298  21.989  1.00 39.00           N  
ATOM   1061  N   CYS A 145      14.900  -9.303  26.955  1.00 20.96           N  
ATOM   1062  CA  CYS A 145      14.849 -10.133  28.153  1.00 21.08           C  
ATOM   1063  C   CYS A 145      14.242 -11.480  27.783  1.00 20.10           C  
ATOM   1064  O   CYS A 145      13.535 -11.614  26.768  1.00 21.56           O  
ATOM   1065  CB  CYS A 145      14.028  -9.466  29.285  1.00 19.99           C  
ATOM   1066  SG  CYS A 145      12.356  -9.060  28.835  1.00 23.93           S  
ATOM   1067  N   ASP A 146      14.505 -12.464  28.627  1.00 21.03           N  
ATOM   1068  CA  ASP A 146      13.953 -13.811  28.458  1.00 20.26           C  
ATOM   1069  C   ASP A 146      12.769 -14.072  29.390  1.00 20.01           C  
ATOM   1070  O   ASP A 146      11.998 -15.021  29.190  1.00 19.51           O  
ATOM   1071  CB  ASP A 146      15.052 -14.850  28.689  1.00 21.43           C  
ATOM   1072  CG  ASP A 146      16.276 -14.594  27.814  1.00 22.01           C  
ATOM   1073  OD1 ASP A 146      16.115 -14.709  26.580  1.00 26.04           O  
ATOM   1074  OD2 ASP A 146      17.353 -14.271  28.370  1.00 21.46           O  
ATOM   1075  N   THR A 147      12.615 -13.210  30.392  1.00 18.03           N  
ATOM   1076  CA  THR A 147      11.519 -13.318  31.361  1.00 16.19           C  
ATOM   1077  C   THR A 147      11.114 -11.884  31.708  1.00 14.87           C  
ATOM   1078  O   THR A 147      11.977 -11.056  31.972  1.00 14.70           O  
ATOM   1079  CB  THR A 147      11.959 -13.978  32.658  1.00 16.51           C  
ATOM   1080  OG1 THR A 147      12.568 -15.260  32.386  1.00 17.40           O  
ATOM   1081  CG2 THR A 147      10.740 -14.212  33.569  1.00 15.68           C  
ATOM   1082  N   LEU A 148       9.825 -11.615  31.637  1.00 14.34           N  
ATOM   1083  CA  LEU A 148       9.322 -10.289  31.951  1.00 13.89           C  
ATOM   1084  C   LEU A 148       8.345 -10.420  33.108  1.00 12.92           C  
ATOM   1085  O   LEU A 148       7.309 -11.084  32.970  1.00 13.56           O  
ATOM   1086  CB  LEU A 148       8.615  -9.696  30.732  1.00 14.77           C  
ATOM   1087  CG  LEU A 148       8.156  -8.224  30.776  1.00 15.11           C  
ATOM   1088  CD1 LEU A 148       6.886  -8.049  31.609  1.00 19.24           C  
ATOM   1089  CD2 LEU A 148       9.275  -7.318  31.268  1.00 16.55           C  
ATOM   1090  N   LEU A 149       8.643  -9.730  34.199  1.00 12.50           N  
ATOM   1091  CA  LEU A 149       7.793  -9.779  35.393  1.00 11.38           C  
ATOM   1092  C   LEU A 149       7.298  -8.365  35.594  1.00 11.48           C  
ATOM   1093  O   LEU A 149       8.050  -7.423  35.370  1.00 11.21           O  
ATOM   1094  CB  LEU A 149       8.590 -10.200  36.606  1.00 11.69           C  
ATOM   1095  CG  LEU A 149       9.392 -11.516  36.556  1.00 12.30           C  
ATOM   1096  CD1 LEU A 149      10.114 -11.718  37.832  1.00 14.08           C  
ATOM   1097  CD2 LEU A 149       8.467 -12.695  36.245  1.00 11.85           C  
ATOM   1098  N   CYS A 150       6.048  -8.225  36.008  1.00 11.22           N  
ATOM   1099  CA  CYS A 150       5.512  -6.907  36.333  1.00 10.41           C  
ATOM   1100  C   CYS A 150       4.509  -7.028  37.474  1.00 10.79           C  
ATOM   1101  O   CYS A 150       3.573  -7.834  37.388  1.00 10.50           O  
ATOM   1102  CB  CYS A 150       4.845  -6.305  35.106  1.00 10.41           C  
ATOM   1103  SG  CYS A 150       4.299  -4.571  35.351  1.00 12.74           S  
ATOM   1104  N   ASP A 151       4.700  -6.232  38.529  1.00 10.86           N  
ATOM   1105  CA  ASP A 151       3.806  -6.323  39.711  1.00 10.15           C  
ATOM   1106  C   ASP A 151       3.171  -4.945  40.019  1.00 11.65           C  
ATOM   1107  O   ASP A 151       2.850  -4.631  41.153  1.00 12.96           O  
ATOM   1108  CB  ASP A 151       4.569  -6.891  40.908  1.00 10.61           C  
ATOM   1109  CG  ASP A 151       3.652  -7.478  41.997  1.00  9.84           C  
ATOM   1110  OD1 ASP A 151       2.512  -7.862  41.676  1.00 12.45           O  
ATOM   1111  OD2 ASP A 151       4.093  -7.521  43.178  1.00 14.56           O  
ATOM   1112  N   ILE A 152       2.950  -4.176  38.970  1.00 11.34           N  
ATOM   1113  CA  ILE A 152       2.423  -2.832  39.080  1.00 10.86           C  
ATOM   1114  C   ILE A 152       0.904  -2.781  38.992  1.00 11.45           C  
ATOM   1115  O   ILE A 152       0.284  -3.394  38.105  1.00 10.15           O  
ATOM   1116  CB  ILE A 152       3.021  -1.947  37.970  1.00 11.08           C  
ATOM   1117  CG1 ILE A 152       4.513  -1.752  38.263  1.00 10.81           C  
ATOM   1118  CG2 ILE A 152       2.290  -0.572  37.933  1.00 11.27           C  
ATOM   1119  CD1 ILE A 152       5.321  -1.091  37.125  1.00 12.56           C  
ATOM   1120  N   GLY A 153       0.308  -1.990  39.882  1.00 11.37           N  
ATOM   1121  CA  GLY A 153      -1.130  -1.738  39.800  1.00 12.72           C  
ATOM   1122  C   GLY A 153      -1.624  -1.317  41.171  1.00 13.79           C  
ATOM   1123  O   GLY A 153      -1.793  -2.145  42.053  1.00 14.22           O  
ATOM   1124  N   GLU A 154      -1.841  -0.022  41.329  1.00 13.97           N  
ATOM   1125  CA  GLU A 154      -2.244   0.559  42.615  1.00 15.74           C  
ATOM   1126  C   GLU A 154      -3.774   0.539  42.782  1.00 14.28           C  
ATOM   1127  O   GLU A 154      -4.513   1.082  41.939  1.00 13.12           O  
ATOM   1128  CB  GLU A 154      -1.735   2.001  42.694  1.00 16.46           C  
ATOM   1129  CG  GLU A 154      -2.182   2.743  43.964  1.00 20.48           C  
ATOM   1130  CD  GLU A 154      -1.935   4.267  43.898  1.00 21.85           C  
ATOM   1131  OE1 GLU A 154      -1.213   4.765  42.995  1.00 27.82           O  
ATOM   1132  OE2 GLU A 154      -2.489   4.978  44.766  1.00 30.71           O  
ATOM   1133  N   SER A 155      -4.241  -0.078  43.869  1.00 14.15           N  
ATOM   1134  CA  SER A 155      -5.690  -0.156  44.135  1.00 13.93           C  
ATOM   1135  C   SER A 155      -6.300   1.223  44.307  1.00 13.96           C  
ATOM   1136  O   SER A 155      -5.634   2.147  44.745  1.00 14.57           O  
ATOM   1137  CB  SER A 155      -5.985  -0.936  45.415  1.00 14.93           C  
ATOM   1138  OG  SER A 155      -5.732  -2.319  45.239  1.00 15.85           O  
ATOM   1139  N   SER A 156      -7.574   1.344  43.960  1.00 14.11           N  
ATOM   1140  CA  SER A 156      -8.316   2.590  44.155  1.00 14.51           C  
ATOM   1141  C   SER A 156      -9.735   2.196  44.494  1.00 14.66           C  
ATOM   1142  O   SER A 156     -10.243   1.198  43.954  1.00 13.99           O  
ATOM   1143  CB  SER A 156      -8.327   3.406  42.850  1.00 14.17           C  
ATOM   1144  OG  SER A 156      -9.317   4.452  42.861  1.00 15.34           O  
ATOM   1145  N   PRO A 157     -10.424   2.997  45.334  1.00 14.93           N  
ATOM   1146  CA  PRO A 157     -11.865   2.771  45.526  1.00 14.83           C  
ATOM   1147  C   PRO A 157     -12.660   2.864  44.233  1.00 14.30           C  
ATOM   1148  O   PRO A 157     -13.748   2.300  44.130  1.00 15.32           O  
ATOM   1149  CB  PRO A 157     -12.283   3.931  46.456  1.00 14.37           C  
ATOM   1150  CG  PRO A 157     -11.068   4.294  47.177  1.00 16.73           C  
ATOM   1151  CD  PRO A 157      -9.935   4.116  46.154  1.00 15.72           C  
ATOM   1152  N   SER A 158     -12.127   3.584  43.239  1.00 13.94           N  
ATOM   1153  CA  SER A 158     -12.783   3.694  41.944  1.00 14.17           C  
ATOM   1154  C   SER A 158     -12.386   2.568  40.971  1.00 14.25           C  
ATOM   1155  O   SER A 158     -11.222   2.525  40.542  1.00 13.84           O  
ATOM   1156  CB  SER A 158     -12.384   5.009  41.265  1.00 13.90           C  
ATOM   1157  OG  SER A 158     -12.796   4.980  39.916  1.00 13.20           O  
ATOM   1158  N   PRO A 159     -13.337   1.688  40.585  1.00 15.35           N  
ATOM   1159  CA  PRO A 159     -12.988   0.645  39.595  1.00 15.20           C  
ATOM   1160  C   PRO A 159     -12.683   1.218  38.200  1.00 15.57           C  
ATOM   1161  O   PRO A 159     -11.983   0.573  37.421  1.00 15.07           O  
ATOM   1162  CB  PRO A 159     -14.225  -0.264  39.565  1.00 16.12           C  
ATOM   1163  CG  PRO A 159     -15.359   0.636  40.034  1.00 15.75           C  
ATOM   1164  CD  PRO A 159     -14.747   1.578  41.036  1.00 16.00           C  
ATOM   1165  N   THR A 160     -13.165   2.430  37.908  1.00 15.26           N  
ATOM   1166  CA  THR A 160     -12.830   3.077  36.623  1.00 16.11           C  
ATOM   1167  C   THR A 160     -11.380   3.579  36.620  1.00 14.93           C  
ATOM   1168  O   THR A 160     -10.694   3.484  35.600  1.00 15.52           O  
ATOM   1169  CB  THR A 160     -13.816   4.211  36.258  1.00 15.53           C  
ATOM   1170  OG1 THR A 160     -13.849   5.152  37.325  1.00 19.54           O  
ATOM   1171  CG2 THR A 160     -15.211   3.637  36.033  1.00 17.68           C  
ATOM   1172  N   VAL A 161     -10.911   4.110  37.750  1.00 13.77           N  
ATOM   1173  CA  VAL A 161      -9.494   4.418  37.909  1.00 13.04           C  
ATOM   1174  C   VAL A 161      -8.653   3.148  37.773  1.00 13.26           C  
ATOM   1175  O   VAL A 161      -7.634   3.118  37.063  1.00 13.13           O  
ATOM   1176  CB  VAL A 161      -9.222   5.140  39.250  1.00 12.87           C  
ATOM   1177  CG1 VAL A 161      -7.744   5.202  39.545  1.00 11.92           C  
ATOM   1178  CG2 VAL A 161      -9.811   6.574  39.207  1.00 12.84           C  
ATOM   1179  N   GLU A 162      -9.074   2.081  38.455  1.00 12.52           N  
ATOM   1180  CA  GLU A 162      -8.342   0.827  38.347  1.00 13.23           C  
ATOM   1181  C   GLU A 162      -8.329   0.276  36.917  1.00 12.83           C  
ATOM   1182  O   GLU A 162      -7.316  -0.290  36.485  1.00 12.99           O  
ATOM   1183  CB  GLU A 162      -8.930  -0.187  39.291  1.00 13.27           C  
ATOM   1184  CG  GLU A 162      -8.631   0.151  40.730  1.00 13.73           C  
ATOM   1185  CD  GLU A 162      -9.111  -0.955  41.629  1.00 13.01           C  
ATOM   1186  OE1 GLU A 162     -10.009  -1.698  41.168  1.00 16.69           O  
ATOM   1187  OE2 GLU A 162      -8.593  -1.080  42.759  1.00 12.65           O  
ATOM   1188  N   GLU A 163      -9.431   0.446  36.193  1.00 13.35           N  
ATOM   1189  CA  GLU A 163      -9.518  -0.048  34.802  1.00 14.54           C  
ATOM   1190  C   GLU A 163      -8.438   0.665  33.963  1.00 13.69           C  
ATOM   1191  O   GLU A 163      -7.681   0.037  33.211  1.00 13.33           O  
ATOM   1192  CB  GLU A 163     -10.929   0.192  34.296  1.00 14.58           C  
ATOM   1193  CG  GLU A 163     -11.179  -0.085  32.813  1.00 18.99           C  
ATOM   1194  CD  GLU A 163     -12.580   0.356  32.402  1.00 20.17           C  
ATOM   1195  OE1 GLU A 163     -12.987   1.503  32.729  1.00 28.34           O  
ATOM   1196  OE2 GLU A 163     -13.269  -0.420  31.719  1.00 29.16           O  
ATOM   1197  N   SER A 164      -8.344   1.979  34.146  1.00 13.40           N  
ATOM   1198  CA  SER A 164      -7.354   2.792  33.442  1.00 12.94           C  
ATOM   1199  C   SER A 164      -5.932   2.340  33.771  1.00 12.45           C  
ATOM   1200  O   SER A 164      -5.091   2.158  32.850  1.00 11.69           O  
ATOM   1201  CB  SER A 164      -7.567   4.282  33.778  1.00 13.16           C  
ATOM   1202  OG  SER A 164      -6.517   5.091  33.245  1.00 17.14           O  
ATOM   1203  N   ARG A 165      -5.641   2.177  35.069  1.00 10.83           N  
ATOM   1204  CA  ARG A 165      -4.320   1.703  35.523  1.00 10.23           C  
ATOM   1205  C   ARG A 165      -3.964   0.336  34.937  1.00 10.52           C  
ATOM   1206  O   ARG A 165      -2.836   0.129  34.513  1.00 11.38           O  
ATOM   1207  CB  ARG A 165      -4.262   1.645  37.043  1.00  9.89           C  
ATOM   1208  CG  ARG A 165      -4.315   3.050  37.657  1.00 10.99           C  
ATOM   1209  CD  ARG A 165      -4.395   3.022  39.178  1.00 11.64           C  
ATOM   1210  NE  ARG A 165      -4.429   4.410  39.650  1.00 14.38           N  
ATOM   1211  CZ  ARG A 165      -4.589   4.769  40.918  1.00 17.74           C  
ATOM   1212  NH1 ARG A 165      -4.620   6.061  41.236  1.00 18.12           N  
ATOM   1213  NH2 ARG A 165      -4.709   3.843  41.865  1.00 17.04           N  
ATOM   1214  N   THR A 166      -4.950  -0.560  34.907  1.00 11.37           N  
ATOM   1215  CA  THR A 166      -4.760  -1.943  34.423  1.00 11.07           C  
ATOM   1216  C   THR A 166      -4.482  -1.981  32.917  1.00 11.16           C  
ATOM   1217  O   THR A 166      -3.509  -2.607  32.460  1.00 11.54           O  
ATOM   1218  CB  THR A 166      -5.975  -2.840  34.763  1.00 11.53           C  
ATOM   1219  OG1 THR A 166      -6.161  -2.836  36.192  1.00 11.09           O  
ATOM   1220  CG2 THR A 166      -5.692  -4.262  34.315  1.00 11.05           C  
ATOM   1221  N   ILE A 167      -5.341  -1.316  32.158  1.00 12.39           N  
ATOM   1222  CA  ILE A 167      -5.145  -1.175  30.689  1.00 12.20           C  
ATOM   1223  C   ILE A 167      -3.795  -0.531  30.357  1.00 12.66           C  
ATOM   1224  O   ILE A 167      -3.087  -1.014  29.479  1.00 11.87           O  
ATOM   1225  CB  ILE A 167      -6.279  -0.392  30.049  1.00 12.07           C  
ATOM   1226  CG1 ILE A 167      -7.551  -1.210  30.108  1.00 14.56           C  
ATOM   1227  CG2 ILE A 167      -5.945  -0.028  28.574  1.00 13.64           C  
ATOM   1228  CD1 ILE A 167      -8.800  -0.409  29.812  1.00 16.52           C  
ATOM   1229  N   ARG A 168      -3.418   0.524  31.086  1.00 12.15           N  
ATOM   1230  CA  ARG A 168      -2.126   1.161  30.866  1.00 13.62           C  
ATOM   1231  C   ARG A 168      -0.961   0.184  31.081  1.00 12.88           C  
ATOM   1232  O   ARG A 168      -0.026   0.149  30.281  1.00 12.89           O  
ATOM   1233  CB  ARG A 168      -1.981   2.430  31.708  1.00 14.11           C  
ATOM   1234  CG  ARG A 168      -2.890   3.574  31.217  1.00 16.52           C  
ATOM   1235  CD  ARG A 168      -2.692   4.864  32.009  1.00 16.94           C  
ATOM   1236  NE  ARG A 168      -1.345   5.044  32.560  1.00 24.31           N  
ATOM   1237  CZ  ARG A 168      -0.366   5.786  32.037  1.00 29.02           C  
ATOM   1238  NH1 ARG A 168      -0.539   6.460  30.897  1.00 30.73           N  
ATOM   1239  NH2 ARG A 168       0.804   5.861  32.666  1.00 29.61           N  
ATOM   1240  N   VAL A 169      -1.033  -0.633  32.142  1.00 11.33           N  
ATOM   1241  CA  VAL A 169      -0.007  -1.635  32.391  1.00 11.59           C  
ATOM   1242  C   VAL A 169       0.043  -2.633  31.233  1.00 11.33           C  
ATOM   1243  O   VAL A 169       1.131  -2.953  30.752  1.00 12.25           O  
ATOM   1244  CB  VAL A 169      -0.221  -2.379  33.747  1.00 11.05           C  
ATOM   1245  CG1 VAL A 169       0.624  -3.649  33.785  1.00 12.10           C  
ATOM   1246  CG2 VAL A 169       0.146  -1.459  34.908  1.00 11.11           C  
ATOM   1247  N   LEU A 170      -1.120  -3.098  30.795  1.00 12.81           N  
ATOM   1248  CA  LEU A 170      -1.194  -4.136  29.744  1.00 13.48           C  
ATOM   1249  C   LEU A 170      -0.568  -3.615  28.447  1.00 14.87           C  
ATOM   1250  O   LEU A 170       0.218  -4.316  27.785  1.00 15.20           O  
ATOM   1251  CB  LEU A 170      -2.624  -4.607  29.549  1.00 13.50           C  
ATOM   1252  CG  LEU A 170      -3.180  -5.444  30.724  1.00 14.02           C  
ATOM   1253  CD1 LEU A 170      -4.636  -5.782  30.497  1.00 15.08           C  
ATOM   1254  CD2 LEU A 170      -2.382  -6.737  30.979  1.00 13.19           C  
ATOM   1255  N   LYS A 171      -0.884  -2.368  28.119  1.00 14.80           N  
ATOM   1256  CA  LYS A 171      -0.296  -1.742  26.917  1.00 15.66           C  
ATOM   1257  C   LYS A 171       1.208  -1.550  27.078  1.00 15.21           C  
ATOM   1258  O   LYS A 171       1.977  -1.759  26.131  1.00 15.49           O  
ATOM   1259  CB  LYS A 171      -0.997  -0.417  26.621  1.00 16.10           C  
ATOM   1260  CG  LYS A 171      -2.481  -0.564  26.311  1.00 19.17           C  
ATOM   1261  CD  LYS A 171      -2.810  -0.325  24.859  1.00 27.84           C  
ATOM   1262  CE  LYS A 171      -2.916   1.181  24.563  1.00 30.47           C  
ATOM   1263  NZ  LYS A 171      -3.150   1.460  23.111  1.00 31.60           N  
ATOM   1264  N   MET A 172       1.642  -1.160  28.274  1.00 12.73           N  
ATOM   1265  CA  MET A 172       3.055  -0.924  28.535  1.00 13.22           C  
ATOM   1266  C   MET A 172       3.903  -2.196  28.436  1.00 13.08           C  
ATOM   1267  O   MET A 172       5.028  -2.169  27.927  1.00 12.57           O  
ATOM   1268  CB  MET A 172       3.237  -0.225  29.879  1.00 12.60           C  
ATOM   1269  CG  MET A 172       4.670  -0.011  30.361  1.00 13.16           C  
ATOM   1270  SD  MET A 172       5.407  -1.448  31.188  1.00 14.46           S  
ATOM   1271  CE  MET A 172       4.240  -1.613  32.605  1.00 13.04           C  
ATOM   1272  N   VAL A 173       3.377  -3.320  28.906  1.00 12.94           N  
ATOM   1273  CA  VAL A 173       4.224  -4.518  28.950  1.00 13.49           C  
ATOM   1274  C   VAL A 173       4.348  -5.214  27.592  1.00 13.68           C  
ATOM   1275  O   VAL A 173       5.295  -5.958  27.398  1.00 15.44           O  
ATOM   1276  CB  VAL A 173       3.733  -5.575  30.025  1.00 12.34           C  
ATOM   1277  CG1 VAL A 173       3.833  -4.983  31.426  1.00 14.07           C  
ATOM   1278  CG2 VAL A 173       2.315  -5.998  29.707  1.00 13.83           C  
ATOM   1279  N   GLU A 174       3.403  -4.988  26.691  1.00 15.24           N  
ATOM   1280  CA  GLU A 174       3.335  -5.752  25.459  1.00 17.89           C  
ATOM   1281  C   GLU A 174       4.674  -5.790  24.703  1.00 18.62           C  
ATOM   1282  O   GLU A 174       5.132  -6.879  24.354  1.00 18.69           O  
ATOM   1283  CB  GLU A 174       2.162  -5.344  24.568  1.00 18.28           C  
ATOM   1284  CG  GLU A 174       1.998  -6.283  23.346  1.00 20.10           C  
ATOM   1285  CD  GLU A 174       0.644  -6.210  22.665  1.00 20.83           C  
ATOM   1286  OE1 GLU A 174       0.384  -7.114  21.825  1.00 24.73           O  
ATOM   1287  OE2 GLU A 174      -0.159  -5.275  22.945  1.00 22.90           O  
ATOM   1288  N   PRO A 175       5.302  -4.612  24.455  1.00 18.31           N  
ATOM   1289  CA  PRO A 175       6.585  -4.593  23.712  1.00 18.52           C  
ATOM   1290  C   PRO A 175       7.729  -5.370  24.366  1.00 19.28           C  
ATOM   1291  O   PRO A 175       8.688  -5.762  23.684  1.00 21.14           O  
ATOM   1292  CB  PRO A 175       6.931  -3.098  23.619  1.00 18.27           C  
ATOM   1293  CG  PRO A 175       5.711  -2.376  23.922  1.00 19.49           C  
ATOM   1294  CD  PRO A 175       4.833  -3.251  24.773  1.00 18.50           C  
ATOM   1295  N   TRP A 176       7.628  -5.606  25.672  1.00 16.94           N  
ATOM   1296  CA  TRP A 176       8.639  -6.338  26.421  1.00 17.43           C  
ATOM   1297  C   TRP A 176       8.460  -7.863  26.275  1.00 18.53           C  
ATOM   1298  O   TRP A 176       9.355  -8.626  26.668  1.00 19.55           O  
ATOM   1299  CB  TRP A 176       8.542  -6.001  27.897  1.00 16.31           C  
ATOM   1300  CG  TRP A 176       8.785  -4.590  28.322  1.00 14.87           C  
ATOM   1301  CD1 TRP A 176       7.896  -3.552  28.295  1.00 13.40           C  
ATOM   1302  CD2 TRP A 176       9.955  -4.105  28.950  1.00 12.00           C  
ATOM   1303  NE1 TRP A 176       8.475  -2.414  28.830  1.00 13.37           N  
ATOM   1304  CE2 TRP A 176       9.738  -2.734  29.255  1.00 12.04           C  
ATOM   1305  CE3 TRP A 176      11.203  -4.681  29.257  1.00 12.57           C  
ATOM   1306  CZ2 TRP A 176      10.717  -1.943  29.848  1.00 12.41           C  
ATOM   1307  CZ3 TRP A 176      12.160  -3.904  29.883  1.00 13.88           C  
ATOM   1308  CH2 TRP A 176      11.910  -2.546  30.177  1.00 13.89           C  
ATOM   1309  N   LEU A 177       7.304  -8.269  25.739  1.00 20.43           N  
ATOM   1310  CA  LEU A 177       6.941  -9.686  25.515  1.00 23.25           C  
ATOM   1311  C   LEU A 177       7.454 -10.148  24.159  1.00 24.78           C  
ATOM   1312  O   LEU A 177       6.932  -9.764  23.116  1.00 27.04           O  
ATOM   1313  CB  LEU A 177       5.431  -9.870  25.585  1.00 23.62           C  
ATOM   1314  CG  LEU A 177       4.821  -9.434  26.921  1.00 22.18           C  
ATOM   1315  CD1 LEU A 177       3.354  -9.768  26.918  1.00 23.46           C  
ATOM   1316  CD2 LEU A 177       5.558 -10.062  28.097  1.00 25.94           C  
ATOM   1317  N   LYS A 178       8.504 -10.953  24.182  1.00 27.02           N  
ATOM   1318  CA  LYS A 178       9.173 -11.361  22.950  1.00 28.13           C  
ATOM   1319  C   LYS A 178       9.271 -12.862  22.973  1.00 27.95           C  
ATOM   1320  O   LYS A 178      10.378 -13.426  23.085  1.00 28.55           O  
ATOM   1321  CB  LYS A 178      10.565 -10.715  22.861  1.00 28.06           C  
ATOM   1322  CG  LYS A 178      10.572  -9.190  22.651  1.00 29.92           C  
ATOM   1323  CD  LYS A 178      10.392  -8.823  21.177  1.00 29.27           C  
ATOM   1324  CE  LYS A 178       8.980  -8.373  20.871  1.00 30.72           C  
ATOM   1325  NZ  LYS A 178       8.762  -6.885  20.980  1.00 24.33           N  
ATOM   1326  N   ASN A 179       8.107 -13.506  22.854  1.00 28.52           N  
ATOM   1327  CA  ASN A 179       8.023 -14.953  23.031  1.00 28.53           C  
ATOM   1328  C   ASN A 179       8.849 -15.336  24.255  1.00 26.77           C  
ATOM   1329  O   ASN A 179       9.736 -16.196  24.182  1.00 27.48           O  
ATOM   1330  CB  ASN A 179       8.516 -15.686  21.763  1.00 29.41           C  
ATOM   1331  CG  ASN A 179       7.378 -16.043  20.810  1.00 32.66           C  
ATOM   1332  OD1 ASN A 179       6.734 -15.168  20.221  1.00 36.83           O  
ATOM   1333  ND2 ASN A 179       7.124 -17.345  20.656  1.00 36.68           N  
ATOM   1334  N   ASN A 180       8.607 -14.644  25.376  1.00 24.58           N  
ATOM   1335  CA  ASN A 180       9.355 -14.921  26.611  1.00 22.10           C  
ATOM   1336  C   ASN A 180       8.441 -15.389  27.753  1.00 19.36           C  
ATOM   1337  O   ASN A 180       7.232 -15.414  27.607  1.00 20.02           O  
ATOM   1338  CB  ASN A 180      10.270 -13.753  27.046  1.00 23.54           C  
ATOM   1339  CG  ASN A 180       9.651 -12.391  26.818  1.00 23.95           C  
ATOM   1340  OD1 ASN A 180       8.456 -12.271  26.539  1.00 28.13           O  
ATOM   1341  ND2 ASN A 180      10.476 -11.342  26.927  1.00 25.95           N  
ATOM   1342  N   GLN A 181       9.045 -15.812  28.841  1.00 18.08           N  
ATOM   1343  CA  GLN A 181       8.284 -16.237  30.015  1.00 17.02           C  
ATOM   1344  C   GLN A 181       7.741 -14.948  30.601  1.00 16.55           C  
ATOM   1345  O   GLN A 181       8.414 -13.929  30.521  1.00 16.32           O  
ATOM   1346  CB  GLN A 181       9.215 -16.895  31.029  1.00 17.61           C  
ATOM   1347  CG  GLN A 181       9.650 -18.318  30.649  1.00 16.99           C  
ATOM   1348  CD  GLN A 181       8.497 -19.293  30.749  1.00 22.02           C  
ATOM   1349  OE1 GLN A 181       7.981 -19.541  31.837  1.00 19.71           O  
ATOM   1350  NE2 GLN A 181       8.063 -19.824  29.611  1.00 22.27           N  
ATOM   1351  N   PHE A 182       6.566 -14.993  31.218  1.00 14.59           N  
ATOM   1352  CA  PHE A 182       6.092 -13.746  31.859  1.00 13.83           C  
ATOM   1353  C   PHE A 182       5.129 -13.977  33.027  1.00 13.21           C  
ATOM   1354  O   PHE A 182       4.516 -15.033  33.141  1.00 13.16           O  
ATOM   1355  CB  PHE A 182       5.502 -12.806  30.817  1.00 13.49           C  
ATOM   1356  CG  PHE A 182       4.379 -13.373  30.040  1.00 15.04           C  
ATOM   1357  CD1 PHE A 182       4.555 -13.762  28.689  1.00 14.04           C  
ATOM   1358  CD2 PHE A 182       3.138 -13.518  30.624  1.00 10.78           C  
ATOM   1359  CE1 PHE A 182       3.483 -14.267  27.954  1.00 15.66           C  
ATOM   1360  CE2 PHE A 182       2.063 -14.009  29.911  1.00 14.46           C  
ATOM   1361  CZ  PHE A 182       2.231 -14.404  28.553  1.00 15.84           C  
ATOM   1362  N   CYS A 183       5.039 -12.977  33.901  1.00 11.96           N  
ATOM   1363  CA  CYS A 183       4.077 -12.996  35.018  1.00 11.07           C  
ATOM   1364  C   CYS A 183       3.751 -11.532  35.285  1.00  9.71           C  
ATOM   1365  O   CYS A 183       4.629 -10.787  35.690  1.00 10.58           O  
ATOM   1366  CB  CYS A 183       4.718 -13.640  36.220  1.00 10.71           C  
ATOM   1367  SG  CYS A 183       3.646 -13.626  37.707  1.00 13.15           S  
ATOM   1368  N   ILE A 184       2.502 -11.159  35.038  1.00  9.98           N  
ATOM   1369  CA  ILE A 184       2.128  -9.727  35.030  1.00  9.51           C  
ATOM   1370  C   ILE A 184       0.875  -9.559  35.881  1.00  9.50           C  
ATOM   1371  O   ILE A 184      -0.185 -10.159  35.591  1.00 10.09           O  
ATOM   1372  CB  ILE A 184       1.856  -9.290  33.567  1.00  9.86           C  
ATOM   1373  CG1 ILE A 184       3.144  -9.460  32.710  1.00  9.69           C  
ATOM   1374  CG2 ILE A 184       1.243  -7.838  33.468  1.00 10.74           C  
ATOM   1375  CD1 ILE A 184       2.821  -9.653  31.204  1.00 10.88           C  
ATOM   1376  N   LYS A 185       0.972  -8.708  36.900  1.00  9.70           N  
ATOM   1377  CA  LYS A 185      -0.218  -8.394  37.657  1.00 10.15           C  
ATOM   1378  C   LYS A 185      -1.305  -7.698  36.817  1.00  9.52           C  
ATOM   1379  O   LYS A 185      -1.031  -6.728  36.092  1.00 10.68           O  
ATOM   1380  CB  LYS A 185       0.138  -7.541  38.873  1.00 10.32           C  
ATOM   1381  CG  LYS A 185      -1.012  -7.463  39.880  1.00 14.88           C  
ATOM   1382  CD  LYS A 185      -0.539  -6.756  41.130  1.00 19.28           C  
ATOM   1383  CE  LYS A 185      -0.971  -5.334  41.157  1.00 19.13           C  
ATOM   1384  NZ  LYS A 185      -0.289  -4.611  42.285  1.00 20.67           N  
ATOM   1385  N   VAL A 186      -2.542  -8.168  36.968  1.00  9.75           N  
ATOM   1386  CA  VAL A 186      -3.724  -7.539  36.394  1.00  9.66           C  
ATOM   1387  C   VAL A 186      -4.569  -7.052  37.564  1.00 10.54           C  
ATOM   1388  O   VAL A 186      -5.312  -7.806  38.180  1.00  9.80           O  
ATOM   1389  CB  VAL A 186      -4.500  -8.495  35.469  1.00 10.37           C  
ATOM   1390  CG1 VAL A 186      -5.677  -7.792  34.836  1.00  9.81           C  
ATOM   1391  CG2 VAL A 186      -3.533  -9.053  34.403  1.00 10.78           C  
ATOM   1392  N   LEU A 187      -4.401  -5.781  37.883  1.00  9.69           N  
ATOM   1393  CA  LEU A 187      -5.016  -5.203  39.078  1.00  9.85           C  
ATOM   1394  C   LEU A 187      -6.509  -5.388  39.095  1.00 10.16           C  
ATOM   1395  O   LEU A 187      -7.064  -5.851  40.093  1.00 12.31           O  
ATOM   1396  CB  LEU A 187      -4.661  -3.710  39.139  1.00  9.96           C  
ATOM   1397  CG  LEU A 187      -5.471  -2.879  40.143  1.00 11.44           C  
ATOM   1398  CD1 LEU A 187      -5.049  -3.148  41.593  1.00 14.16           C  
ATOM   1399  CD2 LEU A 187      -5.385  -1.354  39.775  1.00 11.90           C  
ATOM   1400  N   ASN A 188      -7.164  -5.017  38.011  1.00  9.40           N  
ATOM   1401  CA  ASN A 188      -8.610  -5.139  37.930  1.00 10.75           C  
ATOM   1402  C   ASN A 188      -8.923  -5.899  36.664  1.00 11.92           C  
ATOM   1403  O   ASN A 188      -8.918  -5.320  35.572  1.00 12.29           O  
ATOM   1404  CB  ASN A 188      -9.243  -3.762  37.907  1.00 11.03           C  
ATOM   1405  CG  ASN A 188     -10.756  -3.820  37.825  1.00 13.51           C  
ATOM   1406  OD1 ASN A 188     -11.347  -4.662  37.124  1.00 14.65           O  
ATOM   1407  ND2 ASN A 188     -11.400  -2.922  38.562  1.00 15.47           N  
ATOM   1408  N   PRO A 189      -9.141  -7.223  36.793  1.00 11.76           N  
ATOM   1409  CA  PRO A 189      -9.366  -8.088  35.638  1.00 12.53           C  
ATOM   1410  C   PRO A 189     -10.843  -8.233  35.247  1.00 13.82           C  
ATOM   1411  O   PRO A 189     -11.130  -8.940  34.271  1.00 15.72           O  
ATOM   1412  CB  PRO A 189      -8.865  -9.437  36.141  1.00 11.95           C  
ATOM   1413  CG  PRO A 189      -9.292  -9.418  37.608  1.00 10.76           C  
ATOM   1414  CD  PRO A 189      -9.052  -7.985  38.061  1.00 11.48           C  
ATOM   1415  N   TYR A 190     -11.749  -7.589  35.991  1.00 14.38           N  
ATOM   1416  CA  TYR A 190     -13.202  -7.812  35.807  1.00 15.75           C  
ATOM   1417  C   TYR A 190     -13.937  -6.776  34.971  1.00 17.21           C  
ATOM   1418  O   TYR A 190     -15.078  -7.020  34.550  1.00 17.48           O  
ATOM   1419  CB  TYR A 190     -13.916  -7.962  37.160  1.00 15.51           C  
ATOM   1420  CG  TYR A 190     -13.759  -6.810  38.134  1.00 14.28           C  
ATOM   1421  CD1 TYR A 190     -12.816  -6.862  39.157  1.00 12.07           C  
ATOM   1422  CD2 TYR A 190     -14.596  -5.686  38.069  1.00 14.57           C  
ATOM   1423  CE1 TYR A 190     -12.676  -5.830  40.080  1.00 13.55           C  
ATOM   1424  CE2 TYR A 190     -14.470  -4.628  38.984  1.00 14.17           C  
ATOM   1425  CZ  TYR A 190     -13.509  -4.698  39.988  1.00 14.12           C  
ATOM   1426  OH  TYR A 190     -13.384  -3.679  40.896  1.00 14.96           O  
ATOM   1427  N   MET A 191     -13.329  -5.607  34.776  1.00 17.75           N  
ATOM   1428  CA  MET A 191     -13.978  -4.595  33.956  1.00 19.19           C  
ATOM   1429  C   MET A 191     -13.984  -5.073  32.502  1.00 19.86           C  
ATOM   1430  O   MET A 191     -12.971  -5.564  32.003  1.00 20.75           O  
ATOM   1431  CB  MET A 191     -13.332  -3.214  34.129  1.00 18.76           C  
ATOM   1432  CG  MET A 191     -13.432  -2.630  35.552  1.00 18.49           C  
ATOM   1433  SD  MET A 191     -15.100  -2.215  36.075  1.00 21.85           S  
ATOM   1434  CE  MET A 191     -15.370  -0.680  35.154  1.00 23.14           C  
ATOM   1435  N   PRO A 192     -15.144  -4.975  31.822  1.00 21.58           N  
ATOM   1436  CA  PRO A 192     -15.296  -5.469  30.431  1.00 21.78           C  
ATOM   1437  C   PRO A 192     -14.161  -5.072  29.459  1.00 21.76           C  
ATOM   1438  O   PRO A 192     -13.666  -5.917  28.711  1.00 21.69           O  
ATOM   1439  CB  PRO A 192     -16.637  -4.856  29.991  1.00 22.29           C  
ATOM   1440  CG  PRO A 192     -17.413  -4.738  31.265  1.00 22.34           C  
ATOM   1441  CD  PRO A 192     -16.398  -4.396  32.339  1.00 21.62           C  
ATOM   1442  N   THR A 193     -13.735  -3.808  29.488  1.00 21.33           N  
ATOM   1443  CA  THR A 193     -12.695  -3.343  28.574  1.00 21.27           C  
ATOM   1444  C   THR A 193     -11.372  -4.048  28.854  1.00 20.13           C  
ATOM   1445  O   THR A 193     -10.637  -4.366  27.924  1.00 19.30           O  
ATOM   1446  CB  THR A 193     -12.493  -1.817  28.664  1.00 21.60           C  
ATOM   1447  OG1 THR A 193     -11.968  -1.497  29.964  1.00 26.32           O  
ATOM   1448  CG2 THR A 193     -13.797  -1.082  28.449  1.00 21.38           C  
ATOM   1449  N   VAL A 194     -11.082  -4.324  30.135  1.00 18.82           N  
ATOM   1450  CA  VAL A 194      -9.874  -5.069  30.469  1.00 18.39           C  
ATOM   1451  C   VAL A 194      -9.939  -6.481  29.906  1.00 18.61           C  
ATOM   1452  O   VAL A 194      -8.971  -6.945  29.313  1.00 18.92           O  
ATOM   1453  CB  VAL A 194      -9.622  -5.151  31.990  1.00 18.59           C  
ATOM   1454  CG1 VAL A 194      -8.365  -6.009  32.286  1.00 17.42           C  
ATOM   1455  CG2 VAL A 194      -9.482  -3.748  32.590  1.00 17.14           C  
ATOM   1456  N   ILE A 195     -11.084  -7.149  30.075  1.00 19.59           N  
ATOM   1457  CA  ILE A 195     -11.283  -8.501  29.525  1.00 20.67           C  
ATOM   1458  C   ILE A 195     -10.994  -8.527  28.014  1.00 21.61           C  
ATOM   1459  O   ILE A 195     -10.285  -9.398  27.547  1.00 21.03           O  
ATOM   1460  CB  ILE A 195     -12.685  -9.056  29.886  1.00 21.51           C  
ATOM   1461  CG1 ILE A 195     -12.658  -9.639  31.308  1.00 22.12           C  
ATOM   1462  CG2 ILE A 195     -13.145 -10.131  28.903  1.00 20.82           C  
ATOM   1463  CD1 ILE A 195     -13.961  -9.619  31.999  1.00 24.75           C  
ATOM   1464  N   GLU A 196     -11.518  -7.546  27.281  1.00 23.10           N  
ATOM   1465  CA  GLU A 196     -11.235  -7.408  25.834  1.00 24.18           C  
ATOM   1466  C   GLU A 196      -9.741  -7.370  25.513  1.00 23.75           C  
ATOM   1467  O   GLU A 196      -9.277  -8.094  24.620  1.00 23.75           O  
ATOM   1468  CB  GLU A 196     -11.897  -6.152  25.266  1.00 25.13           C  
ATOM   1469  CG  GLU A 196     -13.403  -6.166  25.285  1.00 29.67           C  
ATOM   1470  CD  GLU A 196     -13.996  -4.989  24.522  1.00 35.47           C  
ATOM   1471  OE1 GLU A 196     -14.928  -4.346  25.066  1.00 37.37           O  
ATOM   1472  OE2 GLU A 196     -13.523  -4.703  23.387  1.00 37.61           O  
ATOM   1473  N   HIS A 197      -8.984  -6.525  26.222  1.00 23.22           N  
ATOM   1474  CA  HIS A 197      -7.527  -6.491  26.067  1.00 22.46           C  
ATOM   1475  C   HIS A 197      -6.898  -7.831  26.418  1.00 22.13           C  
ATOM   1476  O   HIS A 197      -6.038  -8.341  25.685  1.00 21.96           O  
ATOM   1477  CB  HIS A 197      -6.870  -5.379  26.897  1.00 22.50           C  
ATOM   1478  CG  HIS A 197      -7.073  -4.006  26.340  1.00 25.01           C  
ATOM   1479  ND1 HIS A 197      -6.248  -3.461  25.376  1.00 28.53           N  
ATOM   1480  CD2 HIS A 197      -8.020  -3.071  26.596  1.00 27.91           C  
ATOM   1481  CE1 HIS A 197      -6.671  -2.246  25.071  1.00 28.39           C  
ATOM   1482  NE2 HIS A 197      -7.743  -1.981  25.802  1.00 28.16           N  
ATOM   1483  N   LEU A 198      -7.304  -8.406  27.549  1.00 21.21           N  
ATOM   1484  CA  LEU A 198      -6.725  -9.686  27.975  1.00 20.97           C  
ATOM   1485  C   LEU A 198      -6.951 -10.791  26.952  1.00 21.08           C  
ATOM   1486  O   LEU A 198      -6.057 -11.587  26.698  1.00 21.42           O  
ATOM   1487  CB  LEU A 198      -7.282 -10.131  29.330  1.00 20.71           C  
ATOM   1488  CG  LEU A 198      -6.862  -9.266  30.524  1.00 21.09           C  
ATOM   1489  CD1 LEU A 198      -7.728  -9.603  31.736  1.00 20.34           C  
ATOM   1490  CD2 LEU A 198      -5.396  -9.495  30.815  1.00 21.02           C  
ATOM   1491  N   GLU A 199      -8.144 -10.813  26.373  1.00 22.55           N  
ATOM   1492  CA  GLU A 199      -8.494 -11.803  25.355  1.00 23.24           C  
ATOM   1493  C   GLU A 199      -7.666 -11.634  24.083  1.00 23.78           C  
ATOM   1494  O   GLU A 199      -7.194 -12.631  23.515  1.00 23.31           O  
ATOM   1495  CB  GLU A 199      -9.993 -11.779  25.079  1.00 24.19           C  
ATOM   1496  CG  GLU A 199     -10.801 -12.337  26.240  1.00 25.79           C  
ATOM   1497  CD  GLU A 199     -12.284 -12.284  26.026  1.00 28.89           C  
ATOM   1498  OE1 GLU A 199     -12.989 -13.040  26.732  1.00 28.64           O  
ATOM   1499  OE2 GLU A 199     -12.756 -11.483  25.172  1.00 30.95           O  
ATOM   1500  N   ARG A 200      -7.461 -10.383  23.655  1.00 23.69           N  
ATOM   1501  CA  ARG A 200      -6.556 -10.080  22.530  1.00 24.40           C  
ATOM   1502  C   ARG A 200      -5.117 -10.518  22.807  1.00 23.27           C  
ATOM   1503  O   ARG A 200      -4.464 -11.156  21.970  1.00 22.63           O  
ATOM   1504  CB  ARG A 200      -6.586  -8.582  22.190  1.00 24.27           C  
ATOM   1505  CG  ARG A 200      -5.468  -8.137  21.195  1.00 27.33           C  
ATOM   1506  CD  ARG A 200      -5.442  -6.614  20.977  1.00 28.01           C  
ATOM   1507  NE  ARG A 200      -5.273  -5.905  22.252  1.00 32.85           N  
ATOM   1508  CZ  ARG A 200      -4.103  -5.609  22.822  1.00 34.56           C  
ATOM   1509  NH1 ARG A 200      -2.950  -5.944  22.243  1.00 34.95           N  
ATOM   1510  NH2 ARG A 200      -4.088  -4.974  23.993  1.00 35.78           N  
ATOM   1511  N   LEU A 201      -4.617 -10.178  23.994  1.00 21.82           N  
ATOM   1512  CA  LEU A 201      -3.255 -10.522  24.376  1.00 21.28           C  
ATOM   1513  C   LEU A 201      -3.030 -12.038  24.497  1.00 21.20           C  
ATOM   1514  O   LEU A 201      -1.935 -12.540  24.171  1.00 21.42           O  
ATOM   1515  CB  LEU A 201      -2.871  -9.834  25.701  1.00 21.36           C  
ATOM   1516  CG  LEU A 201      -2.592  -8.321  25.635  1.00 20.36           C  
ATOM   1517  CD1 LEU A 201      -2.659  -7.709  27.033  1.00 18.94           C  
ATOM   1518  CD2 LEU A 201      -1.219  -8.075  25.000  1.00 18.26           C  
ATOM   1519  N   GLN A 202      -4.036 -12.740  25.014  1.00 21.83           N  
ATOM   1520  CA  GLN A 202      -3.953 -14.191  25.185  1.00 22.30           C  
ATOM   1521  C   GLN A 202      -3.924 -14.847  23.797  1.00 23.06           C  
ATOM   1522  O   GLN A 202      -3.148 -15.757  23.580  1.00 23.42           O  
ATOM   1523  CB  GLN A 202      -5.124 -14.730  25.999  1.00 21.69           C  
ATOM   1524  CG  GLN A 202      -5.019 -16.223  26.336  1.00 21.68           C  
ATOM   1525  CD  GLN A 202      -6.295 -16.797  26.955  1.00 21.81           C  
ATOM   1526  OE1 GLN A 202      -7.414 -16.470  26.542  1.00 24.21           O  
ATOM   1527  NE2 GLN A 202      -6.128 -17.672  27.947  1.00 20.69           N  
ATOM   1528  N   ARG A 203      -4.760 -14.373  22.879  1.00 24.85           N  
ATOM   1529  CA  ARG A 203      -4.712 -14.838  21.475  1.00 26.70           C  
ATOM   1530  C   ARG A 203      -3.314 -14.696  20.866  1.00 27.00           C  
ATOM   1531  O   ARG A 203      -2.819 -15.598  20.180  1.00 28.08           O  
ATOM   1532  CB  ARG A 203      -5.742 -14.092  20.618  1.00 26.12           C  
ATOM   1533  CG  ARG A 203      -7.166 -14.563  20.815  1.00 28.11           C  
ATOM   1534  CD  ARG A 203      -8.126 -14.034  19.758  1.00 27.97           C  
ATOM   1535  NE  ARG A 203      -8.249 -12.579  19.764  1.00 31.02           N  
ATOM   1536  CZ  ARG A 203      -9.179 -11.886  20.426  1.00 33.23           C  
ATOM   1537  NH1 ARG A 203     -10.097 -12.495  21.172  1.00 34.32           N  
ATOM   1538  NH2 ARG A 203      -9.193 -10.560  20.336  1.00 31.79           N  
ATOM   1539  N   LYS A 204      -2.660 -13.568  21.140  1.00 26.92           N  
ATOM   1540  CA  LYS A 204      -1.353 -13.272  20.576  1.00 26.52           C  
ATOM   1541  C   LYS A 204      -0.186 -13.964  21.288  1.00 25.52           C  
ATOM   1542  O   LYS A 204       0.718 -14.491  20.634  1.00 25.64           O  
ATOM   1543  CB  LYS A 204      -1.133 -11.747  20.544  1.00 27.04           C  
ATOM   1544  CG  LYS A 204      -0.405 -11.204  19.304  1.00 29.88           C  
ATOM   1545  CD  LYS A 204       1.076 -11.549  19.324  1.00 34.74           C  
ATOM   1546  CE  LYS A 204       1.860 -10.842  18.230  1.00 36.28           C  
ATOM   1547  NZ  LYS A 204       3.254 -11.396  18.219  1.00 39.09           N  
ATOM   1548  N   HIS A 205      -0.185 -13.935  22.624  1.00 23.89           N  
ATOM   1549  CA  HIS A 205       0.966 -14.333  23.426  1.00 22.02           C  
ATOM   1550  C   HIS A 205       0.666 -15.557  24.304  1.00 20.94           C  
ATOM   1551  O   HIS A 205       1.562 -16.064  24.960  1.00 20.37           O  
ATOM   1552  CB  HIS A 205       1.409 -13.184  24.356  1.00 23.02           C  
ATOM   1553  CG  HIS A 205       1.690 -11.897  23.645  1.00 23.54           C  
ATOM   1554  ND1 HIS A 205       2.907 -11.629  23.050  1.00 26.52           N  
ATOM   1555  CD2 HIS A 205       0.924 -10.796  23.454  1.00 23.93           C  
ATOM   1556  CE1 HIS A 205       2.876 -10.417  22.519  1.00 25.24           C  
ATOM   1557  NE2 HIS A 205       1.682  -9.893  22.746  1.00 24.47           N  
ATOM   1558  N   GLY A 206      -0.589 -15.992  24.336  1.00 20.21           N  
ATOM   1559  CA  GLY A 206      -0.976 -17.196  25.096  1.00 20.52           C  
ATOM   1560  C   GLY A 206      -0.975 -16.939  26.593  1.00 19.80           C  
ATOM   1561  O   GLY A 206      -1.201 -15.802  27.027  1.00 19.28           O  
ATOM   1562  N   GLY A 207      -0.712 -17.989  27.365  1.00 19.81           N  
ATOM   1563  CA  GLY A 207      -0.754 -17.917  28.833  1.00 18.56           C  
ATOM   1564  C   GLY A 207      -2.169 -17.909  29.387  1.00 17.65           C  
ATOM   1565  O   GLY A 207      -3.141 -18.130  28.670  1.00 17.76           O  
ATOM   1566  N   MET A 208      -2.295 -17.634  30.688  1.00 16.86           N  
ATOM   1567  CA  MET A 208      -3.587 -17.696  31.337  1.00 16.96           C  
ATOM   1568  C   MET A 208      -3.614 -16.760  32.557  1.00 15.48           C  
ATOM   1569  O   MET A 208      -2.562 -16.403  33.073  1.00 15.45           O  
ATOM   1570  CB  MET A 208      -3.830 -19.149  31.792  1.00 17.47           C  
ATOM   1571  CG  MET A 208      -5.142 -19.377  32.528  1.00 19.25           C  
ATOM   1572  SD  MET A 208      -6.607 -18.763  31.715  1.00 23.32           S  
ATOM   1573  CE  MET A 208      -7.873 -19.082  32.942  1.00 21.71           C  
ATOM   1574  N   LEU A 209      -4.816 -16.403  33.005  1.00 15.48           N  
ATOM   1575  CA  LEU A 209      -4.998 -15.552  34.193  1.00 14.91           C  
ATOM   1576  C   LEU A 209      -5.235 -16.440  35.421  1.00 13.94           C  
ATOM   1577  O   LEU A 209      -6.149 -17.293  35.414  1.00 14.12           O  
ATOM   1578  CB  LEU A 209      -6.206 -14.653  33.969  1.00 15.76           C  
ATOM   1579  CG  LEU A 209      -6.238 -13.328  34.726  1.00 18.42           C  
ATOM   1580  CD1 LEU A 209      -5.087 -12.420  34.281  1.00 19.56           C  
ATOM   1581  CD2 LEU A 209      -7.596 -12.655  34.553  1.00 21.21           C  
ATOM   1582  N   VAL A 210      -4.472 -16.198  36.494  1.00 12.54           N  
ATOM   1583  CA  VAL A 210      -4.503 -17.050  37.690  1.00 12.44           C  
ATOM   1584  C   VAL A 210      -4.602 -16.233  38.979  1.00 11.77           C  
ATOM   1585  O   VAL A 210      -3.887 -15.236  39.162  1.00 11.53           O  
ATOM   1586  CB  VAL A 210      -3.241 -17.934  37.750  1.00 12.31           C  
ATOM   1587  CG1 VAL A 210      -3.191 -18.832  39.041  1.00 12.77           C  
ATOM   1588  CG2 VAL A 210      -3.150 -18.804  36.466  1.00 11.50           C  
ATOM   1589  N   ARG A 211      -5.466 -16.691  39.881  1.00 11.31           N  
ATOM   1590  CA  ARG A 211      -5.591 -16.082  41.204  1.00 10.73           C  
ATOM   1591  C   ARG A 211      -4.586 -16.715  42.180  1.00 11.42           C  
ATOM   1592  O   ARG A 211      -4.555 -17.951  42.346  1.00 11.40           O  
ATOM   1593  CB  ARG A 211      -7.032 -16.243  41.710  1.00 10.15           C  
ATOM   1594  CG  ARG A 211      -7.273 -15.801  43.127  1.00  9.63           C  
ATOM   1595  CD  ARG A 211      -7.311 -14.245  43.208  1.00 11.00           C  
ATOM   1596  NE  ARG A 211      -7.545 -13.798  44.592  1.00 10.19           N  
ATOM   1597  CZ  ARG A 211      -7.689 -12.516  44.927  1.00 12.26           C  
ATOM   1598  NH1 ARG A 211      -7.649 -11.568  43.983  1.00 11.09           N  
ATOM   1599  NH2 ARG A 211      -7.888 -12.172  46.201  1.00 10.38           N  
ATOM   1600  N   ASN A 212      -3.774 -15.880  42.823  1.00 10.72           N  
ATOM   1601  CA  ASN A 212      -2.815 -16.378  43.801  1.00 10.39           C  
ATOM   1602  C   ASN A 212      -3.503 -16.490  45.162  1.00 10.52           C  
ATOM   1603  O   ASN A 212      -4.119 -15.508  45.611  1.00 11.10           O  
ATOM   1604  CB  ASN A 212      -1.617 -15.417  43.885  1.00 10.23           C  
ATOM   1605  CG  ASN A 212      -0.437 -15.991  44.610  1.00 12.24           C  
ATOM   1606  OD1 ASN A 212      -0.553 -16.440  45.761  1.00 14.68           O  
ATOM   1607  ND2 ASN A 212       0.750 -15.912  43.977  1.00 12.40           N  
ATOM   1608  N   PRO A 213      -3.384 -17.655  45.844  1.00 10.78           N  
ATOM   1609  CA  PRO A 213      -4.066 -17.740  47.170  1.00 10.64           C  
ATOM   1610  C   PRO A 213      -3.502 -16.824  48.252  1.00 10.61           C  
ATOM   1611  O   PRO A 213      -4.164 -16.622  49.299  1.00 10.55           O  
ATOM   1612  CB  PRO A 213      -3.919 -19.215  47.572  1.00 11.28           C  
ATOM   1613  CG  PRO A 213      -2.776 -19.746  46.764  1.00 12.42           C  
ATOM   1614  CD  PRO A 213      -2.678 -18.901  45.497  1.00 11.30           C  
ATOM   1615  N   LEU A 214      -2.311 -16.261  48.020  1.00  9.80           N  
ATOM   1616  CA  LEU A 214      -1.696 -15.333  48.964  1.00 10.04           C  
ATOM   1617  C   LEU A 214      -2.203 -13.880  48.765  1.00 10.61           C  
ATOM   1618  O   LEU A 214      -1.847 -12.971  49.524  1.00 11.05           O  
ATOM   1619  CB  LEU A 214      -0.174 -15.385  48.796  1.00 10.16           C  
ATOM   1620  CG  LEU A 214       0.505 -16.706  49.165  1.00 12.30           C  
ATOM   1621  CD1 LEU A 214       1.836 -16.872  48.410  1.00 14.67           C  
ATOM   1622  CD2 LEU A 214       0.767 -16.784  50.675  1.00 14.54           C  
ATOM   1623  N   SER A 215      -2.995 -13.655  47.723  1.00 10.20           N  
ATOM   1624  CA  SER A 215      -3.609 -12.338  47.525  1.00 10.17           C  
ATOM   1625  C   SER A 215      -4.686 -12.128  48.586  1.00 11.18           C  
ATOM   1626  O   SER A 215      -5.463 -13.057  48.889  1.00 11.13           O  
ATOM   1627  CB  SER A 215      -4.238 -12.222  46.139  1.00  9.23           C  
ATOM   1628  OG  SER A 215      -3.228 -12.195  45.140  1.00 10.49           O  
ATOM   1629  N   ARG A 216      -4.729 -10.909  49.128  1.00 11.23           N  
ATOM   1630  CA  ARG A 216      -5.793 -10.513  50.061  1.00 11.39           C  
ATOM   1631  C   ARG A 216      -7.158 -10.383  49.396  1.00 10.45           C  
ATOM   1632  O   ARG A 216      -7.272 -10.156  48.182  1.00  9.94           O  
ATOM   1633  CB  ARG A 216      -5.401  -9.219  50.795  1.00 10.77           C  
ATOM   1634  CG  ARG A 216      -4.219  -9.502  51.688  1.00 15.36           C  
ATOM   1635  CD  ARG A 216      -3.724  -8.330  52.468  1.00 20.43           C  
ATOM   1636  NE  ARG A 216      -2.518  -8.774  53.165  1.00 21.68           N  
ATOM   1637  CZ  ARG A 216      -1.643  -7.960  53.739  1.00 27.41           C  
ATOM   1638  NH1 ARG A 216      -0.570  -8.454  54.341  1.00 26.12           N  
ATOM   1639  NH2 ARG A 216      -1.847  -6.648  53.718  1.00 28.35           N  
ATOM   1640  N   ASN A 217      -8.224 -10.532  50.191  1.00 10.53           N  
ATOM   1641  CA  ASN A 217      -9.576 -10.446  49.629  1.00 11.06           C  
ATOM   1642  C   ASN A 217      -9.936  -9.009  49.249  1.00 10.85           C  
ATOM   1643  O   ASN A 217     -10.933  -8.783  48.593  1.00 12.97           O  
ATOM   1644  CB  ASN A 217     -10.639 -10.913  50.613  1.00 11.17           C  
ATOM   1645  CG  ASN A 217     -10.527 -12.372  50.955  1.00 11.56           C  
ATOM   1646  OD1 ASN A 217     -10.215 -13.212  50.105  1.00 12.93           O  
ATOM   1647  ND2 ASN A 217     -10.839 -12.688  52.218  1.00 10.37           N  
ATOM   1648  N   SER A 218      -9.125  -8.070  49.710  1.00 11.26           N  
ATOM   1649  CA  SER A 218      -9.312  -6.642  49.433  1.00 11.75           C  
ATOM   1650  C   SER A 218      -8.883  -6.222  48.030  1.00 11.86           C  
ATOM   1651  O   SER A 218      -9.015  -5.042  47.666  1.00 11.53           O  
ATOM   1652  CB  SER A 218      -8.569  -5.805  50.460  1.00 12.59           C  
ATOM   1653  OG  SER A 218      -7.223  -6.241  50.633  1.00 14.28           O  
ATOM   1654  N   THR A 219      -8.351  -7.169  47.254  1.00 10.53           N  
ATOM   1655  CA  THR A 219      -8.002  -6.903  45.859  1.00 10.69           C  
ATOM   1656  C   THR A 219      -8.451  -8.048  44.986  1.00 10.63           C  
ATOM   1657  O   THR A 219      -8.358  -9.203  45.408  1.00 11.50           O  
ATOM   1658  CB  THR A 219      -6.468  -6.681  45.683  1.00 10.00           C  
ATOM   1659  OG1 THR A 219      -6.164  -6.583  44.269  1.00  9.91           O  
ATOM   1660  CG2 THR A 219      -5.636  -7.822  46.342  1.00 11.45           C  
ATOM   1661  N   HIS A 220      -8.937  -7.724  43.788  1.00 10.77           N  
ATOM   1662  CA  HIS A 220      -9.381  -8.710  42.801  1.00 11.54           C  
ATOM   1663  C   HIS A 220      -8.236  -9.109  41.858  1.00 11.06           C  
ATOM   1664  O   HIS A 220      -8.464  -9.749  40.833  1.00 12.04           O  
ATOM   1665  CB  HIS A 220     -10.551  -8.115  41.991  1.00 11.25           C  
ATOM   1666  CG  HIS A 220     -11.491  -9.123  41.406  1.00 12.71           C  
ATOM   1667  ND1 HIS A 220     -11.101 -10.081  40.497  1.00 14.70           N  
ATOM   1668  CD2 HIS A 220     -12.830  -9.285  41.575  1.00 15.09           C  
ATOM   1669  CE1 HIS A 220     -12.154 -10.792  40.135  1.00 14.16           C  
ATOM   1670  NE2 HIS A 220     -13.214 -10.324  40.770  1.00 14.84           N  
ATOM   1671  N   GLU A 221      -6.999  -8.702  42.192  1.00 11.58           N  
ATOM   1672  CA  GLU A 221      -5.836  -8.906  41.295  1.00 10.56           C  
ATOM   1673  C   GLU A 221      -5.719 -10.383  40.882  1.00 11.64           C  
ATOM   1674  O   GLU A 221      -5.997 -11.305  41.678  1.00 10.17           O  
ATOM   1675  CB  GLU A 221      -4.518  -8.458  41.942  1.00 10.04           C  
ATOM   1676  CG  GLU A 221      -4.167  -9.273  43.199  1.00 10.21           C  
ATOM   1677  CD  GLU A 221      -2.949  -8.826  43.992  1.00 12.12           C  
ATOM   1678  OE1 GLU A 221      -2.493  -9.646  44.820  1.00 12.64           O  
ATOM   1679  OE2 GLU A 221      -2.430  -7.697  43.808  1.00 12.87           O  
ATOM   1680  N   MET A 222      -5.377 -10.584  39.622  1.00 11.15           N  
ATOM   1681  CA  MET A 222      -4.985 -11.901  39.124  1.00 11.95           C  
ATOM   1682  C   MET A 222      -3.740 -11.672  38.276  1.00 12.14           C  
ATOM   1683  O   MET A 222      -3.480 -10.534  37.841  1.00 11.97           O  
ATOM   1684  CB  MET A 222      -6.103 -12.520  38.307  1.00 11.86           C  
ATOM   1685  CG  MET A 222      -7.378 -12.780  39.136  1.00 13.31           C  
ATOM   1686  SD  MET A 222      -8.738 -13.290  38.087  1.00 15.28           S  
ATOM   1687  CE  MET A 222      -8.328 -15.004  37.730  1.00 15.47           C  
ATOM   1688  N   TYR A 223      -2.983 -12.739  38.054  1.00 10.80           N  
ATOM   1689  CA  TYR A 223      -1.723 -12.649  37.325  1.00 10.74           C  
ATOM   1690  C   TYR A 223      -1.823 -13.378  35.991  1.00 12.81           C  
ATOM   1691  O   TYR A 223      -2.260 -14.561  35.917  1.00 12.65           O  
ATOM   1692  CB  TYR A 223      -0.549 -13.168  38.172  1.00 10.71           C  
ATOM   1693  CG  TYR A 223      -0.216 -12.245  39.331  1.00 10.45           C  
ATOM   1694  CD1 TYR A 223      -1.041 -12.196  40.478  1.00 10.43           C  
ATOM   1695  CD2 TYR A 223       0.899 -11.387  39.275  1.00 10.68           C  
ATOM   1696  CE1 TYR A 223      -0.746 -11.348  41.525  1.00  9.63           C  
ATOM   1697  CE2 TYR A 223       1.181 -10.505  40.317  1.00  9.76           C  
ATOM   1698  CZ  TYR A 223       0.370 -10.489  41.439  1.00 11.31           C  
ATOM   1699  OH  TYR A 223       0.685  -9.640  42.489  1.00 11.00           O  
ATOM   1700  N   TRP A 224      -1.455 -12.648  34.942  1.00 11.64           N  
ATOM   1701  CA  TRP A 224      -1.290 -13.227  33.624  1.00 12.11           C  
ATOM   1702  C   TRP A 224       0.072 -13.895  33.570  1.00 11.99           C  
ATOM   1703  O   TRP A 224       1.103 -13.258  33.545  1.00 11.22           O  
ATOM   1704  CB  TRP A 224      -1.455 -12.136  32.559  1.00 12.86           C  
ATOM   1705  CG  TRP A 224      -1.357 -12.640  31.171  1.00 14.11           C  
ATOM   1706  CD1 TRP A 224      -1.747 -13.885  30.687  1.00 16.29           C  
ATOM   1707  CD2 TRP A 224      -0.885 -11.897  30.038  1.00 15.72           C  
ATOM   1708  NE1 TRP A 224      -1.494 -13.956  29.322  1.00 15.45           N  
ATOM   1709  CE2 TRP A 224      -0.982 -12.748  28.904  1.00 17.34           C  
ATOM   1710  CE3 TRP A 224      -0.370 -10.598  29.878  1.00 14.69           C  
ATOM   1711  CZ2 TRP A 224      -0.579 -12.331  27.625  1.00 16.85           C  
ATOM   1712  CZ3 TRP A 224       0.013 -10.176  28.606  1.00 15.89           C  
ATOM   1713  CH2 TRP A 224      -0.083 -11.046  27.497  1.00 16.08           C  
ATOM   1714  N   ILE A 225       0.066 -15.236  33.596  1.00 12.60           N  
ATOM   1715  CA  ILE A 225       1.302 -16.001  33.526  1.00 12.25           C  
ATOM   1716  C   ILE A 225       1.419 -16.713  32.151  1.00 12.92           C  
ATOM   1717  O   ILE A 225       0.416 -16.968  31.485  1.00 13.92           O  
ATOM   1718  CB  ILE A 225       1.455 -16.996  34.719  1.00 12.92           C  
ATOM   1719  CG1 ILE A 225       0.174 -17.809  34.924  1.00 13.90           C  
ATOM   1720  CG2 ILE A 225       1.794 -16.205  35.983  1.00 13.18           C  
ATOM   1721  CD1 ILE A 225       0.022 -19.042  34.004  1.00 15.64           C  
ATOM   1722  N   SER A 226       2.642 -17.030  31.764  1.00 13.66           N  
ATOM   1723  CA  SER A 226       2.883 -17.484  30.378  1.00 15.18           C  
ATOM   1724  C   SER A 226       2.551 -18.965  30.139  1.00 16.30           C  
ATOM   1725  O   SER A 226       2.124 -19.331  29.043  1.00 17.00           O  
ATOM   1726  CB  SER A 226       4.306 -17.173  29.931  1.00 14.07           C  
ATOM   1727  OG  SER A 226       5.264 -17.632  30.838  1.00 13.17           O  
ATOM   1728  N   ASN A 227       2.726 -19.783  31.170  1.00 17.82           N  
ATOM   1729  CA  ASN A 227       2.576 -21.245  31.023  1.00 19.46           C  
ATOM   1730  C   ASN A 227       1.243 -21.764  31.563  1.00 21.01           C  
ATOM   1731  O   ASN A 227       1.130 -22.213  32.722  1.00 21.99           O  
ATOM   1732  CB  ASN A 227       3.746 -21.954  31.680  1.00 19.24           C  
ATOM   1733  CG  ASN A 227       5.096 -21.301  31.353  1.00 19.17           C  
ATOM   1734  OD1 ASN A 227       5.257 -20.626  30.324  1.00 20.34           O  
ATOM   1735  ND2 ASN A 227       6.056 -21.484  32.231  1.00 17.57           N  
ATOM   1736  N   GLY A 228       0.234 -21.673  30.721  1.00 22.06           N  
ATOM   1737  CA  GLY A 228      -1.077 -22.147  31.068  1.00 23.60           C  
ATOM   1738  C   GLY A 228      -2.016 -21.801  29.957  1.00 24.02           C  
ATOM   1739  O   GLY A 228      -1.678 -21.050  29.032  1.00 24.41           O  
ATOM   1740  N   THR A 229      -3.214 -22.342  30.054  1.00 24.86           N  
ATOM   1741  CA  THR A 229      -4.252 -22.015  29.125  1.00 25.71           C  
ATOM   1742  C   THR A 229      -5.585 -22.053  29.875  1.00 25.54           C  
ATOM   1743  O   THR A 229      -5.637 -22.518  31.017  1.00 26.61           O  
ATOM   1744  CB  THR A 229      -4.190 -22.933  27.885  1.00 26.52           C  
ATOM   1745  OG1 THR A 229      -4.890 -22.293  26.808  1.00 29.49           O  
ATOM   1746  CG2 THR A 229      -4.788 -24.311  28.195  1.00 25.42           C  
ATOM   1747  N   GLY A 230      -6.638 -21.499  29.281  1.00 25.55           N  
ATOM   1748  CA  GLY A 230      -7.956 -21.510  29.913  1.00 25.21           C  
ATOM   1749  C   GLY A 230      -8.826 -20.353  29.491  1.00 25.09           C  
ATOM   1750  O   GLY A 230      -8.397 -19.488  28.711  1.00 26.03           O  
ATOM   1751  N   ASN A 231     -10.046 -20.329  30.019  1.00 24.51           N  
ATOM   1752  CA  ASN A 231     -11.010 -19.306  29.689  1.00 24.09           C  
ATOM   1753  C   ASN A 231     -10.883 -18.157  30.683  1.00 23.18           C  
ATOM   1754  O   ASN A 231     -11.136 -18.334  31.873  1.00 22.51           O  
ATOM   1755  CB  ASN A 231     -12.429 -19.881  29.722  1.00 24.85           C  
ATOM   1756  CG  ASN A 231     -13.453 -18.922  29.188  1.00 26.67           C  
ATOM   1757  OD1 ASN A 231     -13.868 -17.987  29.865  1.00 28.35           O  
ATOM   1758  ND2 ASN A 231     -13.894 -19.161  27.960  1.00 28.97           N  
ATOM   1759  N   ILE A 232     -10.487 -16.986  30.194  1.00 22.78           N  
ATOM   1760  CA  ILE A 232     -10.227 -15.850  31.091  1.00 22.29           C  
ATOM   1761  C   ILE A 232     -11.488 -15.390  31.819  1.00 22.21           C  
ATOM   1762  O   ILE A 232     -11.478 -15.214  33.049  1.00 21.51           O  
ATOM   1763  CB  ILE A 232      -9.516 -14.670  30.362  1.00 22.40           C  
ATOM   1764  CG1 ILE A 232      -8.068 -15.037  30.052  1.00 21.08           C  
ATOM   1765  CG2 ILE A 232      -9.540 -13.392  31.236  1.00 23.37           C  
ATOM   1766  CD1 ILE A 232      -7.403 -14.133  29.012  1.00 22.28           C  
ATOM   1767  N   VAL A 233     -12.567 -15.185  31.069  1.00 21.98           N  
ATOM   1768  CA  VAL A 233     -13.848 -14.763  31.646  1.00 22.60           C  
ATOM   1769  C   VAL A 233     -14.315 -15.722  32.774  1.00 21.79           C  
ATOM   1770  O   VAL A 233     -14.729 -15.276  33.847  1.00 21.33           O  
ATOM   1771  CB  VAL A 233     -14.940 -14.552  30.550  1.00 22.78           C  
ATOM   1772  CG1 VAL A 233     -16.317 -14.451  31.161  1.00 24.73           C  
ATOM   1773  CG2 VAL A 233     -14.644 -13.295  29.735  1.00 23.81           C  
ATOM   1774  N   SER A 234     -14.191 -17.028  32.545  1.00 21.87           N  
ATOM   1775  CA  SER A 234     -14.580 -18.020  33.569  1.00 21.40           C  
ATOM   1776  C   SER A 234     -13.701 -17.887  34.812  1.00 20.03           C  
ATOM   1777  O   SER A 234     -14.228 -17.920  35.922  1.00 20.10           O  
ATOM   1778  CB  SER A 234     -14.503 -19.460  33.047  1.00 21.40           C  
ATOM   1779  OG  SER A 234     -15.065 -19.563  31.748  1.00 26.16           O  
ATOM   1780  N   SER A 235     -12.392 -17.690  34.624  1.00 19.29           N  
ATOM   1781  CA  SER A 235     -11.462 -17.584  35.774  1.00 18.60           C  
ATOM   1782  C   SER A 235     -11.759 -16.342  36.607  1.00 18.23           C  
ATOM   1783  O   SER A 235     -11.654 -16.376  37.827  1.00 17.58           O  
ATOM   1784  CB  SER A 235      -9.988 -17.607  35.345  1.00 19.80           C  
ATOM   1785  OG  SER A 235      -9.635 -16.449  34.585  1.00 21.91           O  
ATOM   1786  N   VAL A 236     -12.127 -15.255  35.929  1.00 17.07           N  
ATOM   1787  CA  VAL A 236     -12.402 -13.973  36.591  1.00 17.30           C  
ATOM   1788  C   VAL A 236     -13.688 -14.048  37.431  1.00 17.90           C  
ATOM   1789  O   VAL A 236     -13.716 -13.656  38.610  1.00 17.07           O  
ATOM   1790  CB  VAL A 236     -12.476 -12.819  35.545  1.00 16.08           C  
ATOM   1791  CG1 VAL A 236     -12.918 -11.502  36.193  1.00 18.05           C  
ATOM   1792  CG2 VAL A 236     -11.115 -12.669  34.868  1.00 17.05           C  
ATOM   1793  N   ASN A 237     -14.737 -14.574  36.813  1.00 18.86           N  
ATOM   1794  CA  ASN A 237     -16.005 -14.773  37.483  1.00 20.10           C  
ATOM   1795  C   ASN A 237     -15.913 -15.715  38.686  1.00 20.09           C  
ATOM   1796  O   ASN A 237     -16.567 -15.467  39.711  1.00 19.78           O  
ATOM   1797  CB  ASN A 237     -17.071 -15.211  36.473  1.00 21.25           C  
ATOM   1798  CG  ASN A 237     -17.516 -14.067  35.574  1.00 23.52           C  
ATOM   1799  OD1 ASN A 237     -17.648 -12.919  36.018  1.00 27.29           O  
ATOM   1800  ND2 ASN A 237     -17.767 -14.374  34.314  1.00 26.75           N  
ATOM   1801  N   MET A 238     -15.098 -16.765  38.565  1.00 20.60           N  
ATOM   1802  CA  MET A 238     -14.764 -17.653  39.699  1.00 22.33           C  
ATOM   1803  C   MET A 238     -14.226 -16.850  40.876  1.00 19.95           C  
ATOM   1804  O   MET A 238     -14.614 -17.062  42.024  1.00 19.26           O  
ATOM   1805  CB  MET A 238     -13.694 -18.673  39.294  1.00 22.08           C  
ATOM   1806  CG  MET A 238     -14.145 -19.931  38.590  1.00 26.17           C  
ATOM   1807  SD  MET A 238     -12.917 -21.244  38.947  1.00 32.34           S  
ATOM   1808  CE  MET A 238     -11.545 -20.807  37.855  1.00 31.99           C  
ATOM   1809  N   VAL A 239     -13.288 -15.946  40.596  1.00 18.14           N  
ATOM   1810  CA  VAL A 239     -12.734 -15.099  41.647  1.00 15.67           C  
ATOM   1811  C   VAL A 239     -13.806 -14.160  42.232  1.00 15.54           C  
ATOM   1812  O   VAL A 239     -13.927 -14.030  43.454  1.00 14.34           O  
ATOM   1813  CB  VAL A 239     -11.501 -14.320  41.147  1.00 14.77           C  
ATOM   1814  CG1 VAL A 239     -11.058 -13.311  42.183  1.00 13.87           C  
ATOM   1815  CG2 VAL A 239     -10.348 -15.293  40.832  1.00 15.01           C  
ATOM   1816  N   SER A 240     -14.584 -13.499  41.374  1.00 15.65           N  
ATOM   1817  CA  SER A 240     -15.645 -12.619  41.869  1.00 15.80           C  
ATOM   1818  C   SER A 240     -16.619 -13.364  42.829  1.00 15.71           C  
ATOM   1819  O   SER A 240     -16.960 -12.844  43.890  1.00 16.09           O  
ATOM   1820  CB  SER A 240     -16.429 -11.961  40.721  1.00 16.53           C  
ATOM   1821  OG  SER A 240     -15.573 -11.259  39.821  1.00 15.49           O  
ATOM   1822  N   ARG A 241     -17.013 -14.585  42.456  1.00 16.62           N  
ATOM   1823  CA  ARG A 241     -17.880 -15.423  43.301  1.00 17.18           C  
ATOM   1824  C   ARG A 241     -17.184 -15.779  44.616  1.00 16.42           C  
ATOM   1825  O   ARG A 241     -17.786 -15.670  45.686  1.00 15.66           O  
ATOM   1826  CB  ARG A 241     -18.371 -16.683  42.548  1.00 17.47           C  
ATOM   1827  CG  ARG A 241     -19.255 -16.375  41.324  1.00 19.22           C  
ATOM   1828  CD  ARG A 241     -20.007 -17.609  40.775  1.00 20.81           C  
ATOM   1829  NE  ARG A 241     -21.145 -17.221  39.930  1.00 27.41           N  
ATOM   1830  CZ  ARG A 241     -21.086 -17.002  38.618  1.00 30.12           C  
ATOM   1831  NH1 ARG A 241     -19.938 -17.133  37.961  1.00 32.23           N  
ATOM   1832  NH2 ARG A 241     -22.183 -16.644  37.957  1.00 32.63           N  
ATOM   1833  N   LEU A 242     -15.910 -16.180  44.543  1.00 15.47           N  
ATOM   1834  CA  LEU A 242     -15.124 -16.440  45.762  1.00 15.11           C  
ATOM   1835  C   LEU A 242     -15.125 -15.245  46.721  1.00 15.19           C  
ATOM   1836  O   LEU A 242     -15.434 -15.383  47.915  1.00 14.64           O  
ATOM   1837  CB  LEU A 242     -13.680 -16.816  45.376  1.00 15.50           C  
ATOM   1838  CG  LEU A 242     -12.694 -17.087  46.505  1.00 17.17           C  
ATOM   1839  CD1 LEU A 242     -12.822 -18.536  47.037  1.00 20.66           C  
ATOM   1840  CD2 LEU A 242     -11.257 -16.777  46.045  1.00 20.80           C  
ATOM   1841  N   LEU A 243     -14.763 -14.066  46.206  1.00 14.06           N  
ATOM   1842  CA  LEU A 243     -14.631 -12.870  47.033  1.00 14.68           C  
ATOM   1843  C   LEU A 243     -15.976 -12.388  47.611  1.00 14.87           C  
ATOM   1844  O   LEU A 243     -16.034 -11.932  48.755  1.00 15.48           O  
ATOM   1845  CB  LEU A 243     -13.925 -11.758  46.259  1.00 14.25           C  
ATOM   1846  CG  LEU A 243     -12.487 -12.129  45.841  1.00 13.76           C  
ATOM   1847  CD1 LEU A 243     -11.794 -10.963  45.120  1.00 14.56           C  
ATOM   1848  CD2 LEU A 243     -11.685 -12.489  47.097  1.00 15.25           C  
ATOM   1849  N   LEU A 244     -17.038 -12.570  46.833  1.00 15.44           N  
ATOM   1850  CA  LEU A 244     -18.384 -12.215  47.278  1.00 15.93           C  
ATOM   1851  C   LEU A 244     -18.856 -13.181  48.374  1.00 16.96           C  
ATOM   1852  O   LEU A 244     -19.391 -12.757  49.398  1.00 17.56           O  
ATOM   1853  CB  LEU A 244     -19.341 -12.265  46.102  1.00 15.93           C  
ATOM   1854  CG  LEU A 244     -19.388 -11.038  45.197  1.00 15.64           C  
ATOM   1855  CD1 LEU A 244     -20.173 -11.374  43.898  1.00 16.46           C  
ATOM   1856  CD2 LEU A 244     -19.918  -9.791  45.982  1.00 15.07           C  
ATOM   1857  N   ASN A 245     -18.621 -14.463  48.162  1.00 18.35           N  
ATOM   1858  CA  ASN A 245     -18.879 -15.464  49.211  1.00 19.67           C  
ATOM   1859  C   ASN A 245     -18.169 -15.175  50.545  1.00 19.86           C  
ATOM   1860  O   ASN A 245     -18.719 -15.440  51.624  1.00 19.60           O  
ATOM   1861  CB  ASN A 245     -18.518 -16.865  48.709  1.00 20.46           C  
ATOM   1862  CG  ASN A 245     -18.967 -17.957  49.676  1.00 24.53           C  
ATOM   1863  OD1 ASN A 245     -20.163 -18.109  49.925  1.00 27.37           O  
ATOM   1864  ND2 ASN A 245     -18.007 -18.709  50.234  1.00 26.37           N  
ATOM   1865  N   ARG A 246     -16.936 -14.638  50.489  1.00 18.52           N  
ATOM   1866  CA  ARG A 246     -16.199 -14.326  51.707  1.00 18.83           C  
ATOM   1867  C   ARG A 246     -16.745 -13.144  52.510  1.00 18.80           C  
ATOM   1868  O   ARG A 246     -16.305 -12.899  53.629  1.00 19.05           O  
ATOM   1869  CB  ARG A 246     -14.696 -14.194  51.430  1.00 17.96           C  
ATOM   1870  CG  ARG A 246     -14.105 -15.543  50.973  1.00 17.08           C  
ATOM   1871  CD  ARG A 246     -12.600 -15.487  50.755  1.00 18.72           C  
ATOM   1872  NE  ARG A 246     -12.087 -16.818  50.454  1.00 17.64           N  
ATOM   1873  CZ  ARG A 246     -10.836 -17.090  50.087  1.00 19.33           C  
ATOM   1874  NH1 ARG A 246     -10.492 -18.349  49.855  1.00 18.27           N  
ATOM   1875  NH2 ARG A 246      -9.926 -16.122  49.964  1.00 16.86           N  
ATOM   1876  N   PHE A 247     -17.715 -12.427  51.948  1.00 19.65           N  
ATOM   1877  CA  PHE A 247     -18.436 -11.393  52.699  1.00 21.68           C  
ATOM   1878  C   PHE A 247     -19.461 -11.992  53.671  1.00 23.66           C  
ATOM   1879  O   PHE A 247     -19.836 -11.346  54.655  1.00 24.61           O  
ATOM   1880  CB  PHE A 247     -19.193 -10.465  51.745  1.00 21.63           C  
ATOM   1881  CG  PHE A 247     -18.331  -9.426  51.082  1.00 21.58           C  
ATOM   1882  CD1 PHE A 247     -17.542  -8.573  51.834  1.00 21.12           C  
ATOM   1883  CD2 PHE A 247     -18.351  -9.284  49.695  1.00 21.84           C  
ATOM   1884  CE1 PHE A 247     -16.757  -7.593  51.222  1.00 20.75           C  
ATOM   1885  CE2 PHE A 247     -17.554  -8.304  49.068  1.00 20.52           C  
ATOM   1886  CZ  PHE A 247     -16.764  -7.465  49.840  1.00 20.13           C  
ATOM   1887  N   THR A 248     -19.902 -13.213  53.374  1.00 24.80           N  
ATOM   1888  CA  THR A 248     -21.099 -13.816  54.012  1.00 26.00           C  
ATOM   1889  C   THR A 248     -20.861 -14.532  55.334  1.00 26.89           C  
ATOM   1890  O   THR A 248     -21.830 -14.889  56.017  1.00 28.12           O  
ATOM   1891  CB  THR A 248     -21.793 -14.827  53.077  1.00 25.91           C  
ATOM   1892  OG1 THR A 248     -20.953 -15.987  52.924  1.00 25.86           O  
ATOM   1893  CG2 THR A 248     -22.057 -14.205  51.706  1.00 25.37           C  
ATOM   1894  N   MET A 249     -19.609 -14.772  55.707  1.00 27.05           N  
ATOM   1895  CA  MET A 249     -19.382 -15.508  56.943  1.00 27.60           C  
ATOM   1896  C   MET A 249     -18.419 -14.806  57.875  1.00 26.81           C  
ATOM   1897  O   MET A 249     -17.675 -13.910  57.458  1.00 26.78           O  
ATOM   1898  CB  MET A 249     -18.932 -16.954  56.653  1.00 28.64           C  
ATOM   1899  CG  MET A 249     -17.461 -17.096  56.256  1.00 32.05           C  
ATOM   1900  SD  MET A 249     -17.070 -16.705  54.543  1.00 39.59           S  
ATOM   1901  CE  MET A 249     -17.756 -18.111  53.653  1.00 36.92           C  
ATOM   1902  N   THR A 250     -18.446 -15.211  59.140  1.00 25.51           N  
ATOM   1903  CA  THR A 250     -17.513 -14.705  60.139  1.00 25.07           C  
ATOM   1904  C   THR A 250     -16.083 -14.936  59.623  1.00 23.93           C  
ATOM   1905  O   THR A 250     -15.831 -15.945  58.962  1.00 23.93           O  
ATOM   1906  CB  THR A 250     -17.750 -15.446  61.471  1.00 24.96           C  
ATOM   1907  OG1 THR A 250     -19.108 -15.223  61.887  1.00 26.87           O  
ATOM   1908  CG2 THR A 250     -16.780 -14.972  62.582  1.00 26.21           C  
ATOM   1909  N   HIS A 251     -15.179 -14.003  59.927  1.00 22.66           N  
ATOM   1910  CA  HIS A 251     -13.757 -14.080  59.561  1.00 21.55           C  
ATOM   1911  C   HIS A 251     -13.169 -15.478  59.782  1.00 20.76           C  
ATOM   1912  O   HIS A 251     -13.194 -15.997  60.896  1.00 20.53           O  
ATOM   1913  CB  HIS A 251     -12.977 -13.057  60.373  1.00 21.36           C  
ATOM   1914  CG  HIS A 251     -11.491 -13.216  60.316  1.00 22.09           C  
ATOM   1915  ND1 HIS A 251     -10.704 -12.556  59.392  1.00 21.16           N  
ATOM   1916  CD2 HIS A 251     -10.641 -13.923  61.098  1.00 19.42           C  
ATOM   1917  CE1 HIS A 251      -9.434 -12.856  59.607  1.00 20.78           C  
ATOM   1918  NE2 HIS A 251      -9.367 -13.684  60.636  1.00 22.64           N  
ATOM   1919  N   ARG A 252     -12.663 -16.079  58.705  1.00 18.70           N  
ATOM   1920  CA  ARG A 252     -11.932 -17.335  58.771  1.00 18.53           C  
ATOM   1921  C   ARG A 252     -10.468 -16.940  58.885  1.00 17.06           C  
ATOM   1922  O   ARG A 252      -9.950 -16.238  58.016  1.00 17.09           O  
ATOM   1923  CB  ARG A 252     -12.125 -18.131  57.478  1.00 18.66           C  
ATOM   1924  CG  ARG A 252     -13.193 -19.225  57.469  1.00 22.73           C  
ATOM   1925  CD  ARG A 252     -14.466 -18.792  58.127  1.00 27.51           C  
ATOM   1926  NE  ARG A 252     -15.579 -19.698  57.850  1.00 29.57           N  
ATOM   1927  CZ  ARG A 252     -16.795 -19.533  58.362  1.00 31.12           C  
ATOM   1928  NH1 ARG A 252     -17.761 -20.386  58.060  1.00 33.55           N  
ATOM   1929  NH2 ARG A 252     -17.040 -18.503  59.172  1.00 28.97           N  
ATOM   1930  N   ARG A 253      -9.796 -17.366  59.941  1.00 15.42           N  
ATOM   1931  CA  ARG A 253      -8.384 -17.029  60.062  1.00 14.82           C  
ATOM   1932  C   ARG A 253      -7.577 -17.593  58.875  1.00 14.19           C  
ATOM   1933  O   ARG A 253      -7.906 -18.667  58.336  1.00 14.59           O  
ATOM   1934  CB  ARG A 253      -7.822 -17.484  61.399  1.00 14.69           C  
ATOM   1935  CG  ARG A 253      -8.352 -16.655  62.559  1.00 15.85           C  
ATOM   1936  CD  ARG A 253      -8.167 -17.418  63.855  1.00 16.61           C  
ATOM   1937  NE  ARG A 253      -9.167 -18.469  63.908  1.00 16.54           N  
ATOM   1938  CZ  ARG A 253      -9.151 -19.498  64.746  1.00 15.06           C  
ATOM   1939  NH1 ARG A 253      -8.147 -19.659  65.608  1.00 15.28           N  
ATOM   1940  NH2 ARG A 253     -10.148 -20.385  64.693  1.00 17.94           N  
ATOM   1941  N   PRO A 254      -6.585 -16.816  58.409  1.00 13.95           N  
ATOM   1942  CA  PRO A 254      -5.831 -17.275  57.247  1.00 12.65           C  
ATOM   1943  C   PRO A 254      -4.988 -18.531  57.508  1.00 12.26           C  
ATOM   1944  O   PRO A 254      -4.589 -18.824  58.643  1.00 10.86           O  
ATOM   1945  CB  PRO A 254      -4.952 -16.069  56.887  1.00 12.15           C  
ATOM   1946  CG  PRO A 254      -4.803 -15.312  58.244  1.00 13.88           C  
ATOM   1947  CD  PRO A 254      -6.170 -15.476  58.859  1.00 13.96           C  
ATOM   1948  N   THR A 255      -4.764 -19.272  56.431  1.00 12.37           N  
ATOM   1949  CA  THR A 255      -3.906 -20.439  56.458  1.00 13.86           C  
ATOM   1950  C   THR A 255      -2.458 -19.937  56.492  1.00 13.92           C  
ATOM   1951  O   THR A 255      -1.984 -19.280  55.565  1.00 14.37           O  
ATOM   1952  CB  THR A 255      -4.181 -21.373  55.245  1.00 14.12           C  
ATOM   1953  OG1 THR A 255      -5.561 -21.758  55.252  1.00 15.64           O  
ATOM   1954  CG2 THR A 255      -3.324 -22.617  55.337  1.00 17.35           C  
ATOM   1955  N   ILE A 256      -1.779 -20.208  57.594  1.00 14.01           N  
ATOM   1956  CA  ILE A 256      -0.433 -19.691  57.810  1.00 13.62           C  
ATOM   1957  C   ILE A 256       0.619 -20.686  57.327  1.00 14.40           C  
ATOM   1958  O   ILE A 256       0.605 -21.879  57.709  1.00 15.86           O  
ATOM   1959  CB  ILE A 256      -0.172 -19.337  59.301  1.00 14.18           C  
ATOM   1960  CG1 ILE A 256      -1.336 -18.507  59.872  1.00 14.80           C  
ATOM   1961  CG2 ILE A 256       1.180 -18.621  59.460  1.00 12.91           C  
ATOM   1962  CD1 ILE A 256      -1.522 -17.164  59.256  1.00 16.64           C  
ATOM   1963  N   GLU A 257       1.521 -20.190  56.486  1.00 14.27           N  
ATOM   1964  CA  GLU A 257       2.617 -21.010  55.937  1.00 14.76           C  
ATOM   1965  C   GLU A 257       3.965 -20.399  56.297  1.00 14.40           C  
ATOM   1966  O   GLU A 257       4.051 -19.256  56.753  1.00 13.85           O  
ATOM   1967  CB  GLU A 257       2.493 -21.170  54.405  1.00 15.32           C  
ATOM   1968  CG  GLU A 257       1.144 -21.687  53.894  1.00 16.57           C  
ATOM   1969  CD  GLU A 257       0.858 -23.169  54.223  1.00 19.98           C  
ATOM   1970  OE1 GLU A 257      -0.319 -23.580  54.102  1.00 24.46           O  
ATOM   1971  OE2 GLU A 257       1.784 -23.922  54.600  1.00 22.80           O  
ATOM   1972  N   LYS A 258       5.024 -21.179  56.100  1.00 14.19           N  
ATOM   1973  CA  LYS A 258       6.385 -20.726  56.315  1.00 14.76           C  
ATOM   1974  C   LYS A 258       6.821 -19.749  55.224  1.00 14.16           C  
ATOM   1975  O   LYS A 258       6.507 -19.947  54.056  1.00 14.82           O  
ATOM   1976  CB  LYS A 258       7.329 -21.932  56.291  1.00 15.55           C  
ATOM   1977  CG  LYS A 258       7.480 -22.623  57.609  1.00 20.54           C  
ATOM   1978  CD  LYS A 258       8.779 -22.179  58.293  1.00 28.18           C  
ATOM   1979  CE  LYS A 258       8.819 -22.578  59.773  1.00 32.25           C  
ATOM   1980  NZ  LYS A 258       7.698 -21.975  60.564  1.00 35.34           N  
ATOM   1981  N   ASP A 259       7.563 -18.721  55.627  1.00 14.58           N  
ATOM   1982  CA  ASP A 259       8.137 -17.767  54.681  1.00 14.71           C  
ATOM   1983  C   ASP A 259       9.353 -18.431  53.983  1.00 15.98           C  
ATOM   1984  O   ASP A 259       9.855 -19.480  54.421  1.00 15.84           O  
ATOM   1985  CB  ASP A 259       8.547 -16.482  55.413  1.00 14.65           C  
ATOM   1986  CG  ASP A 259       8.766 -15.291  54.476  1.00 14.60           C  
ATOM   1987  OD1 ASP A 259       8.500 -15.377  53.263  1.00 14.05           O  
ATOM   1988  OD2 ASP A 259       9.226 -14.241  54.983  1.00 18.53           O  
ATOM   1989  N   VAL A 260       9.781 -17.838  52.872  1.00 15.83           N  
ATOM   1990  CA  VAL A 260      10.891 -18.372  52.085  1.00 15.91           C  
ATOM   1991  C   VAL A 260      12.253 -18.035  52.720  1.00 16.63           C  
ATOM   1992  O   VAL A 260      12.453 -16.970  53.286  1.00 16.22           O  
ATOM   1993  CB  VAL A 260      10.868 -17.852  50.625  1.00 17.24           C  
ATOM   1994  CG1 VAL A 260       9.623 -18.273  49.919  1.00 19.67           C  
ATOM   1995  CG2 VAL A 260      10.924 -16.333  50.604  1.00 15.33           C  
ATOM   1996  N   ASP A 261      13.194 -18.956  52.589  1.00 15.79           N  
ATOM   1997  CA  ASP A 261      14.569 -18.679  52.986  1.00 17.09           C  
ATOM   1998  C   ASP A 261      15.543 -18.629  51.797  1.00 17.28           C  
ATOM   1999  O   ASP A 261      15.467 -19.502  50.946  1.00 16.11           O  
ATOM   2000  CB  ASP A 261      15.031 -19.831  53.941  1.00 17.75           C  
ATOM   2001  CG  ASP A 261      16.544 -19.783  54.311  1.00 20.61           C  
ATOM   2002  OD1 ASP A 261      17.312 -19.009  53.698  1.00 18.77           O  
ATOM   2003  OD2 ASP A 261      16.978 -20.546  55.233  1.00 23.29           O  
ATOM   2004  N   LEU A 262      16.281 -17.532  51.562  1.00 18.94           N  
ATOM   2005  CA  LEU A 262      16.496 -17.025  50.219  1.00 19.37           C  
ATOM   2006  C   LEU A 262      18.047 -17.216  50.068  1.00 20.72           C  
ATOM   2007  O   LEU A 262      18.630 -16.887  49.034  1.00 20.87           O  
ATOM   2008  CB  LEU A 262      16.131 -15.562  49.964  1.00 18.62           C  
ATOM   2009  CG  LEU A 262      14.683 -15.381  49.482  1.00 17.48           C  
ATOM   2010  CD1 LEU A 262      14.506 -13.926  48.989  1.00 18.54           C  
ATOM   2011  CD2 LEU A 262      14.294 -16.346  48.396  1.00 16.69           C  
ATOM   2012  N   GLY A 263      18.722 -17.748  51.090  1.00 22.74           N  
ATOM   2013  CA  GLY A 263      20.196 -17.989  50.923  1.00 24.42           C  
ATOM   2014  C   GLY A 263      21.048 -17.050  51.770  1.00 25.46           C  
ATOM   2015  O   GLY A 263      20.549 -15.991  52.166  1.00 24.61           O  
ATOM   2016  N   ALA A 264      22.370 -17.232  51.873  1.00 26.73           N  
ATOM   2017  CA  ALA A 264      23.395 -16.537  51.050  1.00 27.17           C  
ATOM   2018  C   ALA A 264      24.237 -17.038  49.834  1.00 27.81           C  
ATOM   2019  O   ALA A 264      24.019 -18.116  49.253  1.00 27.11           O  
ATOM   2020  CB  ALA A 264      24.359 -15.944  52.059  1.00 28.23           C  
ATOM   2021  N   GLY A 265      25.193 -16.171  49.448  1.00 27.95           N  
ATOM   2022  CA  GLY A 265      26.267 -16.478  48.482  1.00 28.08           C  
ATOM   2023  C   GLY A 265      26.073 -16.014  47.043  1.00 28.10           C  
ATOM   2024  O   GLY A 265      24.970 -15.638  46.649  1.00 27.17           O  
ATOM   2025  N   THR A 266      27.148 -16.057  46.244  1.00 27.57           N  
ATOM   2026  CA  THR A 266      27.071 -15.693  44.825  1.00 27.79           C  
ATOM   2027  C   THR A 266      26.671 -16.852  43.918  1.00 29.11           C  
ATOM   2028  O   THR A 266      26.756 -18.018  44.311  1.00 29.18           O  
ATOM   2029  CB  THR A 266      28.422 -15.137  44.321  1.00 28.22           C  
ATOM   2030  OG1 THR A 266      29.397 -16.189  44.343  1.00 27.36           O  
ATOM   2031  CG2 THR A 266      28.883 -13.959  45.182  1.00 27.66           C  
ATOM   2032  N   ARG A 267      26.219 -16.526  42.711  1.00 30.07           N  
ATOM   2033  CA  ARG A 267      25.987 -17.514  41.663  1.00 31.80           C  
ATOM   2034  C   ARG A 267      26.950 -17.263  40.496  1.00 32.83           C  
ATOM   2035  O   ARG A 267      27.738 -16.307  40.526  1.00 33.02           O  
ATOM   2036  CB  ARG A 267      24.547 -17.427  41.161  1.00 31.99           C  
ATOM   2037  CG  ARG A 267      23.550 -18.034  42.089  1.00 32.36           C  
ATOM   2038  CD  ARG A 267      22.217 -18.221  41.418  1.00 33.06           C  
ATOM   2039  NE  ARG A 267      22.257 -19.101  40.250  1.00 32.93           N  
ATOM   2040  CZ  ARG A 267      21.548 -18.876  39.152  1.00 32.83           C  
ATOM   2041  NH1 ARG A 267      20.760 -17.801  39.094  1.00 32.09           N  
ATOM   2042  NH2 ARG A 267      21.613 -19.709  38.121  1.00 32.11           N  
ATOM   2043  OXT ARG A 267      26.947 -18.001  39.492  1.00 33.88           O  
TER    2044      ARG A 267                                                      
HETATM 2045  N   SAM _   1       6.987  -7.459  43.640  1.00 13.86           N  
HETATM 2046  CA  SAM _   1       7.476  -6.540  44.712  1.00 13.74           C  
HETATM 2047  C   SAM _   1       8.150  -7.309  45.839  1.00 14.17           C  
HETATM 2048  O   SAM _   1       8.263  -8.538  45.736  1.00 14.30           O  
HETATM 2049  OXT SAM _   1       8.611  -6.744  46.834  1.00 14.26           O  
HETATM 2050  CB  SAM _   1       6.288  -5.719  45.219  1.00 14.14           C  
HETATM 2051  CG  SAM _   1       5.852  -4.799  44.073  1.00 15.75           C  
HETATM 2052  SD  SAM _   1       4.644  -3.553  44.582  1.00 17.42           S  
HETATM 2053  CE  SAM _   1       3.085  -4.476  44.545  1.00 20.98           C  
HETATM 2054  C5' SAM _   1       4.528  -2.544  43.088  1.00 16.30           C  
HETATM 2055  C4' SAM _   1       5.675  -1.557  43.045  1.00 12.90           C  
HETATM 2056  O4' SAM _   1       5.481  -0.862  41.847  1.00 13.14           O  
HETATM 2057  C3' SAM _   1       5.675  -0.495  44.164  1.00 13.06           C  
HETATM 2058  O3' SAM _   1       6.913  -0.513  44.852  1.00 13.88           O  
HETATM 2059  C2' SAM _   1       5.519   0.827  43.436  1.00 11.88           C  
HETATM 2060  O2' SAM _   1       6.289   1.855  44.007  1.00 13.79           O  
HETATM 2061  C1' SAM _   1       5.973   0.452  42.022  1.00 14.06           C  
HETATM 2062  N9  SAM _   1       5.408   1.287  40.968  1.00 12.68           N  
HETATM 2063  C8  SAM _   1       4.111   1.757  40.849  1.00 13.04           C  
HETATM 2064  N7  SAM _   1       4.026   2.478  39.695  1.00 13.96           N  
HETATM 2065  C5  SAM _   1       5.228   2.437  39.061  1.00 14.43           C  
HETATM 2066  C6  SAM _   1       5.695   2.995  37.845  1.00 13.30           C  
HETATM 2067  N6  SAM _   1       4.893   3.718  37.045  1.00 14.35           N  
HETATM 2068  N1  SAM _   1       7.011   2.762  37.478  1.00 12.66           N  
HETATM 2069  C2  SAM _   1       7.848   2.001  38.274  1.00 13.32           C  
HETATM 2070  N3  SAM _   1       7.393   1.474  39.473  1.00 12.81           N  
HETATM 2071  C4  SAM _   1       6.098   1.682  39.845  1.00 13.26           C  
HETATM 2072  O   HOH -   1      -9.939 -16.750  27.206  1.00 26.68           O  
HETATM 2073  O   HOH -   2       2.985 -12.594  59.068  1.00 18.16           O  
HETATM 2074  O   HOH -   3     -11.348 -19.836  61.466  1.00 11.22           O  
HETATM 2075  O   HOH -   4     -22.938  -9.880  51.561  1.00 30.98           O  
HETATM 2076  O   HOH -   5       8.529  -6.730  55.520  1.00 31.86           O  
HETATM 2077  O   HOH -   6      15.750 -17.814  45.289  1.00 29.06           O  
HETATM 2078  O   HOH -   7      -1.635 -25.422  47.062  1.00 35.77           O  
HETATM 2079  O   HOH -   8      21.587   0.094  40.897  1.00 36.78           O  
HETATM 2080  O   HOH -   9       1.574  -0.511  42.211  1.00 11.49           O  
HETATM 2081  O   HOH -  10       0.471  -9.086  48.148  1.00 26.21           O  
HETATM 2082  O   HOH -  11       3.435  -7.984  57.047  1.00 31.54           O  
HETATM 2083  O   HOH -  12      23.451  -6.098  51.823  1.00 38.29           O  
HETATM 2084  O   HOH -  13       1.784 -13.683  52.529  1.00 10.35           O  
HETATM 2085  O   HOH -  14       5.490 -16.884  25.848  1.00 32.58           O  
HETATM 2086  O   HOH -  15      -3.849 -13.073  42.631  1.00 11.43           O  
HETATM 2087  O   HOH -  16       5.670   0.746  47.219  1.00 21.65           O  
HETATM 2088  O   HOH -  17      -0.935 -13.381  52.011  1.00 10.26           O  
HETATM 2089  O   HOH -  18       8.165 -13.551  51.053  1.00 12.62           O  
HETATM 2090  O   HOH -  19      19.530  -4.106  53.750  1.00 35.72           O  
HETATM 2091  O   HOH -  20       8.224  -4.060  47.700  1.00 14.79           O  
HETATM 2092  O   HOH -  21      13.119   8.280  43.311  1.00 36.13           O  
HETATM 2093  O   HOH -  22     -15.686  -8.419  57.836  1.00 26.23           O  
HETATM 2094  O   HOH -  23      12.900 -12.481  24.248  1.00 23.42           O  
HETATM 2095  O   HOH -  24      11.954 -14.649  54.590  1.00 12.73           O  
HETATM 2096  O   HOH -  25     -21.801 -11.433  49.234  1.00 23.48           O  
HETATM 2097  O   HOH -  26     -17.598  -1.892  62.195  1.00 32.97           O  
HETATM 2098  O   HOH -  27      18.573   3.307  42.207  1.00 29.58           O  
HETATM 2099  O   HOH -  28       2.922 -13.603  50.021  1.00 13.16           O  
HETATM 2100  O   HOH -  29      11.224  -5.132  59.618  1.00 29.67           O  
HETATM 2101  O   HOH -  30      -8.738  -5.302  42.329  1.00 10.48           O  
HETATM 2102  O   HOH -  31     -13.316 -19.161  53.365  1.00 31.38           O  
HETATM 2103  O   HOH -  32      13.506 -10.755  48.906  1.00 14.21           O  
HETATM 2104  O   HOH -  33      -7.329 -18.855  39.135  1.00 13.95           O  
HETATM 2105  O   HOH -  34       8.294 -16.101  61.252  1.00 22.82           O  
HETATM 2106  O   HOH -  35     -18.546   1.989  45.486  1.00 26.96           O  
HETATM 2107  O   HOH -  36       8.015   0.428  29.367  1.00 17.14           O  
HETATM 2108  O   HOH -  37      10.461  -7.364  43.283  1.00 11.64           O  
HETATM 2109  O   HOH -  38      11.020   3.657  51.045  1.00 34.25           O  
HETATM 2110  O   HOH -  39      -8.123 -13.791  48.499  1.00 13.18           O  
HETATM 2111  O   HOH -  40      -7.852  -3.225  43.993  1.00 13.82           O  
HETATM 2112  O   HOH -  41      -3.223  -6.440  48.724  1.00 35.55           O  
HETATM 2113  O   HOH -  42      -0.364  -6.236  44.746  1.00 37.91           O  
HETATM 2114  O   HOH -  43      18.404  -5.550  56.403  1.00 30.82           O  
HETATM 2115  O   HOH -  44       0.889   5.015  29.294  1.00 37.45           O  
HETATM 2116  O   HOH -  45       7.874  -6.666  41.142  1.00 12.05           O  
HETATM 2117  O   HOH -  46      12.014   6.053  33.514  1.00 33.36           O  
HETATM 2118  O   HOH -  47      -2.668 -12.674  60.173  1.00 39.56           O  
HETATM 2119  O   HOH -  48     -15.879   3.815  38.934  1.00 28.85           O  
HETATM 2120  O   HOH -  49      22.236 -20.491  50.178  1.00 34.87           O  
HETATM 2121  O   HOH -  50      -2.210  -4.322  36.635  1.00 12.42           O  
HETATM 2122  O   HOH -  51      -4.246   5.697  34.901  1.00 14.93           O  
HETATM 2123  O   HOH -  52      -6.624 -15.510  46.646  1.00 13.87           O  
HETATM 2124  O   HOH -  53       5.991 -10.330  20.448  1.00 38.43           O  
HETATM 2125  O   HOH -  54      -9.310  -0.327  47.336  1.00 32.20           O  
HETATM 2126  O   HOH -  55       4.813 -20.375  61.056  1.00 50.38           O  
HETATM 2127  O   HOH -  56      10.127   6.129  49.581  1.00 27.17           O  
HETATM 2128  O   HOH -  57      15.002 -20.788  45.947  1.00 35.36           O  
HETATM 2129  O   HOH -  58      29.356 -19.101  42.654  1.00 37.87           O  
HETATM 2130  O   HOH -  59       6.570  -3.925  50.071  1.00 35.32           O  
HETATM 2131  O   HOH -  60       4.881  -7.498  17.576  1.00 34.22           O  
HETATM 2132  O   HOH -  61     -16.809 -19.185  35.906  1.00 32.79           O  
HETATM 2133  O   HOH -  62       2.837 -18.071  26.594  1.00 18.66           O  
HETATM 2134  O   HOH -  63       2.852   0.325  24.515  1.00 30.56           O  
HETATM 2135  O   HOH -  64     -20.444  -4.029  52.520  1.00 27.16           O  
HETATM 2136  O   HOH -  65      -4.224 -11.022  19.350  1.00 36.24           O  
HETATM 2137  O   HOH -  66     -16.589 -10.425  37.363  1.00 22.55           O  
HETATM 2138  O   HOH -  67      -1.083   1.780  38.973  1.00 16.76           O  
HETATM 2139  O   HOH -  68      11.922 -21.320  55.387  1.00 25.58           O  
HETATM 2140  O   HOH -  69     -14.639 -11.256  57.605  1.00 34.72           O  
HETATM 2141  O   HOH -  70      19.731  -2.190  28.822  1.00 46.69           O  
HETATM 2142  O   HOH -  71      -9.555  -2.984  46.149  1.00 16.42           O  
HETATM 2143  O   HOH -  72       7.897 -18.294  58.456  1.00 18.79           O  
HETATM 2144  O   HOH -  73       6.207  -0.172  26.567  1.00 21.23           O  
HETATM 2145  O   HOH -  74      -6.461 -20.481  26.411  1.00 42.66           O  
HETATM 2146  O   HOH -  75      24.576 -11.050  35.533  1.00 36.97           O  
HETATM 2147  O   HOH -  76     -14.942 -20.909  55.063  1.00 31.55           O  
HETATM 2148  O   HOH -  77      13.741  -3.551  55.594  1.00 30.02           O  
HETATM 2149  O   HOH -  78       5.083 -19.560  48.134  1.00 17.59           O  
HETATM 2150  O   HOH -  79       2.435  -7.808  20.098  1.00 33.96           O  
HETATM 2151  O   HOH -  80      16.108 -11.087  49.938  1.00 15.55           O  
HETATM 2152  O   HOH -  81     -10.980 -20.867  33.466  1.00 41.79           O  
HETATM 2153  O   HOH -  82      17.560 -11.730  26.758  1.00 35.75           O  
HETATM 2154  O   HOH -  83       1.240 -26.042  57.430  1.00 30.21           O  
HETATM 2155  O   HOH -  84     -19.324  -3.180  33.615  1.00 29.86           O  
HETATM 2156  O   HOH -  85      -5.643 -20.246  41.274  1.00 17.72           O  
HETATM 2157  O   HOH -  86      -2.196 -25.833  55.158  1.00 30.69           O  
HETATM 2158  O   HOH -  87      -7.830 -15.333  24.129  1.00 27.54           O  
HETATM 2159  O   HOH -  88     -17.612  -9.083  55.463  1.00 37.52           O  
HETATM 2160  O   HOH -  89      13.255  -9.925  24.600  1.00 32.34           O  
HETATM 2161  O   HOH -  90      -3.474 -21.828  33.630  1.00 35.00           O  
HETATM 2162  O   HOH -  91      15.175 -13.728  67.549  1.00 34.27           O  
HETATM 2163  O   HOH -  92      23.013 -11.617  57.278  1.00 45.91           O  
HETATM 2164  O   HOH -  93      -2.807  -3.241  44.356  1.00 28.79           O  
HETATM 2165  O   HOH -  94      12.347 -16.848  27.361  1.00 36.16           O  
HETATM 2166  O   HOH -  95      19.793 -20.401  31.575  1.00 39.54           O  
HETATM 2167  O   HOH -  96       8.891   1.979  44.125  1.00 15.70           O  
HETATM 2168  O   HOH -  97      -3.259  -4.938  51.228  1.00 33.88           O  
HETATM 2169  O   HOH -  98       1.429  -5.387  36.599  1.00 15.54           O  
HETATM 2170  O   HOH -  99      24.608  -7.326  42.012  1.00 27.58           O  
HETATM 2171  O   HOH - 100     -10.042 -20.831  58.918  1.00 18.42           O  
HETATM 2172  O   HOH - 101       7.628 -22.021  50.775  1.00 23.14           O  
HETATM 2173  O   HOH - 102      -3.622 -19.513  26.173  1.00 23.77           O  
HETATM 2174  O   HOH - 103     -18.260  -1.153  41.129  1.00 23.77           O  
HETATM 2175  O   HOH - 104      -4.264   6.588  37.590  1.00 21.71           O  
HETATM 2176  O   HOH - 105      -6.418 -17.484  23.165  1.00 39.27           O  
HETATM 2177  O   HOH - 106      -0.319 -20.699  26.452  1.00 24.00           O  
HETATM 2178  O   HOH - 107      19.701 -20.950  49.016  1.00 38.58           O  
HETATM 2179  O   HOH - 108      -2.871  -4.770  57.091  1.00 43.98           O  
HETATM 2180  O   HOH - 109       0.433   2.281  28.520  1.00 18.34           O  
HETATM 2181  O   HOH - 110      -2.649  -9.070  48.308  1.00 19.84           O  
HETATM 2182  O   HOH - 111      -1.581   3.570  27.319  1.00 32.83           O  
HETATM 2183  O   HOH - 112      19.752 -13.567  63.770  1.00 36.23           O  
HETATM 2184  O   HOH - 113       1.040 -14.633  59.581  1.00 20.71           O  
HETATM 2185  O   HOH - 114      -5.397   8.873  40.579  1.00 15.99           O  
HETATM 2186  O   HOH - 115      -6.932 -19.682  36.583  1.00 19.82           O  
HETATM 2187  O   HOH - 116      20.000 -13.700  58.606  1.00 32.25           O  
HETATM 2188  O   HOH - 117      -1.473  -4.533  25.123  1.00 27.59           O  
HETATM 2189  O   HOH - 118     -11.778  -0.435  47.270  1.00 21.21           O  
HETATM 2190  O   HOH - 119      14.889 -12.940  62.999  1.00 26.64           O  
HETATM 2191  O   HOH - 120     -12.278 -11.123  22.392  1.00 37.77           O  
HETATM 2192  O   HOH - 121       4.864 -22.354  46.926  1.00 22.30           O  
HETATM 2193  O   HOH - 122      -2.484  -0.899  45.967  1.00 31.88           O  
HETATM 2194  O   HOH - 123      20.862  -3.617  43.020  1.00 29.36           O  
HETATM 2195  O   HOH - 124       8.526  -9.593  64.118  1.00 30.40           O  
HETATM 2196  O   HOH - 125       9.974 -18.602  60.189  1.00 38.99           O  
HETATM 2197  O   HOH - 126      11.343 -22.010  44.857  1.00 23.01           O  
HETATM 2198  O   HOH - 127     -18.355 -17.547  34.039  1.00 40.73           O  
HETATM 2199  O   HOH - 128       3.493   7.779  34.086  1.00 24.48           O  
HETATM 2200  O   HOH - 129     -10.901  -5.465  62.487  1.00 24.01           O  
HETATM 2201  O   HOH - 130     -16.047  -9.574  34.791  1.00 22.25           O  
HETATM 2202  O   HOH - 131      22.007 -12.695  30.775  1.00 42.75           O  
HETATM 2203  O   HOH - 132      -0.071  -8.007  57.721  1.00 34.20           O  
HETATM 2204  O   HOH - 133      22.527  -7.339  37.306  1.00 35.79           O  
HETATM 2205  O   HOH - 134       9.512 -14.676  58.380  1.00 20.17           O  
HETATM 2206  O   HOH - 135      16.676 -17.289  58.997  1.00 36.70           O  
HETATM 2207  O   HOH - 136      12.452   0.212  51.284  1.00 31.99           O  
HETATM 2208  O   HOH - 137     -11.099  -3.651  42.205  1.00 21.37           O  
HETATM 2209  O   HOH - 138      18.174  -4.291  25.324  1.00 21.22           O  
HETATM 2210  O   HOH - 139      -8.414  -7.687  62.472  1.00 36.09           O  
HETATM 2211  O   HOH - 140      -0.393 -23.279  34.530  1.00 27.45           O  
HETATM 2212  O   HOH - 141      -5.113  -3.766  47.376  1.00 50.54           O  
HETATM 2213  O   HOH - 142      17.777   1.617  32.219  1.00 34.38           O  
HETATM 2214  O   HOH - 143      13.806 -14.093  65.160  1.00 38.26           O  
HETATM 2215  O   HOH - 144      -1.248 -11.349  53.909  1.00 16.14           O  
HETATM 2216  O   HOH - 145      15.030   0.117  23.957  1.00 21.13           O  
HETATM 2217  O   HOH - 146      21.102 -15.819  29.443  1.00 33.95           O  
HETATM 2218  O   HOH - 147       5.433  -7.269  52.178  1.00 20.38           O  
HETATM 2219  O   HOH - 148      -8.000 -20.121  56.071  1.00 24.18           O  
HETATM 2220  O   HOH - 149      -5.966   3.970  47.059  1.00 34.78           O  
HETATM 2221  O   HOH - 150      -6.469 -19.554  50.912  1.00 23.49           O  
HETATM 2222  O   HOH - 151     -12.895   2.252  49.885  1.00 43.04           O  
HETATM 2223  O   HOH - 152      12.599 -21.698  52.162  1.00 20.14           O  
HETATM 2224  O   HOH - 153      -2.785 -22.266  50.313  1.00 22.32           O  
HETATM 2225  O   HOH - 154      -8.332 -10.060  58.178  1.00 25.62           O  
HETATM 2226  O   HOH - 155      16.586 -11.288  64.294  1.00 25.81           O  
HETATM 2227  O   HOH - 156      28.028 -13.372  48.768  1.00 25.57           O  
HETATM 2228  O   HOH - 157      25.024 -17.201  36.897  1.00 51.30           O  
HETATM 2229  O   HOH - 158      10.596 -26.610  35.690  1.00 35.37           O  
HETATM 2230  O   HOH - 159       1.298 -26.582  38.408  1.00 39.86           O  
HETATM 2231  O   HOH - 160     -18.158   2.609  38.429  1.00 47.28           O  
HETATM 2232  O   HOH - 161      18.714 -13.198  46.075  1.00 21.45           O  
HETATM 2233  O   HOH - 162       4.301  -9.546  44.996  1.00 21.14           O  
HETATM 2234  O   HOH - 163       4.719 -25.098  32.734  1.00 38.14           O  
HETATM 2235  O   HOH - 164      14.659   0.604  29.484  1.00 23.44           O  
HETATM 2236  O   HOH - 165      -9.438  -2.967  62.588  1.00 41.76           O  
HETATM 2237  O   HOH - 166      22.518  -4.069  56.914  1.00 37.60           O  
HETATM 2238  O   HOH - 167     -14.491   0.755  62.117  1.00 29.72           O  
HETATM 2239  O   HOH - 168      11.975  -7.653  25.348  1.00 26.28           O  
HETATM 2240  O   HOH - 169      17.867 -16.555  46.484  1.00 26.33           O  
HETATM 2241  O   HOH - 170     -10.063 -18.390  38.964  1.00 21.42           O  
HETATM 2242  O   HOH - 171     -15.599 -12.900  26.164  1.00 44.63           O  
HETATM 2243  O   HOH - 172     -15.365 -13.695  55.882  1.00 31.04           O  
HETATM 2244  O   HOH - 173       7.519 -24.199  48.969  1.00 18.48           O  
HETATM 2245  O   HOH - 174      17.626   1.731  47.775  1.00 24.08           O  
HETATM 2246  O   HOH - 175       1.861   1.901  43.484  1.00 33.39           O  
HETATM 2247  O   HOH - 176      14.286  -6.862  65.770  1.00 31.97           O  
HETATM 2248  O   HOH - 177      -1.066   1.785  36.171  1.00 18.99           O  
HETATM 2249  O   HOH - 178      -4.395 -22.449  40.143  1.00 21.04           O  
HETATM 2250  O   HOH - 179      17.061  -6.772  68.883  1.00 33.06           O  
HETATM 2251  O   HOH - 180      25.600  -5.339  43.511  1.00 36.91           O  
HETATM 2252  O   HOH - 181      31.336 -16.148  46.125  1.00 36.61           O  
HETATM 2253  O   HOH - 182      -3.227 -18.086  22.096  1.00 41.86           O  
HETATM 2254  O   HOH - 183       5.088  -7.433  21.608  1.00 27.88           O  
HETATM 2255  O   HOH - 184     -10.680   0.089  49.943  1.00 48.99           O  
HETATM 2256  O   HOH - 185      -2.729 -24.612  41.074  1.00 38.12           O  
HETATM 2257  O   HOH - 186     -14.356  -9.407  25.638  1.00 42.92           O  
HETATM 2258  O   HOH - 187       5.912  -4.875  54.724  1.00 35.78           O  
HETATM 2259  O   HOH - 188      16.383   2.674  29.495  1.00 27.77           O  
HETATM 2260  O   HOH - 189      16.323   7.350  43.154  1.00 44.45           O  
HETATM 2261  O   HOH - 190       3.349 -22.369  59.145  1.00 23.68           O  
HETATM 2262  O   HOH - 191     -14.598   3.219  59.818  1.00 32.36           O  
HETATM 2263  O   HOH - 192      -1.648 -16.001  17.467  1.00 40.08           O  
HETATM 2264  O   HOH - 193      16.396 -12.117  24.436  1.00 40.05           O  
HETATM 2265  O   HOH - 194      15.305 -22.424  28.229  1.00 47.48           O  
HETATM 2266  O   HOH - 195     -17.603  -8.019  59.648  1.00 44.92           O  
HETATM 2267  O   HOH - 196      -7.838  -4.977  22.673  1.00 38.60           O  
HETATM 2268  O   HOH - 197      -1.363 -22.925  47.946  1.00 28.29           O  
HETATM 2269  O   HOH - 198      19.165 -22.378  51.780  1.00 48.36           O  
HETATM 2270  O   HOH - 199       1.975  -7.618  44.781  1.00 24.15           O  
HETATM 2271  O   HOH - 200     -18.024 -18.923  38.261  1.00 39.82           O  
HETATM 2272  O   HOH - 201     -12.922 -15.287  23.225  1.00 43.05           O  
HETATM 2273  O   HOH - 202      -3.481 -24.322  32.261  1.00 36.67           O  
HETATM 2274  O   HOH - 203      10.329 -22.078  50.538  1.00 21.97           O  
HETATM 2275  O   HOH - 204      16.960   4.135  46.687  1.00 26.14           O  
HETATM 2276  O   HOH - 205      -1.816 -23.805  52.326  1.00 36.47           O  
HETATM 2277  O   HOH - 206     -20.211   1.199  47.725  1.00 34.97           O  
HETATM 2278  O   HOH - 207      13.584 -21.284  36.681  1.00 30.65           O  
HETATM 2279  O   HOH - 208     -18.520  -4.660  62.913  1.00 42.39           O  
HETATM 2280  O   HOH - 209     -25.831  -7.655  36.808  1.00 48.20           O  
HETATM 2281  O   HOH - 210     -16.743 -17.876  29.208  1.00 40.46           O  
HETATM 2282  O   HOH - 211      -9.128   0.606  26.080  1.00 35.04           O  
HETATM 2283  O   HOH - 212       4.933 -20.868  27.557  1.00 29.32           O  
HETATM 2284  O   HOH - 213      -5.073   5.193  44.289  1.00 24.80           O  
HETATM 2285  O   HOH - 214      16.427 -11.320  67.081  1.00 28.15           O  
HETATM 2286  O   HOH - 215     -22.899  -4.819  45.392  1.00 26.21           O  
HETATM 2287  O   HOH - 216       0.931  -2.204  23.536  1.00 43.25           O  
HETATM 2288  O   HOH - 217      -6.541 -10.657  18.249  1.00 30.79           O  
HETATM 2289  O   HOH - 218     -14.197  -0.001  53.053  1.00 32.65           O  
HETATM 2290  O   HOH - 219       1.129 -15.095  62.224  1.00 38.70           O  
HETATM 2291  O   HOH - 220     -11.205   0.621  24.512  1.00 40.59           O  
HETATM 2292  O   HOH - 221     -10.353  -8.830  22.249  1.00 34.74           O  
HETATM 2293  O   HOH - 222      -3.863  -5.399  43.656  1.00 23.08           O  
HETATM 2294  O   HOH - 223      11.939 -21.309  31.412  1.00 26.07           O  
HETATM 2295  O   HOH - 224      -1.839 -20.415  24.262  1.00 39.55           O  
HETATM 2296  O   HOH - 225     -10.100 -15.276  22.475  1.00 33.65           O  
HETATM 2297  O   HOH - 226      -2.899   7.176  44.868  1.00 32.44           O  
HETATM 2298  O   HOH - 227      25.976 -13.703  50.724  1.00 23.63           O  
HETATM 2299  O   HOH - 228      23.917 -21.662  38.590  1.00 49.58           O  
HETATM 2300  O   HOH - 229      -8.973 -17.779  20.399  1.00 40.92           O  
HETATM 2301  O   HOH - 230      20.403 -23.157  47.002  1.00 46.89           O  
HETATM 2302  O   HOH - 231       9.099 -19.147  26.946  1.00 32.84           O  
HETATM 2303  O   HOH - 232       1.777 -25.736  31.407  1.00 55.54           O  
HETATM 2304  O   HOH - 233      18.193   1.518  44.620  1.00 38.70           O  
HETATM 2305  O   HOH - 234      14.122   8.301  45.948  1.00 36.25           O  
HETATM 2306  O   HOH - 235      22.922  -7.814  61.430  1.00 43.39           O  
HETATM 2307  O   HOH - 236     -19.687 -11.211  35.710  1.00 26.35           O  
HETATM 2308  O   HOH - 237      13.627   4.504  52.242  1.00 37.19           O  
HETATM 2309  O   HOH - 238       5.075 -13.481  22.882  1.00 33.14           O  
HETATM 2310  O   HOH - 239      -1.429  -2.570  22.931  1.00 42.01           O  
HETATM 2311  O   HOH - 240     -15.121  -1.665  31.106  1.00 26.04           O  
HETATM 2312  O   HOH - 241     -13.573   7.498  39.156  1.00 26.49           O  
HETATM 2313  O   HOH - 242       4.307 -15.855  23.934  1.00 32.77           O  
HETATM 2314  O   HOH - 243      -6.008  -1.448  60.251  1.00 45.15           O  
HETATM 2315  O   HOH - 244     -16.072   4.721  41.640  1.00 39.47           O  
HETATM 2316  O   HOH - 245       1.347 -22.980  27.972  1.00 44.56           O  
HETATM 2317  O   HOH - 246       3.891 -28.378  36.632  1.00 33.95           O  
HETATM 2318  O   HOH - 247       9.402 -23.608  37.637  1.00 35.08           O  
HETATM 2319  O   HOH - 248     -20.492 -11.815  58.031  1.00 48.93           O  
HETATM 2320  O   HOH - 249      -5.388  -5.236  49.277  1.00 39.58           O  
HETATM 2321  O   HOH - 250     -13.588 -16.659  54.296  1.00 30.35           O  
HETATM 2322  O   HOH - 251      16.188   0.924  51.106  1.00 44.39           O  
HETATM 2323  O   HOH - 252     -15.581 -19.299  43.141  1.00 28.37           O  
HETATM 2324  O   HOH - 253       6.677  -8.224  18.992  1.00 41.90           O  
HETATM 2325  O   HOH - 254     -13.719 -19.422  50.732  1.00 35.14           O  
HETATM 2326  O   HOH - 255     -15.460  -7.715  27.401  1.00 32.49           O  
HETATM 2327  O   HOH - 256       4.107 -28.267  41.005  1.00 40.97           O  
HETATM 2328  O   HOH - 257      24.096  -9.571  59.624  1.00 45.32           O  
HETATM 2329  O   HOH - 258     -20.148 -17.719  59.922  1.00 36.94           O  
HETATM 2330  O   HOH - 259      -1.230 -23.989  57.801  1.00 20.60           O  
HETATM 2331  O   HOH - 260      15.980 -23.486  40.536  1.00 27.40           O  
HETATM 2332  O   HOH - 261       4.432   2.528  49.939  1.00 42.58           O  
HETATM 2333  O   HOH - 262     -17.741 -18.437  31.541  1.00 37.44           O  
HETATM 2334  O   HOH - 263       4.095  -9.993  15.835  1.00 47.27           O  
HETATM 2335  O   HOH - 264       1.116   4.221  41.823  1.00 27.27           O  
HETATM 2336  O   HOH - 265       7.256   9.239  44.337  1.00 25.64           O  
HETATM 2337  O   HOH - 266       4.117 -31.115  36.129  1.00 46.15           O  
HETATM 2338  O   HOH - 267      19.857  -4.564  27.701  1.00 50.56           O  
HETATM 2339  O   HOH - 268      16.575 -19.297  63.012  1.00 44.76           O  
HETATM 2340  O   HOH - 269       7.085 -22.233  26.707  1.00 43.33           O  
HETATM 2341  O   HOH - 270      22.059 -14.576  60.016  1.00 41.22           O  
HETATM 2342  O   HOH - 271       8.839   2.435  52.348  1.00 38.23           O  
HETATM 2343  O   HOH - 272     -15.792   7.605  37.770  1.00 38.88           O  
HETATM 2344  O   HOH - 273      -1.782  -7.821  20.784  1.00 57.11           O  
HETATM 2345  O   HOH - 274     -11.767   1.053  53.030  1.00 40.77           O  
HETATM 2346  O   HOH - 275     -22.268 -12.924  35.514  1.00 44.65           O  
HETATM 2347  O   HOH - 276       6.892   6.896  51.172  1.00 48.53           O  
HETATM 2348  O   HOH - 277       6.769 -18.801  22.770  1.00 45.64           O  
HETATM 2349  O   HOH - 278     -17.080 -19.584  26.519  1.00 47.53           O  
HETATM 2350  O   HOH - 279      21.105  -6.476  35.849  1.00 48.85           O  
HETATM 2351  O   HOH - 280      -1.746 -25.446  43.522  1.00 34.26           O  
HETATM 2352  O   HOH - 281       7.512  -5.382  52.716  1.00 37.75           O  
HETATM 2353  O   HOH - 282     -19.210   0.024  39.104  1.00 40.89           O  
HETATM 2354  O   HOH - 283     -14.758 -16.431  26.893  1.00 45.40           O  
HETATM 2355  O   HOH - 284      24.499  -1.769  33.691  1.00 47.62           O  
HETATM 2356  O   HOH - 285     -21.740 -15.635  34.502  1.00 46.68           O  
HETATM 2357  O   HOH - 286      24.995  -4.404  35.820  1.00 44.14           O  
HETATM 2358  O   HOH - 287     -14.921 -11.496  21.220  1.00 43.19           O  
HETATM 2359  O   HOH - 288     -20.752 -20.178  57.852  1.00 53.53           O  
HETATM 2360  O   HOH - 289       2.359  -6.307  53.183  1.00 48.96           O  
HETATM 2361  O   HOH - 290       6.186   4.050  51.071  1.00 45.18           O  
HETATM 2362  O   HOH - 291     -11.251   3.865  33.063  1.00 33.69           O  
HETATM 2363  O   HOH - 292       3.878 -13.931  19.861  1.00 43.46           O  
HETATM 2364  O   HOH - 293      -6.293  -9.535  59.410  1.00 39.85           O  
HETATM 2365  O   HOH - 294      -1.161 -27.921  42.661  1.00 40.65           O  
HETATM 2366  O   HOH - 295     -17.480 -10.760  32.814  1.00 38.48           O  
HETATM 2367  O   HOH - 296      18.434 -21.125  45.625  1.00 35.94           O  
HETATM 2368  O   HOH - 297     -16.726  -8.962  29.368  1.00 49.75           O  
HETATM 2369  O   HOH - 298     -12.057   7.038  36.201  1.00 42.70           O  
HETATM 2370  O   HOH - 299      12.743 -19.071  56.716  1.00 43.93           O  
HETATM 2371  O   HOH - 300      11.591 -16.772  58.296  1.00 26.47           O  
HETATM 2372  O   HOH - 301       3.602  -8.869  47.675  1.00 21.22           O  
HETATM 2373  O   HOH - 302      -1.510   8.093  43.058  1.00 35.91           O  
HETATM 2374  O   HOH - 303      -3.548   2.674  47.693  1.00 49.85           O  
HETATM 2375  O   HOH - 304     -17.265 -19.367  45.918  1.00 34.15           O  
HETATM 2376  O   HOH - 305      -4.367 -14.985  61.952  1.00 30.96           O  
HETATM 2377  O   HOH - 306      18.665 -15.725  59.833  1.00 33.37           O  
HETATM 2378  O   HOH - 307      -2.738  -8.550  18.630  1.00 39.91           O  
HETATM 2379  O   HOH - 308      13.756   7.783  34.420  1.00 32.63           O  
HETATM 2380  O   HOH - 309       7.288 -31.074  35.633  1.00 39.60           O  
HETATM 2381  O   HOH - 310     -21.225  -6.656  52.659  1.00 34.34           O  
HETATM 2382  O   HOH - 311      11.820 -22.878  37.677  1.00 32.17           O  
HETATM 2383  O   HOH - 312       8.901   8.377  52.119  1.00 41.95           O  
HETATM 2384  O   HOH - 313      -0.882 -25.822  39.345  1.00 36.37           O  
HETATM 2385  O   HOH - 314     -10.807   1.170  55.578  1.00 41.92           O  
HETATM 2386  O   HOH - 315     -16.906 -11.477  22.975  1.00 44.68           O  
HETATM 2387  O   HOH - 316     -16.991  -6.671  62.071  1.00 35.35           O  
HETATM 2388  O   HOH - 317      14.865 -17.695  56.533  1.00 35.67           O  
HETATM 2389  O   HOH - 318      -4.042 -17.770  63.038  1.00 26.44           O  
HETATM 2390  O   HOH - 319       6.080  -8.258  55.489  1.00 20.57           O  
HETATM 2391  O   HOH - 320     -12.367 -15.288  28.096  1.00 25.47           O  
HETATM 2392  O   HOH - 321       1.238 -11.564  49.130  1.00 28.28           O  
HETATM 2393  O   HOH - 322       3.679 -10.824  60.980  1.00 42.33           O  
HETATM 2394  O   HOH - 323      13.345 -15.398  57.050  1.00 30.83           O  
HETATM 2395  O   HOH - 324      13.545   6.517  29.629  1.00 25.77           O  
HETATM 2396  O   HOH - 325      16.566  -3.803  56.457  1.00 34.40           O  
HETATM 2397  O   HOH - 326      11.944 -15.424  24.703  1.00 26.24           O  
HETATM 2398  O   HOH - 327       3.590   2.153  46.425  1.00 42.73           O  
HETATM 2399  O   HOH - 328       1.688  -7.447  55.693  1.00 41.33           O  
HETATM 2400  O   HOH - 329     -10.343 -22.544  31.829  1.00 41.56           O  
HETATM 2401  O   HOH - 330      18.216   4.446  38.925  1.00 40.45           O  
HETATM 2402  O   HOH - 331     -20.141  -7.827  55.120  1.00 47.41           O  
HETATM 2403  O   HOH - 332       0.665  -5.695  57.014  1.00 47.21           O  
HETATM 2404  O   HOH - 333      20.387  -5.204  44.829  1.00 37.54           O  
HETATM 2405  O   HOH - 334       5.093  -0.459  49.088  1.00 34.35           O  
HETATM 2406  O   HOH - 335      12.089   7.460  49.219  1.00 40.35           O  
HETATM 2407  O   HOH - 336      22.351  -6.372  45.610  1.00 35.04           O  
HETATM 2408  O   HOH - 337      11.939  10.098  49.402  1.00 35.07           O  
HETATM 2409  O   HOH - 338      19.586  -2.089  45.925  1.00 43.46           O  
HETATM 2410  O   HOH - 339      20.672   0.064  29.153  1.00 41.66           O  
HETATM 2411  O   HOH - 340       9.887  11.463  51.234  1.00 26.37           O  
HETATM 2412  O   HOH - 341      13.927 -14.418  24.614  1.00 35.08           O  
HETATM 2413  O   HOH - 342      21.960  -4.991  64.635  1.00 35.63           O  
HETATM 2414  O   HOH - 343       9.865  -7.246  64.149  1.00 38.11           O  
HETATM 2415  O   HOH - 344      21.939   0.381  33.643  1.00 45.86           O  
HETATM 2416  O   HOH - 345      -7.181 -17.190  49.022  1.00 16.31           O  
HETATM 2417  O   HOH - 346      27.568 -11.518  37.974  1.00 35.12           O  
CONECT 2045 2046
CONECT 2046 2045 2047 2050
CONECT 2047 2046 2048 2049
CONECT 2048 2047
CONECT 2049 2047
CONECT 2050 2046 2051
CONECT 2051 2050 2052
CONECT 2052 2051 2053 2054
CONECT 2053 2052
CONECT 2054 2052 2055
CONECT 2055 2054 2056 2057
CONECT 2056 2055 2061
CONECT 2057 2055 2058 2059
CONECT 2058 2057
CONECT 2059 2057 2060 2061
CONECT 2060 2059
CONECT 2061 2056 2059 2062
CONECT 2062 2061 2063 2071
CONECT 2063 2062 2064
CONECT 2064 2063 2065
CONECT 2065 2064 2066 2071
CONECT 2066 2065 2067 2068
CONECT 2067 2066
CONECT 2068 2066 2069
CONECT 2069 2068 2070
CONECT 2070 2069 2071
CONECT 2071 2062 2065 2070
END   
